# Supplementary material for: scMultiome analysis identifies a single caudal hindbrain compartment in the developing zebrafish nervous system
Source: Neural Dev. 2024 Jul 5;19:12. doi: 10.1186/s13064-024-00189-z (PMC11225431; doi:10.1186/s13064-024-00189-z)
Supplement: Supplementary file 1 — Additional File 1: Table S1 [file 13064_2024_189_MOESM1_ESM.xlsx]

## Sheet: 1. Description
		This workbook is associated with Figure 1 and lists all genes and TF motifs differentially enriched in each cluster relative to all clusters present in that analysis, as follows:
		Sheet	Content
		1	Description
		2-4	List of all genes differentially expressed in the indicated cluster relative to all clusters present in neural subset of 13hpf (rep1) dissected zebrafish hindbrains
		5-7	List of all genes differentially expressed in the indicated cluster relative to all clusters present in neural subset of 16hpf dissected zebrafish hindbrains
		8-10	List of all differentially accessible TF motifs in the indicated cluster relative to all clusters present in neural subset of 13hpf (rep1) dissected zebrafish hindbrains
		11-13	List of all differentially accessible TF motifs in the indicated cluster relative to all clusters present in neural subset of 16hpf dissected zebrafish hindbrains
		The columns in each sheet contain the following information:
		SHEET 2-7
		Column	Information
		1	Gene name
		2	p value
		3	fold change in gene expression between the specified cluster (sample 1) and all clusters (sample 2); expressed as log2 of average for all cells in each cluster
		4	Percentage of cells in sample 1 expressing the gene
		5	Percentage of cells in sample 2 expressing the gene
		6	adjusted p value
		SHEET 8-13
		Column	Information
		1	Motif ID
		2	p value
		3	fold change in expression between the specified cluster (sample 1) and all clusters (sample 2); expressed as log2 of average for all cells in each cluster
		4	Percentage of cells in sample 1 containing the indicated motif
		5	Percentage of cells in sample 2 containing the indicated motif
		6	adjusted p value
		7	Motif ID
		8	Motif name

## Sheet: 2. HB13hpf_DEgenes_CHB
	p_val	avg_log2FC	pct.1	pct.2	p_val_adj
rorcb	2.22995e-38	3.39031	0.422	0.055	4.08327e-34
col7a1l	7.77752e-36	1.99915	0.726	0.226	1.42414e-31
dusp4	2.56503e-33	3.19399	0.519	0.124	4.69683e-29
col12a1a	3.48702e-28	1.63251	0.807	0.391	6.38507e-24
pld1b	1.7167e-26	3.69338	0.244	0.022	3.14345e-22
hoxd4a	4.46274e-26	2.92246	0.304	0.04	8.17172e-22
adgrl1a	5.34683e-24	2.57479	0.541	0.185	9.79058e-20
flvcr1	4.50388e-23	2.43933	0.415	0.099	8.24705e-19
ncam1b	2.19368e-22	1.7534	0.726	0.357	4.01685e-18
tshz1	4.89573e-22	1.58327	0.748	0.375	8.96457e-18
hpcal4	6.64268e-21	2.91577	0.281	0.047	1.21634e-16
dacha	1.14578e-20	1.34661	0.896	0.638	2.09804e-16
plekhh1	1.54436e-20	1.11983	0.941	0.737	2.82788e-16
mtus1a	3.66845e-20	3.1788	0.237	0.033	6.71729e-16
greb1l	6.82519e-20	1.35283	0.83	0.525	1.24976e-15
nxph3	7.99358e-20	3.11385	0.237	0.033	1.4637e-15
chl1a	1.73201e-18	1.26635	0.63	0.264	3.17148e-14
wnt11	2.43979e-17	1.64996	0.607	0.279	4.4675e-13
bicd1a	4.13469e-17	2.95139	0.207	0.029	7.57102e-13
hs6st1a	5.75588e-17	1.28961	0.793	0.521	1.05396e-12
tnfrsf21	2.08303e-15	2.49798	0.356	0.11	3.81423e-11
met	3.87125e-15	1.32705	0.489	0.178	7.08864e-11
rxraa	5.66682e-15	1.88885	0.326	0.088	1.03765e-10
crabp2a	7.05369e-15	3.14638	0.185	0.028	1.2916e-10
tiam1a	6.94655e-14	1.15693	0.756	0.483	1.27198e-09
rundc3b	8.2268e-14	2.84	0.207	0.039	1.50641e-09
antxr1c	2.05387e-13	1.37752	0.467	0.185	3.76084e-09
ncoa3	2.07858e-13	1.21615	0.733	0.506	3.80609e-09
cgnl1	3.44357e-13	0.743754	0.933	0.708	6.30552e-09
plpp4	1.06881e-12	4.1788	0.096	0.006	1.9571e-08
prickle2b	1.37691e-12	1.01312	0.6	0.296	2.52126e-08
msx1b	1.63672e-12	1.922	0.385	0.144	2.99701e-08
notch1b	4.83354e-12	0.739756	0.911	0.724	8.85069e-08
thsd7ba	9.59131e-12	2.00231	0.289	0.09	1.75626e-07
plch1	3.338e-11	0.712332	0.933	0.798	6.11221e-07
SLC39A11	4.99711e-11	1.86112	0.311	0.108	9.1502e-07
pdlim4	5.09375e-11	1.73058	0.385	0.16	9.32716e-07
cspg5a	1.7732e-10	1.00012	0.652	0.39	3.2469e-06
akap13	9.29769e-10	1.3965	0.607	0.412	1.7025e-05
ezra	1.12519e-09	3.45182	0.111	0.016	2.06033e-05
abca1b	1.32144e-09	2.60978	0.244	0.08	2.4197e-05
plxna2	1.59236e-09	1.06175	0.511	0.265	2.91576e-05
nrp1a	3.08011e-09	1.34008	0.378	0.167	5.63999e-05
sema3gb	3.84028e-09	1.27408	0.467	0.24	7.03193e-05
bmp1b	6.9488e-09	2.59384	0.126	0.023	0.00012724
cygb1	1.49427e-08	2.6813	0.148	0.034	0.000273616
zbtb16b	2.51246e-08	0.552981	0.948	0.817	0.000460056
hnf1ba	4.48185e-08	2.80029	0.089	0.012	0.000820671
meis2a.1	4.68259e-08	1.05468	0.496	0.281	0.000857429
hoxc1a	1.38018e-07	2.70932	0.081	0.011	0.00252725
NAV1	1.38691e-07	1.12637	0.541	0.342	0.00253957
raraa	1.56397e-07	0.502846	0.444	0.216	0.00286378
itga3a	1.56872e-07	4.07927	0.059	0.005	0.00287248
hoxd3a	2.0274e-07	0.810939	0.319	0.131	0.00371237
pcdh11.1	2.17812e-07	1.65869	0.281	0.118	0.00398835
ccnd1	2.30298e-07	0.565496	0.904	0.794	0.00421698
sntb1	2.76722e-07	2.11197	0.215	0.079	0.00506705
nfyc	3.33009e-07	1.02289	0.548	0.362	0.00609772
fam49al	3.74501e-07	1.72463	0.281	0.123	0.00685749
negr1	4.62616e-07	0.469284	0.889	0.715	0.00847095
pcnx1	5.71932e-07	0.979434	0.459	0.26	0.0104726
phldb2a	5.75333e-07	2.2819	0.133	0.034	0.0105349
stox2a	1.01726e-06	1.50638	0.222	0.085	0.0186271
tmem108	1.08634e-06	0.752206	0.593	0.383	0.0198919
ppargc1a	1.11827e-06	2.08861	0.133	0.036	0.0204767
arhgef28a	1.15472e-06	2.04952	0.222	0.088	0.0211441
pkd1b	1.50358e-06	0.676303	0.422	0.222	0.027532
fxyd6l	1.63171e-06	1.10526	0.407	0.226	0.0298782
dact2	1.71239e-06	1.95997	0.148	0.044	0.0313555
itpka	2.0272e-06	2.59384	0.089	0.017	0.0371201
hspg2	2.34062e-06	0.87993	0.593	0.395	0.0428591
C7H16orf87	2.5024e-06	0.935505	0.474	0.281	0.0458215
bmpr1ab	2.78314e-06	0.559119	0.874	0.692	0.050962
zfp36l2	3.27976e-06	1.47454	0.178	0.061	0.0600557
glud1b	3.34482e-06	1.82125	0.141	0.042	0.061247
zgc:194209	3.74183e-06	2.76377	0.059	0.007	0.0685166
kcnk5b	3.9137e-06	1.50073	0.23	0.096	0.0716638
pax3a	4.0009e-06	0.905549	0.459	0.263	0.0732604
npb	4.05053e-06	2.59384	0.067	0.01	0.0741693
vash2	4.0619e-06	0.818807	0.6	0.416	0.0743775
hapln1a	4.24943e-06	1.37145	0.244	0.103	0.0778113
fgfr3	4.40072e-06	0.499963	0.681	0.44	0.0805815
pleca	7.86471e-06	0.927348	0.615	0.476	0.144011
epha4b	8.07098e-06	0.405755	0.741	0.51	0.147788
si:dkey-205h13.1	8.25725e-06	1.27643	0.385	0.233	0.151198
rarab	8.35001e-06	0.788036	0.504	0.329	0.152897
hoxc4a	1.04995e-05	3.1788	0.052	0.006	0.192256
igsf9b	1.18975e-05	0.974445	0.356	0.191	0.217855
sp8a	1.28617e-05	1.5532	0.156	0.054	0.235511
ca10b	1.35761e-05	3.81623	0.037	0.002	0.248592
mcama	1.4649e-05	1.70932	0.17	0.064	0.268239
samd4a	1.62686e-05	1.12253	0.326	0.171	0.297894
CABZ01020455.1	1.88892e-05	2.35938	0.089	0.021	0.345881
dsc2l	2.14161e-05	2.54137	0.096	0.025	0.392151
wnt8a.1	2.1457e-05	1.85688	0.126	0.039	0.392899
sall4	2.14934e-05	0.632703	0.756	0.617	0.393566
efemp2b	2.26046e-05	1.59384	0.178	0.07	0.413913
nat8l	2.43046e-05	0.688949	0.689	0.58	0.445041
abcc8	2.43156e-05	1.66095	0.126	0.039	0.445243
yap1	2.48322e-05	0.432829	0.881	0.773	0.454702
wnt4	2.68558e-05	0.359375	0.452	0.259	0.491757
adcy9	2.69735e-05	1.63231	0.126	0.039	0.493911
ripply1	2.85864e-05	1.55822	0.185	0.076	0.523445
kdm7aa	2.93806e-05	0.962336	0.333	0.182	0.537988
pim1	2.97559e-05	0.624065	0.659	0.497	0.544861
wnt11f2	3.12774e-05	1.6924	0.207	0.091	0.57272
adpgk2	3.29529e-05	1.239	0.267	0.134	0.6034
slc6a9	3.3408e-05	1.35544	0.267	0.134	0.611733
zgc:158254	3.89477e-05	2.0413	0.089	0.022	0.713172
ppie	3.9388e-05	2.19791	0.104	0.029	0.721234
slc25a21	3.98107e-05	0.913673	0.541	0.423	0.728973
ctps1a	4.72806e-05	0.488846	0.785	0.625	0.865755
hyal2b	4.75051e-05	1.41934	0.193	0.082	0.869865
dhrs11a	4.88873e-05	1.15473	0.267	0.133	0.895175
zfhx3	6.0068e-05	0.782107	0.511	0.348	1
ptges3a	6.01826e-05	0.82496	0.4	0.245	1
mmrn2b	6.11901e-05	1.40621	0.207	0.093	1
zgc:158403	6.35524e-05	2.59384	0.067	0.013	1
sh3bgrl2	6.6013e-05	1.91577	0.111	0.034	1
wnt7ab	6.80425e-05	2.21051	0.096	0.027	1
si:dkey-56f14.4	6.84302e-05	1.79737	0.111	0.034	1
igsf9a	7.45655e-05	0.398223	0.741	0.555	1
map7d1a	8.12775e-05	0.504715	0.763	0.622	1
sdk1b	8.18159e-05	1.17611	0.274	0.145	1
asf1bb	8.87483e-05	1.1788	0.193	0.083	1
fgfr4	9.92887e-05	0.705913	0.43	0.266	1
sall1a	0.000107791	1.08022	0.326	0.185	1
asap3	0.000111296	0.954172	0.289	0.153	1
hoxa4a	0.000127967	0.165979	0.333	0.171	1
sfrp2	0.000134731	1.66423	0.133	0.049	1
chtf18	0.00016673	0.748169	0.385	0.229	1
sema5ba	0.000170794	0.551108	0.704	0.567	1
wwtr1	0.000189325	0.587357	0.504	0.333	1
vat1	0.000197887	0.896575	0.311	0.174	1
SCARF2	0.00020078	1.50269	0.119	0.042	1
rxrgb	0.000203294	2.46831	0.059	0.012	1
ccdc85ca	0.000208529	0.455187	0.689	0.546	1
txn	0.00021239	1.77072	0.081	0.022	1
si:ch211-193l2.10	0.000220026	2.06333	0.059	0.012	1
slc22a16	0.000221245	3.81623	0.03	0.002	1
cdr2a	0.000239553	1.32254	0.17	0.074	1
MCMDC2	0.000243067	0.965809	0.215	0.103	1
npc1	0.000266057	0.909342	0.333	0.2	1
nop2	0.000268994	0.754962	0.459	0.31	1
clmn	0.000279999	0.967299	0.274	0.147	1
fabp7a	0.000285922	3.07927	0.052	0.01	1
rab11fip4a	0.000296839	0.800841	0.407	0.265	1
LO018022.1	0.000300977	0.938976	0.259	0.137	1
dixdc1b	0.000301045	1.0865	0.311	0.19	1
msi2a	0.000354133	0.884431	0.333	0.2	1
meis1b	0.00035818	0.365443	0.785	0.594	1
fuca2	0.000361903	2.85688	0.037	0.005	1
esr1	0.000370187	1.71937	0.111	0.039	1
bcam	0.000373762	0.593841	0.37	0.22	1
acss1	0.000379169	0.716989	0.304	0.171	1
nxn	0.000380426	0.753476	0.541	0.426	1
chaf1a	0.000386736	0.519924	0.674	0.572	1
robo1	0.000397221	0.333138	0.956	0.855	1
actn3a	0.00045134	2.1788	0.059	0.013	1
akap12b	0.00047385	0.471522	0.844	0.708	1
stim1a	0.000483036	1.63964	0.096	0.032	1
sdsl	0.000490193	3.81623	0.022	0.001	1
foxb1a	0.000503193	1.59384	0.096	0.032	1
col11a1b	0.000612921	0.895109	0.244	0.133	1
dspa	0.000635556	2.05779	0.096	0.033	1
tnfrsfa	0.000654455	0.910513	0.444	0.317	1
prnpa	0.000661545	2.13441	0.052	0.011	1
si:dkey-195m11.8	0.000670481	0.485116	0.763	0.686	1
hist1h4l.20	0.000674876	1.37883	0.148	0.065	1
efnb3b	0.000721317	0.451462	0.785	0.656	1
igsf3	0.000733278	0.621352	0.63	0.513	1
mettl25	0.000750386	1.50638	0.096	0.033	1
rrm2.1	0.000850476	0.507554	0.77	0.679	1
mterf3	0.000901421	2.42392	0.044	0.009	1
pdxp	0.000904346	2.4012	0.044	0.009	1
fbxo3	0.000918485	1.65042	0.081	0.026	1
si:dkey-6i22.5	0.000956913	0.958252	0.193	0.096	1
GNB4	0.000980297	1.66784	0.067	0.018	1
ptprfb	0.000992368	0.258504	0.97	0.904	1
tmem177	0.00099821	1.42392	0.081	0.026	1
caly	0.00100032	1.28018	0.17	0.082	1
bahcc1b	0.0010078	0.360281	0.719	0.577	1
cadm1a	0.00101984	0.503575	0.859	0.76	1
chst11	0.00103549	1.06097	0.222	0.119	1
fermt2	0.00107858	0.869244	0.37	0.254	1
s100v1	0.0010915	3.4012	0.03	0.004	1
si:ch73-281i18.6	0.0010915	3.1788	0.03	0.004	1
C2H1orf35	0.00109188	0.973254	0.222	0.12	1
csf3r	0.00110487	2.91577	0.03	0.004	1
si:ch73-221f6.3	0.00113943	1.18576	0.163	0.077	1
si:ch211-271e10.2	0.00116908	2.1788	0.037	0.006	1
adarb1b	0.00124202	0.374934	0.778	0.701	1
kif20a	0.00126076	0.441116	0.563	0.413	1
adcy5	0.00129172	0.587414	0.296	0.178	1
ehd1b	0.0013338	1.55202	0.148	0.069	1
dkc1	0.0013537	0.473299	0.652	0.544	1
mycn	0.00144958	0.493729	0.541	0.429	1
si:dkey-35m8.1	0.00148435	0.916956	0.289	0.18	1
acsm3	0.00150246	2.09134	0.059	0.016	1
pho	0.00151147	0.476383	0.541	0.4	1
tmem47	0.00152723	0.732668	0.437	0.31	1
neil3	0.00157749	0.920882	0.274	0.163	1
id2b	0.00158817	1.59384	0.126	0.055	1
si:dkeyp-80c12.8	0.0016393	1.66784	0.067	0.02	1
si:ch211-113j14.1	0.00165824	1.18785	0.133	0.059	1
plpp5	0.00176636	1.4155	0.111	0.045	1
ZNF335	0.0017821	0.721043	0.526	0.416	1
tmcc3	0.00179188	0.548794	0.511	0.39	1
LO018680.1	0.00179533	1.33081	0.104	0.04	1
fgfr1b	0.00179835	0.331836	0.941	0.844	1
cdh2	0.00190728	0.286122	0.963	0.955	1
mylk4a	0.00194618	2.44184	0.044	0.01	1
pde11a	0.00195663	2.42392	0.044	0.01	1
bola1	0.00200051	2.23127	0.044	0.01	1
sorbs2b	0.00202544	0.391494	0.533	0.379	1
rasgrp3	0.00205002	0.782107	0.222	0.121	1
dnmbp	0.00212276	0.784063	0.378	0.265	1
ncam1a	0.0021353	0.351055	0.941	0.892	1
RALGDS	0.00219113	0.728383	0.437	0.324	1
gbx1	0.0022976	1.73823	0.089	0.033	1
mki67	0.0023427	0.341922	0.793	0.703	1
BX897691.1	0.00238752	1.33081	0.104	0.042	1
si:dkey-250k10.4	0.00242096	2.33081	0.052	0.013	1
utp25	0.00243882	0.628056	0.363	0.238	1
cx43.4	0.00243886	0.394309	0.726	0.601	1
si:dkey-117n7.5	0.00245085	1.46139	0.126	0.056	1
si:dkey-21a6.5	0.00247074	2.14638	0.059	0.017	1
ecd	0.0025019	1.4012	0.089	0.033	1
tlcd3bb	0.00252656	1.8934	0.052	0.013	1
sema4ba	0.00260953	0.859131	0.267	0.162	1
klf8	0.00261405	0.58507	0.511	0.385	1
kif11	0.00269693	0.457957	0.407	0.277	1
stt3b	0.00277214	0.384603	0.681	0.534	1
uacaa	0.00279865	0.805345	0.304	0.194	1
si:dkey-40j3.3	0.00280664	2.59384	0.037	0.007	1
slc6a19a.1	0.00280664	2.59384	0.037	0.007	1
sgip1b	0.00280759	0.738789	0.319	0.206	1
aig1	0.00285874	1.0309	0.141	0.066	1
pcca	0.00287292	0.698474	0.526	0.404	1
hmgn2	0.00289033	0.455678	0.622	0.502	1
hck	0.00289195	2.23127	0.037	0.007	1
grm5a	0.00290035	2.1788	0.037	0.007	1
aagab	0.00295385	1.74584	0.081	0.029	1
si:ch73-138e16.3	0.00295602	1.06333	0.17	0.088	1
tmem198a	0.00300048	0.659132	0.444	0.334	1
cybrd1	0.0030754	1.35938	0.104	0.043	1
si:ch211-216b21.2	0.00309858	1.04787	0.215	0.124	1
arap3	0.00311566	1.37972	0.133	0.063	1
col18a1a	0.00311612	0.18941	0.852	0.701	1
ndufc2	0.00314934	1.20152	0.141	0.067	1
si:dkey-93n13.2	0.00317176	1.15644	0.141	0.067	1
znf574	0.00319145	0.862037	0.281	0.178	1
lrrtm1	0.00325333	1.21051	0.133	0.063	1
syngr2a	0.00328233	3.59384	0.022	0.002	1
rgs5b	0.00328233	3.33081	0.022	0.002	1
lclat1	0.00331111	3.1788	0.022	0.002	1
si:dkey-254e13.6	0.00331114	3.00888	0.022	0.002	1
znf1009	0.00331114	3.00888	0.022	0.002	1
SH3TC1	0.00331114	3.00888	0.022	0.002	1
mgat3b	0.00331114	3.00888	0.022	0.002	1
adcyap1r1a.1	0.00331114	3.00888	0.022	0.002	1
LO017711.1	0.00331114	3.00888	0.022	0.002	1
adora1b	0.00331114	3.00888	0.022	0.002	1
exorh	0.00331114	3.00888	0.022	0.002	1
CABZ01114053.1	0.00331114	3.00888	0.022	0.002	1
kpna4	0.00332248	0.699023	0.333	0.225	1
celsr1a	0.00332254	0.441618	0.57	0.449	1
bmp10	0.00335461	2.59384	0.022	0.002	1
tmsb4x	0.00337059	0.491239	0.778	0.694	1
lrch1	0.00338872	0.766022	0.133	0.061	1
rassf8b	0.00346442	0.575121	0.489	0.363	1
gfap	0.00348175	0.582178	0.548	0.434	1
rragd	0.00352939	3.07927	0.03	0.005	1
slc29a2	0.00354209	0.935629	0.185	0.099	1
si:ch211-242e8.1	0.00357802	2.85688	0.03	0.005	1
mpp3b	0.00357802	2.85688	0.03	0.005	1
si:ch211-271d10.2	0.00362763	2.59384	0.03	0.005	1
aldoca	0.00362763	2.59384	0.03	0.005	1
si:dkey-23a13.11	0.00364557	1.29838	0.074	0.026	1
cd9b	0.00378557	1.78649	0.067	0.022	1
rnf145a	0.00381811	0.949984	0.17	0.09	1
plekha5	0.00386334	1.11231	0.363	0.265	1
sox6	0.00389757	0.710935	0.348	0.243	1
tfip11	0.00391002	0.930876	0.156	0.079	1
slc13a5a	0.00392277	2.30433	0.044	0.011	1
cntn1a	0.00395321	0.600793	0.296	0.189	1
lnpa	0.00395363	1.74584	0.081	0.031	1
ing5a	0.00395419	0.711198	0.281	0.177	1
rpf1	0.0039755	0.642451	0.563	0.501	1
cdc6	0.00406683	0.618088	0.319	0.211	1
tgif1	0.00409561	0.55291	0.556	0.44	1
si:dkey-253d23.2	0.00410102	0.690056	0.207	0.115	1
slc6a22.1	0.00413254	1.91577	0.059	0.018	1
trim66	0.00419992	1.82831	0.059	0.018	1
pin1	0.00426825	1.74584	0.059	0.018	1
prrg1	0.00428174	0.977169	0.23	0.139	1
znf1050	0.00441474	1.78649	0.052	0.015	1
adcy7	0.00442835	0.392207	0.326	0.204	1
ppan	0.00449147	0.664777	0.43	0.324	1
rpl37.1	0.00450345	0.357926	0.822	0.751	1
pms1	0.00457663	0.401196	0.333	0.211	1
rpl39	0.00464866	0.457127	0.711	0.648	1
slc25a25a	0.00468122	1.11703	0.237	0.15	1
si:dkey-262g12.3	0.00473395	1.70932	0.074	0.027	1
pglyrp6	0.00480494	1.46456	0.096	0.04	1
hlfa	0.00481523	1.65042	0.074	0.027	1
frmd4ba	0.00483299	0.478363	0.756	0.676	1
gnai1	0.00492337	0.99799	0.215	0.129	1
rps12	0.0051382	0.392759	0.822	0.753	1
rps28	0.00522095	0.40457	0.733	0.622	1
mplkip	0.00531921	1.25504	0.111	0.05	1
mctp1a	0.00532906	1.50269	0.104	0.045	1
FAM72B	0.00552608	0.660955	0.215	0.123	1
ptprfa	0.00573027	0.669568	0.2	0.112	1
trappc6bl	0.00593532	1.52345	0.067	0.023	1
slc4a4b	0.00599257	0.745844	0.2	0.114	1
si:dkey-117n7.4	0.00604801	2.4012	0.037	0.009	1
sema5bb	0.00606184	1.14638	0.126	0.061	1
tent5d	0.00608119	2.10841	0.037	0.009	1
meis2a	0.00608495	0.431569	0.281	0.175	1
CACNA2D3	0.00616296	2.1788	0.037	0.009	1
si:ch211-188f17.1	0.00622599	1.69338	0.119	0.056	1
elovl1b	0.00624443	2.00888	0.037	0.009	1
olig4	0.00627998	2.03745	0.059	0.02	1
hmgb2a	0.00638319	0.316344	0.748	0.675	1
rassf3	0.00639233	1.57076	0.096	0.042	1
stk17a	0.00650548	0.987183	0.133	0.066	1
lrrc8c	0.00655511	0.834104	0.244	0.155	1
tmed1b	0.0065577	1.30844	0.096	0.042	1
siva1	0.0066018	0.988979	0.244	0.156	1
usp12a	0.00661786	1.66784	0.059	0.02	1
ftr23	0.00662182	1.6763	0.059	0.02	1
polr1e	0.00672427	0.724149	0.296	0.198	1
si:dkey-199f5.8	0.00676819	0.607962	0.378	0.275	1
pon3.2	0.00679313	2.24592	0.052	0.016	1
nectin1b	0.006797	0.352905	0.8	0.74	1
pin4	0.0068394	1.78649	0.089	0.038	1
mif	0.00713474	1.40481	0.119	0.058	1
myh14	0.00713958	0.593841	0.437	0.328	1
pttg1	0.00716736	1.78649	0.052	0.016	1
mob3c	0.00722454	1.78649	0.044	0.012	1
CR847936.1	0.00726659	1.68695	0.052	0.016	1
nectin3b	0.00726838	0.298385	0.659	0.531	1
krt97	0.00728366	1.45634	0.052	0.016	1
rhoub	0.0073027	0.732224	0.222	0.135	1
rps6ka2	0.00732402	1.68695	0.044	0.012	1
si:dkey-237j11.3	0.00737145	1.34591	0.052	0.016	1
jag1a	0.00753123	1.30626	0.126	0.063	1
sgk1	0.00766207	0.854432	0.267	0.174	1
trmt1	0.00782035	1.28718	0.111	0.053	1
si:ch1073-342h5.2	0.00788044	1.1174	0.141	0.074	1
urb2	0.00801794	0.734885	0.274	0.182	1
tk1	0.00806518	0.548326	0.252	0.155	1
col4a5	0.00810986	0.584852	0.459	0.363	1
spsb4a	0.00813186	0.522456	0.489	0.374	1
cpox	0.0082181	1.28572	0.104	0.048	1
rad51d	0.00825053	0.84252	0.17	0.094	1
tspan35	0.00830251	1.3568	0.089	0.038	1
ctdp1	0.00832933	0.345442	0.896	0.806	1
rtn3	0.00837856	0.861536	0.163	0.09	1
tspan17	0.00842647	0.204274	0.681	0.513	1
alox5a	0.00869679	0.944748	0.126	0.063	1
wu:fj29h11	0.00871873	0.918276	0.2	0.12	1
slc17a7b	0.00871982	3.1788	0.03	0.006	1
tspan14	0.0087499	0.743218	0.311	0.216	1
chchd3b	0.00879822	1.12671	0.111	0.053	1
zgc:171759	0.0088859	0.889297	0.163	0.09	1
rgcc	0.00896846	0.743417	0.178	0.101	1
myo1f	0.00898113	2.59384	0.03	0.006	1
rfx4	0.00898932	0.294805	0.919	0.81	1
zgc:101699	0.00911532	2.33081	0.03	0.006	1
st6galnac5b	0.00911532	2.33081	0.03	0.006	1
vimr1	0.00911532	2.33081	0.03	0.006	1
afmid	0.00911532	2.33081	0.03	0.006	1
rap1gap2a	0.00922264	1.91577	0.03	0.006	1
si:ch211-113a14.24	0.00924303	0.63542	0.267	0.173	1
osmr	0.00939611	1.6813	0.081	0.034	1
slc4a4a	0.00954761	2.0413	0.059	0.021	1
cbsa	0.00958156	1.73134	0.059	0.021	1
stard8	0.00959422	0.516238	0.437	0.328	1
si:ch211-113p18.3	0.00989299	1.32082	0.074	0.029	1
arhgef10lb	0.0100003	0.302237	0.533	0.401	1
ncl	0.0100135	0.301356	0.793	0.692	1
appb	0.0100354	0.628056	0.326	0.231	1
MARF1	0.0100883	1.24592	0.074	0.029	1
zdhhc14	0.0101021	0.749492	0.393	0.29	1
smarcad1a	0.0101974	0.771484	0.237	0.151	1
gas1a	0.0102085	0.702775	0.415	0.324	1
lrch4	0.0103111	0.302378	0.681	0.574	1
quo	0.010319	1.30433	0.059	0.021	1
herpud2	0.0104553	0.871375	0.178	0.103	1
keap1a	0.0105102	1.46456	0.089	0.039	1
BX544877.2	0.0105139	0.646308	0.259	0.168	1
rfx2	0.0107176	0.244795	0.896	0.79	1
kif4	0.0107412	0.523451	0.356	0.253	1
mtss1la	0.0108146	0.401196	0.378	0.267	1
arl5c	0.0108226	0.712829	0.281	0.193	1
sdhb	0.0108976	1.15774	0.104	0.049	1
nisch	0.0110677	0.427191	0.296	0.195	1
si:dkey-260c8.8	0.0110917	1.37145	0.148	0.083	1
pgghg	0.0112192	1.68695	0.052	0.017	1
dcc	0.0112766	1.06838	0.17	0.099	1
hpf1	0.0112848	1.28718	0.17	0.102	1
si:ch211-140b10.6	0.0113004	1.10841	0.126	0.065	1
hsd11b2	0.0113144	2.88335	0.037	0.01	1
syne1a	0.0113525	0.651944	0.207	0.124	1
stk25b	0.0113986	1.24807	0.119	0.06	1
cnbpb	0.0114532	0.39792	0.533	0.448	1
pax6b	0.0115575	0.64728	0.244	0.157	1
rp9	0.0117478	0.729902	0.259	0.174	1
gzm3.3	0.011758	2.00888	0.037	0.01	1
tmc6b	0.011758	2.00888	0.037	0.01	1
zgc:162171	0.0118414	1.70076	0.037	0.01	1
figla	0.0118636	2.59384	0.022	0.004	1
acy3.1	0.0118636	2.59384	0.022	0.004	1
si:dkey-22h13.3	0.0118638	2.59384	0.022	0.004	1
ms4a17c.1	0.0118638	2.59384	0.022	0.004	1
usp2b	0.0118638	2.59384	0.022	0.004	1
cyp2k18	0.0118638	2.59384	0.022	0.004	1
sh3gl1a	0.0118638	2.59384	0.022	0.004	1
cacna1hb	0.0118638	2.59384	0.022	0.004	1
rasal1b	0.0118638	2.59384	0.022	0.004	1
CABZ01068367.1	0.0118638	2.59384	0.022	0.004	1
FP102169.1	0.0118638	2.59384	0.022	0.004	1
si:rp71-1h20.9	0.0118638	2.59384	0.022	0.004	1
phf24	0.0118638	2.59384	0.022	0.004	1
gdf10a	0.0119886	2.27191	0.022	0.004	1
SMIM36	0.0119886	2.27191	0.022	0.004	1
gxylt1b	0.0120319	1.00888	0.096	0.044	1
tmem161a	0.0120703	1.81623	0.044	0.013	1
cycsb	0.0121967	0.987183	0.141	0.076	1
si:ch211-286o17.1	0.0122621	0.327408	0.437	0.315	1
mrpl1	0.0125893	0.8194	0.133	0.07	1
hmga1a	0.0126062	0.219055	0.889	0.807	1
hist1h2a11.1	0.0127946	1.11385	0.163	0.093	1
uqcc1	0.012811	0.805345	0.193	0.117	1
vps16	0.0128562	1.4363	0.074	0.031	1
st8sia1	0.0129699	0.850616	0.222	0.145	1
gas1b	0.0130404	0.402023	0.489	0.375	1
sh3gl3a	0.013066	0.512645	0.437	0.342	1
znfl2a	0.0132088	1.19529	0.156	0.09	1
CABZ01117752.1	0.0132497	1.35283	0.074	0.031	1
sema6dl	0.0133635	0.530701	0.585	0.512	1
rad9a	0.0133832	1.07927	0.126	0.066	1
abhd6a	0.0134297	0.467732	0.215	0.135	1
zgc:173552.3	0.0134479	0.36831	0.578	0.461	1
si:dkey-108k21.21	0.0136185	0.85018	0.222	0.139	1
trrap	0.0136709	0.305596	0.822	0.725	1
bin2a	0.0138612	1.66784	0.059	0.022	1
CU104709.1	0.0140103	0.351317	0.652	0.545	1
sh2d3ca	0.0140855	0.510759	0.415	0.308	1
vps25	0.0140972	1.16758	0.096	0.045	1
vmp1	0.0141275	0.997607	0.274	0.195	1
vps37b	0.0143705	0.92826	0.163	0.094	1
slc6a15	0.0143824	1.52971	0.059	0.022	1
si:ch211-266k8.4	0.0144258	0.825166	0.163	0.093	1
camk2b2	0.0144747	1.37145	0.059	0.022	1
ttll6	0.0145313	1.08483	0.081	0.036	1
snu13a	0.0147006	0.816233	0.178	0.106	1
gtf2h3	0.0148853	1.39221	0.104	0.052	1
hmgn6	0.0149495	0.453489	0.504	0.409	1
sar1b	0.0151918	0.911031	0.126	0.066	1
gramd1ba	0.015462	0.864488	0.126	0.066	1
c1galt1c1	0.0154711	1.11991	0.059	0.022	1
tat	0.0154813	1.70932	0.067	0.027	1
fam102aa	0.0155251	0.590624	0.4	0.304	1
zgc:153431	0.0156062	1.0309	0.133	0.072	1
plxdc2	0.0156436	0.172822	0.8	0.659	1
zgc:112185	0.0156602	0.87005	0.178	0.107	1
fbxo28	0.0156822	0.963074	0.178	0.108	1
zgc:110540	0.0158001	0.642096	0.215	0.135	1
nadk2	0.0158738	0.786486	0.156	0.088	1
IQSEC1	0.0158936	1.30433	0.104	0.052	1
pbx2	0.016014	0.593841	0.281	0.193	1
hoxb1b	0.0160912	1.55431	0.081	0.037	1
rexo4	0.0161477	0.641935	0.304	0.217	1
cxcl18b	0.0161813	1.3939	0.141	0.081	1
med7	0.0162472	1.40942	0.067	0.027	1
ano5b	0.0164116	1.06546	0.141	0.079	1
glt8d2	0.0164686	0.809569	0.178	0.108	1
nup210	0.0165686	0.366035	0.474	0.373	1
vgll4b	0.0166634	0.776705	0.237	0.158	1
atad1a	0.0166804	0.667841	0.104	0.05	1
C25H11orf49	0.0166868	0.716096	0.23	0.15	1
ggcx	0.0167239	0.888584	0.133	0.072	1
si:ch211-222e20.4	0.0167632	1.59384	0.052	0.018	1
ube2t	0.0167824	0.980023	0.185	0.115	1
znf1023	0.0167913	1.27191	0.067	0.027	1
tes	0.0167913	1.16088	0.067	0.027	1
zgc:113336	0.0167994	1.59384	0.052	0.018	1
si:ch73-205h11.1	0.0169132	1.59384	0.052	0.018	1
dph5	0.0169453	0.872995	0.156	0.09	1
rpusd2	0.0169731	1.51584	0.052	0.018	1
ndufaf4	0.0169999	1.50638	0.052	0.018	1
id2a	0.017152	0.903525	0.2	0.128	1
bloc1s2	0.017154	0.96379	0.126	0.067	1
phlda1	0.0171544	0.700756	0.119	0.061	1
CABZ01066725.1	0.017253	1.16088	0.067	0.027	1
BX324156.2	0.0173617	0.777553	0.23	0.15	1
angpt2a	0.0174037	1.32082	0.074	0.032	1
zgc:92107	0.0174186	0.397776	0.711	0.632	1
zic2b	0.0174328	0.569298	0.363	0.275	1
si:dkey-12j5.1	0.0174522	0.383012	0.615	0.514	1
UBE2M	0.0175708	1.29838	0.074	0.032	1
pax3b	0.0180802	1.13816	0.148	0.085	1
rps5	0.0181523	0.42552	0.674	0.589	1
ephb2a	0.0185113	0.778265	0.141	0.079	1
si:ch211-169p10.1	0.0185254	0.938489	0.178	0.109	1
gpd1a	0.0186903	2.37145	0.03	0.007	1
pum1	0.0188391	0.371448	0.615	0.503	1
ehbp1l1a	0.0188612	1.78649	0.044	0.015	1
gnb4b	0.018884	0.545167	0.311	0.221	1
ptprr	0.0188842	2.1788	0.03	0.007	1
c1qtnf4	0.0189826	2.10841	0.03	0.007	1
plbd1	0.0189826	2.10841	0.03	0.007	1
rsrp1	0.0190116	0.21077	0.956	0.937	1
pcgf6	0.0190418	0.816233	0.141	0.079	1
rnf150a	0.0190853	1.70076	0.044	0.015	1
angptl5	0.0190853	1.70076	0.044	0.015	1
chst14	0.0191748	1.22187	0.104	0.053	1
zgc:158263	0.019177	1.91577	0.03	0.007	1
olfm1a	0.0193004	1.59384	0.044	0.015	1
ppargc1b	0.0193235	0.79361	0.163	0.096	1
slc27a2a	0.0193753	1.74584	0.03	0.007	1
polr1c	0.0198751	0.809569	0.163	0.097	1
si:dkey-11o1.6	0.0199752	2.07927	0.037	0.011	1
ppp4r2a	0.0200633	0.633369	0.215	0.136	1
h2az2b	0.0201079	0.360268	0.689	0.617	1
vps18	0.020155	1.25504	0.096	0.048	1
cysltr1	0.0203249	2.1788	0.037	0.011	1
dhx15	0.0203411	0.459414	0.541	0.458	1
mylk3	0.0203691	0.437499	0.356	0.26	1
bik	0.020371	1.85688	0.037	0.011	1
mybpha	0.0203752	1.66095	0.089	0.043	1
axin1	0.0204928	0.897233	0.17	0.103	1
dhrs13b.1.1	0.0205735	1.69338	0.067	0.028	1
dph3	0.0205881	1.71937	0.037	0.011	1
si:dkey-161j23.6	0.0205881	1.71937	0.037	0.011	1
glsl	0.0205881	1.71937	0.037	0.011	1
rpl22	0.020594	0.372942	0.689	0.647	1
si:dkey-147f3.8	0.0207015	0.794139	0.163	0.097	1
pafah1b3.1	0.0207682	1.18945	0.096	0.048	1
fkbp5	0.0208117	1.59384	0.037	0.011	1
oct2	0.0208117	1.59384	0.037	0.011	1
zgc:193742	0.0210833	1.4943	0.074	0.033	1
si:ch211-196c10.15	0.0211032	0.291541	0.763	0.697	1
si:dkey-108k21.11	0.0211685	1.09741	0.148	0.087	1
gtf2e2	0.0214506	0.725085	0.148	0.085	1
fhod3b	0.0214879	0.452316	0.356	0.264	1
wu:fj16a03	0.0216335	1.1788	0.081	0.038	1
rab4a	0.0216596	1.25824	0.111	0.059	1
dynll1	0.0217598	0.335106	0.652	0.556	1
ptpmt1	0.0219289	1.31373	0.081	0.038	1
rai14	0.0219511	0.350667	0.319	0.22	1
vps13d	0.0220953	0.897233	0.163	0.098	1
zgc:86609	0.0222175	1.27191	0.067	0.028	1
lrch2	0.0222294	0.980023	0.141	0.081	1
akap11	0.0224331	1.33081	0.081	0.038	1
si:dkey-177p2.6	0.022496	0.343297	0.533	0.44	1
ypel3	0.0229244	1.1788	0.081	0.038	1
malt2	0.0229545	1.22461	0.074	0.033	1
asb6	0.0234644	0.864488	0.119	0.064	1
exoc3	0.0236432	0.863448	0.141	0.081	1
vdrb	0.0238156	0.289266	0.593	0.525	1
dnajb13	0.0238342	1.59384	0.052	0.02	1
si:ch73-265h17.4	0.0238342	1.59384	0.052	0.02	1
si:dkey-196j8.2	0.0241534	1.44184	0.052	0.02	1
paqr3b	0.0242027	1.50638	0.052	0.02	1
si:ch211-168f7.5	0.0243019	0.435928	0.511	0.417	1
cse1l	0.0245116	0.555706	0.311	0.227	1
ralgapa1	0.0246521	0.3247	0.615	0.546	1
rrp12	0.0246532	0.518879	0.378	0.286	1
ormdl1	0.0247401	0.736966	0.237	0.161	1
il12bb	0.0247576	1.27191	0.052	0.02	1
wdr12	0.0249522	0.887572	0.126	0.07	1
ppp1r21	0.0250591	0.466416	0.452	0.372	1
pcna	0.0251612	0.303499	0.607	0.501	1
mcm6	0.0251869	0.588697	0.326	0.244	1
mt-atp8	0.0252982	1.75734	0.067	0.029	1
hnrnpl	0.0253848	0.47296	0.526	0.453	1
ggt5a	0.0255105	1.00888	0.104	0.054	1
tcf7	0.0255286	0.848413	0.111	0.059	1
si:ch73-55i23.1.1	0.0260236	1.59384	0.059	0.025	1
agrn	0.0262237	0.213264	0.911	0.874	1
zfx	0.0263064	0.512601	0.407	0.315	1
smc1al	0.0263607	0.267525	0.719	0.601	1
flt4	0.0264648	1.30844	0.081	0.039	1
mvb12bb	0.0264877	1.78649	0.059	0.025	1
zgc:112234.1	0.0265849	0.905785	0.119	0.065	1
si:dkeyp-27e10.3	0.0266415	1.21533	0.089	0.044	1
ngrn	0.0267082	0.759851	0.148	0.087	1
tulp4a	0.02672	0.84252	0.178	0.113	1
tlr4ba	0.0267571	0.915769	0.119	0.065	1
ndufs4	0.0267626	0.896768	0.17	0.106	1
rps21	0.0272037	0.440473	0.652	0.56	1
si:ch211-178j18.4	0.0273453	2.24592	0.044	0.016	1
si:ch211-170d8.2	0.0276231	0.847597	0.17	0.107	1
si:dkey-77f5.6	0.0276929	1.21533	0.089	0.044	1
eif4h	0.0278846	0.355529	0.504	0.41	1
si:dkey-247i3.6.1	0.027985	1.78649	0.044	0.016	1
cdk6	0.0280276	0.220637	0.681	0.574	1
aoc2	0.0280387	1.6763	0.044	0.016	1
BX323887.1	0.0280456	1.35938	0.089	0.044	1
ror2	0.0281165	0.53456	0.489	0.396	1
BX323820.1	0.0282868	1.68695	0.044	0.016	1
ern2	0.0282868	1.68695	0.044	0.016	1
nip7	0.0284771	0.446999	0.193	0.12	1
tm9sf1	0.0285115	0.593841	0.156	0.093	1
si:ch211-197k17.3	0.0286328	1.27191	0.074	0.034	1
si:dkey-62k3.5	0.0286483	0.893401	0.126	0.071	1
znf993.1	0.0286483	1.59384	0.044	0.016	1
osbpl10b	0.0288546	0.330211	0.43	0.329	1
zgc:171242	0.0289454	1.4943	0.044	0.016	1
si:ch73-144d13.5	0.0289454	1.4943	0.044	0.016	1
ppfibp1b	0.029025	0.370316	0.452	0.355	1
acsl4b	0.0291164	0.521084	0.304	0.221	1
orc6	0.0291441	0.515184	0.296	0.215	1
rps6	0.0291612	0.32228	0.741	0.687	1
si:dkey-15j16.6	0.029182	2.59384	0.022	0.005	1
si:dkey-78l4.12	0.029182	2.59384	0.022	0.005	1
cyp2y3	0.0292673	2.37145	0.022	0.005	1
nhp2	0.0292737	0.567561	0.341	0.259	1
tspan2a	0.0292969	0.630367	0.222	0.15	1
ppp1r13ba	0.0293727	1.1788	0.074	0.034	1
sema6d	0.0294064	0.898695	0.126	0.071	1
tbc1d30	0.0295228	2.27191	0.022	0.005	1
angptl2a	0.0295228	2.27191	0.022	0.005	1
C3H16orf89	0.0295228	2.27191	0.022	0.005	1
cacng5a	0.0295228	2.27191	0.022	0.005	1
arhgap12a	0.0295228	2.27191	0.022	0.005	1
si:dkey-219c10.4	0.0295228	2.27191	0.022	0.005	1
pcbd1	0.0295228	2.27191	0.022	0.005	1
pyyb	0.0295228	2.27191	0.022	0.005	1
slc6a19a.2	0.0295228	2.27191	0.022	0.005	1
BX510996.1	0.0295228	2.27191	0.022	0.005	1
zgc:162239	0.0295228	2.27191	0.022	0.005	1
ahrra	0.0295228	2.27191	0.022	0.005	1
si:ch211-162i8.4.1	0.029779	2.00888	0.022	0.005	1
vgf	0.029779	2.00888	0.022	0.005	1
CU468896.1	0.029779	1.78649	0.022	0.005	1
srpx	0.029779	2.00888	0.022	0.005	1
exd1	0.029779	2.00888	0.022	0.005	1
s100z	0.029779	1.78649	0.022	0.005	1
LO016987.1	0.0299281	1.07599	0.119	0.066	1
zgc:172302	0.029966	0.779396	0.17	0.107	1
plcd4a	0.0302021	0.980864	0.104	0.055	1
acss3	0.0304136	1.37145	0.096	0.05	1
vrk1	0.0306695	0.503238	0.319	0.233	1
zgc:110249.1	0.0307245	0.470105	0.348	0.261	1
ppp2r3c	0.0307459	0.725085	0.148	0.088	1
itgb1b	0.0308909	0.997196	0.193	0.13	1
mcm5	0.0309018	0.513776	0.393	0.308	1
sh3gl1b	0.0311559	0.690802	0.244	0.174	1
glsb	0.0312311	0.201523	0.393	0.281	1
BX470182.1	0.031242	1.06041	0.111	0.061	1
XPO5	0.0313822	0.457704	0.281	0.199	1
cdca7a	0.0314958	0.646308	0.274	0.196	1
kmt2ba	0.0317167	0.396395	0.578	0.501	1
nupr1b	0.0320304	1.94176	0.037	0.012	1
rwdd2b	0.0321746	1.00888	0.111	0.061	1
si:dkey-34e4.1	0.0322075	0.621855	0.259	0.183	1
si:dkey-29p10.4	0.0322112	0.807965	0.17	0.107	1
rims3	0.032263	2.0413	0.059	0.026	1
prkg2	0.032413	1.76377	0.037	0.012	1
dhtkd1	0.0326439	0.759851	0.141	0.083	1
si:dkey-269o24.1	0.03267	1.71937	0.037	0.012	1
alg9	0.03267	1.71937	0.037	0.012	1
cngb3.2	0.03267	1.71937	0.037	0.012	1
top1mt.1	0.03267	1.71937	0.037	0.012	1
si:ch73-147o17.1	0.03267	1.71937	0.037	0.012	1
cct4	0.0327168	0.435579	0.541	0.476	1
si:ch73-206d17.1	0.0328172	1.59384	0.052	0.021	1
mlycd	0.0329848	1.59384	0.037	0.012	1
qkib	0.0330471	0.423177	0.533	0.453	1
wnk4b	0.0332351	1.71937	0.059	0.026	1
skp2	0.0333758	0.486457	0.296	0.215	1
blm	0.0335008	0.722165	0.237	0.166	1
six9	0.0337104	1.42392	0.052	0.021	1
inpp4ab	0.0337356	0.99239	0.133	0.08	1
slc4a1a	0.0339083	1.37145	0.052	0.021	1
gpr139	0.0339258	2.4012	0.03	0.009	1
prozb	0.0339258	2.1788	0.03	0.009	1
srd5a1	0.0339258	2.1788	0.03	0.009	1
gon4l	0.0339695	0.534947	0.281	0.199	1
dennd6b	0.0340107	1.50073	0.074	0.036	1
setbp1	0.0340783	0.433763	0.415	0.328	1
vtcn1	0.0342354	2.00888	0.03	0.009	1
atp1b3b	0.0343581	0.655241	0.2	0.133	1
gse1	0.0343613	0.514356	0.459	0.394	1
hp1bp3	0.0344538	0.406214	0.356	0.264	1
mettl23	0.0344708	1.91577	0.03	0.009	1
rgs11	0.0344708	1.91577	0.03	0.009	1
si:dkey-11c5.11	0.0344708	1.91577	0.03	0.009	1
st3gal1l3	0.0345473	1.85688	0.03	0.009	1
col17a1a	0.0345869	0.800292	0.096	0.05	1
znf569l	0.0346335	1.18504	0.141	0.086	1
tradd	0.0347808	1.74584	0.03	0.009	1
rbp7b	0.0347808	1.74584	0.03	0.009	1
sowahca	0.0347808	1.74584	0.03	0.009	1
si:ch211-241j12.3	0.0347808	1.74584	0.03	0.009	1
fam131c	0.0347808	1.74584	0.03	0.009	1
ankdd1b	0.0347957	0.842868	0.207	0.141	1
natd1	0.0350126	1.22187	0.096	0.052	1
si:dkey-16p6.1.18	0.0350155	1.46831	0.059	0.026	1
pidd1	0.0350971	1.59384	0.03	0.009	1
zmynd12	0.0353551	0.748815	0.163	0.102	1
afap1l1a	0.0353598	1.37145	0.067	0.031	1
abcf1	0.0353668	0.53244	0.4	0.31	1
dip2cb	0.0354126	1.40942	0.059	0.026	1
mrpl32	0.0354126	1.40942	0.059	0.026	1
arrdc2	0.0354603	0.528549	0.259	0.184	1
zgc:136971	0.0355106	0.613469	0.222	0.151	1
zmp:0000001228	0.0355229	1.12436	0.081	0.04	1
si:dkey-154b15.1	0.035728	0.543853	0.363	0.286	1
si:dkey-172k15.4	0.036058	1.33081	0.059	0.026	1
si:dkey-220f10.4	0.036058	1.33081	0.059	0.026	1
asic1c	0.0361589	1.19529	0.059	0.026	1
wasf1	0.0361855	1.4943	0.067	0.031	1
rpl7a	0.0362873	0.281745	0.793	0.721	1
nbn	0.0363755	0.593841	0.311	0.238	1
es1	0.0364362	1.04635	0.081	0.04	1
pds5b	0.0366036	0.392721	0.504	0.431	1
rassf2a	0.0366521	0.286232	0.6	0.523	1
btf3	0.0369382	0.471221	0.444	0.355	1
ppp2r2ab	0.0369681	0.538248	0.356	0.27	1
sp5a	0.0370263	0.802427	0.081	0.04	1
hif1al	0.0371004	0.543853	0.378	0.296	1
spra	0.0374504	1.03196	0.119	0.069	1
mt-nd1	0.0376261	0.476146	0.215	0.147	1
fosaa	0.037678	0.936728	0.141	0.086	1
gtdc1	0.0376787	0.833028	0.274	0.205	1
si:dkey-44g17.6	0.037872	1.66095	0.089	0.047	1
si:dkey-119f1.1	0.0380577	0.69572	0.222	0.155	1
exosc6	0.0381385	1.00888	0.096	0.052	1
zgc:194210	0.0383389	0.564093	0.156	0.096	1
slc35b2	0.0388159	0.521084	0.193	0.125	1
si:dkey-83k24.5	0.0388797	1.35938	0.081	0.042	1
ftr92	0.0389712	1.08688	0.104	0.058	1
cdan1	0.039175	0.846607	0.193	0.131	1
nrarpa	0.0392922	0.405537	0.674	0.625	1
ralgps2	0.039445	0.414616	0.615	0.552	1
arid4a	0.039456	0.195182	0.733	0.67	1
serpinf1	0.0396078	3.33081	0.015	0.002	1
im:6904045	0.0396452	0.86592	0.17	0.11	1
rpl5a	0.0397518	0.305233	0.704	0.653	1
mettl17	0.0399184	0.719372	0.156	0.097	1
pcdh8	0.0401914	2.59384	0.015	0.002	1
si:ch211-255g12.8	0.0401935	1.68695	0.044	0.017	1
zgc:55558	0.0403107	0.636069	0.163	0.103	1
megf10	0.0403292	1.2048	0.096	0.053	1
si:ch211-254n4.3	0.0404856	2.1788	0.015	0.002	1
bmpr1bb	0.040617	1.08795	0.126	0.075	1
mt-co1	0.0407359	0.357373	0.452	0.347	1
slc44a1b	0.0407531	0.488488	0.193	0.126	1
hsp90b1	0.0408468	0.599765	0.378	0.301	1
alyref	0.0408795	0.524799	0.296	0.221	1
si:ch73-367f21.4	0.04089	0.965809	0.133	0.081	1
si:ch211-26b3.4	0.0409985	1.50638	0.044	0.017	1
hirip3	0.0410665	0.644214	0.267	0.193	1
C1H4orf33	0.0411427	1.4943	0.044	0.017	1
klf7a	0.0413625	0.200926	0.437	0.339	1
irx4b	0.0413647	1.27191	0.096	0.053	1
znf1137	0.0415364	1.31373	0.044	0.017	1
si:dkey-191g9.7	0.0415364	1.4012	0.044	0.017	1
twf2b	0.0415364	1.4012	0.044	0.017	1
si:ch211-152c8.4	0.0416165	0.821251	0.141	0.086	1
nudcd1	0.0418227	0.794753	0.141	0.086	1
rnaseh2c	0.042604	0.72877	0.17	0.11	1
rlim	0.0429608	0.674977	0.185	0.121	1
tsen54	0.0431146	0.438562	0.185	0.119	1
tcp1	0.0436818	0.6127	0.363	0.286	1
rplp1	0.0438385	0.271913	0.807	0.767	1
nr2f6b	0.0441684	0.271913	0.37	0.281	1
ddr1	0.0442163	0.212318	0.719	0.622	1
pptc7b	0.044393	0.777148	0.222	0.16	1
eef1g	0.0444135	0.3321	0.667	0.588	1
hist1h4l.21	0.0447522	0.915769	0.111	0.064	1
znhit2	0.0447742	0.915769	0.111	0.064	1
si:ch211-57i17.5	0.0448367	1.44184	0.052	0.022	1
rab9a	0.0448471	1.18945	0.089	0.048	1
spock1	0.0448736	0.319918	0.259	0.18	1
foxp1b	0.0449313	0.172474	0.659	0.539	1
ndrg4	0.045028	0.838953	0.104	0.058	1
dffa	0.0453628	1.30433	0.052	0.022	1
chaf1b	0.0456656	0.727107	0.185	0.123	1
ctnnd2b	0.0457504	0.442899	0.533	0.476	1
slc7a7	0.0460606	0.476545	0.504	0.449	1
ndufaf7	0.046074	1.09908	0.074	0.037	1
eif4bb	0.0462706	0.337896	0.444	0.35	1
si:dkey-9k7.3	0.0464902	1.20152	0.052	0.022	1
mettl22	0.0465667	0.697676	0.119	0.069	1
amh	0.046747	1.19529	0.067	0.032	1
esyt2a	0.0467719	0.655241	0.141	0.087	1
tsc22d1	0.0467757	0.335904	0.622	0.574	1
CR391986.1	0.0468273	0.656772	0.222	0.156	1
espl1	0.0468591	0.698177	0.23	0.163	1
si:ch73-24k9.2	0.0468948	1.27191	0.059	0.027	1
slc8a4a	0.0468948	1.27191	0.059	0.027	1
sra1	0.0472471	1.16088	0.067	0.032	1
dicp3.1	0.0472689	1.14638	0.067	0.032	1
tet1	0.0474019	0.561419	0.304	0.232	1
st6galnac5a	0.0474433	0.893401	0.052	0.022	1
bub1	0.0474643	0.526726	0.252	0.179	1
rap1gap	0.047571	1.04952	0.067	0.032	1
wrn	0.047578	0.73586	0.17	0.11	1
nr5a1a	0.0477617	1.1788	0.059	0.027	1
tmem94	0.0477681	0.663103	0.178	0.118	1
hspd1	0.0479805	0.348084	0.541	0.464	1
si:dkey-66i24.9	0.0480577	0.509307	0.185	0.121	1
mrpl39	0.0480885	0.53372	0.267	0.195	1
pip5kl1	0.048239	1.81623	0.037	0.013	1
tfr2	0.048239	1.81623	0.037	0.013	1
brcc3	0.048239	1.81623	0.037	0.013	1
rabggta	0.0485118	0.856875	0.096	0.053	1
tyms	0.0485714	0.641669	0.148	0.092	1
inppl1b	0.0486731	1.70076	0.037	0.013	1
fbln5	0.0486731	1.70076	0.037	0.013	1
tmem150c	0.0486731	1.70076	0.037	0.013	1
ywhae2	0.0486942	0.521084	0.193	0.128	1
nphp4	0.0488206	0.384387	0.444	0.374	1
eif3g	0.0490996	0.423916	0.237	0.164	1
veph1	0.0491705	0.555706	0.163	0.104	1
pdrg1	0.0492036	1.59384	0.037	0.013	1
si:ch211-15p9.2	0.0492036	1.59384	0.037	0.013	1
rev3l	0.0492179	0.46396	0.341	0.265	1
kel	0.0496343	1.47836	0.037	0.013	1
tgm1l2	0.0496343	1.47836	0.037	0.013	1
cpne8	0.0496343	1.47836	0.037	0.013	1
syncripl	0.0500267	0.431569	0.415	0.339	1
cpne5b	0.05007	0.76787	0.067	0.032	1
si:dkey-190j3.4	0.050079	1.27191	0.037	0.013	1
mif4gdb	0.050079	1.37145	0.037	0.013	1
runx2b	0.050079	1.37145	0.037	0.013	1
bora	0.0501677	0.646308	0.193	0.13	1
polr1b	0.0503457	0.646308	0.17	0.112	1
znf598	0.0504304	0.711896	0.185	0.124	1
faap24	0.0505766	0.667841	0.133	0.081	1
gpt2	0.0508494	0.754777	0.207	0.146	1
ipo7	0.0511453	0.329929	0.733	0.698	1
yaf2	0.0512909	0.734439	0.193	0.133	1
CABZ01058261.1	0.0514666	0.30197	0.452	0.355	1
zfp36l1b	0.0516635	0.803764	0.141	0.088	1
psmd11a	0.0516714	0.51367	0.215	0.147	1
zc3h15	0.051744	0.593841	0.23	0.162	1
dck	0.0532347	0.648982	0.126	0.076	1
smtnb	0.0535585	0.936728	0.081	0.043	1
rbm14b	0.0539328	0.337501	0.459	0.379	1
wdr46	0.0540751	0.860486	0.2	0.141	1
usp24	0.0541976	0.311889	0.607	0.513	1
cul4b	0.0542397	0.428638	0.356	0.276	1
med24	0.0546109	0.60834	0.156	0.099	1
chrna2a	0.0546773	2.23127	0.03	0.01	1
fn1a	0.0547357	1.05779	0.089	0.049	1
igf1rb	0.0549386	0.285351	0.57	0.513	1
gna13b	0.054995	0.618088	0.252	0.184	1
znf750	0.0551209	2.07927	0.03	0.01	1
klhl8	0.0551209	2.07927	0.03	0.01	1
sv2ca	0.0551672	1.88335	0.044	0.018	1
sema6ba	0.0553084	1.02749	0.104	0.06	1
tmpoa	0.0553279	0.793296	0.341	0.301	1
ggnbp2	0.055527	0.512202	0.341	0.272	1
si:ch211-130m23.5	0.0555641	2.00888	0.03	0.01	1
tmem200b	0.0555641	2.00888	0.03	0.01	1
tspan13a	0.0555641	2.00888	0.03	0.01	1
erap1a	0.0555641	2.00888	0.03	0.01	1
znf1162	0.0555641	2.00888	0.03	0.01	1
loxl5a	0.0555641	2.00888	0.03	0.01	1
krt96	0.0555641	2.23127	0.03	0.01	1
nol9	0.0557258	0.440366	0.267	0.198	1
si:ch73-132f6.5	0.0560139	1.85688	0.03	0.01	1
nop53	0.0561594	0.34502	0.422	0.344	1
trappc10	0.0561988	0.633011	0.281	0.212	1
clocka	0.0563385	0.325352	0.304	0.225	1
tbl1xr1b	0.0563478	0.417252	0.452	0.388	1
ccdc124	0.0563767	0.384387	0.207	0.14	1
ppp1cbl	0.0564693	1.74584	0.03	0.01	1
zgc:86709	0.0564693	1.74584	0.03	0.01	1
TTC9	0.0564693	1.74584	0.03	0.01	1
zgc:113274	0.0564693	1.74584	0.03	0.01	1
parp6b	0.0564693	1.74584	0.03	0.01	1
ociad1	0.0568874	1.4012	0.044	0.018	1
mylpfa	0.0569187	1.45634	0.03	0.01	1
plekhs1	0.0569187	1.59384	0.03	0.01	1
ralaa	0.0569187	1.59384	0.03	0.01	1
smarca5	0.0570623	0.488488	0.341	0.266	1
dhps	0.0570948	0.456337	0.193	0.129	1
ppil3	0.0571116	1.00888	0.074	0.038	1
rmdn2	0.0571116	1.00888	0.074	0.038	1
cnot10	0.057272	0.583857	0.311	0.243	1
trnt1	0.0573776	1.45634	0.03	0.01	1
ubn1	0.0573776	1.45634	0.03	0.01	1
cyp7b1	0.0574595	1.32082	0.059	0.028	1
pinx1	0.0576463	0.405537	0.289	0.215	1
cdc45	0.0576721	0.356801	0.319	0.239	1
znf994	0.0577118	2.33081	0.022	0.006	1
myhb	0.0577118	2.33081	0.022	0.006	1
gpr183b	0.0577118	2.33081	0.022	0.006	1
si:dkey-183p4.10	0.0577118	2.33081	0.022	0.006	1
eps8l2	0.0577284	1.1788	0.067	0.033	1
dytn	0.0579186	1.23127	0.044	0.018	1
rereb	0.0581367	2.10841	0.022	0.006	1
si:ch211-157b11.8	0.0581367	2.10841	0.022	0.006	1
cdh18a	0.0581367	2.10841	0.022	0.006	1
galnt8a.2	0.0581367	2.10841	0.022	0.006	1
wt1a	0.0581906	1.20152	0.044	0.018	1
ckap5	0.0583177	0.375133	0.393	0.319	1
si:dkey-117n7.2	0.0584222	2.00888	0.022	0.006	1
casq1b	0.0584222	2.00888	0.022	0.006	1
shpk	0.0584222	2.00888	0.022	0.006	1
si:dkey-90l23.1	0.0584222	2.00888	0.022	0.006	1
tmem30c	0.0584222	2.00888	0.022	0.006	1
lim2.5	0.0584222	2.00888	0.022	0.006	1
napba	0.0584222	2.00888	0.022	0.006	1
AL929536.5	0.0584222	2.00888	0.022	0.006	1
CABZ01079192.1	0.0584222	2.00888	0.022	0.006	1
lrrc3ca	0.0584222	2.00888	0.022	0.006	1
zmiz1b	0.0584222	2.00888	0.022	0.006	1
CU856539.1	0.0584222	2.00888	0.022	0.006	1
commd3	0.0584222	2.00888	0.022	0.006	1
si:dkey-234i14.3	0.0584222	2.00888	0.022	0.006	1
slc16a9b	0.0584622	1.44184	0.052	0.023	1
si:ch211-197l9.2	0.0587068	1.74584	0.022	0.006	1
ttc41	0.0588074	0.934878	0.104	0.06	1
nucks1a	0.0588307	0.405057	0.548	0.499	1
bloc1s6	0.0588487	1.78649	0.022	0.006	1
ccna1	0.0588487	1.78649	0.022	0.006	1
si:ch211-161h7.5	0.0588487	1.78649	0.022	0.006	1
drosha	0.0590206	0.617048	0.244	0.177	1
tonsl	0.0591226	0.562814	0.237	0.169	1
parp8	0.0592013	1.27191	0.059	0.028	1
znf980	0.0592805	1.59384	0.022	0.006	1
ggh	0.0592805	1.27191	0.022	0.006	1
pdlim3a	0.0592805	1.59384	0.022	0.006	1
mcm2	0.0593497	0.481141	0.4	0.335	1
seta	0.0594474	0.323907	0.526	0.456	1
sumo3b	0.0595577	0.55202	0.267	0.2	1
hopx	0.0595697	0.520592	0.148	0.094	1
sorbs3	0.0597515	0.66423	0.111	0.065	1
svbp	0.060024	1.27191	0.052	0.023	1
bhlhe22	0.0601778	1.42392	0.059	0.028	1
zgc:101540	0.0602072	0.777553	0.133	0.083	1
nuggc.1	0.0602924	1.03745	0.096	0.055	1
ATP9A	0.0604887	0.647083	0.289	0.225	1
thrap3b	0.0605489	0.343171	0.43	0.344	1
si:ch1073-228h2.2	0.0605678	1.20152	0.052	0.023	1
cnpy4	0.0607443	1.1788	0.052	0.023	1
etv5b	0.0607567	0.496979	0.407	0.336	1
SH3RF3	0.0608193	0.915769	0.067	0.033	1
rif1	0.0608365	0.512202	0.341	0.266	1
csrp1a	0.0611487	1.13441	0.052	0.023	1
cth	0.0612784	0.70307	0.141	0.09	1
asdurf	0.0613849	0.682377	0.133	0.083	1
FO834823.1	0.0614605	0.915769	0.067	0.033	1
si:dkey-73n10.1	0.061534	1.00888	0.059	0.028	1
myo10l1	0.0617602	0.52971	0.067	0.033	1
arhgap21b	0.0619023	0.181336	0.874	0.813	1
uhrf1	0.0619028	0.37661	0.385	0.308	1
cenpn	0.062344	0.70307	0.148	0.096	1
map3k21	0.0624202	0.356801	0.319	0.24	1
onecut3b	0.062585	0.905785	0.052	0.023	1
eif5	0.0628902	0.305816	0.57	0.535	1
secisbp2	0.0634112	1.00888	0.081	0.044	1
ifi30	0.0634112	1.00888	0.081	0.044	1
lix1l	0.0634579	0.770718	0.089	0.049	1
si:ch211-288g17.3	0.0638705	0.460257	0.504	0.449	1
cert1b	0.0639808	0.385523	0.459	0.38	1
her8.2	0.0640862	0.556366	0.119	0.071	1
zeb1b	0.0644078	0.200343	0.726	0.679	1
riok3	0.0644216	1.29128	0.074	0.039	1
lamtor3	0.064588	0.838953	0.133	0.085	1
vdac1	0.0648162	0.5525	0.244	0.182	1
pkd2l1	0.0648493	0.936728	0.081	0.044	1
aebp2	0.0649041	0.369468	0.296	0.221	1
ssna1	0.064954	0.621855	0.163	0.108	1
gtf3c2	0.0654856	0.626021	0.193	0.134	1
fut11	0.0657334	0.959125	0.111	0.067	1
eme1	0.0658602	0.493439	0.437	0.369	1
BX511129.3	0.0658701	1.09634	0.089	0.05	1
atp5f1e	0.066039	0.846607	0.2	0.145	1
slc40a1	0.0661133	0.816233	0.081	0.044	1
zgc:66472	0.0661253	0.701989	0.23	0.171	1
htr2b	0.0662466	0.921415	0.089	0.05	1
poc1b	0.0663033	0.442531	0.281	0.21	1
fbxo5	0.0667879	0.478363	0.467	0.402	1
zgc:162730	0.0670428	0.464558	0.141	0.09	1
upf1	0.0671915	0.236651	0.504	0.417	1
zgc:171599	0.0674728	0.413932	0.215	0.15	1
hdgfl2	0.0680733	0.552813	0.348	0.285	1
slc25a37	0.0683615	0.487641	0.207	0.145	1
si:ch211-196f5.2	0.0686343	0.930876	0.074	0.039	1
smim12	0.068989	1.70076	0.037	0.015	1
galnt7	0.0690836	0.43813	0.496	0.448	1
kars1	0.0697158	0.549447	0.296	0.233	1
znf407	0.0697497	0.584125	0.215	0.153	1
kat6a	0.0702149	0.241734	0.533	0.463	1
znf1078	0.0703639	1.47836	0.037	0.015	1
si:dkey-20i20.3	0.0703639	1.47836	0.037	0.015	1
cers4a	0.0703639	1.47836	0.037	0.015	1
mmp15a	0.0703639	1.47836	0.037	0.015	1
ccne2	0.0704064	0.392207	0.481	0.409	1
shmt2	0.0705183	0.832	0.126	0.08	1
angptl1a	0.0705187	1.00888	0.089	0.05	1
taf6l	0.0706658	0.646308	0.096	0.055	1
gc	0.0709253	1.37145	0.037	0.015	1
thumpd1	0.0709253	1.37145	0.037	0.015	1
pold1	0.0710616	0.872557	0.17	0.118	1
si:dkey-14d8.7	0.0711996	0.864488	0.111	0.067	1
tiparp	0.071231	0.570757	0.17	0.115	1
fus	0.0712703	0.656576	0.237	0.178	1
si:dkey-46g23.1	0.0712815	0.456337	0.215	0.152	1
tmed9	0.0715515	0.663103	0.178	0.121	1
gsk3bb	0.0715767	1.22461	0.067	0.034	1
guk1a	0.0716015	0.452067	0.252	0.184	1
lasp1	0.0716402	0.472211	0.289	0.223	1
si:dkey-16l2.17	0.071837	0.593841	0.081	0.044	1
zfpl1	0.0722676	0.690517	0.259	0.199	1
rhot1a	0.0723664	0.639644	0.178	0.12	1
si:ch211-255f4.5	0.0725411	0.965809	0.067	0.034	1
bcar1	0.072745	0.161088	0.719	0.647	1
slc38a3a	0.0728592	0.816233	0.119	0.074	1
zgc:171759.3	0.0730584	0.828306	0.178	0.125	1
fap	0.0731914	1.00888	0.067	0.034	1
si:dkey-31f5.11	0.0734944	1.27191	0.059	0.029	1
zgc:154075	0.0735118	1.24592	0.059	0.029	1
rab23	0.0738585	0.727107	0.111	0.067	1
smim29	0.0739278	0.965809	0.067	0.034	1
noc3l	0.073987	0.502693	0.341	0.271	1
odc1	0.0739899	1.22706	0.081	0.045	1
psph	0.0740431	0.893401	0.096	0.056	1
itga6a	0.0745159	0.377985	0.37	0.304	1
rab5if	0.0745872	0.474542	0.185	0.126	1
allc	0.0746867	0.884889	0.141	0.093	1
si:ch211-241e1.5	0.0747336	0.915769	0.067	0.034	1
eps15l1a	0.0747527	0.240204	0.4	0.313	1
enah	0.0748064	0.334724	0.578	0.504	1
rasgef1bb	0.0748532	0.358936	0.222	0.16	1
adck5	0.0749488	0.684606	0.2	0.142	1
si:ch211-282j17.10.1	0.0750329	1.42392	0.044	0.02	1
fam98a	0.0754314	0.888584	0.126	0.081	1
atic	0.0754381	0.413932	0.207	0.144	1
myo15b	0.0755711	1.18945	0.081	0.045	1
galca	0.0756759	1.34591	0.044	0.02	1
si:ch211-236p5.2	0.0756759	1.34591	0.044	0.02	1
slc38a7	0.0757783	0.838953	0.096	0.056	1
khdrbs1a	0.0758774	0.145229	0.948	0.909	1
gadd45ab	0.0759186	1.30433	0.052	0.025	1
pde4ca	0.0765905	0.989769	0.111	0.069	1
ch25hl3	0.076605	1.2402	0.052	0.025	1
mphosph10	0.0767764	0.512921	0.222	0.161	1
rpl19	0.0768779	0.205345	0.733	0.656	1
itga8	0.0770535	0.905785	0.059	0.029	1
vamp3	0.0770966	0.550772	0.2	0.142	1
ppm1h	0.0771822	0.834849	0.081	0.045	1
hdac8.1	0.0772228	1.20152	0.052	0.025	1
cbx8b	0.0772228	1.20152	0.052	0.025	1
setd4	0.077296	1.1788	0.052	0.025	1
h3f3b.1	0.0778234	0.438271	0.437	0.38	1
lpar6a	0.078076	0.514113	0.148	0.097	1
bcap29	0.0781295	0.719372	0.096	0.056	1
lef1	0.0785693	0.146382	0.23	0.162	1
mier1b	0.0786367	0.660955	0.141	0.092	1
myzap	0.0786925	1.06333	0.052	0.025	1
zmynd8	0.0787353	0.467833	0.296	0.229	1
rps18	0.0793348	0.321041	0.704	0.671	1
hist1h4l.11	0.0793615	0.603239	0.304	0.252	1
snapc4	0.0793696	0.405537	0.304	0.234	1
lsp1b	0.0794855	0.19467	0.237	0.168	1
timd4	0.0794983	0.956411	0.052	0.025	1
tmem131l	0.0795196	0.268265	0.4	0.314	1
ercc6l	0.0796277	0.69572	0.178	0.125	1
si:ch73-181d5.4	0.0798718	0.693376	0.096	0.056	1
zgc:77650	0.0802175	0.60834	0.156	0.104	1
toporsa	0.0805594	1.00888	0.074	0.04	1
gnav1	0.0807857	0.593841	0.148	0.098	1
fam222a	0.0808867	0.308438	0.156	0.102	1
hax1	0.0809298	0.410977	0.23	0.166	1
fip1l1b	0.0810793	0.458911	0.289	0.222	1
cdk20	0.0812596	0.763766	0.104	0.063	1
ctnna1	0.0813078	0.225715	0.822	0.734	1
cdca5	0.0813833	0.613469	0.2	0.146	1
zgc:158785	0.0813846	0.96935	0.074	0.04	1
c19h1orf109	0.0820119	0.749492	0.133	0.087	1
tgfb3	0.082112	0.619836	0.096	0.056	1
exoc8	0.0822162	0.930876	0.074	0.04	1
brd3a	0.0826636	0.29922	0.37	0.294	1
rpp25l	0.0832808	0.868016	0.141	0.094	1
ggt1a	0.0832886	0.938489	0.096	0.058	1
pdgfba	0.083319	1.94176	0.03	0.011	1
dennd2da	0.0836272	0.62241	0.244	0.187	1
si:dkey-16p6.2	0.0836709	0.834849	0.089	0.052	1
rnf38	0.0840151	0.172774	0.689	0.609	1
si:ch211-66k16.28	0.08462	1.08077	0.17	0.124	1
si:ch211-284o19.8	0.0846655	0.856875	0.074	0.04	1
avpr1ab	0.0846754	1.71937	0.03	0.011	1
col7a1	0.0846754	1.71937	0.03	0.011	1
ptpn20	0.0846754	1.71937	0.03	0.011	1
znf1167	0.0846754	1.71937	0.03	0.011	1
kif2c	0.0849036	0.403824	0.407	0.344	1
CABZ01078261.2	0.0852617	0.593841	0.111	0.069	1
CU467856.3	0.0854434	1.59384	0.03	0.011	1
serpinb14	0.0854434	1.59384	0.03	0.011	1
pbld	0.0854434	1.59384	0.03	0.011	1
guca1c	0.0854434	1.59384	0.03	0.011	1
zmat4b	0.0854434	1.59384	0.03	0.011	1
egfl6	0.0858155	0.741939	0.207	0.153	1
atpaf2	0.0858585	0.893401	0.111	0.07	1
znf1021	0.0860493	1.45634	0.03	0.011	1
si:ch73-296e2.3	0.0860493	1.45634	0.03	0.011	1
csgalnact1b	0.0860493	1.45634	0.03	0.011	1
fgl2b	0.0860537	1.27191	0.03	0.011	1
cpt1b	0.0860774	1.09134	0.067	0.036	1
arhgap35b	0.0861479	0.534947	0.237	0.178	1
rpusd4	0.0861552	0.593841	0.178	0.124	1
gng3	0.0863294	1.05327	0.067	0.036	1
lratd1	0.0866683	1.33081	0.03	0.011	1
slc7a14b	0.0866683	1.33081	0.03	0.011	1
fa2h	0.0872906	1.10841	0.03	0.011	1
hcst	0.0872906	1.21533	0.03	0.011	1
sephs1	0.0874568	0.748815	0.156	0.107	1
rbm39a	0.0875101	0.28489	0.393	0.317	1
zgc:113333	0.0878659	0.846607	0.081	0.047	1
ppp2r2d	0.0878767	0.328338	0.37	0.297	1
egln3	0.088037	1.0413	0.081	0.047	1
banf1	0.0882996	0.421106	0.304	0.239	1
znf839	0.08831	0.478363	0.289	0.227	1
akna	0.0883202	0.850616	0.119	0.076	1
aste1a	0.0884707	1.04952	0.067	0.036	1
mtrf1l	0.0888088	0.838953	0.096	0.058	1
znhit3	0.0890454	0.749492	0.119	0.076	1
sptbn2	0.08952	0.8194	0.17	0.12	1
si:dkey-93h22.8	0.0899919	0.410241	0.222	0.162	1
dusp19b	0.0902452	0.328263	0.793	0.719	1
dclre1a	0.0903704	0.593841	0.163	0.112	1
stk35	0.0904453	0.423916	0.119	0.075	1
ndc80	0.0904486	0.537257	0.156	0.106	1
tnrc6b	0.0907125	0.490874	0.444	0.389	1
map7d2a	0.0907416	0.491961	0.23	0.172	1
appa	0.0908949	0.698177	0.215	0.161	1
arhgap29b	0.0909444	0.294475	0.481	0.394	1
hey2	0.091518	1.09134	0.059	0.031	1
ogt.1.1	0.0916779	0.354475	0.6	0.563	1
gigyf2	0.0920343	0.271913	0.474	0.401	1
isy1	0.0921294	0.573941	0.119	0.075	1
naa20	0.0924076	0.949984	0.119	0.077	1
rassf8a	0.0926256	0.555706	0.163	0.113	1
tmx4	0.0926799	1.78649	0.037	0.016	1
rpl11	0.092822	0.239094	0.726	0.637	1
rpl10	0.0931207	0.26621	0.667	0.64	1
si:dkey-19a16.7	0.0931588	0.755122	0.133	0.09	1
arhgap45a	0.0931621	1.05779	0.059	0.031	1
spcs2	0.0934053	0.249886	0.259	0.19	1
atp5f1d	0.093411	0.528885	0.207	0.15	1
zgc:112083	0.0938756	0.602665	0.207	0.155	1
dhx30	0.0940121	1.59384	0.044	0.021	1
mcm4	0.0940305	0.396132	0.363	0.296	1
rap1ab	0.0940498	0.532958	0.17	0.118	1
hist1h2a6	0.0940581	0.319807	0.281	0.215	1
rhbdl3	0.0941409	0.715147	0.156	0.107	1
mthfd1l	0.0942908	0.752538	0.133	0.088	1
slc25a3b	0.0943858	0.347047	0.363	0.294	1
BX005085.5	0.0945006	1.59384	0.037	0.016	1
elmod1	0.0946289	1.59384	0.044	0.021	1
rgl1	0.0946823	0.148091	0.689	0.595	1
hist1h4l.6	0.0947332	0.307684	0.563	0.506	1
fbxo44	0.0948479	0.961572	0.059	0.031	1
dlgap5	0.0950244	0.228411	0.637	0.571	1
ccdc180	0.0953927	0.853361	0.185	0.14	1
gstcd	0.0954549	0.805345	0.17	0.123	1
n4bp1	0.0957601	0.64275	0.104	0.064	1
prelid3b	0.0957905	0.569456	0.237	0.179	1
necap2	0.095928	1.4012	0.037	0.016	1
dna2	0.0959458	0.305409	0.326	0.252	1
LO018287.1	0.0961139	1.05779	0.052	0.026	1
wdr36	0.0961211	0.386352	0.496	0.45	1
si:dkey-30f3.2	0.0963697	1.37145	0.037	0.016	1
prox3	0.0963697	1.37145	0.037	0.016	1
plcd1b	0.0963697	1.37145	0.037	0.016	1
elovl8b	0.0963697	1.37145	0.037	0.016	1
si:zfos-1069f5.1	0.0963697	1.37145	0.037	0.016	1
trim33	0.0963982	0.251154	0.57	0.506	1
pbx4	0.0965145	0.201139	0.874	0.844	1
znf1073	0.0965374	0.96935	0.074	0.042	1
ghrb	0.0965656	1.11991	0.052	0.026	1
smyhc1	0.0966469	0.856875	0.059	0.031	1
MB21D2	0.0969195	1.37145	0.044	0.021	1
galnt8b.1	0.0970727	1.09134	0.037	0.016	1
thap1	0.0970727	1.1788	0.037	0.016	1
tgm2l	0.0970727	1.27191	0.037	0.016	1
si:dkey-235d18.6	0.0973594	2.91577	0.015	0.004	1
zgc:158482	0.0973594	2.59384	0.015	0.004	1
palm1a	0.0973594	2.59384	0.015	0.004	1
emc6	0.0975515	1.34591	0.044	0.021	1
si:dkey-229e3.2	0.0975515	1.34591	0.044	0.021	1
si:dkey-12h9.6	0.0976201	0.846607	0.074	0.042	1
anxa13l	0.0977999	1.1788	0.037	0.016	1
hnf1a	0.0977999	1.1788	0.037	0.016	1
pcsk1	0.0977999	1.1788	0.037	0.016	1
zak	0.0979067	2.27191	0.015	0.004	1
nppa	0.0979127	2.10841	0.022	0.007	1
prop1	0.0979127	2.10841	0.022	0.007	1
zmat3	0.0979127	2.10841	0.022	0.007	1
si:ch1073-181h11.1	0.0979127	2.10841	0.022	0.007	1
tbl3	0.097964	0.671843	0.119	0.076	1
mrm2	0.0980731	1.07028	0.052	0.026	1
mettl7a.1	0.0980731	1.07028	0.052	0.026	1
si:dkey-16p6.1.5	0.0981813	2.1788	0.015	0.004	1
znf1135	0.0981813	2.1788	0.015	0.004	1
si:dkey-240n22.6	0.0981813	2.1788	0.015	0.004	1
ltb4r	0.0981813	2.1788	0.015	0.004	1
BX005022.2	0.0981813	2.1788	0.015	0.004	1
itln2.1	0.0981813	2.1788	0.015	0.004	1
si:dkey-96l17.6	0.0981813	2.1788	0.015	0.004	1
si:dkey-189h5.6	0.0981813	2.1788	0.015	0.004	1
si:dkey-16l2.20	0.0981813	2.1788	0.015	0.004	1
ecrg4b	0.0981813	2.1788	0.015	0.004	1
hpgd	0.0981813	2.1788	0.015	0.004	1
si:ch211-125e6.5	0.0981813	2.1788	0.015	0.004	1
mao	0.0981813	2.1788	0.015	0.004	1
pimr209	0.0981813	2.1788	0.015	0.004	1
ccr8.1	0.0981813	2.1788	0.015	0.004	1
impg1a	0.0981813	2.1788	0.015	0.004	1
tns3.1	0.0981813	2.1788	0.015	0.004	1
FO704758.1	0.0981813	2.1788	0.015	0.004	1
endog	0.0981813	2.1788	0.015	0.004	1
si:dkey-23c22.7	0.0981813	2.1788	0.015	0.004	1
vgll4l	0.0981813	2.1788	0.015	0.004	1
si:dkey-100n19.2	0.0981813	2.1788	0.015	0.004	1
fgf2	0.0981813	2.1788	0.015	0.004	1
pimr212	0.0981813	2.1788	0.015	0.004	1
tnni1c	0.0981813	2.1788	0.015	0.004	1
barx2	0.0981813	2.1788	0.015	0.004	1
sult2st2	0.0981813	2.1788	0.015	0.004	1
c1qtnf1	0.0981813	2.1788	0.015	0.004	1
tmprss5	0.0981813	2.1788	0.015	0.004	1
klc3	0.0981813	2.1788	0.015	0.004	1
bloc1s3	0.0981813	2.1788	0.015	0.004	1
gabra1	0.0981813	2.1788	0.015	0.004	1
oatx	0.0981813	2.1788	0.015	0.004	1
si:dkey-13m1.2	0.0981813	2.1788	0.015	0.004	1
camk1ga	0.0981813	2.1788	0.015	0.004	1
si:dkey-21e2.3.1	0.0981813	2.1788	0.015	0.004	1
apbb3	0.0983252	0.956411	0.052	0.026	1
tox4a	0.0984085	0.725944	0.119	0.076	1
slco1c1	0.0985295	1.91577	0.022	0.007	1
si:ch211-194e18.2	0.0985295	1.91577	0.022	0.007	1
prkcg	0.0985295	1.91577	0.022	0.007	1
AL928808.1	0.0985295	1.91577	0.022	0.007	1
daam2	0.0985295	1.91577	0.022	0.007	1
si:dkey-57c15.1	0.0985295	1.91577	0.022	0.007	1
gnb5a	0.0985295	1.91577	0.022	0.007	1
FO704779.1	0.0985295	1.91577	0.022	0.007	1
eya4	0.0985311	1.09134	0.037	0.016	1
hpse	0.0985426	0.375417	0.17	0.118	1
znf710a	0.0985496	0.439513	0.4	0.335	1
csnk2b	0.09867	0.621148	0.222	0.168	1
ngfra	0.0987311	1.37145	0.015	0.004	1
adgrg11	0.0987311	1.85688	0.015	0.004	1
irf2	0.0987311	1.1788	0.015	0.004	1
cabp5a	0.0987311	1.85688	0.015	0.004	1
cd209	0.0987311	1.85688	0.015	0.004	1
VSTM2A	0.0987311	1.85688	0.015	0.004	1
mgaa	0.098825	0.316357	0.615	0.58	1
fancf	0.0989024	1.00888	0.052	0.026	1
ubl3b	0.0991216	0.593841	0.141	0.094	1
chrna1	0.0991505	1.78649	0.022	0.007	1
slc4a8	0.0991505	1.78649	0.022	0.007	1
fgf16	0.0991505	1.78649	0.022	0.007	1
sfxn5a	0.0991505	1.78649	0.022	0.007	1
tbx6	0.0991505	1.78649	0.022	0.007	1
myhz1.1.1	0.0991505	1.78649	0.022	0.007	1
ccnd3	0.0991505	1.78649	0.022	0.007	1
hist1h4l.8	0.0993893	0.856875	0.074	0.042	1
cluha	0.0995139	0.627008	0.23	0.175	1
aldh1l1	0.0995633	1.45634	0.022	0.007	1
smg6	0.0996109	0.397835	0.348	0.287	1
zgc:174153	0.0997369	0.786486	0.052	0.026	1
inpp5d	0.0997688	1.59384	0.022	0.007	1
hcrtr2	0.0997688	1.59384	0.022	0.007	1
CABZ01117603.1	0.0997688	1.59384	0.022	0.007	1
ttc7b	0.0997712	0.611988	0.119	0.076	1
ambp	0.0997715	1.59384	0.022	0.007	1
CU607104.1	0.0998269	0.763766	0.096	0.059	1
ube3d	0.100157	0.800292	0.096	0.059	1
poldip3	0.100239	0.772811	0.096	0.059	1
panx1a	0.100312	0.632315	0.126	0.082	1
iqck	0.100395	1.42392	0.022	0.007	1
si:ch211-69b22.5	0.100395	1.27191	0.022	0.007	1
snx24	0.100395	1.42392	0.022	0.007	1
hykk.2	0.100395	1.42392	0.022	0.007	1
fastkd1	0.100534	0.79866	0.104	0.065	1
rasgrp4	0.100546	1.07927	0.044	0.021	1
yy1b	0.100813	0.452978	0.237	0.178	1
mfn2	0.101122	0.601878	0.222	0.169	1
rapgef1b	0.101656	0.326804	0.378	0.308	1
rbbp4	0.101793	0.304334	0.407	0.339	1
sufu	0.101829	0.314141	0.452	0.379	1
rpl32	0.101839	0.22647	0.733	0.691	1
mmp24	0.102144	0.941764	0.044	0.021	1
LSM2	0.102222	1.09134	0.067	0.037	1
nrp2b	0.103126	0.477355	0.274	0.218	1
cadm3	0.103136	0.387936	0.2	0.145	1
xpot	0.10334	0.56636	0.222	0.166	1
brwd3	0.10338	0.472377	0.333	0.275	1
prps1b	0.103435	0.343104	0.607	0.572	1
camta1b	0.10361	0.667841	0.096	0.059	1
slc15a4	0.104108	1.00888	0.067	0.037	1
mrpl11	0.104544	0.799425	0.148	0.104	1
sgsh	0.104639	0.667841	0.096	0.059	1
ppil1	0.105462	0.883347	0.067	0.037	1
zcchc7	0.105471	0.313967	0.6	0.539	1
fam122b	0.105874	0.634483	0.237	0.183	1
dhx57	0.10591	0.637784	0.141	0.096	1
zgc:113625	0.106244	0.567173	0.267	0.209	1
h1-0	0.106928	1.18667	0.074	0.043	1
nek2	0.107079	0.587414	0.267	0.212	1
atad2	0.107298	0.290958	0.326	0.255	1
arhgap23a	0.107326	0.715147	0.163	0.114	1
ppp1r9bb	0.107586	0.871375	0.067	0.037	1
znf976	0.107655	0.462135	0.207	0.152	1
gemin5	0.107691	0.632315	0.2	0.15	1
mbnl3	0.10794	0.856875	0.067	0.037	1
twnk	0.108098	0.69572	0.119	0.077	1
rhoua	0.108272	0.921415	0.089	0.054	1
cnot4a	0.108366	0.296859	0.215	0.156	1
alg3	0.108636	0.628606	0.133	0.09	1
hacd3	0.108671	0.614019	0.119	0.077	1
rfc2	0.108836	0.721488	0.259	0.213	1
si:ch211-197h24.6	0.109267	0.84252	0.141	0.098	1
frg1	0.109457	0.537572	0.23	0.178	1
ptpn2a	0.109679	0.478363	0.133	0.088	1
si:dkey-100n23.3	0.109693	0.29035	0.348	0.281	1
caska	0.109781	0.292671	0.37	0.302	1
hcls1	0.110125	0.893401	0.089	0.054	1
atp5mf	0.110482	0.893401	0.126	0.085	1
zgc:173575	0.110545	0.667841	0.067	0.037	1
sin3b	0.110972	0.466461	0.311	0.253	1
si:dkey-23a13.22	0.111487	0.314865	0.363	0.292	1
si:dkey-205h13.2	0.111545	0.667841	0.067	0.037	1
zgc:174263	0.111553	0.466351	0.252	0.196	1
si:ch211-113a14.19.3	0.111695	0.920069	0.111	0.072	1
prim2	0.111991	0.219276	0.6	0.524	1
nelfa	0.112027	0.593841	0.111	0.071	1
cdh16	0.112064	1.16758	0.081	0.049	1
birc5a	0.112151	0.332173	0.259	0.195	1
ints2	0.112167	0.463309	0.326	0.267	1
cwf19l2	0.112429	0.431953	0.237	0.18	1
BX511246.1	0.11247	0.96935	0.074	0.043	1
CR381531.2	0.112507	0.893401	0.059	0.032	1
arhgap11a	0.112767	0.58438	0.207	0.156	1
si:dkey-237h12.3	0.112823	0.482332	0.163	0.114	1
msh2	0.112946	0.521432	0.185	0.134	1
gpr161	0.112967	0.73586	0.193	0.145	1
ctdspl2b	0.113967	0.265059	0.259	0.195	1
si:dkey-25o16.4	0.114354	0.47995	0.311	0.256	1
zmynd19	0.114553	0.350984	0.319	0.258	1
ccdc18	0.115134	0.340625	0.252	0.19	1
ints4	0.115533	0.602886	0.207	0.158	1
insrb	0.115655	0.125343	0.933	0.917	1
dnajc9	0.116215	0.51749	0.148	0.102	1
pigh	0.116229	0.809569	0.059	0.032	1
rbm14a	0.11673	0.498683	0.289	0.231	1
endouc	0.116893	0.982406	0.096	0.061	1
sgsm2	0.116896	0.8194	0.222	0.173	1
yeats4	0.116997	0.619836	0.163	0.115	1
tjp2a	0.117005	0.555706	0.148	0.103	1
sclt1	0.117145	0.700756	0.156	0.11	1
znf367	0.117199	0.515064	0.244	0.188	1
chrm4b	0.117316	1.2402	0.052	0.027	1
tmem39b	0.11741	0.571473	0.178	0.13	1
atp5po	0.117921	0.520592	0.156	0.108	1
lyrm5b	0.118255	1.1788	0.052	0.027	1
znfx1	0.11839	0.692021	0.111	0.072	1
selenou1a	0.118407	1.10841	0.052	0.027	1
si:ch211-261n11.7	0.118891	0.545478	0.141	0.096	1
lig1	0.119174	0.376298	0.511	0.474	1
ssh1b	0.119335	1.06333	0.052	0.027	1
rpl10a	0.11943	0.178499	0.785	0.785	1
znf1112	0.119497	1.71937	0.03	0.012	1
gale	0.119497	1.71937	0.03	0.012	1
KIRREL3	0.119497	1.71937	0.03	0.012	1
cpdb	0.119497	1.71937	0.03	0.012	1
uchl5	0.119798	0.68695	0.104	0.066	1
pwwp2a	0.119826	0.440889	0.222	0.168	1
utp23	0.119887	0.921415	0.089	0.055	1
eif4ea	0.119955	0.674977	0.178	0.131	1
slc39a9	0.120021	1.00888	0.096	0.061	1
si:ch1073-153i20.4	0.120093	0.565496	0.296	0.238	1
csmd3a.1	0.120146	0.549447	0.2	0.148	1
tbk1	0.120272	1.59384	0.03	0.012	1
gm2a	0.120272	1.59384	0.03	0.012	1
polr2d	0.120586	0.618088	0.096	0.06	1
serpinc1	0.120731	0.915769	0.089	0.055	1
zgc:110425	0.120973	0.388726	0.237	0.18	1
msl1b	0.121213	0.404016	0.193	0.141	1
aamdc	0.121223	1.00888	0.052	0.027	1
trim35-7.1	0.121402	1.59384	0.059	0.033	1
cryl1	0.121447	1.45634	0.03	0.012	1
zgc:114181	0.121447	1.45634	0.03	0.012	1
BX296549.1	0.121447	1.45634	0.03	0.012	1
gabrb1	0.121447	1.45634	0.03	0.012	1
rnf139	0.121447	1.45634	0.03	0.012	1
rbm48	0.121447	1.45634	0.03	0.012	1
kcnj11l.1	0.121447	1.45634	0.03	0.012	1
si:ch73-12o23.1	0.121561	0.802427	0.081	0.049	1
iqgap3	0.121854	0.571121	0.281	0.226	1
uqcr10	0.121947	0.441838	0.119	0.077	1
ppat	0.122187	0.64955	0.178	0.13	1
cyp2x6	0.122187	0.893401	0.052	0.027	1
ntn4	0.122218	1.33081	0.03	0.012	1
cbln18	0.122218	1.33081	0.03	0.012	1
tec	0.122218	1.21533	0.03	0.012	1
tpcn3	0.122218	1.33081	0.03	0.012	1
hsp70.1	0.122229	0.148281	0.193	0.141	1
zgc:113019	0.122329	0.619836	0.156	0.11	1
nubp2	0.122446	1.68695	0.037	0.017	1
zgc:163143	0.122461	0.616561	0.104	0.066	1
uba7	0.122815	1.09134	0.03	0.012	1
lrba	0.122857	0.287179	0.215	0.157	1
ildr2	0.122867	0.218363	0.689	0.706	1
nup37	0.122938	0.392207	0.244	0.185	1
si:dkey-187j14.6	0.123007	1.10841	0.03	0.012	1
zic3	0.123212	0.119909	0.163	0.112	1
fcho1	0.123442	0.385123	0.415	0.364	1
gpr137bb	0.123718	1.27191	0.044	0.022	1
cox14	0.123718	1.27191	0.044	0.022	1
higd2a	0.123799	1.10841	0.03	0.012	1
zgc:113209	0.124498	1.04952	0.067	0.038	1
pdk2a	0.124595	0.828306	0.03	0.012	1
rusc2	0.124637	1.20152	0.044	0.022	1
lgi1b	0.124637	1.20152	0.044	0.022	1
zmp:0000000624	0.124646	0.311805	0.156	0.107	1
washc5	0.12465	1.1788	0.044	0.022	1
si:dkey-20i20.4	0.124827	1.4943	0.037	0.017	1
osgin2	0.124943	1.07028	0.044	0.022	1
cntf	0.1251	1.30433	0.044	0.022	1
hmox1a	0.125377	0.749492	0.185	0.14	1
rcbtb1	0.125584	1.15327	0.044	0.022	1
m1ap	0.12569	1.4012	0.037	0.017	1
srp14	0.1258	0.237147	0.259	0.198	1
WDR70	0.125996	0.363543	0.163	0.114	1
cyth3a	0.1265	0.812481	0.089	0.055	1
gemin2	0.126621	0.537257	0.163	0.117	1
rce1a	0.126867	0.655241	0.081	0.049	1
glra4b	0.127237	1.05542	0.104	0.069	1
zgc:101562	0.127269	1.27191	0.037	0.017	1
dhrs13l1	0.127269	1.27191	0.037	0.017	1
tut4	0.127269	1.27191	0.037	0.017	1
slc25a20	0.127269	1.27191	0.037	0.017	1
src	0.127408	0.941764	0.044	0.022	1
lbx1b	0.127423	1.00888	0.044	0.022	1
nrn1la	0.12743	1.23127	0.037	0.017	1
FLNB	0.127617	1.22461	0.059	0.033	1
trmt2b	0.127639	0.796334	0.119	0.08	1
cdkn1cb	0.127679	0.46831	0.141	0.097	1
naa40.1	0.127735	0.354014	0.274	0.213	1
lsm8	0.127936	0.504836	0.274	0.221	1
TTC28	0.128112	0.965809	0.089	0.056	1
scoca	0.12812	1.1788	0.037	0.017	1
ccdc172	0.12812	1.1788	0.037	0.017	1
pnpla2	0.12812	1.1788	0.037	0.017	1
si:dkey-95p16.2	0.128147	0.833028	0.104	0.067	1
rfx3	0.128399	0.350387	0.341	0.285	1
hspe1	0.128494	0.49103	0.244	0.193	1
gadd45gip1	0.128731	0.478363	0.104	0.066	1
zmp:0000000521	0.129001	1.09134	0.037	0.017	1
eno2	0.129001	0.930876	0.037	0.017	1
rab1bb	0.129001	1.09134	0.037	0.017	1
wfs1b	0.129467	0.733244	0.111	0.074	1
kcnh8	0.129887	1.00888	0.037	0.017	1
tdrd6	0.130243	0.816233	0.044	0.022	1
hdac4	0.130466	0.189944	0.681	0.665	1
LO017722.1	0.130495	0.593841	0.081	0.049	1
tspy	0.130725	0.299658	0.141	0.096	1
si:ch211-154e10.1	0.130776	0.856875	0.037	0.017	1
nap1l1	0.130841	0.276464	0.519	0.452	1
tusc2a	0.130867	0.73586	0.104	0.067	1
stag1a	0.130871	0.471612	0.363	0.307	1
rpa1	0.131034	0.269292	0.459	0.398	1
eif4a1a	0.131068	0.226783	0.504	0.429	1
arpp21	0.131198	0.757339	0.044	0.022	1
stpg2	0.131256	0.719372	0.096	0.061	1
lsm4	0.131291	0.499865	0.163	0.117	1
sub1a	0.131562	0.648584	0.237	0.188	1
rps27a	0.131646	0.299537	0.696	0.714	1
ero1b	0.131704	0.437923	0.259	0.206	1
si:zfos-80g12.1	0.132217	0.423916	0.126	0.085	1
nuak1b	0.13223	0.52907	0.237	0.187	1
cdc37	0.132378	0.650424	0.089	0.055	1
eef2a.1	0.132415	0.253991	0.467	0.401	1
adat2	0.132457	0.559075	0.207	0.158	1
ubr7	0.132602	0.532958	0.17	0.125	1
exosc3	0.132952	0.953383	0.089	0.056	1
efna5a	0.132956	0.131735	0.526	0.447	1
cnbpa	0.133141	0.352833	0.348	0.288	1
si:dkey-21c1.1	0.133271	1.05779	0.059	0.033	1
hist1h2a2	0.133409	0.725944	0.119	0.08	1
CR354435.2	0.133728	0.459985	0.126	0.085	1
srek1	0.134122	0.738231	0.104	0.067	1
adnpb	0.134269	0.407974	0.133	0.091	1
FP236630.1	0.134316	0.434642	0.244	0.193	1
ccnjl	0.134452	0.22335	0.481	0.395	1
atad2b	0.134476	0.309315	0.622	0.628	1
gpm6aa	0.135113	1.24807	0.081	0.05	1
si:ch211-220f16.1	0.135445	0.961572	0.059	0.033	1
fam160a1a	0.135526	0.593841	0.111	0.074	1
CFAP77	0.13553	0.358624	0.156	0.109	1
xrn1	0.135677	0.492303	0.148	0.104	1
pcdh1g22	0.135917	0.571473	0.096	0.061	1
si:ch73-289h5.5	0.135994	0.752538	0.074	0.044	1
si:ch211-261d7.6	0.136274	0.877634	0.081	0.05	1
igf2bp2a	0.136404	0.739692	0.185	0.142	1
setd1a	0.136619	0.677672	0.17	0.126	1
hsd17b12a	0.136631	0.709318	0.23	0.18	1
pink1	0.13676	0.893401	0.104	0.069	1
kdm2aa	0.136981	0.412903	0.311	0.255	1
mrps5	0.137038	0.544597	0.193	0.145	1
cdc20	0.137122	0.397149	0.356	0.304	1
timm10	0.13714	0.868016	0.081	0.05	1
dek	0.137185	0.303163	0.311	0.252	1
prkcdb	0.137261	0.392207	0.141	0.098	1
cdc73	0.137315	0.293129	0.563	0.501	1
SAMD4B	0.13766	0.382944	0.185	0.135	1
zgc:171459	0.137771	0.731344	0.074	0.044	1
mrto4	0.137864	0.850616	0.126	0.087	1
si:dkey-21c19.3	0.137887	0.538799	0.23	0.183	1
gng5	0.138341	0.482332	0.17	0.124	1
ubr5	0.138693	0.133098	0.726	0.655	1
numa1	0.139504	0.249458	0.281	0.218	1
gfi1aa	0.139857	1.09134	0.067	0.039	1
med13a	0.139888	0.194478	0.726	0.675	1
KIF2A	0.140127	0.473546	0.244	0.189	1
ncbp2	0.140959	0.770718	0.081	0.05	1
tlcd4b	0.141137	0.478363	0.207	0.161	1
tmeff1b	0.141151	0.360043	0.437	0.384	1
atp2b4	0.14132	0.382205	0.489	0.423	1
itgb1b.1	0.141396	0.664924	0.133	0.093	1
eif3m	0.14141	0.35148	0.252	0.196	1
sub1b	0.141967	0.641146	0.17	0.128	1
wipi1	0.14198	1.29838	0.052	0.028	1
uraha	0.14198	1.29838	0.052	0.028	1
eny2	0.142	0.745844	0.089	0.056	1
cenpj	0.142489	0.610329	0.126	0.086	1
e2f8	0.142689	0.247038	0.244	0.182	1
mdh2	0.142714	0.786486	0.096	0.063	1
CR450785.1	0.142718	1.1788	0.052	0.028	1
cish	0.142833	1.13441	0.067	0.039	1
mff	0.142849	0.433969	0.185	0.136	1
aggf1	0.143618	0.310387	0.222	0.169	1
nox1	0.144474	0.693376	0.089	0.056	1
st13	0.144734	0.298042	0.4	0.336	1
arl8	0.144812	0.204928	0.496	0.42	1
si:ch211-161h7.4	0.144908	0.319666	0.407	0.353	1
ss18	0.145052	0.385254	0.267	0.212	1
SLC9B2	0.14555	1.10841	0.074	0.045	1
pgbd4	0.145791	0.60778	0.148	0.106	1
spire1a	0.145836	0.667841	0.089	0.056	1
mtmr12	0.146117	0.956411	0.052	0.028	1
adamts3	0.146135	0.517402	0.326	0.269	1
scaf4b	0.146262	0.33415	0.622	0.58	1
mrpl12	0.146478	0.579485	0.148	0.106	1
eef1b2	0.146622	0.167362	0.637	0.578	1
stk11	0.146943	0.60678	0.156	0.113	1
si:ch211-153f2.7	0.147068	0.664924	0.148	0.107	1
hist1h4l.1	0.147104	0.719372	0.148	0.108	1
fndc7rs4	0.147367	0.856875	0.052	0.028	1
tlk1a	0.147588	0.194804	0.304	0.239	1
paip2b	0.147641	0.818056	0.163	0.121	1
cyp2aa1	0.148059	2.00888	0.022	0.009	1
slc25a39	0.148115	0.486925	0.163	0.118	1
crabp2b	0.148315	1.00888	0.052	0.028	1
ckap2l	0.148342	0.295759	0.326	0.264	1
zgpat	0.148698	0.411637	0.156	0.112	1
ppardb	0.14889	0.358624	0.274	0.218	1
pdcd7	0.148991	0.355681	0.237	0.184	1
si:cabz01071911.3	0.149034	0.658936	0.111	0.075	1
kntc1	0.14908	0.232504	0.356	0.29	1
si:dkey-19b23.10	0.149133	1.91577	0.022	0.009	1
EGFLAM	0.149133	1.91577	0.022	0.009	1
CU929379.1	0.149133	1.91577	0.022	0.009	1
tmem154	0.149133	1.91577	0.022	0.009	1
si:dkey-20d21.12	0.149133	2.1788	0.022	0.009	1
ntsr1	0.149133	1.91577	0.022	0.009	1
atad3	0.149133	1.91577	0.022	0.009	1
ddx27	0.149325	0.299807	0.43	0.384	1
rplp2	0.149508	0.540729	0.222	0.174	1
keap1b	0.149517	0.786486	0.067	0.039	1
rftn1a	0.149517	0.786486	0.067	0.039	1
igsf21a	0.149555	0.838953	0.052	0.028	1
ctdspl3	0.149665	0.52971	0.193	0.146	1
ostf1	0.149946	1.74584	0.022	0.009	1
unc119a	0.149946	1.74584	0.022	0.009	1
BX510922.3	0.149946	1.74584	0.022	0.009	1
urahb	0.149946	1.74584	0.022	0.009	1
tnip1	0.150093	0.367773	0.296	0.239	1
olfml2bb	0.150217	1.59384	0.022	0.009	1
fign	0.150664	0.210657	0.556	0.502	1
scml2	0.150756	0.293717	0.341	0.282	1
atg4db	0.150854	1.29428	0.059	0.034	1
ipo9	0.150859	0.385254	0.259	0.206	1
gper1	0.151035	1.45634	0.022	0.009	1
CU694999.1	0.151037	1.59384	0.022	0.009	1
si:dkey-13n15.11	0.151037	1.59384	0.022	0.009	1
CABZ01087663.1	0.151037	1.59384	0.022	0.009	1
lrrc8da	0.151037	1.59384	0.022	0.009	1
CU984600.2	0.151037	1.59384	0.022	0.009	1
RFESD	0.151037	1.59384	0.022	0.009	1
rflna	0.151037	1.59384	0.022	0.009	1
trim35-27	0.151037	1.59384	0.022	0.009	1
mcfd2	0.151037	1.59384	0.022	0.009	1
pkhd1l1	0.151037	1.59384	0.022	0.009	1
polr3gla	0.151037	1.59384	0.022	0.009	1
slc16a7	0.151037	1.59384	0.022	0.009	1
dipk1b	0.151037	1.59384	0.022	0.009	1
gabrr3b	0.151037	1.59384	0.022	0.009	1
pth2rb	0.151037	1.59384	0.022	0.009	1
si:dkey-78l4.11	0.151037	1.59384	0.022	0.009	1
nudt5	0.151373	0.974931	0.074	0.045	1
ccdc153	0.151611	0.660955	0.067	0.039	1
plekhg7	0.151711	0.679571	0.133	0.094	1
casp22	0.151852	1.27191	0.022	0.009	1
oxtrl	0.151852	1.42392	0.022	0.009	1
pip4p1b	0.151852	1.42392	0.022	0.009	1
si:ch211-173m16.2	0.151852	1.42392	0.022	0.009	1
cyp27a7	0.151852	1.42392	0.022	0.009	1
zgc:66426	0.151852	1.42392	0.022	0.009	1
GUCY1A2	0.151852	1.27191	0.022	0.009	1
mitfb	0.151852	1.42392	0.022	0.009	1
si:dkey-32e6.3	0.151852	1.42392	0.022	0.009	1
si:ch211-168b3.2	0.151855	1.33081	0.022	0.009	1
atp13a2	0.152299	1.2402	0.044	0.023	1
zgc:112234.2	0.152374	0.619836	0.096	0.063	1
marveld2b	0.152455	1.27191	0.044	0.023	1
si:ch211-113a14.18	0.152549	0.282947	0.459	0.395	1
pde3b	0.152602	0.475659	0.2	0.152	1
zgc:194252	0.152676	1.27191	0.022	0.009	1
ncapd2	0.152753	0.287594	0.363	0.304	1
zfyve27	0.152813	0.630367	0.119	0.081	1
rack1	0.153019	0.189086	0.704	0.626	1
si:dkey-243i1.1	0.153293	0.471221	0.178	0.131	1
KLHL28	0.153504	1.00888	0.022	0.009	1
uacab	0.153569	0.287384	0.341	0.282	1
slc25a28	0.153801	0.725085	0.215	0.172	1
tomm5	0.154278	0.877634	0.081	0.052	1
efhc1	0.154701	0.506378	0.2	0.153	1
arl2bp	0.154817	1.09908	0.059	0.034	1
xrcc3	0.155205	0.510425	0.119	0.081	1
cbx3a	0.155598	0.249602	0.415	0.346	1
gpatch4	0.155606	0.462596	0.222	0.174	1
CU638714.1	0.155642	0.752538	0.074	0.045	1
adprh	0.155646	1.07028	0.044	0.023	1
col6a1	0.155646	1.07028	0.044	0.023	1
aifm3	0.155777	0.488046	0.119	0.081	1
ppm1f	0.155823	1.00888	0.044	0.023	1
igflr1	0.155895	0.816233	0.081	0.052	1
ddx59	0.155994	0.593841	0.111	0.075	1
cxadr	0.156682	0.298479	0.726	0.726	1
clpxa	0.156784	0.64955	0.178	0.135	1
parietopsin.1	0.156858	1.59384	0.037	0.018	1
rpl26	0.156944	0.381922	0.378	0.333	1
eef1akmt2	0.157352	0.471221	0.193	0.146	1
nr4a3	0.15752	0.923989	0.059	0.034	1
abcc1	0.157561	0.692021	0.111	0.076	1
csnk1da	0.157624	0.248181	0.637	0.588	1
tctn2	0.15764	0.404807	0.148	0.106	1
BX511034.7	0.157728	0.516764	0.207	0.161	1
fam118b	0.15784	0.154419	0.222	0.166	1
ifnlr1	0.157862	1.50638	0.037	0.018	1
trim35-3	0.157961	0.941764	0.044	0.023	1
sbds	0.157961	0.941764	0.044	0.023	1
lcp2a	0.157961	0.877634	0.044	0.023	1
spryd3	0.158422	0.614599	0.185	0.141	1
smad5	0.15877	0.278065	0.274	0.217	1
zbtb39	0.158869	1.42392	0.037	0.018	1
trim16	0.159003	1.81623	0.03	0.013	1
limk1b	0.159003	1.81623	0.03	0.013	1
camk1db	0.159044	0.632315	0.104	0.07	1
car15	0.159064	0.69572	0.074	0.045	1
tmtc2b	0.159438	0.621855	0.119	0.081	1
si:dkey-34m19.3	0.159497	0.655241	0.133	0.094	1
dnaja3a	0.159571	0.358212	0.193	0.144	1
TENT5A	0.159868	1.4012	0.037	0.018	1
si:ch73-341k19.1	0.159868	1.4012	0.037	0.018	1
ddx18	0.159873	0.157201	0.667	0.579	1
si:ch73-160i9.3	0.159936	1.70076	0.03	0.013	1
nras	0.160054	0.678233	0.126	0.088	1
lmf2a	0.16014	0.816233	0.044	0.023	1
sephs2	0.160377	0.615214	0.178	0.136	1
si:dkey-219c3.2	0.160867	0.207782	0.578	0.534	1
psmb2	0.161046	0.305079	0.252	0.199	1
si:dkey-250d21.1	0.161157	0.369977	0.356	0.301	1
bod1	0.161303	0.739692	0.133	0.096	1
vps33b	0.161569	1.59384	0.03	0.013	1
ybey	0.161569	1.59384	0.03	0.013	1
mtrf1	0.161909	1.23127	0.037	0.018	1
si:dkey-151g10.6	0.162186	0.223197	0.889	0.918	1
arfgef3	0.162513	1.47836	0.03	0.013	1
zzz3	0.162774	0.240204	0.415	0.356	1
atp8b5a	0.162852	0.786486	0.059	0.034	1
galr1b	0.162936	1.15327	0.037	0.018	1
pcsk9	0.162952	1.1788	0.037	0.018	1
btr16	0.162952	1.1788	0.037	0.018	1
ankrd44	0.163084	0.464558	0.178	0.134	1
ccdc187	0.163131	0.593841	0.17	0.128	1
arntl1b	0.163431	0.134409	0.237	0.183	1
farsb	0.163434	0.711198	0.096	0.064	1
sepsecs	0.163461	1.37145	0.03	0.013	1
edil3a	0.163461	1.37145	0.03	0.013	1
hal	0.163461	1.37145	0.03	0.013	1
tm9sf4	0.1635	0.395061	0.252	0.202	1
ints7	0.163616	0.226783	0.474	0.415	1
klf6a	0.163755	0.30746	0.578	0.542	1
znf1065	0.163954	1.09134	0.037	0.018	1
slc22a23	0.163954	1.09134	0.037	0.018	1
si:dkey-45k15.1	0.163954	1.09134	0.037	0.018	1
pold2	0.164027	0.632315	0.111	0.076	1
CU570893.1	0.164173	0.463137	0.178	0.133	1
SGCZ	0.164182	1.33081	0.03	0.013	1
si:ch73-237c6.1	0.164182	1.33081	0.03	0.013	1
ankrd52a	0.164284	0.343466	0.311	0.26	1
si:dkeyp-53e4.4	0.164535	0.763766	0.059	0.034	1
dnah9l	0.164545	0.55202	0.096	0.064	1
atl3	0.16471	0.56636	0.207	0.164	1
nusap1	0.164743	0.393701	0.363	0.306	1
enosf1	0.164991	0.856875	0.037	0.018	1
ptpn22	0.164991	0.930876	0.037	0.018	1
hyi	0.16518	0.650424	0.081	0.052	1
ptpn11a	0.165193	0.36118	0.274	0.223	1
pus10	0.165442	0.325352	0.148	0.106	1
wnt9a	0.165503	1.26042	0.074	0.047	1
zgc:174906	0.16554	0.433376	0.119	0.081	1
dbn1	0.165546	0.203894	0.467	0.418	1
snrpd2	0.165596	0.334278	0.296	0.243	1
si:ch211-113a14.19.4	0.165652	0.321761	0.296	0.24	1
vsnl1a	0.16571	1.10841	0.074	0.047	1
dynll2a	0.16579	0.719372	0.059	0.034	1
gulp1b	0.165971	0.278799	0.2	0.151	1
si:ch211-225k7.3	0.166081	1.10841	0.03	0.013	1
sec16b	0.166081	1.10841	0.03	0.013	1
crfb2	0.166081	1.10841	0.03	0.013	1
si:ch73-233m11.2	0.166081	1.10841	0.03	0.013	1
zgc:112234.5	0.16616	0.619836	0.089	0.058	1
rpl4	0.166373	0.327054	0.519	0.471	1
cacybp	0.166832	0.408285	0.267	0.217	1
nrbp2b	0.167045	0.915769	0.03	0.013	1
si:ch211-281g13.4	0.167045	1.00888	0.03	0.013	1
gins4	0.167068	0.864488	0.096	0.065	1
racgap1	0.167769	0.223278	0.452	0.395	1
si:dkey-210j14.4	0.167865	0.667841	0.133	0.096	1
pphln1	0.167947	0.229566	0.281	0.223	1
nos1	0.168319	0.593841	0.059	0.034	1
gfm2	0.168687	0.741398	0.096	0.064	1
tmem30aa	0.169316	1.16088	0.052	0.029	1
oxa1l	0.169588	0.618088	0.096	0.064	1
phf23a	0.169711	0.371448	0.207	0.16	1
uba1	0.169855	0.16709	0.607	0.52	1
pdia8	0.17009	0.843819	0.067	0.04	1
trib3	0.170357	0.583572	0.185	0.144	1
si:dkey-226l10.6	0.17052	1.10841	0.052	0.029	1
si:dkey-101k6.5	0.170835	0.73586	0.089	0.058	1
si:dkeyp-52c3.7.1	0.171011	1.11991	0.052	0.029	1
march9	0.171011	1.11991	0.052	0.029	1
si:dkey-225f5.4	0.171145	0.603622	0.2	0.158	1
vps8	0.171165	0.174615	0.385	0.323	1
plk3	0.171379	0.653547	0.17	0.13	1
pcdh1b	0.171447	0.118756	0.267	0.211	1
znf236	0.171884	0.264339	0.237	0.184	1
senp3a	0.172006	0.715147	0.156	0.115	1
fzd2	0.172272	0.569994	0.104	0.07	1
orc4	0.172348	0.912663	0.141	0.106	1
sdf4	0.172356	0.55202	0.111	0.076	1
si:ch211-196p9.1	0.172398	1.00888	0.052	0.029	1
MYADM	0.172466	0.527751	0.104	0.07	1
inppl1a	0.172735	0.856875	0.081	0.053	1
pcdh1g18	0.173332	0.802427	0.074	0.047	1
spon2a	0.173425	0.392207	0.089	0.058	1
CABZ01087224.1	0.173619	0.956411	0.052	0.029	1
stmn4l	0.173619	0.956411	0.052	0.029	1
tbc1d9.1	0.173619	0.905785	0.052	0.029	1
med11	0.173625	0.877634	0.081	0.053	1
wdr74	0.173653	0.706315	0.067	0.04	1
znf1059	0.173856	0.856875	0.074	0.047	1
adam19a	0.174029	0.539393	0.133	0.096	1
snrpb2	0.174067	0.531556	0.111	0.076	1
gipc1	0.174207	0.856875	0.096	0.065	1
mtfr2	0.174416	0.561419	0.133	0.096	1
lmf1	0.174671	0.956411	0.052	0.029	1
mst1	0.175248	0.949984	0.052	0.029	1
loxhd1b	0.175248	0.949984	0.052	0.029	1
dcaf13	0.175349	0.593841	0.126	0.09	1
eef1db	0.175575	0.24831	0.444	0.391	1
ankra2	0.1756	0.523451	0.104	0.07	1
mlc1	0.175824	2.59384	0.015	0.005	1
lmnb2	0.175929	0.27428	0.526	0.461	1
sowahd	0.176062	0.915769	0.081	0.053	1
CR388047.3	0.177269	0.712485	0.104	0.071	1
znf1027	0.177404	2.27191	0.015	0.005	1
si:dkey-264f17.4	0.177404	2.27191	0.015	0.005	1
f2	0.177404	2.27191	0.015	0.005	1
mitfa	0.177404	2.27191	0.015	0.005	1
crtac1a	0.177404	2.27191	0.015	0.005	1
dnd1	0.177404	2.27191	0.015	0.005	1
gpr182	0.177404	2.27191	0.015	0.005	1
zgc:113307	0.177404	2.27191	0.015	0.005	1
pdcd5	0.177628	0.429096	0.178	0.134	1
klhl10b.1	0.177648	0.838953	0.052	0.029	1
ninj2	0.178199	2.00888	0.015	0.005	1
CR846082.1	0.178604	0.423916	0.141	0.102	1
CU571398.1	0.178659	0.772811	0.089	0.059	1
BX571768.1	0.178896	0.786486	0.052	0.029	1
si:ch211-215p11.1	0.178997	1.85688	0.015	0.005	1
CR388148.2	0.178997	1.85688	0.015	0.005	1
tcima	0.178997	1.85688	0.015	0.005	1
tagln3a	0.178997	1.85688	0.015	0.005	1
zgc:165518	0.178997	1.85688	0.015	0.005	1
trim107	0.178997	1.85688	0.015	0.005	1
faimb	0.178997	1.85688	0.015	0.005	1
gfi1ab	0.178997	1.85688	0.015	0.005	1
tmem74b	0.178997	1.85688	0.015	0.005	1
or137-3	0.178997	1.85688	0.015	0.005	1
neto1	0.178997	1.85688	0.015	0.005	1
noctb	0.178997	1.85688	0.015	0.005	1
wfikkn1	0.178997	1.85688	0.015	0.005	1
znf366	0.178997	1.85688	0.015	0.005	1
ahcyl1	0.178997	1.85688	0.015	0.005	1
slc5a6b	0.178997	1.85688	0.015	0.005	1
si:ch211-189e2.3	0.178997	1.85688	0.015	0.005	1
nkx3-2	0.178997	1.85688	0.015	0.005	1
smtnl1	0.178997	1.85688	0.015	0.005	1
si:ch211-113d11.5	0.178997	1.85688	0.015	0.005	1
BX908770.1	0.178997	1.85688	0.015	0.005	1
st14a	0.178997	1.85688	0.015	0.005	1
si:ch211-93e11.8	0.178997	1.85688	0.015	0.005	1
capgb	0.178997	1.85688	0.015	0.005	1
s100s	0.178997	1.85688	0.015	0.005	1
si:dkey-7i4.21	0.178997	1.85688	0.015	0.005	1
LO017656.2	0.178997	1.85688	0.015	0.005	1
ecel1	0.178997	1.85688	0.015	0.005	1
socs9	0.178997	1.85688	0.015	0.005	1
avpr2ab	0.178997	1.85688	0.015	0.005	1
apobec2b	0.178997	1.85688	0.015	0.005	1
hnf4a	0.178997	1.85688	0.015	0.005	1
soga3b	0.178997	1.85688	0.015	0.005	1
egr4	0.178997	1.85688	0.015	0.005	1
rln1	0.178997	1.85688	0.015	0.005	1
rce1b	0.178997	1.85688	0.015	0.005	1
si:ch211-160o17.6	0.178997	1.85688	0.015	0.005	1
lrrtm4l1	0.178997	1.85688	0.015	0.005	1
rab38b	0.178997	1.85688	0.015	0.005	1
si:ch73-44m9.3	0.178997	1.85688	0.015	0.005	1
si:ch211-227m13.1	0.178997	1.85688	0.015	0.005	1
CABZ01088346.1	0.178997	1.85688	0.015	0.005	1
xkr5b	0.179348	0.416963	0.141	0.102	1
cercam	0.179524	0.350984	0.237	0.188	1
si:ch211-197e7.1	0.179795	1.59384	0.015	0.005	1
htr7c	0.179795	1.37145	0.015	0.005	1
vmo1a	0.179795	1.59384	0.015	0.005	1
si:rp71-1g18.13	0.179795	1.59384	0.015	0.005	1
nfkbiz	0.179795	1.59384	0.015	0.005	1
kcnj3a	0.179795	1.59384	0.015	0.005	1
snx9a	0.179795	1.59384	0.015	0.005	1
si:ch211-62a1.4	0.179795	1.37145	0.015	0.005	1
hoxa5a	0.179795	1.59384	0.015	0.005	1
ext1c	0.179795	1.59384	0.015	0.005	1
rnf26	0.179795	1.59384	0.015	0.005	1
kcnt1	0.179795	1.59384	0.015	0.005	1
dhrs3b	0.179795	1.59384	0.015	0.005	1
dhrs13a.2	0.179795	1.59384	0.015	0.005	1
atcaya	0.179795	1.59384	0.015	0.005	1
nfatc3b	0.179795	1.59384	0.015	0.005	1
kank3	0.180175	0.311805	0.148	0.107	1
baz1b	0.180316	0.277936	0.437	0.371	1
robo2	0.180376	0.409416	0.141	0.102	1
tpbga	0.180424	0.605522	0.156	0.115	1
amer1	0.180591	0.667841	0.119	0.083	1
gtf2a1l	0.180598	1.1788	0.015	0.005	1
zgc:162344	0.181305	0.650424	0.141	0.103	1
metap1	0.181582	0.256259	0.304	0.25	1
si:dkey-88p24.11	0.181694	1.52345	0.044	0.025	1
unc5c	0.182079	1.24989	0.059	0.036	1
cep112	0.182098	0.325137	0.474	0.428	1
pitpnb	0.182635	0.443281	0.244	0.198	1
srpra	0.18283	0.403657	0.296	0.248	1
actr2a	0.182889	0.540729	0.126	0.09	1
klhl24b	0.183377	0.423916	0.067	0.04	1
tia1	0.183431	0.290854	0.267	0.213	1
arntl2	0.183736	0.219557	0.43	0.373	1
dyrk3	0.184013	0.66423	0.126	0.091	1
zgc:162962	0.184067	1.2402	0.044	0.025	1
nasp	0.184193	0.104905	0.444	0.378	1
pnkd	0.184424	0.327054	0.104	0.07	1
itfg2	0.184752	0.384387	0.111	0.076	1
si:dkey-97o5.1	0.185168	0.561419	0.074	0.047	1
mapk8b	0.18522	0.472825	0.126	0.09	1
slc7a5	0.185659	1.06333	0.044	0.025	1
ankib1b	0.185805	0.385027	0.304	0.25	1
ncs1a	0.186276	0.772811	0.081	0.053	1
tmem161b	0.18653	0.288032	0.215	0.166	1
exd3	0.186577	0.635661	0.156	0.118	1
polr3g	0.186706	0.619836	0.089	0.059	1
cdc42ep2	0.186842	1.13441	0.044	0.025	1
gsg1l2a	0.186842	1.13441	0.044	0.025	1
zgc:112416	0.186842	1.13441	0.044	0.025	1
fosl1a	0.187031	0.340084	0.37	0.324	1
ddx39aa	0.1872	0.384387	0.156	0.114	1
vps4a	0.187256	0.484216	0.126	0.09	1
tmcc1b	0.187262	0.56636	0.081	0.053	1
ccpg1	0.187649	1.33081	0.044	0.025	1
ftsj3	0.187729	0.539393	0.207	0.167	1
wnt3a	0.188052	0.636401	0.163	0.126	1
tcf19l	0.188198	0.619836	0.089	0.059	1
ablim1a	0.188251	1.00888	0.044	0.025	1
prdm2b	0.188558	0.516764	0.222	0.179	1
atp1a2a	0.188856	0.339027	0.119	0.082	1
oca2	0.188984	0.69572	0.059	0.036	1
tuba8l4	0.189235	0.11095	0.696	0.637	1
si:ch211-261a10.5	0.189264	1.00888	0.044	0.025	1
coq10b	0.189273	0.428032	0.207	0.163	1
znf1056	0.189703	1.00888	0.044	0.025	1
LO018176.1	0.189703	1.00888	0.044	0.025	1
xgb	0.190156	0.569994	0.089	0.059	1
zgc:153293	0.19033	0.706315	0.059	0.036	1
rbm28	0.190905	0.365022	0.57	0.544	1
znf1029	0.190986	0.763766	0.059	0.036	1
dnaja1	0.191048	0.232774	0.415	0.358	1
cenpi	0.191623	0.146584	0.526	0.461	1
manba	0.191915	0.956411	0.044	0.025	1
clptm1	0.192091	0.545478	0.133	0.097	1
fdxacb1	0.192097	0.877634	0.044	0.025	1
dguok	0.192097	0.877634	0.044	0.025	1
dmrt1	0.192677	0.766022	0.096	0.066	1
myrf	0.192722	0.352833	0.074	0.047	1
mmp9	0.192886	0.494305	0.096	0.065	1
si:dkeyp-50d11.2	0.193142	0.73586	0.044	0.025	1
dact1	0.193205	0.828306	0.081	0.054	1
dtnba	0.193718	0.134409	0.57	0.504	1
zmym4	0.193771	0.398054	0.244	0.198	1
hist1h4l.14	0.194289	0.397443	0.156	0.115	1
efl1	0.194467	0.17115	0.274	0.213	1
usp16	0.194554	0.438562	0.133	0.096	1
usp36	0.19498	0.197236	0.341	0.279	1
si:dkey-40h20.1	0.195024	0.786486	0.067	0.042	1
pnpla4	0.195193	0.974931	0.067	0.042	1
mcph1	0.195232	0.768927	0.156	0.119	1
orc5	0.195534	0.809569	0.096	0.066	1
phf6	0.195542	0.388372	0.252	0.206	1
BX470137.2	0.19566	0.375417	0.378	0.335	1
fbl	0.195729	0.307869	0.348	0.294	1
gsta.1	0.195813	0.700756	0.044	0.025	1
mkxa	0.195965	0.76787	0.067	0.042	1
slc20a1b	0.196043	0.261265	0.378	0.328	1
si:dkey-261j15.2	0.196091	0.416963	0.148	0.109	1
mylk2	0.196269	0.347014	0.43	0.398	1
hs6st2	0.196274	0.384387	0.156	0.115	1
si:ch211-262h13.3	0.196362	0.893401	0.089	0.06	1
lrp10	0.196419	0.436299	0.089	0.059	1
nphp1	0.196493	0.719372	0.067	0.042	1
eif3d	0.196863	0.651556	0.237	0.2	1
tshz3b	0.196969	0.371448	0.148	0.109	1
runx2a	0.197295	0.403509	0.215	0.169	1
si:ch211-121a2.2	0.19738	1.21533	0.052	0.031	1
CU468723.4	0.198034	0.196248	0.156	0.114	1
si:ch211-114c12.5	0.198476	1.27191	0.037	0.02	1
arrdc3b	0.198904	0.748351	0.126	0.092	1
mrps15	0.199317	0.671009	0.126	0.092	1
sharpin	0.199393	1.50638	0.037	0.02	1
zmym2	0.199676	0.228191	0.363	0.306	1
zgc:66474	0.199684	0.520131	0.289	0.245	1
psmd1	0.199784	0.344425	0.43	0.388	1
zgc:113348	0.200363	0.506378	0.126	0.091	1
nsd2	0.200446	0.354834	0.422	0.393	1
rbm6	0.200909	0.244256	0.333	0.283	1
dnmt3bb.2	0.200997	0.528549	0.267	0.222	1
C7H20orf27	0.201105	0.593841	0.141	0.104	1
mast3b	0.201291	0.278638	0.244	0.196	1
si:ch211-207i20.2	0.201685	0.813622	0.111	0.08	1
nexn	0.20174	1.15327	0.037	0.02	1
cpxm1a	0.20174	1.15327	0.037	0.02	1
shisal1b	0.201975	1.07927	0.037	0.02	1
si:ch73-305o9.3	0.202123	1.06333	0.052	0.031	1
ntm	0.202626	0.327054	0.104	0.071	1
pclaf	0.202717	0.578465	0.311	0.271	1
nfil3-5	0.202921	1.07927	0.037	0.02	1
cdc14b	0.20307	0.183088	0.689	0.663	1
si:dkey-183i3.6	0.20312	1.22461	0.052	0.031	1
prkag2b	0.203177	1.09134	0.037	0.02	1
cldn10b	0.203177	1.09134	0.037	0.02	1
clptm1l	0.203177	1.09134	0.037	0.02	1
si:dkey-286h21.1	0.203177	1.09134	0.037	0.02	1
cntn3a.1	0.203194	2.35283	0.03	0.015	1
mak16	0.203351	0.255971	0.319	0.263	1
ern1	0.203524	0.492303	0.244	0.205	1
cmah	0.203838	0.725085	0.126	0.092	1
dnmt3bb.3	0.203949	0.428503	0.193	0.15	1
nup205	0.20408	0.405396	0.222	0.177	1
noxo1a	0.204327	1.00888	0.037	0.02	1
nfkbiaa	0.204327	1.00888	0.037	0.02	1
ngfa	0.204327	1.00888	0.037	0.02	1
CU856622.1	0.204327	1.00888	0.037	0.02	1
zgc:112234.4	0.204397	0.593841	0.067	0.042	1
[truncated: 5,656 more rows]

## Sheet: 3. HB13hpf_DEgenes_SC
	p_val	avg_log2FC	pct.1	pct.2	p_val_adj
hoxc6b	6.25294e-114	7.65868	0.62	0.006	1.14497e-109
cdx4	5.93198e-100	5.69376	0.609	0.013	1.0862e-95
hoxc3a	1.17165e-90	5.58734	0.772	0.058	2.1454e-86
hoxb7a	3.91455e-80	7.42291	0.446	0.005	7.16793e-76
hoxd3a	9.53685e-64	3.56687	0.75	0.094	1.74629e-59
XKR4	1.16333e-55	3.72377	0.717	0.108	2.13017e-51
hoxb9a	9.86785e-54	6.35878	0.304	0.003	1.8069e-49
raraa	1.88015e-53	3.31844	0.837	0.185	3.44275e-49
mllt3	1.26847e-48	4.24622	0.533	0.056	2.3227e-44
tanc2a	6.90384e-48	3.22127	0.75	0.143	1.26416e-43
hoxb6b	2.50125e-47	7.35055	0.25	0.001	4.58003e-43
ldlrad2	3.2093e-45	3.2725	0.533	0.058	5.87656e-41
col5a2a	9.91041e-45	3.7469	0.489	0.051	1.81469e-40
pkd1b	2.13186e-43	3.37052	0.761	0.196	3.90365e-39
hoxa9a	5.59102e-43	6.3912	0.239	0.002	1.02377e-38
hoxb3a	1.35204e-41	2.59901	0.804	0.195	2.47573e-37
dnmt3ab	4.13587e-41	3.60112	0.533	0.07	7.57319e-37
wnt4	1.38516e-39	2.83223	0.804	0.231	2.53636e-35
antxr1c	8.60439e-37	2.73147	0.717	0.172	1.57555e-32
stm	1.20547e-32	3.9816	0.424	0.056	2.20734e-28
hoxb6a	1.6296e-32	6.6807	0.174	0.001	2.98396e-28
hoxc8a	1.6296e-32	6.5432	0.174	0.001	2.98396e-28
prickle2b	1.02961e-30	2.58035	0.783	0.291	1.88532e-26
evx1	2.25043e-30	3.13012	0.522	0.098	4.12076e-26
nradd	2.60654e-30	3.21296	0.587	0.141	4.77284e-26
hoxb1b	1.67101e-29	3.48431	0.272	0.019	3.05979e-25
hoxb5b	2.02432e-29	5.15987	0.196	0.006	3.70674e-25
rasgrp3	2.64856e-28	2.78239	0.5	0.097	4.84978e-24
apcdd1l	3.16794e-28	2.79064	0.467	0.082	5.80081e-24
hoxa10b	2.39985e-26	6.49429	0.152	0.002	4.39436e-22
hoxb8a	2.74802e-26	5.5432	0.152	0.002	5.03191e-22
adamts3	3.08136e-26	2.40304	0.707	0.231	5.64228e-22
aopep	1.35203e-25	3.15657	0.609	0.193	2.4757e-21
RIMBP2	1.51437e-25	2.72544	0.62	0.189	2.77296e-21
gdf6b	3.66641e-24	6.4692	0.13	0.001	6.71356e-20
plod2	6.17745e-24	3.31749	0.337	0.048	1.13115e-19
nrp2b	1.4559e-23	2.25798	0.609	0.185	2.6659e-19
rdh8a	2.18132e-23	4.76184	0.196	0.012	3.99421e-19
sfrp2	5.56266e-23	3.41075	0.293	0.036	1.01858e-18
BX640512.3	8.66119e-23	3.2523	0.315	0.043	1.58595e-18
col28a2a	9.86292e-23	3.02863	0.478	0.117	1.806e-18
CR382300.2	4.84405e-22	5.88424	0.12	0.001	8.86994e-18
wnt11	5.07236e-22	1.59372	0.761	0.279	9.288e-18
LO018340.1	1.13829e-21	2.7217	0.391	0.075	2.08432e-17
ncam1b	2.18671e-21	1.84398	0.793	0.368	4.00408e-17
hoxa4a	3.09344e-21	1.62192	0.576	0.153	5.66439e-17
megf6b	4.43654e-21	3.26309	0.272	0.034	8.12374e-17
adgrd2	2.94005e-20	4.61359	0.152	0.007	5.38352e-16
hoxc9a	5.82367e-20	5.33675	0.109	0.001	1.06637e-15
angptl2b	6.42737e-20	3.25875	0.272	0.036	1.17692e-15
bicc2	1.4082e-19	2.45075	0.457	0.113	2.57855e-15
tcirg1b	1.87519e-19	2.51602	0.348	0.064	3.43366e-15
CU639469.1	5.27506e-19	2.29439	0.609	0.224	9.65917e-15
ppfia3	6.17697e-19	4.42291	0.163	0.01	1.13107e-14
hspg2	1.01158e-18	1.71382	0.761	0.387	1.8523e-14
CABZ01060373.1	3.27984e-18	3.53161	0.217	0.024	6.00572e-14
pxdn	1.05929e-17	4.28839	0.196	0.02	1.93966e-13
bcar3	1.11239e-17	1.6447	0.761	0.365	2.0369e-13
phip	1.36895e-17	1.52577	0.859	0.607	2.50669e-13
BX936418.1	1.43482e-17	3.5432	0.196	0.02	2.6273e-13
col12a1a	2.5332e-17	1.62643	0.793	0.414	4.63854e-13
zgc:110158	3.95905e-17	1.34479	0.902	0.667	7.24942e-13
arid3c	4.98588e-17	2.93417	0.38	0.093	9.12965e-13
igsf9a	1.24487e-16	1.31438	0.859	0.551	2.27949e-12
ddr1	1.31649e-16	1.24067	0.902	0.607	2.41062e-12
ptprz1b	2.48549e-16	2.82272	0.304	0.061	4.55118e-12
hoxd4a	5.12507e-16	2.39636	0.293	0.055	9.38452e-12
cass4	1.15765e-15	4.12174	0.163	0.015	2.11977e-11
efemp2b	1.31296e-15	2.6172	0.304	0.062	2.40417e-11
robo3	5.14883e-15	1.29743	0.728	0.33	9.42802e-11
kcnn3	6.52001e-15	3.62463	0.207	0.029	1.19388e-10
cdkl1	1.14515e-14	3.17065	0.196	0.026	2.09689e-10
nfia	1.24172e-14	1.38883	0.63	0.255	2.27371e-10
ece2b	1.46547e-14	1.67185	0.641	0.29	2.68342e-10
rarab	1.54289e-14	1.40148	0.707	0.316	2.82519e-10
gfra1a	1.55658e-14	3.53322	0.174	0.02	2.85026e-10
notch1b	1.73432e-14	1.05175	0.924	0.732	3.17571e-10
kif26ab	2.42196e-14	3.18314	0.337	0.085	4.43486e-10
dacha	3.15723e-14	1.1689	0.88	0.653	5.7812e-10
hoxb10a	4.24462e-14	4.80623	0.087	0.002	7.77232e-10
cavin2b	5.84611e-14	3.26708	0.174	0.021	1.07048e-09
hoxb5a	8.11724e-14	5.22127	0.076	0.001	1.48635e-09
FRMD1	3.2031e-13	2.22127	0.337	0.086	5.8652e-09
arhgef10	4.81375e-13	1.4193	0.609	0.262	8.81445e-09
hoxa9b	5.88835e-13	3.95824	0.109	0.007	1.07822e-08
si:ch211-176l24.4	6.31076e-13	3.15987	0.174	0.023	1.15556e-08
znfl1c	1.63588e-12	3.48431	0.141	0.015	2.99547e-08
si:ch73-265d7.2	1.66798e-12	2.65299	0.196	0.031	3.05424e-08
lypd6b	2.14622e-12	2.86763	0.228	0.044	3.92995e-08
ehbp1	3.80416e-12	1.35133	0.728	0.429	6.9658e-08
oc90	4.09648e-12	2.72084	0.228	0.045	7.50106e-08
esr1	5.33081e-12	2.88023	0.196	0.034	9.76125e-08
pcdh1b	6.07371e-12	1.66742	0.489	0.19	1.11216e-07
itgb4	7.12464e-12	3.1411	0.207	0.038	1.30459e-07
syne1a	9.01717e-12	2.06548	0.359	0.112	1.65113e-07
col7a1l	9.45725e-12	1.63436	0.598	0.265	1.73172e-07
fam171a2a	1.06001e-11	1.72899	0.478	0.186	1.94098e-07
tnfrsf19	1.2674e-11	1.49779	0.533	0.217	2.32074e-07
arhgef28a	1.95481e-11	1.66873	0.315	0.085	3.57945e-07
sox5	2.25914e-11	1.71152	0.478	0.185	4.13671e-07
cdkl5	2.49106e-11	3.02863	0.12	0.012	4.56137e-07
skap1	3.25391e-11	3.6807	0.098	0.007	5.95823e-07
phc2a	4.93381e-11	2.62653	0.37	0.131	9.0343e-07
adcy7	6.57105e-11	1.77061	0.467	0.195	1.20323e-06
hoxa11b	9.2358e-11	4.44366	0.076	0.003	1.69117e-06
asap3	1.33993e-10	1.84557	0.402	0.148	2.45355e-06
itpr2	2.62554e-10	2.20289	0.272	0.073	4.80762e-06
tshz3b	2.96357e-10	1.67378	0.315	0.093	5.42659e-06
tspan17	3.54738e-10	1.11661	0.761	0.513	6.49561e-06
smtnl	5.86488e-10	2.32561	0.272	0.077	1.07392e-05
si:dkey-56m15.2	6.30416e-10	1.6884	0.37	0.131	1.15436e-05
zgc:154058	6.35418e-10	1.47404	0.467	0.191	1.16351e-05
macf1a	7.33846e-10	0.828825	0.924	0.866	1.34375e-05
ndnf	9.18325e-10	1.74395	0.348	0.12	1.68154e-05
peli2	9.36566e-10	1.03187	0.739	0.42	1.71495e-05
col11a1a	1.06599e-09	1.19405	0.413	0.156	1.95193e-05
stard13b	1.0963e-09	2.082	0.326	0.108	2.00743e-05
nrp1a	1.79451e-09	1.6797	0.424	0.172	3.28592e-05
sp8a	1.86334e-09	2.41921	0.217	0.052	3.41197e-05
itih6	1.90838e-09	2.40683	0.207	0.048	3.49444e-05
ZNF335	1.92627e-09	1.19152	0.652	0.408	3.5272e-05
fat1a	2.01206e-09	0.64875	0.957	0.828	3.68428e-05
ptprfa	2.30377e-09	2.50978	0.304	0.105	4.21844e-05
npr1a	2.69936e-09	2.17595	0.293	0.093	4.94279e-05
fam222ba	3.32284e-09	1.94665	0.261	0.075	6.08445e-05
arhgap29a	3.41797e-09	1.03789	0.717	0.43	6.25865e-05
LO018022.1	3.431e-09	1.64616	0.359	0.133	6.2825e-05
phldb1b	4.17989e-09	1.04172	0.717	0.474	7.65379e-05
si:dkey-25g12.4	6.44688e-09	4.59978	0.065	0.003	0.000118049
pdzd2	6.74212e-09	1.33992	0.522	0.249	0.000123455
madd	7.70265e-09	1.12067	0.533	0.249	0.000141043
agap3	9.33089e-09	1.17138	0.663	0.404	0.000170858
si:ch211-220m17.4	9.70546e-09	3.80623	0.076	0.006	0.000177717
prickle1a	1.00145e-08	2.55385	0.141	0.024	0.000183376
adam19a	1.13186e-08	1.83081	0.272	0.083	0.000207256
spred2b	1.29727e-08	0.991346	0.772	0.577	0.000237542
si:ch211-212g7.6	2.07735e-08	1.77147	0.304	0.104	0.000380384
tshz1	2.08307e-08	1.1679	0.674	0.402	0.00038143
hoxb8b	3.02688e-08	4.22127	0.054	0.002	0.000554251
tinagl1	3.02734e-08	1.95824	0.283	0.098	0.000554336
spsb4a	3.2355e-08	1.13691	0.641	0.364	0.000592453
bmpr1ab	3.40649e-08	0.745913	0.859	0.703	0.000623762
CABZ01029822.1	5.02134e-08	1.3221	0.467	0.224	0.000919457
cadm1a	5.20673e-08	0.665854	0.924	0.758	0.000953405
smad3a	5.40113e-08	3.48431	0.12	0.02	0.000989
pcdh2g28	5.59529e-08	1.16892	0.554	0.29	0.00102455
rflnb	6.08373e-08	3.3912	0.076	0.007	0.00111399
nectin1b	6.18527e-08	0.833279	0.837	0.739	0.00113258
prss35	6.33211e-08	3.89934	0.065	0.005	0.00115947
slc43a2b	6.37357e-08	3.95824	0.065	0.005	0.00116706
zgc:92107	7.6786e-08	0.871687	0.793	0.627	0.00140603
etv4	8.06032e-08	1.80623	0.261	0.086	0.00147592
adss1	8.0788e-08	2.80623	0.109	0.016	0.00147931
actn4	9.02301e-08	0.966131	0.75	0.534	0.0016522
sox6	9.19151e-08	1.31857	0.478	0.234	0.00168306
draxin	1.01403e-07	2.04724	0.217	0.063	0.00185679
qkib	1.46774e-07	1.13045	0.685	0.441	0.00268758
dachb	1.6442e-07	1.26434	0.25	0.078	0.00301069
notum1a	1.93133e-07	2.38477	0.12	0.021	0.00353645
mvp	1.9352e-07	1.66606	0.283	0.104	0.00354354
capn12	1.95553e-07	2.30873	0.152	0.034	0.00358078
kcnab1a	2.04054e-07	1.43962	0.38	0.163	0.00373643
sall1a	2.42841e-07	1.26398	0.402	0.184	0.00444666
cgnl1	2.47706e-07	0.657177	0.88	0.725	0.00453574
nectin3b	2.84357e-07	0.888349	0.772	0.526	0.00520685
si:dkey-91m11.5	3.04263e-07	1.53406	0.304	0.115	0.00557135
xgb	3.20882e-07	2.1927	0.185	0.05	0.00587567
cdh11	3.36971e-07	2.10806	0.304	0.122	0.00617028
frmd4ba	3.40127e-07	0.778519	0.837	0.671	0.00622806
rhoj	3.40744e-07	1.7067	0.337	0.142	0.00623936
tmem108	3.59631e-07	1.02646	0.652	0.387	0.0065852
necab2	3.66819e-07	1.59509	0.304	0.119	0.00671683
sema3ga	4.36981e-07	2.389	0.185	0.051	0.00800155
zgc:91944	4.44105e-07	3.22127	0.065	0.006	0.00813201
abr	4.67402e-07	1.96752	0.196	0.056	0.0085586
greb1	4.7919e-07	0.801446	0.783	0.565	0.00877444
notch3	5.14566e-07	0.745977	0.902	0.769	0.00942221
foxd5	5.20101e-07	2.39815	0.109	0.019	0.00952358
cmtm7	5.42645e-07	2.58384	0.087	0.012	0.00993637
yap1	5.54573e-07	0.623996	0.935	0.773	0.0101548
rassf8b	5.58016e-07	0.97721	0.598	0.358	0.0102178
efcc1	5.67957e-07	1.37117	0.283	0.103	0.0103999
qkia	5.80964e-07	0.757547	0.848	0.721	0.010638
dspa	6.55075e-07	2.0407	0.141	0.031	0.0119951
fgd4a	6.93974e-07	1.04263	0.413	0.189	0.0127074
ppp1r9ala	8.36068e-07	1.42332	0.348	0.149	0.0153092
bcam	8.68145e-07	1.27698	0.424	0.221	0.0158966
asb11	9.63299e-07	1.75495	0.272	0.1	0.017639
sema6ba	1.04962e-06	2.13638	0.185	0.054	0.0192196
sall4	1.05993e-06	0.734459	0.804	0.619	0.0194084
cyb561	1.06519e-06	3.06927	0.076	0.009	0.0195046
ly6pge	1.10788e-06	1.7067	0.293	0.115	0.0202863
pax3a	1.16526e-06	1.53298	0.467	0.272	0.0213371
cbfa2t2	1.20305e-06	1.2527	0.38	0.174	0.022029
sema6e	1.26735e-06	1.38131	0.457	0.24	0.0232064
cdh7a	1.3614e-06	1.42205	0.413	0.21	0.0249285
tmcc3	1.46194e-06	1.12211	0.598	0.387	0.0267695
gdf6a	1.71809e-06	2.17065	0.12	0.024	0.03146
slc8a4b	1.9745e-06	3.5432	0.065	0.007	0.036155
cd302	1.98916e-06	1.91315	0.174	0.049	0.0364235
hoxc6a	2.2068e-06	4.22127	0.043	0.002	0.0404088
tppp	2.2068e-06	4.22127	0.043	0.002	0.0404088
chl1a	2.22326e-06	1.04345	0.511	0.295	0.0407102
C7H16orf87	2.53454e-06	1.09338	0.511	0.287	0.04641
ptpn4a	3.36706e-06	1.23021	0.478	0.266	0.0616542
ralgps1	3.60043e-06	2.14912	0.217	0.076	0.0659274
col18a1a	4.09157e-06	0.557424	0.913	0.702	0.0749206
hspa12a	4.58775e-06	2.39815	0.109	0.022	0.0840063
serinc5	6.17521e-06	0.800765	0.717	0.515	0.113074
msx1b	6.30366e-06	1.14327	0.348	0.16	0.115426
foxp1b	6.53196e-06	0.89249	0.696	0.541	0.119607
vcana	6.74672e-06	1.29527	0.217	0.077	0.123539
rasgef1ba	6.79876e-06	0.772967	0.685	0.46	0.124492
map2	7.68022e-06	1.20335	0.446	0.244	0.140632
fhl3a	8.00549e-06	1.82641	0.163	0.048	0.146588
alcamb	8.31461e-06	0.883402	0.75	0.529	0.152249
si:dkey-261h17.1	8.42898e-06	2.33675	0.109	0.023	0.154343
EPB41L2	8.55329e-06	0.963713	0.457	0.24	0.156619
dnah5	8.66668e-06	1.45286	0.261	0.106	0.158695
chrd	9.13988e-06	1.9064	0.217	0.078	0.16736
zbtb7a	9.21757e-06	1.99888	0.152	0.043	0.168783
arhgef4	9.41013e-06	1.94374	0.196	0.066	0.172309
pvrl2l	1.02021e-05	0.625098	0.88	0.787	0.18681
lrch1	1.05615e-05	1.48431	0.185	0.059	0.193392
meis1b	1.32202e-05	0.771122	0.761	0.606	0.242076
mdka	1.4155e-05	0.706826	0.815	0.655	0.259193
mtss1la	1.50777e-05	1.02863	0.467	0.263	0.276088
pcdh1g32	1.52453e-05	1.46454	0.239	0.092	0.279156
slc6a9	1.61544e-05	1.34395	0.304	0.136	0.295804
zgc:174944	1.75048e-05	1.27937	0.174	0.055	0.32053
cd81a	1.75331e-05	0.593573	0.859	0.717	0.321049
fam98a	1.79836e-05	1.59678	0.207	0.075	0.329297
selenon	1.8607e-05	1.38477	0.25	0.1	0.340713
thap7	1.9377e-05	2.3912	0.087	0.016	0.354812
tmie	1.93989e-05	1.6046	0.12	0.029	0.355214
hsp90b1	2.00175e-05	0.752002	0.511	0.29	0.36654
gdf10b	2.0644e-05	3.5432	0.043	0.003	0.378013
kaznb	2.10825e-05	0.708401	0.804	0.593	0.386041
fhdc1	2.21098e-05	0.920102	0.5	0.296	0.404852
igsf9b	2.47509e-05	1.14961	0.38	0.197	0.453214
pex7	2.51095e-05	1.24038	0.196	0.068	0.45978
piwil1	2.55436e-05	1.32597	0.228	0.087	0.467728
rgs9b	2.58e-05	2.22127	0.065	0.009	0.472423
si:dkey-178e17.3	2.75198e-05	2.06373	0.109	0.026	0.503915
agrn	2.87082e-05	0.50364	0.978	0.868	0.525675
si:dkey-79d12.5	2.89475e-05	0.899344	0.511	0.312	0.530057
cygb1	3.28941e-05	1.57742	0.141	0.041	0.602325
scml2	3.40649e-05	1.22507	0.457	0.273	0.623762
meis2a.1	3.45435e-05	0.763545	0.511	0.29	0.632527
znfl1h	3.73669e-05	2.59324	0.087	0.017	0.684226
tor4aa	3.7489e-05	2.45574	0.087	0.017	0.686461
gnao1a	3.81325e-05	0.840323	0.446	0.247	0.698244
adam8a	4.44136e-05	2.22127	0.13	0.037	0.813258
camkmt	4.63464e-05	1.11939	0.304	0.142	0.848649
ahcyl2b	4.79434e-05	0.919382	0.522	0.338	0.877891
gfra1b	4.90596e-05	3.01482	0.076	0.014	0.898331
smad7	4.94867e-05	1.88247	0.13	0.037	0.906151
ttyh3a	5.02741e-05	0.910232	0.609	0.437	0.920569
sh3pxd2aa	5.05186e-05	1.7028	0.217	0.087	0.925046
wnt8a.1	5.30703e-05	1.5475	0.141	0.042	0.97177
ints11	5.44239e-05	1.3468	0.217	0.085	0.996557
csrnp1a	5.5128e-05	3.02863	0.054	0.007	1
spry1	5.53933e-05	2.99888	0.054	0.007	1
RALGDS	5.61171e-05	0.656073	0.543	0.318	1
slc7a8a	5.66626e-05	2.80623	0.054	0.007	1
plxnb1b	5.75041e-05	0.684267	0.793	0.657	1
atf1	5.849e-05	0.804037	0.391	0.198	1
myt1a	5.9588e-05	1.15088	0.261	0.114	1
plekhh1	6.38207e-05	0.526527	0.87	0.755	1
si:dkey-194g4.1	6.51898e-05	2.5692	0.065	0.01	1
si:dkey-205h13.2	7.05731e-05	1.79243	0.12	0.033	1
brsk2b	7.1261e-05	1.03622	0.554	0.358	1
cyb5a	7.26463e-05	0.876136	0.337	0.163	1
rnf220a	7.69529e-05	0.733087	0.652	0.503	1
krt18b	7.90358e-05	1.81528	0.141	0.044	1
dact2	8.14257e-05	1.47584	0.152	0.049	1
CABZ01044099.1	8.20011e-05	1.89934	0.152	0.05	1
jmjd1cb	8.2679e-05	0.575392	0.815	0.698	1
itgb5	8.75411e-05	1.03145	0.283	0.127	1
hif1ab	9.55975e-05	0.980644	0.435	0.27	1
si:dkey-117n7.5	9.5783e-05	1.4692	0.163	0.056	1
p3h2	9.83869e-05	1.01833	0.293	0.139	1
plxna3	9.89181e-05	0.439834	1	0.854	1
osbpl10b	9.9314e-05	1.07529	0.5	0.326	1
si:dkey-35m8.1	9.95694e-05	1.36401	0.337	0.181	1
spock1	0.000100777	1.21565	0.337	0.176	1
smarca1	0.000104214	2.59324	0.076	0.015	1
lrch4	0.000104396	0.682648	0.75	0.572	1
si:ch73-134f24.1	0.000107151	3.48431	0.043	0.005	1
prex2	0.000109133	1.81688	0.293	0.15	1
cndp2	0.000109409	3.22127	0.043	0.005	1
BX640512.4	0.000115753	2.13381	0.076	0.015	1
sema5ba	0.000118127	0.734794	0.739	0.57	1
ucp2	0.000126628	0.856909	0.457	0.265	1
dcc	0.000129444	1.17863	0.228	0.097	1
p3h4	0.000129463	0.599011	0.674	0.5	1
zgc:86598	0.000129563	1.0171	0.467	0.303	1
arl5c	0.000131677	0.978001	0.359	0.189	1
chrnb2	0.000136772	4.22127	0.033	0.002	1
steap4	0.000136772	4.44366	0.033	0.002	1
BX323574.2	0.000138554	3.63631	0.033	0.002	1
si:ch211-136a13.1	0.000138554	3.63631	0.033	0.002	1
si:ch211-170d8.2	0.000139164	1.08377	0.239	0.103	1
nckap5l	0.000141687	0.85449	0.435	0.248	1
rimbp2	0.00014199	2.87335	0.065	0.012	1
akap12b	0.000154738	0.5717	0.793	0.72	1
si:ch211-113e8.10	0.000157014	1.17576	0.293	0.143	1
sorbs1	0.0001575	1.20497	0.196	0.077	1
flvcr1	0.000164384	0.834249	0.283	0.129	1
crebl2	0.000165257	2.80623	0.054	0.008	1
pdzk1ip1	0.000165257	2.80623	0.054	0.008	1
tent5d	0.000167309	2.98026	0.054	0.008	1
hoxc4a	0.000168657	2.63631	0.054	0.008	1
nkl.4	0.00017219	2.48431	0.054	0.008	1
mfhas1	0.000178202	1.39033	0.293	0.148	1
b3gnt7	0.00018447	1.87732	0.109	0.03	1
triobpb	0.000188683	1.87335	0.109	0.03	1
foxb1b	0.000193139	2.32819	0.098	0.026	1
arvcfb	0.000199643	0.525042	0.848	0.697	1
CU928117.1	0.00020116	0.725191	0.413	0.231	1
fgf8a	0.000202623	2.80623	0.087	0.021	1
nhsb	0.000206049	2.44366	0.087	0.021	1
syngr3a	0.000213892	2.22127	0.076	0.016	1
nos1apa.1	0.000216919	0.517444	0.826	0.675	1
grinaa	0.000221546	1.48431	0.174	0.066	1
si:ch211-196g2.4	0.000223349	1.76184	0.12	0.036	1
pik3cd	0.000234738	2.01964	0.087	0.021	1
gdnfa	0.000240585	1.99888	0.087	0.021	1
strbp	0.000241483	0.507725	0.402	0.228	1
fbn2b	0.00024857	0.941164	0.337	0.181	1
efhc1	0.00027662	1.42713	0.283	0.147	1
pfkfb1	0.000279843	1.65191	0.207	0.091	1
rai14	0.000289557	0.866068	0.391	0.217	1
exo5	0.000296783	1.13067	0.239	0.11	1
ssh1a	0.000336328	0.918709	0.272	0.131	1
kalrna	0.000341363	1.29527	0.207	0.09	1
wnk1a	0.000352744	0.914217	0.337	0.178	1
fgd1	0.000353651	1.3468	0.152	0.055	1
angptl3	0.000357426	2.48431	0.076	0.017	1
arhgap42a	0.000399912	0.76184	0.402	0.223	1
si:ch1073-459j12.1	0.000400468	2.95824	0.043	0.006	1
tpmt.1	0.000400468	2.95824	0.043	0.006	1
lifrb	0.000410151	2.09352	0.13	0.045	1
elf1	0.000490338	0.64241	0.467	0.28	1
pld1a	0.00049978	1.85204	0.098	0.028	1
col14a1a	0.00050501	0.649295	0.37	0.206	1
iqca1	0.000508248	1.21129	0.239	0.113	1
thoc1	0.000515001	0.986055	0.239	0.111	1
CABZ01062996.1	0.000519689	1.97334	0.12	0.04	1
itga9	0.000526642	1.23055	0.272	0.14	1
plcb3	0.000539056	1.39275	0.196	0.084	1
rfx1a	0.00054424	0.838802	0.25	0.117	1
CU856539.2	0.000584004	2.2578	0.12	0.041	1
asb14a	0.000608922	2.41392	0.065	0.014	1
sox9b	0.000617961	1.33375	0.174	0.071	1
EML4	0.00062392	0.989946	0.228	0.105	1
si:dkey-196j8.2	0.000657311	2.29527	0.076	0.019	1
dock5	0.000661747	2.26708	0.098	0.029	1
si:ch211-147g22.4	0.000673853	2.06927	0.076	0.019	1
sav1	0.000682474	1.33145	0.152	0.058	1
col4a6	0.000683074	0.559362	0.793	0.631	1
abcb5	0.000688162	0.704594	0.5	0.333	1
col4a5	0.000711977	0.652988	0.533	0.36	1
fam167ab	0.000745474	0.969948	0.424	0.258	1
efhd2	0.000746586	1.41392	0.196	0.087	1
notch1a	0.000748571	0.652944	0.717	0.57	1
cngb1b	0.000758257	1.42104	0.196	0.087	1
rnf121	0.000772922	1.74322	0.12	0.041	1
rhbdl3	0.000790001	1.28267	0.217	0.103	1
zgc:174972	0.000805514	4.02863	0.033	0.003	1
si:dkey-187i8.2	0.000805514	3.5432	0.033	0.003	1
hoxa5a	0.000805514	3.5432	0.033	0.003	1
bag1	0.000807233	1.52939	0.13	0.047	1
wnt8a	0.00081405	3.7067	0.033	0.003	1
zgc:153151	0.00081834	3.22127	0.033	0.003	1
tcima	0.000818358	3.22127	0.033	0.003	1
CU984579.1	0.000818358	3.22127	0.033	0.003	1
hdhd3	0.000818358	3.22127	0.033	0.003	1
CU861477.1	0.000818358	3.22127	0.033	0.003	1
hoxd9a	0.000818358	3.22127	0.033	0.003	1
ccn4b	0.000818358	3.22127	0.033	0.003	1
si:ch211-251b21.1	0.000818358	3.22127	0.033	0.003	1
znf296	0.000818358	3.22127	0.033	0.003	1
ppm1nb	0.000818358	3.22127	0.033	0.003	1
kifc3	0.000827817	1.81528	0.141	0.054	1
mark1	0.000842669	1.6807	0.109	0.035	1
cdon	0.000914312	0.412588	0.663	0.476	1
si:dkey-240n22.8	0.000932041	2.3468	0.054	0.01	1
STX3	0.000932041	2.3468	0.054	0.01	1
si:dkey-253i9.4	0.000948004	0.932294	0.391	0.237	1
dock7	0.00095176	0.738063	0.543	0.393	1
mgat1b	0.000980285	2.22127	0.109	0.036	1
krt18a.1	0.000982117	0.484306	0.207	0.093	1
esrrga	0.000985843	1.41895	0.217	0.107	1
wnk4b	0.000994681	1.74734	0.087	0.024	1
sncgb	0.00099938	1.57357	0.13	0.048	1
timp2a	0.00103054	1.87732	0.109	0.036	1
si:ch211-246m6.5	0.00106169	2.48431	0.065	0.015	1
abca4a	0.00107048	1.42218	0.185	0.083	1
LO018102.1	0.00109721	1.78831	0.098	0.03	1
CABZ01065423.1	0.00110362	2.99888	0.043	0.007	1
si:ch211-160f23.5	0.00111029	0.785453	0.402	0.244	1
eri2	0.00111695	3.02863	0.043	0.007	1
pigrl2.3.1	0.00113051	2.73585	0.043	0.007	1
neurog1	0.00113051	2.73585	0.043	0.007	1
si:ch73-367f21.5	0.00113051	2.73585	0.043	0.007	1
si:ch211-176g13.8	0.00113051	2.73585	0.043	0.007	1
pcolce2b	0.00113051	2.73585	0.043	0.007	1
si:ch211-11c3.9	0.00114188	2.13381	0.065	0.015	1
urod	0.00115884	1.46228	0.12	0.042	1
olig3	0.00116508	1.7067	0.065	0.015	1
galnt18b	0.00125214	1.14327	0.163	0.068	1
tox3	0.00127846	0.48019	0.543	0.376	1
tjp1b	0.00130099	0.66222	0.565	0.432	1
tiparp	0.00131847	1.07925	0.228	0.112	1
si:dkey-66i24.9	0.00134774	0.944432	0.239	0.119	1
dnmbp	0.00137076	0.734957	0.424	0.266	1
BX323459.2	0.00140904	1.30373	0.207	0.099	1
zbtb40	0.00144188	1.16816	0.185	0.083	1
thbs4a	0.00144819	0.840182	0.337	0.197	1
pcdh1g18	0.00153439	1.42986	0.12	0.043	1
si:dkeyp-80c12.8	0.00156882	2.29527	0.076	0.021	1
tanc1a	0.00164286	1.02985	0.272	0.148	1
fam222a	0.00164535	1.14327	0.207	0.099	1
sox13	0.00166958	0.400242	0.663	0.451	1
tspy	0.00174766	1.16238	0.196	0.092	1
fgfr1b	0.00174868	0.337494	0.935	0.85	1
meis1a	0.00177157	1.18174	0.152	0.063	1
mrpl15	0.00181028	1.11165	0.185	0.084	1
nwd2	0.00181415	2.3468	0.054	0.012	1
opn8c	0.00181415	2.3468	0.054	0.012	1
si:ch73-261i21.2	0.0018422	2.22127	0.054	0.012	1
tas1r1	0.00185718	1.37544	0.217	0.112	1
whrna	0.00185997	2.10098	0.098	0.033	1
hoxc1a	0.00190902	2.13381	0.065	0.016	1
TSTD1	0.00192035	2.12174	0.065	0.016	1
sytl5	0.00195057	2.02863	0.065	0.016	1
nr6a1b	0.00195057	2.02863	0.065	0.016	1
megf10	0.00197262	1.92582	0.13	0.051	1
fam120a	0.00197871	0.754365	0.435	0.287	1
cox20	0.00201422	1.84276	0.087	0.027	1
snx4	0.00202591	1.1273	0.217	0.108	1
asxl2	0.00203444	1.79243	0.098	0.033	1
epb41l5	0.00206563	0.531973	0.543	0.378	1
add3a	0.00206728	0.629552	0.641	0.513	1
CABZ01054391.1	0.0020806	1.74734	0.087	0.027	1
OTUD7A	0.00211456	1.46228	0.109	0.038	1
rgs3a	0.00216748	0.81528	0.239	0.121	1
cercam	0.00217976	0.858702	0.315	0.182	1
nacc1a	0.00219728	1.12366	0.207	0.101	1
lrrn3a	0.00221024	1.37997	0.109	0.038	1
ctbp1	0.00221613	0.477678	0.576	0.402	1
NAV1	0.00225527	0.578036	0.511	0.355	1
tiam1a	0.00226653	0.545224	0.663	0.507	1
si:ch73-335l21.4	0.002274	0.988611	0.293	0.167	1
gpr158b	0.00241922	2.15088	0.076	0.022	1
nr1d1	0.0024851	1.75179	0.109	0.04	1
enc2	0.00262992	0.91007	0.25	0.133	1
znf1114	0.00264079	2.5432	0.043	0.008	1
zgc:173548	0.00264079	2.5432	0.043	0.008	1
MYO9B	0.00264231	0.742809	0.511	0.358	1
ide	0.00267156	0.822723	0.293	0.168	1
mpp3a	0.0026869	1.11165	0.163	0.072	1
znf592	0.00268858	0.91315	0.217	0.108	1
fosl1a	0.00280674	0.718772	0.467	0.316	1
rin2	0.00281948	0.500426	0.533	0.364	1
znf1107	0.00284048	0.962538	0.25	0.135	1
mmp11a	0.00285909	3.22127	0.033	0.005	1
CABZ01079748.1	0.00285957	1.31438	0.152	0.066	1
setd6	0.00291933	1.24727	0.13	0.052	1
pcdh1gb2	0.00292271	2.73585	0.033	0.005	1
si:dkey-126g1.7	0.0029228	2.89934	0.033	0.005	1
ahrra	0.0029228	2.89934	0.033	0.005	1
lrp2a	0.00294398	0.338051	0.87	0.763	1
tbl1xr1a	0.00295589	0.425255	0.848	0.723	1
si:ch73-59c19.1	0.00296145	2.63631	0.033	0.005	1
antxr1d	0.00296145	2.63631	0.033	0.005	1
C18H15orf48	0.00296145	2.63631	0.033	0.005	1
synpo2lb	0.00296145	2.63631	0.033	0.005	1
wdr78	0.00296156	2.5432	0.033	0.005	1
ripor2	0.00298751	1.0014	0.293	0.172	1
BX323087.1	0.00300081	2.41392	0.033	0.005	1
gstt2	0.00303517	2.13381	0.065	0.017	1
rnf217	0.0030869	2.63631	0.054	0.013	1
gramd1ba	0.00310652	1.17688	0.152	0.066	1
si:ch211-221f10.2	0.00313104	1.8493	0.109	0.041	1
nrbp2a	0.00314173	0.966015	0.25	0.136	1
tbc1d10aa	0.00317011	1.42986	0.12	0.047	1
si:dkey-34d22.1	0.0031783	2.41392	0.054	0.013	1
dmac2l	0.0032018	1.7067	0.065	0.017	1
slc15a2	0.00322438	2.69076	0.054	0.013	1
cables2a	0.00322968	1.75367	0.239	0.139	1
cep89	0.00322975	0.885669	0.207	0.101	1
flad1	0.00323309	1.06747	0.185	0.089	1
ndfip2	0.00323512	0.867635	0.337	0.206	1
ctsla	0.00325612	0.584279	0.446	0.294	1
sulf2a	0.00327825	0.636309	0.217	0.108	1
ism2a	0.00333812	2.10579	0.054	0.013	1
mmp30	0.00333812	2.10579	0.054	0.013	1
nus1	0.0033534	0.735845	0.489	0.368	1
fbxl22	0.00336766	1.59978	0.109	0.041	1
arf5	0.00340345	0.616813	0.402	0.253	1
capn9	0.00342192	1.69076	0.13	0.055	1
CACFD1	0.00343673	1.31857	0.185	0.091	1
zbtb18	0.00347091	0.81528	0.315	0.188	1
celf3b	0.00351036	1.52083	0.109	0.041	1
dennd5b	0.00351446	0.909913	0.543	0.422	1
maml3	0.00353188	0.669557	0.62	0.512	1
gse1	0.00367083	0.678635	0.533	0.389	1
dym	0.00367995	0.998879	0.261	0.146	1
ptprk	0.00371876	0.822723	0.337	0.212	1
myzap	0.00371992	1.89934	0.076	0.023	1
hoxb2a	0.00377165	1.07831	0.12	0.047	1
acsl1a	0.00378915	1.3953	0.109	0.041	1
map6a	0.00390502	1.58384	0.076	0.023	1
lgr4	0.00391616	0.617931	0.478	0.341	1
si:dkey-20i20.8	0.00392849	1.46228	0.12	0.048	1
itga11b	0.00393837	1.69771	0.076	0.023	1
tle2a	0.00398859	0.366981	0.674	0.499	1
atp2a2a	0.00404823	0.974632	0.348	0.224	1
dnah11	0.00412354	1.27374	0.196	0.1	1
zgc:162339	0.00414529	1.03145	0.163	0.075	1
slc25a43	0.00428111	1.38838	0.141	0.062	1
atad5b	0.0042996	0.61304	0.359	0.224	1
oip5	0.00437008	1.20568	0.174	0.084	1
sv2a	0.00441952	1.58384	0.13	0.056	1
epha4b	0.0044995	0.435063	0.674	0.529	1
eif3eb	0.00451342	1.36883	0.141	0.063	1
hibadha	0.00458887	2.5692	0.065	0.019	1
serpinh1a	0.00472856	1.27786	0.109	0.042	1
zpr1	0.00474583	0.490538	0.489	0.334	1
hnf1ba	0.0047676	1.89934	0.065	0.019	1
nr3c1	0.00478223	0.64973	0.413	0.268	1
znf1128	0.00480443	1.94116	0.065	0.019	1
setbp1	0.00482614	0.509932	0.478	0.325	1
si:ch211-230g15.5	0.00483862	1.28267	0.109	0.042	1
kcnh5a	0.00483912	2.15714	0.076	0.024	1
zgc:110626	0.00487041	1.8587	0.065	0.019	1
nyx	0.004907	1.76184	0.065	0.019	1
ralbp1	0.00496757	0.780699	0.337	0.211	1
rprd1b	0.004978	1.12174	0.217	0.117	1
sorbs2a	0.00499078	1.59678	0.098	0.036	1
pcdh1g9	0.00501271	1.7067	0.065	0.019	1
ftr04	0.00503485	1.28839	0.109	0.042	1
nfkb2	0.00509241	1.36712	0.12	0.049	1
cttnbp2nlb	0.00510689	1.46122	0.185	0.094	1
gb:ai877918	0.00512985	1.41392	0.196	0.104	1
cfap206	0.00514844	2.7067	0.043	0.009	1
BX601646.1	0.00516494	2.76184	0.043	0.009	1
cdk5rap1	0.00518556	0.455737	0.543	0.381	1
si:ch211-195b15.7	0.00520931	1.72651	0.087	0.03	1
ssbp4	0.00526926	0.402759	0.783	0.671	1
nos2b	0.00528771	1.86763	0.076	0.024	1
si:ch211-227e10.1.1	0.00535008	2.37327	0.043	0.009	1
ghrhrb	0.00535008	2.37327	0.043	0.009	1
mtmr11	0.00536538	0.85116	0.348	0.217	1
cyt1l	0.00538057	1.589	0.087	0.03	1
jag1a	0.00540447	1.81188	0.141	0.064	1
si:dkey-117n7.4	0.00541773	2.22127	0.043	0.009	1
card11	0.00541773	2.22127	0.043	0.009	1
scg3	0.00543835	2.41392	0.054	0.014	1
znf45l	0.00545134	1.76184	0.076	0.024	1
znf1109	0.00548736	2.08377	0.043	0.009	1
mb21d2	0.005565	1.37327	0.152	0.071	1
mmp14a	0.00557162	2.13381	0.054	0.014	1
dpysl5a	0.00568627	0.862585	0.239	0.133	1
vstm4a	0.00570657	1.89934	0.054	0.014	1
esrra	0.00573048	1.48431	0.087	0.03	1
FAM107A.1	0.00573048	1.3468	0.087	0.03	1
ptprfb	0.00575349	0.176676	0.967	0.908	1
fkbp10a	0.00584306	0.962538	0.293	0.178	1
scap	0.00590779	0.899344	0.185	0.092	1
znf609b	0.00594505	0.395509	0.902	0.801	1
tpm4a	0.0059664	0.312738	0.848	0.742	1
pkp3b	0.00612821	1.10327	0.261	0.157	1
adgrb3	0.00613353	1.25165	0.109	0.043	1
btbd6a	0.00613454	0.962538	0.141	0.063	1
caly	0.00614714	1.11548	0.174	0.086	1
gga1	0.00616096	0.6614	0.424	0.295	1
si:dkeyp-87e7.4	0.00616921	0.727457	0.37	0.245	1
TMEM216	0.00624362	1.24552	0.141	0.064	1
arfip1	0.00625282	1.42986	0.163	0.08	1
med16	0.00631717	0.579165	0.293	0.172	1
slc23a3	0.00635383	3.22127	0.022	0.002	1
fzd5	0.00635383	3.22127	0.022	0.002	1
ctslb.1	0.00635383	3.22127	0.022	0.002	1
CABZ01039859.1	0.00642279	2.80623	0.022	0.002	1
arid3b	0.00648229	0.531973	0.641	0.502	1
gdi1	0.00662461	1.24145	0.141	0.064	1
cds1	0.00686149	1.17688	0.174	0.086	1
c1qtnf5	0.00687532	1.41392	0.098	0.037	1
AL627305.1	0.00696046	1.97334	0.065	0.02	1
rbms2b	0.00698126	0.730286	0.283	0.164	1
zc2hc1c	0.00701436	1.94825	0.076	0.026	1
si:rp71-1d10.8	0.00706926	2.27786	0.076	0.026	1
rhogc	0.00709204	1.33375	0.098	0.037	1
ckap2l	0.00710158	0.682406	0.391	0.26	1
ankrd45	0.00710788	1.46228	0.109	0.044	1
si:dkey-20i20.8.1	0.00713951	1.8587	0.065	0.02	1
myo1ea	0.00717069	0.841338	0.293	0.182	1
selenoj	0.00727328	1.5432	0.087	0.031	1
znf609a	0.00732712	0.4305	0.707	0.564	1
dlgap1a	0.00733018	1.7067	0.065	0.02	1
parp9	0.00733018	1.7067	0.065	0.02	1
nhsl1b	0.00733763	0.455496	0.772	0.65	1
lrp1ab	0.00735116	0.500248	0.707	0.659	1
slc4a7	0.00744925	0.682001	0.587	0.493	1
si:dkey-78k11.4	0.00746941	2.95824	0.033	0.006	1
si:ch211-274f20.2	0.00752606	2.99888	0.033	0.006	1
si:ch211-199g17.2	0.00756837	1.63631	0.13	0.059	1
eif2s1b	0.00758684	0.839843	0.304	0.191	1
cacng1b	0.00761179	2.63631	0.033	0.006	1
AL929536.5	0.00761179	2.63631	0.033	0.006	1
slc43a2a	0.00761179	2.63631	0.033	0.006	1
asb14b	0.00761179	2.63631	0.033	0.006	1
si:ch211-152c8.2	0.00761179	2.63631	0.033	0.006	1
pigq	0.00767212	1.63631	0.076	0.026	1
nitr3b	0.00773932	1.26191	0.087	0.031	1
fam107b	0.00773943	0.941164	0.163	0.079	1
ror1	0.00777132	0.539448	0.478	0.328	1
atp1b1a	0.0078027	0.876443	0.315	0.202	1
myo10l3	0.00784148	0.614331	0.402	0.273	1
col11a1b	0.00785563	1.11436	0.239	0.139	1
tuba1a	0.00790276	0.802559	0.326	0.209	1
lmo3	0.00792982	1.67478	0.152	0.075	1
golim4b	0.0079375	1.27374	0.109	0.044	1
kalrnb	0.00796227	1.22127	0.109	0.044	1
si:dkey-66i24.7	0.00800712	1.40184	0.13	0.059	1
lipg	0.00805634	0.741007	0.315	0.202	1
strc	0.00811509	1.36329	0.076	0.026	1
gmfb	0.0081255	1.01964	0.152	0.072	1
pccb	0.00813601	0.685219	0.272	0.16	1
dzip1	0.00831758	0.528896	0.489	0.35	1
stc2a	0.00864093	2.31438	0.054	0.015	1
pcsk1	0.00866245	2.12174	0.054	0.015	1
gdpd4b	0.00866245	2.12174	0.054	0.015	1
vaspb	0.00872797	0.677829	0.359	0.233	1
adarb2	0.00877147	0.5164	0.25	0.14	1
CABZ01070704.1	0.00884917	1.38477	0.12	0.052	1
wu:fc75a09	0.00886802	0.788312	0.239	0.136	1
gli3	0.00891414	0.260215	0.957	0.899	1
srp19	0.00893716	0.747341	0.185	0.094	1
ptpn13	0.00908383	0.50893	0.717	0.672	1
LO018629.1	0.00921835	2.7067	0.043	0.01	1
stmn1a	0.00930427	0.986807	0.152	0.073	1
qki2	0.00930813	0.415256	0.663	0.548	1
kdm7aa	0.0093305	0.553847	0.315	0.191	1
itpk1b	0.00937482	0.866429	0.217	0.121	1
syt2a	0.00941787	1.52083	0.109	0.045	1
crk	0.00945325	0.927089	0.196	0.105	1
dpp9	0.00945633	0.783867	0.293	0.179	1
amer2	0.00946124	2.48431	0.043	0.01	1
si:rp71-15k1.1	0.00947535	0.92503	0.25	0.149	1
znf1183.1	0.0095716	2.3468	0.043	0.01	1
sema4ba	0.00959393	0.816517	0.272	0.167	1
xylt1	0.00960582	0.497035	0.63	0.563	1
frem1b	0.00964234	0.779434	0.261	0.156	1
si:ch211-167b20.8	0.00968304	2.22127	0.043	0.01	1
ldb1b	0.0097063	0.503415	0.359	0.228	1
tnfaip8l3	0.00971099	1.89934	0.043	0.01	1
cfap53	0.00971099	2.10579	0.043	0.01	1
bcl10	0.00971203	2.22127	0.043	0.01	1
stk24a	0.00971203	2.22127	0.043	0.01	1
pcif1	0.00977053	0.786869	0.304	0.193	1
rps6kb1b	0.00977108	0.771588	0.37	0.259	1
zgc:171704	0.00982276	1.95824	0.043	0.01	1
si:ch211-149a19.3	0.00982276	2.08377	0.043	0.01	1
b3gnt2b	0.00985893	1.93177	0.065	0.021	1
gstr	0.00993687	1.95824	0.043	0.01	1
ikbip	0.00996043	1.74734	0.076	0.027	1
ppp2r3a	0.0100521	1.84276	0.043	0.01	1
si:dkey-81l17.6	0.0101124	1.82895	0.065	0.021	1
dnajc8	0.0101169	1.3468	0.087	0.033	1
plekhg4	0.0101236	0.710712	0.38	0.259	1
spc25	0.0102289	0.776487	0.185	0.096	1
adam10a	0.0103552	0.726106	0.391	0.276	1
hip1	0.0104367	0.34905	0.739	0.608	1
npr3	0.0104816	2.13381	0.087	0.034	1
hsd3b7	0.0105049	1.63631	0.065	0.021	1
snrnp40	0.010635	1.18174	0.152	0.076	1
zfand1	0.0106399	1.5692	0.065	0.021	1
CABZ01075509.1	0.01067	0.831038	0.261	0.157	1
p2rx3a	0.0106878	1.46638	0.076	0.027	1
eya2	0.0107131	0.855622	0.152	0.075	1
anxa13	0.0107788	1.17397	0.13	0.061	1
zmynd8	0.0108155	0.590985	0.348	0.227	1
spry4	0.0108265	0.59164	0.359	0.238	1
pde4d	0.0108654	0.654231	0.228	0.129	1
nrg1	0.010872	1.29527	0.152	0.076	1
amotl2a	0.0108904	0.676951	0.391	0.276	1
gpt2	0.0109659	0.668731	0.25	0.145	1
sox21b	0.0109735	1.13012	0.185	0.099	1
rpl37	0.0109767	1.36329	0.076	0.027	1
si:dkey-29p10.4	0.0110463	0.939237	0.196	0.107	1
cdk17	0.0111928	0.798862	0.38	0.267	1
tmem131	0.0113178	0.43491	0.587	0.455	1
si:dkey-264d12.4	0.0114742	0.729419	0.25	0.149	1
adam28	0.011489	1.6807	0.087	0.034	1
itgb1a	0.0115364	0.803128	0.25	0.148	1
pik3c2b	0.0115812	0.348064	0.739	0.585	1
bbs5	0.0116335	0.743225	0.141	0.066	1
wnt3a	0.0117571	0.849303	0.217	0.122	1
slc7a6os	0.0118271	0.84045	0.217	0.122	1
pik3r3b	0.0118795	0.841129	0.228	0.131	1
zgc:109986	0.0120113	1.03145	0.152	0.076	1
BX324164.5	0.0122317	0.668018	0.359	0.238	1
ccdc85ca	0.0124205	0.568225	0.63	0.559	1
si:ch211-214e3.5	0.0124298	1.24399	0.13	0.062	1
ggt5a	0.0124491	1.38477	0.12	0.055	1
tes	0.0125005	2.16238	0.076	0.028	1
cers2b	0.0126287	1.1361	0.239	0.145	1
znfl2a	0.012636	0.810988	0.174	0.091	1
ppp2r1bb	0.0126412	0.795007	0.217	0.124	1
si:dkeyp-14d3.1	0.0126686	1.18174	0.087	0.034	1
slc66a3	0.0126686	2.22127	0.054	0.016	1
mindy3	0.0126813	0.378373	0.652	0.527	1
si:dkey-20i20.11	0.0129342	2.12174	0.054	0.016	1
krt1-c5	0.0130554	2.6807	0.054	0.016	1
chchd3a	0.0132385	1.94116	0.054	0.016	1
htatsf1	0.0132527	0.743225	0.283	0.176	1
si:ch73-299h12.1	0.0133651	1.89934	0.054	0.016	1
znf1155	0.0133651	1.89934	0.054	0.016	1
zmp:0000001003	0.0133995	1.63631	0.076	0.028	1
zgc:85858	0.0135035	1.61461	0.13	0.064	1
stx1a	0.0135147	1.80623	0.054	0.016	1
FOXN2	0.0136202	0.609837	0.293	0.182	1
ubash3ba	0.0136205	1.307	0.109	0.048	1
adcy1a	0.0136577	1.57742	0.076	0.028	1
eef2kmt	0.013672	1.63631	0.054	0.016	1
lck	0.013672	1.63631	0.054	0.016	1
mfsd11	0.0137222	1.89934	0.065	0.022	1
cylda	0.0137635	0.872122	0.185	0.1	1
thrab	0.0137814	0.691122	0.424	0.314	1
cfap97	0.0138242	1.29527	0.098	0.041	1
tnfsf10l	0.0138612	1.13381	0.098	0.041	1
il4	0.0138899	1.82895	0.065	0.022	1
ankrd50l	0.0139739	1.3912	0.076	0.028	1
omd	0.0140594	1.76184	0.065	0.022	1
abcc3	0.0141942	1.14327	0.141	0.07	1
si:dkey-20i20.9	0.0142659	1.7067	0.065	0.022	1
si:dkey-265e15.2	0.0143551	1.31438	0.076	0.028	1
bbox1	0.0143551	1.36329	0.076	0.028	1
grk4	0.0143728	0.575109	0.391	0.272	1
ifngr1l	0.0144125	1.18565	0.098	0.041	1
syngr1a	0.0144279	1.63631	0.065	0.022	1
si:dkey-92j12.5	0.0144279	1.63631	0.065	0.022	1
elk4	0.0144512	1.22127	0.13	0.063	1
ctu2	0.0145018	0.924655	0.196	0.108	1
stx2b	0.0145727	1.76184	0.098	0.042	1
sirt4	0.0146032	1.5692	0.065	0.022	1
CABZ01092982.2	0.0146123	0.659393	0.207	0.114	1
SEMA4F	0.0146219	0.424259	0.304	0.189	1
ercc5	0.0147281	1.08882	0.12	0.055	1
tmem67	0.0147853	0.899344	0.25	0.154	1
PHF21B	0.0148648	0.389395	0.391	0.256	1
fam49a	0.0149915	0.478137	0.565	0.442	1
epha3	0.0150094	0.508554	0.12	0.055	1
arhgef1a	0.015054	1.08377	0.13	0.063	1
si:ch73-204p21.2	0.0150679	1.09199	0.13	0.063	1
gpt2l	0.0151362	1.08882	0.109	0.048	1
bard1	0.0151886	0.676951	0.326	0.217	1
tmem192	0.0152195	2.52083	0.043	0.012	1
zgc:194990	0.0153395	2.5692	0.043	0.012	1
cry1b	0.0153452	1.41392	0.087	0.035	1
si:dkey-237h12.3	0.0153529	1.04542	0.196	0.113	1
bicd1a	0.0155176	1.27018	0.109	0.049	1
mtmr10	0.0155421	0.914611	0.163	0.085	1
zgc:158689	0.0155739	0.833001	0.348	0.246	1
lsm3	0.015707	0.575555	0.283	0.176	1
CABZ01059392.1	0.0157318	2.73585	0.033	0.007	1
ft1	0.0157318	2.73585	0.033	0.007	1
zgc:194209	0.0157482	2.3468	0.043	0.012	1
zgc:123297	0.0157482	2.5692	0.043	0.012	1
dennd10	0.0157482	2.3468	0.043	0.012	1
si:dkey-161j23.6	0.0157482	2.3468	0.043	0.012	1
oct2	0.0159152	2.22127	0.043	0.012	1
AL935174.3	0.0159152	2.22127	0.043	0.012	1
prom1a	0.0159275	0.64596	0.228	0.133	1
rps6ka1	0.0159381	1.28839	0.087	0.035	1
si:dkey-57c22.1	0.0160444	2.41392	0.033	0.007	1
znf1146.1	0.0160444	2.41392	0.033	0.007	1
slc7a10a	0.0160444	2.41392	0.033	0.007	1
zgc:165481	0.0160444	2.41392	0.033	0.007	1
CR847534.1	0.0160444	2.41392	0.033	0.007	1
zar1	0.0160444	2.41392	0.033	0.007	1
fgf16	0.0160444	2.41392	0.033	0.007	1
ubtd1a	0.0160444	2.41392	0.033	0.007	1
lats2	0.0161386	0.645587	0.239	0.142	1
prdx1	0.0161702	2.08377	0.043	0.012	1
commd6	0.0161702	2.08377	0.043	0.012	1
tmem54a	0.0161702	2.08377	0.043	0.012	1
casp9	0.0161702	2.08377	0.043	0.012	1
mctp2b	0.016201	2.22127	0.033	0.007	1
rem2	0.016201	2.22127	0.033	0.007	1
nppa	0.016201	2.22127	0.033	0.007	1
cspg5b	0.016201	2.22127	0.033	0.007	1
ccdc173	0.0162342	0.836608	0.152	0.078	1
zgc:153284	0.0163304	0.344654	0.489	0.351	1
baiap2l1b	0.0163373	1.84276	0.043	0.012	1
b4galt7	0.0163576	0.76184	0.207	0.118	1
mapk12b	0.0164008	0.417739	0.435	0.303	1
cpamd8	0.0165568	1.08882	0.12	0.056	1
piga	0.0166328	1.28839	0.098	0.042	1
si:ch211-166g5.4	0.0167288	0.853901	0.217	0.128	1
si:ch211-261n11.5	0.0167395	0.941164	0.228	0.139	1
hipk2	0.0167498	0.536774	0.554	0.448	1
mta1	0.0169762	0.472457	0.554	0.414	1
lipcb	0.0170614	1.27786	0.109	0.049	1
ccn6	0.0171111	1.18885	0.098	0.042	1
rorc	0.0172055	1.78831	0.076	0.029	1
sorbs3	0.0172209	1.29166	0.13	0.065	1
RTKN	0.0173146	0.990974	0.12	0.056	1
tipin	0.0173217	1.07831	0.12	0.056	1
mrtfab	0.0174988	0.693712	0.348	0.244	1
cdr2l	0.0175823	0.689551	0.196	0.108	1
cst3	0.017639	0.64973	0.174	0.093	1
metrnla	0.0176923	1.20241	0.141	0.072	1
cd7al	0.0178823	1.28637	0.13	0.064	1
pard6gb	0.0179033	0.468779	0.587	0.471	1
mrpl53	0.0179964	1.41392	0.076	0.029	1
uqcc1	0.018257	0.790638	0.207	0.119	1
znf644a	0.0183586	0.650523	0.293	0.191	1
aldh4a1	0.0183996	0.657371	0.207	0.118	1
si:ch211-216b21.2	0.0184223	0.899344	0.217	0.128	1
zwilch	0.0184604	0.860525	0.196	0.112	1
rims2b	0.0186426	1.12816	0.12	0.057	1
znf106a	0.0186671	0.652077	0.37	0.258	1
drd2l	0.0188111	1.76184	0.065	0.023	1
ndufb11	0.0188111	1.76184	0.065	0.023	1
col8a1a	0.01887	0.998879	0.076	0.029	1
zyx	0.0189144	1.17498	0.163	0.089	1
drd4b	0.0189387	1.94116	0.054	0.017	1
coro6	0.019145	1.8587	0.054	0.017	1
cpox	0.0191995	1.38838	0.109	0.05	1
atrn	0.0192027	0.489991	0.554	0.428	1
ikzf2	0.0192276	1.5692	0.054	0.017	1
tmem107l	0.0192836	1.52083	0.065	0.023	1
LO018176.1	0.0193295	1.63631	0.065	0.023	1
rarga	0.0195172	1.65096	0.152	0.084	1
btr23	0.0195363	1.5692	0.065	0.023	1
tm7sf2	0.0195363	1.5692	0.065	0.023	1
ythdf2	0.0195723	0.575109	0.391	0.269	1
cst14b.1	0.0197095	1.29527	0.087	0.036	1
rps19bp1	0.0197607	1.50506	0.065	0.023	1
col19a1.1	0.0197659	1.36329	0.065	0.023	1
ggt1a	0.0197676	1.26434	0.12	0.057	1
nova1	0.0197714	1.63631	0.054	0.017	1
carm1l	0.0197714	1.63631	0.054	0.017	1
osmr	0.0198036	1.43278	0.087	0.036	1
mphosph10	0.0198978	0.569195	0.261	0.16	1
pou3f2b	0.019945	0.618607	0.38	0.273	1
pkp2	0.0199541	1.36329	0.065	0.023	1
ssbp3a	0.0200978	0.766077	0.207	0.121	1
zgc:112998	0.0201352	1.30373	0.087	0.036	1
relch	0.0201627	0.497895	0.359	0.246	1
phldb1a	0.0202017	1.22127	0.054	0.017	1
ches1	0.0206535	0.668422	0.533	0.424	1
asb7	0.020766	0.714919	0.315	0.213	1
unga	0.0208325	0.718772	0.228	0.136	1
zswim7	0.0208944	1.29527	0.141	0.073	1
crkl	0.0209395	0.882949	0.261	0.167	1
tcf19l	0.0213517	0.973344	0.12	0.057	1
tuba1b	0.0213517	0.973344	0.12	0.057	1
anp32a	0.0213557	0.390149	0.565	0.455	1
glud1b	0.0214157	1.07831	0.109	0.05	1
sema3c	0.0214389	3.22127	0.022	0.003	1
loxl1	0.0214389	3.22127	0.022	0.003	1
abcb11b	0.0214389	3.22127	0.022	0.003	1
trim62.2	0.0214389	3.22127	0.022	0.003	1
si:ch211-87j1.4	0.0214389	3.22127	0.022	0.003	1
si:dkey-51a16.9	0.0214782	1.23942	0.141	0.073	1
adam9	0.0216936	0.880235	0.141	0.072	1
si:dkeyp-4c4.1	0.0217117	2.80623	0.022	0.003	1
BX927253.3	0.0217117	2.80623	0.022	0.003	1
znf1135	0.0217117	2.80623	0.022	0.003	1
si:ch211-223g7.6.1	0.0217117	2.80623	0.022	0.003	1
si:ch211-196f19.1.1	0.0217117	2.80623	0.022	0.003	1
si:cabz01007802.1	0.0217117	2.80623	0.022	0.003	1
si:zfos-1897c11.1	0.0217117	2.80623	0.022	0.003	1
SH3TC1	0.0217117	2.80623	0.022	0.003	1
sh2d1aa	0.0217117	2.80623	0.022	0.003	1
grap2a	0.0217117	2.80623	0.022	0.003	1
mst1ra	0.0217117	2.80623	0.022	0.003	1
proca	0.0217117	2.80623	0.022	0.003	1
si:ch211-265g22.4	0.0217117	2.80623	0.022	0.003	1
si:ch211-202n12.2	0.0217117	2.80623	0.022	0.003	1
si:dkey-103d23.3	0.0217117	2.80623	0.022	0.003	1
si:ch211-51a19.5	0.0217117	2.80623	0.022	0.003	1
ido1	0.0217117	2.80623	0.022	0.003	1
tlr9	0.0217117	2.80623	0.022	0.003	1
nkl.1	0.0217117	2.80623	0.022	0.003	1
mmp17b	0.0217117	2.80623	0.022	0.003	1
cpxm1b	0.0217117	2.80623	0.022	0.003	1
cyp1a	0.0217117	2.80623	0.022	0.003	1
si:dkey-224e22.2	0.0217117	2.80623	0.022	0.003	1
nmt1b	0.0217117	2.80623	0.022	0.003	1
endou2	0.0217117	2.80623	0.022	0.003	1
CABZ01085140.1	0.0217117	2.80623	0.022	0.003	1
cacna2d2b	0.0217117	2.80623	0.022	0.003	1
abi3bpb	0.0217117	2.80623	0.022	0.003	1
depdc7b	0.0217117	2.80623	0.022	0.003	1
rpusd4	0.0217621	0.874469	0.207	0.124	1
tmc6a	0.0218947	2.48431	0.022	0.003	1
crhr2	0.0218947	2.48431	0.022	0.003	1
ubxn4	0.0218947	2.48431	0.022	0.003	1
cdhr1a	0.0218947	2.48431	0.022	0.003	1
ppm1lb	0.0218947	2.48431	0.022	0.003	1
a2ml	0.0218947	2.48431	0.022	0.003	1
abhd15a	0.0218947	2.48431	0.022	0.003	1
si:cabz01100188.1	0.0218947	2.48431	0.022	0.003	1
pcdh1g2	0.0218947	2.22127	0.022	0.003	1
cd209	0.0218947	2.48431	0.022	0.003	1
ccdc85b	0.0220395	0.53443	0.337	0.224	1
pou4f1	0.0220796	2.22127	0.022	0.003	1
pleca	0.0220936	0.239268	0.63	0.481	1
lztfl1	0.0222018	0.524801	0.565	0.472	1
si:dkey-42i9.6	0.0223851	0.718772	0.217	0.129	1
arhgap21a	0.0225043	0.687985	0.467	0.366	1
pkig	0.0226084	1.01182	0.13	0.065	1
spg7	0.0226276	1.55142	0.087	0.037	1
stn1	0.0227991	0.782699	0.163	0.089	1
cacna1ia	0.0229729	2.6046	0.065	0.024	1
bcar1	0.023006	0.473895	0.707	0.652	1
ttll6	0.0231144	1.55831	0.087	0.037	1
malrd1	0.0232247	0.54089	0.304	0.199	1
chdh	0.0233046	1.36329	0.076	0.03	1
si:dkey-58f10.4	0.0233318	1.16238	0.087	0.037	1
gli2a	0.0237476	0.251932	0.935	0.866	1
mars2	0.024019	1.00715	0.185	0.108	1
nol8	0.0240341	0.508554	0.261	0.162	1
hapln1a	0.0241584	1.00683	0.196	0.115	1
lrrc39	0.024256	1.84276	0.065	0.024	1
atg12	0.0242862	1.09199	0.141	0.075	1
mapk11	0.024292	0.520832	0.348	0.237	1
her4.2.1	0.0243566	0.631092	0.261	0.164	1
zgc:193790	0.0243719	0.998879	0.12	0.058	1
chrna6	0.0244606	2.22127	0.043	0.013	1
mlycd	0.0244606	2.22127	0.043	0.013	1
lamc1	0.0245846	0.344015	0.652	0.542	1
cnot9	0.0246264	0.465082	0.348	0.239	1
egr1	0.0246978	2.10579	0.043	0.013	1
zgc:100920	0.0247426	0.738879	0.174	0.097	1
dcaf8	0.0248054	1.05135	0.13	0.066	1
her13	0.0249235	1.437	0.065	0.024	1
pfkma	0.0250437	0.948253	0.12	0.058	1
adamts17	0.0250507	0.881422	0.152	0.082	1
znf987	0.0251198	1.95824	0.043	0.013	1
cyp1b1	0.0251198	1.95824	0.043	0.013	1
ddt	0.0251198	1.95824	0.043	0.013	1
BX323448.1	0.0251837	0.998879	0.163	0.091	1
trim25l	0.0253565	1.84276	0.043	0.013	1
ehd1b	0.0254428	0.76184	0.141	0.073	1
h3f3c	0.0255621	0.799808	0.239	0.152	1
neu4	0.0255676	1.5692	0.065	0.024	1
si:dkey-172k15.11	0.0256011	1.73585	0.043	0.013	1
prepl	0.0256011	1.73585	0.043	0.013	1
clip2	0.0256321	0.488108	0.391	0.287	1
si:ch211-253b8.2	0.025657	0.884988	0.174	0.099	1
si:ch211-225h24.2	0.0258104	1.14327	0.087	0.037	1
eefsec	0.0258255	1.50506	0.065	0.024	1
si:dkey-208k22.6	0.0258477	1.63631	0.043	0.013	1
atf7ip2	0.0261101	0.921712	0.13	0.066	1
ngfrb	0.0261171	0.870775	0.098	0.044	1
BX664742.3	0.0261329	0.84276	0.152	0.082	1
eif4a1a	0.0261612	0.446171	0.533	0.43	1
cog5	0.0263051	0.604601	0.152	0.08	1
myo16	0.0263075	0.484306	0.185	0.105	1
alox5a	0.0263529	0.636309	0.13	0.065	1
rusc1	0.0263725	1.93177	0.054	0.019	1
cldn10a	0.0264205	1.8587	0.054	0.019	1
si:ch211-226m16.2	0.0264205	1.8587	0.054	0.019	1
auts2a	0.026499	0.474038	0.587	0.494	1
zdhhc14	0.0266513	0.61537	0.391	0.295	1
si:ch73-299h12.6	0.026785	1.08801	0.217	0.139	1
gins1	0.0267956	0.860525	0.174	0.099	1
tmem184bb	0.0270217	1.71877	0.054	0.019	1
b3gnt3.1	0.0270217	1.71877	0.054	0.019	1
ptp4a2b	0.0271973	0.570346	0.391	0.282	1
si:ch211-188f17.1	0.0272359	0.858702	0.12	0.059	1
rfx2	0.0272941	0.257113	0.891	0.796	1
oser1	0.0274901	0.890355	0.25	0.161	1
ndst1a	0.0275602	1.55831	0.054	0.019	1
BX640522.1	0.0275602	1.55831	0.054	0.019	1
LO016987.2	0.0277084	0.664054	0.272	0.177	1
ywhaqa	0.027724	0.744066	0.315	0.219	1
sec14l7	0.0278085	1.53322	0.076	0.031	1
fgf11a	0.0280126	1.41392	0.054	0.019	1
aldh3a2b	0.0281389	0.668731	0.152	0.082	1
ubr4	0.0281695	0.354416	0.63	0.498	1
csrnp1b	0.0282059	0.837943	0.196	0.117	1
mia3	0.0283691	0.539242	0.522	0.436	1
dvl2	0.0284045	0.562016	0.489	0.388	1
si:dkey-78p8.1	0.0284904	0.76184	0.163	0.091	1
msx1a	0.0285642	2.5432	0.033	0.008	1
rpap1	0.0285846	0.628042	0.239	0.149	1
SBNO2	0.0286478	0.4801	0.554	0.445	1
keap1b	0.0286913	1.41392	0.087	0.038	1
ccdc59	0.0287943	1.22127	0.152	0.085	1
elk3	0.0288035	1.06373	0.109	0.052	1
si:ch211-271e10.2	0.0288122	2.37327	0.033	0.008	1
me1	0.0288122	2.37327	0.033	0.008	1
unm-hu7912	0.0288122	2.37327	0.033	0.008	1
psma5	0.0288144	0.799039	0.217	0.135	1
slc1a8b	0.0290508	0.581862	0.467	0.373	1
si:cabz01054394.7	0.0291462	2.22127	0.033	0.008	1
tll1	0.0291462	2.22127	0.033	0.008	1
si:ch73-18b11.2	0.0291462	2.22127	0.033	0.008	1
zgc:110353	0.0291462	2.22127	0.033	0.008	1
htr7a	0.0291462	2.22127	0.033	0.008	1
si:ch73-383l1.1	0.0292874	0.69771	0.152	0.083	1
wdr93	0.0293131	2.08377	0.033	0.008	1
lrrc8c	0.029389	0.60112	0.25	0.159	1
rxrab	0.0293956	1.76184	0.033	0.008	1
pabpc4	0.0293956	2.05135	0.033	0.008	1
otud4	0.0293956	2.05135	0.033	0.008	1
arf1	0.0294166	0.695549	0.25	0.162	1
CR388102.7	0.0296825	0.872122	0.174	0.1	1
si:dkey-57n24.6	0.0298502	1.22127	0.087	0.038	1
prrg2	0.0299729	0.852038	0.12	0.059	1
hmg20a	0.0299908	0.85449	0.174	0.1	1
si:dkey-192l18.9	0.0300003	1.17688	0.076	0.031	1
dnase1l4.1	0.0300983	1.08377	0.087	0.038	1
nisch	0.0301372	0.703996	0.293	0.2	1
dazap1	0.0301655	0.941164	0.13	0.068	1
itga6a	0.0304591	0.721307	0.402	0.304	1
ftr36	0.0306698	0.917491	0.152	0.084	1
ca16b	0.0307766	0.933695	0.13	0.068	1
otud3	0.0308732	0.988611	0.098	0.045	1
fam234b	0.0312471	1.05135	0.098	0.045	1
optc	0.031352	1.05135	0.076	0.031	1
ank2b	0.0313955	0.405572	0.728	0.641	1
hspa5	0.0315497	0.328056	0.837	0.704	1
vsnl1a	0.0316246	0.988611	0.098	0.045	1
ankhd1	0.0317156	0.298333	0.739	0.667	1
ing3	0.0317398	0.795007	0.207	0.127	1
ctnna2	0.031794	0.183304	0.402	0.296	1
itsn2b	0.0319292	0.662541	0.283	0.191	1
immp2l	0.0320712	0.401844	0.37	0.256	1
lca5	0.032169	0.964932	0.152	0.085	1
tm9sf2	0.0324025	0.5164	0.25	0.157	1
hivep1	0.0326078	0.503043	0.478	0.39	1
bmpr1aa	0.0331965	0.445312	0.489	0.382	1
commd5	0.0331974	1.46638	0.065	0.026	1
crlf1b	0.033354	1.36566	0.13	0.071	1
naprt	0.0334145	1.44366	0.065	0.026	1
dcbld2	0.0334932	0.47934	0.424	0.311	1
sinhcaf	0.0337147	0.788312	0.261	0.176	1
hspb1	0.0337431	0.572983	0.217	0.135	1
tob1a	0.0337852	0.658336	0.25	0.163	1
ptprea	0.0338428	1.02487	0.109	0.054	1
adcy6b	0.0340595	0.855622	0.12	0.061	1
samd4a	0.0341633	0.609088	0.272	0.184	1
rasa1a	0.0342633	0.41946	0.707	0.606	1
ppfibp1b	0.034368	0.525665	0.457	0.359	1
zgc:161969	0.0344935	0.771469	0.304	0.212	1
fkbp9	0.0345425	0.494087	0.272	0.179	1
gabrb2a	0.034908	1.437	0.076	0.033	1
pak4	0.0351017	0.546112	0.283	0.189	1
riok1	0.035111	1.06207	0.13	0.07	1
hist1h4l.9	0.0352572	0.847813	0.109	0.054	1
ppp1cb	0.0353089	0.71031	0.185	0.11	1
DHX35	0.0356875	1.36329	0.076	0.033	1
rdh12	0.0359552	1.22127	0.087	0.04	1
ints14	0.0360482	1.26191	0.087	0.04	1
babam2	0.0361458	0.525464	0.359	0.259	1
BX569798.1	0.0362319	1.99888	0.043	0.014	1
stard8	0.0366355	0.591704	0.413	0.336	1
agfg1b	0.0367678	0.729419	0.196	0.119	1
CU633479.6	0.0367963	1.18174	0.087	0.04	1
pdcd2l	0.0367996	1.22127	0.076	0.033	1
fdx2	0.0368658	1.55831	0.054	0.02	1
mbpb	0.0368658	1.48431	0.054	0.02	1
zgc:153031	0.0368658	1.55831	0.054	0.02	1
pcdh1g29	0.0368658	1.55831	0.054	0.02	1
si:dkeyp-44d3.1	0.0368815	1.84276	0.043	0.014	1
si:ch211-227e10.3	0.0368815	1.84276	0.043	0.014	1
CABZ01049847.1	0.0368815	1.84276	0.043	0.014	1
ttyh2	0.0369509	0.567951	0.467	0.36	1
ubtd2	0.0370795	0.581862	0.217	0.135	1
si:zfos-932h1.3	0.0371995	1.73585	0.043	0.014	1
txnl4b	0.0371995	1.63631	0.043	0.014	1
ecm2	0.0371995	1.73585	0.043	0.014	1
atpsckmt	0.0372159	1.41392	0.054	0.02	1
stxbp6l	0.0372159	1.48431	0.054	0.02	1
tp53rk	0.0372159	1.48431	0.054	0.02	1
trim35-7.1	0.0373153	1.10579	0.076	0.033	1
gpr174	0.0375288	1.63631	0.043	0.014	1
si:ch73-103b9.2	0.0375288	1.63631	0.043	0.014	1
hcn1	0.0375288	1.63631	0.043	0.014	1
necab3	0.0375686	1.41392	0.054	0.02	1
rcor2	0.0377682	0.631508	0.348	0.256	1
ptgs1	0.0379239	1.28267	0.054	0.02	1
eva1a	0.0379755	1.28637	0.12	0.063	1
xpnpep1	0.0380383	0.886288	0.174	0.103	1
ralba	0.0385157	0.875497	0.12	0.062	1
skila	0.0386954	0.510778	0.207	0.125	1
foxj1a	0.0388191	0.602362	0.098	0.047	1
ccdc191	0.0388891	0.998879	0.087	0.04	1
eif4ebp2	0.0389845	1.12611	0.163	0.097	1
arl8	0.0391455	0.46046	0.5	0.423	1
tmbim4	0.0391704	0.880235	0.141	0.078	1
aida	0.0392872	1.05135	0.109	0.055	1
plk3	0.0393048	0.598342	0.207	0.128	1
asah1b	0.0396303	1.25444	0.098	0.048	1
ctbp2a	0.0402111	0.402433	0.663	0.561	1
arpc5lb	0.0407176	0.899344	0.174	0.105	1
rhot1a	0.0408347	0.689551	0.196	0.121	1
dlgap1b	0.0412152	1.25165	0.098	0.048	1
chl1b	0.0413141	0.277623	0.359	0.249	1
myo1b	0.0414997	0.469356	0.457	0.35	1
npepps	0.0415646	0.626114	0.337	0.244	1
trip12	0.0416256	0.433446	0.533	0.427	1
emc10	0.0416437	0.990974	0.12	0.063	1
mrpl35	0.0417397	1.41392	0.065	0.027	1
mmp28	0.0418945	0.751787	0.13	0.07	1
arg2	0.0419704	1.41392	0.076	0.034	1
txn2	0.0420051	0.899344	0.109	0.055	1
DGKD	0.0420486	1.29527	0.087	0.041	1
pdcd10a	0.0423901	0.70044	0.196	0.12	1
prkcz	0.0425107	1.08377	0.12	0.064	1
nsmfa	0.0426485	1.29527	0.076	0.034	1
atg9b	0.0428093	0.400821	0.38	0.277	1
swap70b	0.0428991	1.03685	0.098	0.048	1
lin52	0.0429171	0.520832	0.239	0.155	1
zgc:66472	0.043047	0.444778	0.261	0.17	1
hipk3a	0.0432773	0.367443	0.587	0.493	1
sap130a	0.0433325	0.644087	0.272	0.185	1
dnah2	0.0434572	0.5475	0.196	0.125	1
map3k4	0.04346	0.344483	0.641	0.533	1
TSTA3	0.0436393	0.875497	0.12	0.063	1
btbd10a	0.0440928	0.813187	0.207	0.131	1
aebp1	0.0442602	1.99888	0.054	0.021	1
znf131	0.0443137	0.612463	0.196	0.12	1
fosaa	0.044557	0.80094	0.152	0.087	1
robo1	0.0446626	0.153128	0.935	0.862	1
nkain2	0.044783	1.41392	0.163	0.103	1
si:ch73-368j24.11	0.0448364	0.513913	0.272	0.185	1
zeb2a	0.0448604	0.276331	0.793	0.728	1
wu:fa19b12	0.044932	1.49335	0.109	0.057	1
CABZ01092907.1	0.0450388	1.05135	0.076	0.034	1
qtrt2	0.0450453	0.91315	0.163	0.098	1
pdlim4	0.0450994	0.505065	0.272	0.183	1
dlst	0.045687	0.661844	0.185	0.112	1
ptch2	0.0456966	0.227197	0.424	0.309	1
mtfr1l	0.0458151	0.93587	0.141	0.08	1
tmub2	0.0459038	0.852038	0.163	0.097	1
st8sia1	0.0459827	0.6614	0.228	0.148	1
mpp7a	0.0460102	0.492344	0.228	0.147	1
zbtb2b	0.04604	0.565488	0.348	0.256	1
ctdnep1b	0.0460791	1.22127	0.098	0.049	1
si:ch211-106e7.2	0.0460967	1.10098	0.163	0.099	1
brd3b	0.0463706	0.386801	0.663	0.58	1
atp2b4	0.0463761	0.376074	0.543	0.421	1
klhl5	0.0465368	2.37327	0.033	0.009	1
klf11a	0.0465368	2.37327	0.033	0.009	1
si:ch73-29c22.1	0.0465368	2.37327	0.033	0.009	1
pnp4a	0.0465368	2.37327	0.033	0.009	1
arhgap29b	0.0466315	0.416315	0.5	0.396	1
dr1	0.0467224	0.517257	0.283	0.191	1
ppp6r2a	0.0469727	0.503859	0.25	0.163	1
pde3b	0.0470508	0.826993	0.228	0.152	1
angel2	0.0470784	0.743225	0.141	0.079	1
dok4	0.047376	1.95824	0.033	0.009	1
pbk	0.0474352	0.899344	0.109	0.056	1
erfl3	0.0474498	0.284203	0.533	0.409	1
elp4	0.0474607	0.692893	0.272	0.188	1
CPNE8	0.0474986	2.05135	0.033	0.009	1
otog	0.0474986	2.05135	0.033	0.009	1
mfsd6l	0.0474986	2.05135	0.033	0.009	1
inhbab	0.0474986	2.05135	0.033	0.009	1
ftr38	0.0474986	2.05135	0.033	0.009	1
fgf24	0.0474986	2.05135	0.033	0.009	1
eloal	0.0474986	2.05135	0.033	0.009	1
tmem234	0.0474986	2.05135	0.033	0.009	1
TCF4	0.0474986	2.05135	0.033	0.009	1
tsen2	0.0474986	2.05135	0.033	0.009	1
chd5	0.0474986	2.05135	0.033	0.009	1
CABZ01061498.1	0.0474986	2.05135	0.033	0.009	1
nfr	0.047605	0.849303	0.152	0.089	1
nova2	0.0478195	0.135019	1	0.988	1
myl2a	0.0478583	1.89934	0.033	0.009	1
fscn2a	0.0478583	1.89934	0.033	0.009	1
aldh5a1	0.0478583	1.89934	0.033	0.009	1
or111-2	0.0478583	1.89934	0.033	0.009	1
pcdh1g33	0.0478583	1.89934	0.033	0.009	1
pcdh1g26	0.0478583	1.89934	0.033	0.009	1
si:ch73-138e16.2	0.0478583	1.89934	0.033	0.009	1
gas8	0.047884	0.498806	0.196	0.12	1
zgc:173552.5	0.0479831	0.822723	0.109	0.056	1
rcc1	0.0480455	1.55831	0.054	0.021	1
ndnfl	0.0482252	1.76184	0.033	0.009	1
ifi45	0.0483693	3.22127	0.022	0.005	1
gxylt2	0.0484899	0.515557	0.196	0.121	1
hck	0.0485942	1.63631	0.033	0.009	1
si:ch211-107p11.3	0.0486846	1.74734	0.065	0.028	1
cntn1a	0.0486897	0.445487	0.283	0.196	1
il13ra2	0.0490168	2.22127	0.043	0.015	1
hs6st3a	0.0490352	2.89934	0.022	0.005	1
wasa	0.0490352	2.89934	0.022	0.005	1
tafa4b	0.0490352	2.89934	0.022	0.005	1
pgam1a	0.0492445	1.10579	0.098	0.049	1
sp5l	0.0493719	2.99888	0.022	0.005	1
egf	0.0497099	2.22127	0.022	0.005	1
CR388148.2	0.0497101	2.48431	0.022	0.005	1
trpm2	0.0497101	2.48431	0.022	0.005	1
si:ch211-240b21.2	0.0497101	2.48431	0.022	0.005	1
si:dkey-226m8.10	0.0497101	2.48431	0.022	0.005	1
mybpc2a	0.0497101	2.48431	0.022	0.005	1
tmem74b	0.0497101	2.48431	0.022	0.005	1
nck1a	0.0497101	2.48431	0.022	0.005	1
ftr06	0.0497101	2.48431	0.022	0.005	1
prkag3a	0.0497101	2.48431	0.022	0.005	1
wnt6b	0.0497101	2.48431	0.022	0.005	1
sh3d21	0.0497101	2.48431	0.022	0.005	1
si:dkey-33i11.1	0.0497101	2.48431	0.022	0.005	1
ggctb	0.0497101	2.48431	0.022	0.005	1
cyp2p8	0.0497101	2.48431	0.022	0.005	1
paplnb	0.0497101	2.48431	0.022	0.005	1
si:dkeyp-117b11.1	0.0497101	2.48431	0.022	0.005	1
izumo1	0.0497101	2.48431	0.022	0.005	1
sash3	0.0497101	2.48431	0.022	0.005	1
si:ch73-105b23.6	0.0497101	2.48431	0.022	0.005	1
nanp	0.0497101	2.48431	0.022	0.005	1
si:ch211-147h1.4	0.0497101	2.48431	0.022	0.005	1
CABZ01061592.1	0.0497101	2.48431	0.022	0.005	1
ca4b	0.0497101	2.48431	0.022	0.005	1
si:dkey-66g10.2	0.0497101	2.48431	0.022	0.005	1
ppp1r3da	0.0497101	2.48431	0.022	0.005	1
myl9a	0.0497101	2.48431	0.022	0.005	1
si:rp71-1h20.9	0.0497101	2.48431	0.022	0.005	1
cfb	0.0497101	2.48431	0.022	0.005	1
slc6a11b	0.0497101	2.48431	0.022	0.005	1
wu:fi42e03	0.0497101	2.48431	0.022	0.005	1
CR293511.1	0.0497101	2.48431	0.022	0.005	1
pip5k1ba	0.0497101	2.48431	0.022	0.005	1
apodb	0.0497101	2.48431	0.022	0.005	1
pparda	0.0497101	2.48431	0.022	0.005	1
slc17a6a	0.0497101	2.48431	0.022	0.005	1
cacnb1	0.0498512	0.71031	0.228	0.154	1
enc1	0.0500121	0.374389	0.467	0.371	1
top2a	0.0500421	0.364799	0.489	0.4	1
arsj	0.0500491	2.22127	0.022	0.005	1
cryba1l2	0.0500491	1.99888	0.022	0.005	1
si:ch211-286b5.8	0.0500491	2.22127	0.022	0.005	1
tmem30b	0.0500491	2.22127	0.022	0.005	1
si:ch211-81a5.5	0.0500491	2.22127	0.022	0.005	1
tbx19	0.0503306	1.99888	0.043	0.015	1
efna3b	0.0503859	0.422022	0.522	0.411	1
si:ch211-63b16.4	0.0503914	1.99888	0.022	0.005	1
tardbpl	0.0504196	0.331852	0.717	0.636	1
keap1a	0.0504706	1.18565	0.087	0.042	1
lpp	0.0505231	0.581674	0.446	0.362	1
mtx1a	0.0505898	1.35338	0.13	0.075	1
niban1b	0.0507432	1.89934	0.043	0.015	1
si:ch211-106h4.6	0.0507432	1.89934	0.043	0.015	1
CABZ01074994.1	0.0507432	1.89934	0.043	0.015	1
hdac7a	0.0507432	1.89934	0.043	0.015	1
pogzb	0.0509026	0.590795	0.239	0.157	1
npb	0.0510581	1.50506	0.043	0.015	1
setd7	0.0510614	0.849303	0.152	0.09	1
snx2	0.0510762	1.05135	0.109	0.057	1
znf1160	0.0511331	1.02487	0.109	0.057	1
galnt13	0.0514681	1.46638	0.065	0.028	1
parpbp	0.051511	0.564925	0.196	0.121	1
rtcb	0.0515229	0.870775	0.098	0.049	1
slc7a2	0.0516062	0.676951	0.12	0.064	1
zgc:92380	0.0516863	1.73585	0.043	0.015	1
sept4a	0.0516863	1.73585	0.043	0.015	1
arhgap4a	0.0520956	1.63631	0.043	0.015	1
C21H18orf25	0.0521428	0.473371	0.37	0.273	1
arhgef2	0.0523344	0.48292	0.391	0.291	1
dhx38	0.0523383	0.385766	0.283	0.19	1
pacc1	0.0525202	1.5432	0.043	0.015	1
si:dkey-85a20.4	0.0525481	0.662305	0.228	0.147	1
ccdc28a	0.0526879	1.29527	0.076	0.035	1
fam149b1	0.0529002	1.32819	0.065	0.028	1
si:ch211-48m9.1.1	0.0529475	1.45574	0.043	0.015	1
ube3c	0.0529712	0.341566	0.511	0.413	1
il15	0.053391	1.27374	0.065	0.028	1
rhbdl2	0.0536212	0.741279	0.163	0.098	1
cadm3	0.0537702	0.975111	0.217	0.146	1
ift52	0.0539192	0.861376	0.141	0.082	1
kctd6a	0.0545528	0.899344	0.217	0.146	1
slc22a2	0.0547818	1.10579	0.098	0.05	1
usp48	0.0548726	0.618822	0.315	0.235	1
si:ch211-274p24.2	0.0549004	0.998879	0.065	0.028	1
vclb	0.0549692	0.718772	0.239	0.163	1
mapre3b	0.054978	0.931765	0.087	0.042	1
fam160a2	0.0549831	1.09199	0.076	0.035	1
fbrsl1	0.0550539	0.413917	0.38	0.286	1
nkd1	0.0550818	0.442705	0.522	0.43	1
nfu1	0.055104	0.966458	0.152	0.09	1
kcnn1a	0.0552975	0.88247	0.12	0.065	1
zgc:112356	0.0553368	0.848718	0.217	0.146	1
scamp5a	0.0554938	0.531973	0.196	0.122	1
kmt5c	0.0555667	0.267076	0.522	0.41	1
pou3f1	0.0556759	0.375443	0.283	0.195	1
srp54	0.0557391	0.624905	0.196	0.124	1
prelid1a	0.0559172	0.745538	0.152	0.09	1
tshz2	0.0560562	0.899344	0.076	0.035	1
znf1118.1	0.0560822	0.577416	0.163	0.097	1
pnpla8	0.0561072	0.776487	0.087	0.042	1
zfyve9a	0.0561563	0.525665	0.348	0.253	1
krit1	0.0563001	0.650523	0.163	0.098	1
fam102aa	0.0565745	0.775472	0.391	0.31	1
CACNA2D1	0.056679	0.24145	0.087	0.042	1
fbrs	0.0568326	0.411494	0.543	0.46	1
timm50	0.0568792	0.548847	0.228	0.149	1
kmt2a	0.0573844	0.36385	0.576	0.464	1
acadvl	0.0576409	0.387733	0.326	0.233	1
rab3gap1	0.0578371	1.1989	0.12	0.068	1
kcnma1a	0.0587203	0.840848	0.174	0.108	1
edn1	0.0588355	1.86763	0.054	0.022	1
gpm6aa	0.0589057	0.998879	0.098	0.05	1
slf1	0.0589243	1.0407	0.109	0.058	1
ndufb7	0.0595718	0.712258	0.13	0.073	1
zswim5	0.0596863	0.270114	0.761	0.705	1
smurf2	0.0598282	0.504484	0.38	0.284	1
BX005328.1	0.0601597	0.420372	0.283	0.196	1
nfatc2b	0.0604779	0.4705	0.217	0.14	1
pmp22a	0.0605353	1.46638	0.054	0.022	1
nid1b	0.0607264	0.595087	0.196	0.125	1
phf14	0.0609205	0.46416	0.533	0.476	1
zgc:154006	0.0610046	0.788312	0.098	0.05	1
map3k21	0.0610671	0.622234	0.326	0.244	1
sf3b5	0.0610955	0.586556	0.185	0.115	1
taok2b	0.0611145	0.442041	0.304	0.213	1
cox10	0.061192	0.489468	0.326	0.239	1
sik2b	0.0612726	0.679899	0.359	0.277	1
ZNF462	0.0612733	1.26708	0.109	0.059	1
fbxo45	0.0614009	0.998879	0.087	0.043	1
large1	0.0615412	0.636309	0.25	0.174	1
phactr1	0.0616427	0.71031	0.098	0.05	1
brd1a	0.0617931	0.463473	0.391	0.303	1
apbb1	0.0618447	0.325969	0.25	0.164	1
citb	0.0621518	1.41392	0.054	0.022	1
arpp21	0.062268	1.38477	0.054	0.022	1
tpra	0.0623367	0.459883	0.511	0.429	1
ppp2ca	0.0626149	0.484306	0.174	0.106	1
tia1	0.0626644	0.548082	0.293	0.213	1
mogat3b	0.062672	1.3468	0.054	0.022	1
ppp2r2aa	0.0629162	0.686935	0.228	0.156	1
ddhd2	0.0631955	1.22127	0.054	0.022	1
malt3	0.0631955	1.28267	0.054	0.022	1
lgi1b	0.0631955	1.28267	0.054	0.022	1
SLC25A29	0.0637223	1.16238	0.054	0.022	1
parga	0.06386	0.520832	0.207	0.134	1
ip6k1	0.0638944	1.13381	0.076	0.036	1
SH2B2	0.0639802	0.783867	0.12	0.066	1
nudt4a	0.0640392	1.01316	0.174	0.107	1
hnrnpa1a	0.0641248	0.356999	0.489	0.394	1
si:dkey-171c9.3	0.0642643	1.2578	0.076	0.036	1
utp11	0.0643329	0.534771	0.163	0.098	1
tsnax	0.0644931	1.13381	0.076	0.036	1
dkc1	0.0647115	0.2056	0.652	0.549	1
smndc1	0.0648993	0.406828	0.272	0.186	1
si:rp71-77l1.2	0.0649607	1.27374	0.065	0.029	1
si:dkey-205h13.1	0.0649816	0.475627	0.337	0.246	1
lsp1b	0.0656939	1.10344	0.239	0.171	1
map3k19	0.0657034	0.973344	0.076	0.036	1
ppp1r13ba	0.0657034	1.05135	0.076	0.036	1
eef2k	0.0658106	0.644923	0.228	0.156	1
puf60a	0.0658961	0.297221	0.652	0.592	1
mipep	0.0659119	1.307	0.087	0.044	1
fbxo16	0.065932	0.405696	0.38	0.286	1
nlk2	0.0659454	0.76184	0.185	0.119	1
zgc:77151	0.0659713	0.751787	0.13	0.075	1
ap3d1	0.0660358	0.701015	0.272	0.195	1
timm17a	0.0660766	0.92849	0.098	0.051	1
zgc:112234.3	0.0661102	1.07443	0.065	0.029	1
kat7a	0.0661102	1.17065	0.065	0.029	1
zmat4a	0.066843	1.94116	0.043	0.016	1
chst2a	0.0672084	0.671075	0.141	0.083	1
foxo3b	0.0672242	0.5874	0.304	0.23	1
rnf2	0.0673812	0.60112	0.228	0.154	1
pde10a	0.0677014	0.847813	0.098	0.051	1
lgmn	0.0677961	0.580814	0.25	0.175	1
psen1	0.0680326	0.933695	0.141	0.085	1
hdhd2	0.0680847	1.10579	0.12	0.069	1
faima	0.068113	0.899344	0.12	0.068	1
rnf183	0.0683665	1.80623	0.043	0.016	1
cdh2	0.0684226	0.121736	0.902	0.962	1
cep55l	0.0684589	0.984233	0.12	0.068	1
cplx4c	0.0688188	0.870775	0.098	0.051	1
gna11b	0.0690821	0.369523	0.457	0.359	1
fhdc2	0.0693091	0.76637	0.207	0.136	1
ncbp3	0.0693844	0.674784	0.174	0.11	1
rpe65c	0.0696227	0.855622	0.12	0.068	1
epha4a	0.069757	0.136104	0.457	0.353	1
dock10	0.0697682	1.11694	0.087	0.044	1
lasp1	0.0698848	0.624628	0.304	0.225	1
paxbp1	0.0699136	0.268989	0.543	0.43	1
taf12	0.0699916	0.695203	0.217	0.147	1
gja5b	0.0701799	1.45574	0.043	0.016	1
hjv	0.0701799	1.5432	0.043	0.016	1
echs1	0.0701799	1.5432	0.043	0.016	1
tuba2	0.0701799	1.5432	0.043	0.016	1
ifih1	0.0703499	0.712258	0.109	0.059	1
pgpep1l	0.0703564	2.08377	0.033	0.01	1
sema3e	0.070517	1.95824	0.033	0.01	1
rab30	0.0705457	0.409018	0.348	0.253	1
brd4	0.0705749	0.279239	0.848	0.787	1
snx27b	0.0706218	0.704696	0.163	0.101	1
cpped1	0.0707083	1.37327	0.043	0.016	1
CABZ01077217.2	0.0707083	1.45574	0.043	0.016	1
fam135a	0.0707547	1.02863	0.152	0.094	1
ptgr1	0.0707717	0.435212	0.304	0.22	1
LO018202.1	0.0708401	1.95824	0.033	0.01	1
pum1	0.0708428	0.4324	0.576	0.513	1
phkg2	0.071006	1.37327	0.076	0.037	1
socs1a	0.0713285	1.89934	0.033	0.01	1
trim25	0.0713285	1.89934	0.033	0.01	1
mfap5	0.0713285	1.89934	0.033	0.01	1
zgc:152977	0.0713285	1.89934	0.033	0.01	1
CABZ01073033.2	0.0713285	1.89934	0.033	0.01	1
arl3l1	0.0713285	1.89934	0.033	0.01	1
CU468041.2	0.0713285	1.89934	0.033	0.01	1
ppp1r3b	0.0717189	1.06373	0.098	0.052	1
card14	0.0717741	1.29527	0.043	0.016	1
znf1162	0.0718106	1.76184	0.033	0.01	1
esyt1b	0.0719667	1.20137	0.13	0.079	1
mon2	0.0720926	0.583842	0.228	0.153	1
dlg1	0.0721371	0.758565	0.402	0.338	1
pop4	0.0721985	0.636309	0.152	0.092	1
dctn5	0.0723027	1.52083	0.033	0.01	1
rarres3l	0.0723027	1.63631	0.033	0.01	1
cfh	0.0723027	1.63631	0.033	0.01	1
cux2b	0.0725469	1.78831	0.065	0.03	1
nom1	0.0725786	0.586186	0.283	0.2	1
ypel2a	0.0726676	1.22127	0.076	0.037	1
neil3	0.0727683	0.486796	0.25	0.171	1
fgf10a	0.0732944	1.13381	0.033	0.01	1
usp54a	0.0733897	0.158262	0.467	0.35	1
mcmbp	0.0734629	0.602362	0.185	0.119	1
ptp4a2a	0.0734834	0.766706	0.207	0.139	1
ccser2b	0.0746206	0.55142	0.185	0.119	1
ube2t	0.074745	0.623709	0.185	0.119	1
zgc:112980	0.0748783	0.48263	0.359	0.269	1
mpp1	0.0750623	1.17688	0.076	0.037	1
parp3	0.0752015	0.776487	0.141	0.085	1
snapc5	0.0752287	1.46638	0.065	0.03	1
met	0.0752346	0.428984	0.293	0.214	1
tcf7l1a	0.07526	0.390277	0.63	0.569	1
krcp	0.0755779	0.387282	0.217	0.142	1
plekha1a	0.0756073	0.727732	0.163	0.103	1
smad9	0.0756379	1.5692	0.054	0.023	1
znf1180	0.0756379	1.5692	0.054	0.023	1
si:ch73-382f3.1	0.0760241	0.676951	0.12	0.068	1
usf2	0.0760819	0.503043	0.272	0.191	1
frmpd1b	0.0761097	0.86372	0.185	0.122	1
med19a	0.0762415	0.539448	0.293	0.213	1
wu:fe05a04	0.0763308	1.09199	0.076	0.037	1
rsf1b.1	0.0765966	0.435776	0.304	0.221	1
acox1	0.0766115	1.31438	0.065	0.03	1
dusp23a	0.0766115	1.31438	0.065	0.03	1
nkx6.1	0.0768492	1.19152	0.087	0.045	1
si:dkey-6e2.2	0.0769215	0.696527	0.315	0.248	1
aarsd1	0.0770145	1.05135	0.076	0.037	1
cldn11b	0.0770145	1.05135	0.076	0.037	1
gbx1	0.0770558	0.92849	0.076	0.037	1
mfap2	0.07708	1.32819	0.054	0.023	1
si:busm1-52i16.2	0.0774632	1.41392	0.054	0.023	1
insrb	0.0775325	0.167935	0.946	0.916	1
med25	0.0775968	0.636309	0.174	0.111	1
myt1b	0.0776518	0.210703	0.13	0.076	1
kcnn4	0.077667	0.840182	0.239	0.168	1
tfap2a	0.0776875	1.22127	0.054	0.023	1
adgre10	0.0778832	0.495447	0.13	0.076	1
si:ch73-266f23.1	0.0779654	0.855622	0.12	0.069	1
nek11	0.0780391	1.3468	0.054	0.023	1
ptprh.1	0.0780391	1.3468	0.054	0.023	1
hydin	0.0784917	0.367123	0.109	0.059	1
fbxl17	0.078646	1.22127	0.065	0.03	1
slc24a4b	0.0786537	1.28267	0.054	0.023	1
sbds	0.0786537	1.28267	0.054	0.023	1
ppargc1a	0.0786588	1.22127	0.087	0.045	1
armc9	0.0788262	0.562309	0.174	0.111	1
ninl	0.0791264	0.54055	0.272	0.193	1
si:ch211-218c6.8	0.0791506	0.54055	0.174	0.11	1
lrrc29	0.079155	0.56306	0.152	0.093	1
tmem123	0.0792392	0.754146	0.152	0.094	1
gpatch3	0.0792862	0.685219	0.141	0.085	1
cox5ab	0.0793057	1.17065	0.065	0.03	1
mark3b	0.0794003	0.497092	0.359	0.279	1
cep192	0.0795976	0.537906	0.478	0.401	1
mier2	0.0798938	1.16238	0.054	0.023	1
usp16	0.0799232	0.810988	0.152	0.096	1
inpp5e	0.0799675	1.11694	0.087	0.045	1
ipo11	0.080074	0.253241	0.696	0.607	1
vwc2l	0.0801023	0.852038	0.13	0.078	1
dus1l	0.080183	0.746187	0.196	0.131	1
dipk1aa	0.0803239	0.819173	0.174	0.112	1
cep170aa	0.0805832	0.535705	0.228	0.156	1
clstn1	0.0807969	0.459432	0.326	0.251	1
dpy30	0.0809823	0.730946	0.185	0.121	1
bbs7	0.0810173	0.899344	0.087	0.045	1
pax6b	0.0810963	0.716651	0.228	0.163	1
ctnnbl1	0.0811332	0.457712	0.348	0.255	1
huwe1	0.0812753	0.341193	0.598	0.523	1
csnk1da	0.0813318	0.20296	0.674	0.586	1
mprip	0.081393	0.466384	0.304	0.219	1
slc19a2	0.0815294	0.623709	0.163	0.103	1
dgkza	0.081886	0.325108	0.228	0.154	1
ptcd3	0.0820504	0.47125	0.207	0.136	1
lnpk	0.0823343	0.593241	0.196	0.128	1
lcor	0.0824488	0.636309	0.174	0.112	1
mrps18b	0.0824548	0.718772	0.12	0.069	1
arih1l	0.0827482	0.544567	0.272	0.192	1
extl3	0.0828689	0.49033	0.293	0.211	1
prmt2	0.0828941	0.548847	0.163	0.101	1
nars2	0.0829104	0.899344	0.098	0.054	1
akr1b1.2	0.0836017	0.964932	0.087	0.045	1
si:dkey-100n23.5	0.0836693	0.498806	0.228	0.156	1
agpat3	0.0837365	0.654925	0.13	0.077	1
mob1bb	0.0843243	0.658336	0.109	0.061	1
CABZ01064472.1	0.0843722	0.899344	0.087	0.045	1
hnrpkl	0.0844015	0.401554	0.533	0.448	1
prickle1b	0.0844057	0.598835	0.152	0.094	1
rbm15	0.08476	0.799808	0.13	0.078	1
utp15	0.084808	0.500794	0.207	0.138	1
drc1	0.0854316	0.505065	0.065	0.03	1
pappab	0.0859865	0.926651	0.207	0.141	1
BX470189.1	0.0860645	1.18174	0.076	0.038	1
nrxn2a	0.0860645	1.18174	0.076	0.038	1
ttf2	0.0862237	0.834249	0.12	0.07	1
pank4	0.0862417	0.558307	0.293	0.211	1
elob.1	0.0862974	0.92849	0.098	0.054	1
prom2	0.0863155	0.964932	0.13	0.079	1
BX649300.2	0.0863863	1.59678	0.076	0.038	1
gli1	0.0865868	0.384771	0.272	0.193	1
uba5	0.0867113	0.852038	0.109	0.062	1
smc3	0.0873033	0.475455	0.435	0.35	1
slc35b4	0.0874513	1.14327	0.076	0.038	1
UBL4A	0.0875482	0.743225	0.13	0.078	1
ca9	0.0876643	1.03364	0.076	0.038	1
zgc:113162	0.0880756	1.7807	0.043	0.017	1
chic2	0.0881091	0.771964	0.12	0.07	1
dock11	0.0881618	0.567268	0.25	0.178	1
exd3	0.0882299	1.04619	0.174	0.118	1
CIR1	0.0883987	0.56416	0.13	0.077	1
gtpbp10	0.0885276	1.80623	0.043	0.017	1
nfybb	0.0885276	1.80623	0.043	0.017	1
kars1	0.0885965	0.464941	0.315	0.234	1
si:dkey-222b8.1	0.0890493	2.95824	0.022	0.006	1
si:ch211-67f24.7.1	0.0890493	2.63631	0.022	0.006	1
fasn	0.0891031	0.686495	0.272	0.206	1
arhgap31	0.0891491	1.71877	0.043	0.017	1
myo3b	0.0891491	1.71877	0.043	0.017	1
nup37	0.0893926	0.471923	0.261	0.186	1
ccdc124	0.0894704	0.780699	0.207	0.143	1
romo1	0.0895074	0.604601	0.141	0.086	1
wu:fi09b08	0.0895261	0.69771	0.152	0.096	1
MSMP	0.0895586	2.41392	0.022	0.006	1
si:ch211-233m11.1	0.0895586	2.41392	0.022	0.006	1
eys	0.0895586	2.41392	0.022	0.006	1
slc35f3a	0.0895586	2.41392	0.022	0.006	1
fcf1	0.0895683	0.489866	0.326	0.248	1
anxa11b	0.0897738	1.63631	0.043	0.017	1
rassf7b	0.0898137	2.22127	0.022	0.006	1
atp1b2a	0.0898451	0.374253	0.359	0.27	1
lin7a	0.0903267	2.22127	0.022	0.006	1
si:ch211-245n8.4	0.0903267	2.22127	0.022	0.006	1
AL935186.7	0.0903267	2.22127	0.022	0.006	1
sord	0.0903267	2.22127	0.022	0.006	1
FQ311924.1	0.0903267	2.22127	0.022	0.006	1
si:ch1073-186o8.3	0.0903267	2.22127	0.022	0.006	1
swsap1	0.0903267	2.22127	0.022	0.006	1
desmb	0.0903267	2.22127	0.022	0.006	1
igfn1.1	0.0903267	2.22127	0.022	0.006	1
si:ch211-132g1.7	0.0903267	2.22127	0.022	0.006	1
srd5a2a	0.0903267	2.22127	0.022	0.006	1
c3a.3	0.0903267	2.22127	0.022	0.006	1
nxph2a	0.0903267	2.22127	0.022	0.006	1
trim35-29	0.0903267	2.22127	0.022	0.006	1
si:dkey-34d22.5	0.0903267	2.22127	0.022	0.006	1
prkchb	0.0903267	2.22127	0.022	0.006	1
ENKD1	0.0903267	2.22127	0.022	0.006	1
efcab2	0.0903267	2.22127	0.022	0.006	1
si:ch211-235i11.6	0.0903267	2.22127	0.022	0.006	1
pdzd7a	0.0903267	2.22127	0.022	0.006	1
pcbd1	0.0903267	2.22127	0.022	0.006	1
slc24a1	0.0903267	2.22127	0.022	0.006	1
acadl	0.0903267	2.22127	0.022	0.006	1
chchd10	0.0903267	2.22127	0.022	0.006	1
agtrap	0.0903267	2.22127	0.022	0.006	1
cavin1b	0.0903267	2.22127	0.022	0.006	1
FO904898.1	0.0903267	2.22127	0.022	0.006	1
si:ch73-304f21.1	0.0903267	2.22127	0.022	0.006	1
SLC6A13	0.0903267	2.22127	0.022	0.006	1
syt9b	0.0903267	2.22127	0.022	0.006	1
tagln2	0.0904018	1.55831	0.043	0.017	1
hgsnat	0.0904761	0.76184	0.163	0.105	1
hdac10	0.0906109	1.41392	0.065	0.031	1
atr	0.0906565	0.500426	0.228	0.156	1
calm1b	0.0907118	0.899344	0.076	0.038	1
mgat4b	0.0908216	0.806234	0.076	0.038	1
tprg1	0.0908393	1.99888	0.022	0.006	1
tfa	0.0908393	1.80623	0.022	0.006	1
slc5a7a	0.0908393	1.99888	0.022	0.006	1
ednrbb	0.0908393	1.99888	0.022	0.006	1
zgc:154055	0.0908393	1.99888	0.022	0.006	1
si:ch1073-126c3.2	0.0908393	1.99888	0.022	0.006	1
notum1b	0.0908393	1.99888	0.022	0.006	1
frs2a	0.090884	1.5432	0.043	0.017	1
zgc:154164	0.090884	1.5432	0.043	0.017	1
si:ch211-221n20.1	0.090884	1.5432	0.043	0.017	1
zgc:136872	0.090884	1.5432	0.043	0.017	1
si:ch73-100l22.3	0.0910154	0.86372	0.076	0.038	1
cmtm6	0.0910154	0.973344	0.076	0.038	1
gulp1a	0.0910335	0.53011	0.304	0.233	1
rab4a	0.0911415	0.703424	0.109	0.062	1
svep1	0.0913567	1.80623	0.022	0.006	1
entpd5a	0.0913567	1.80623	0.022	0.006	1
si:dkey-217g21.3	0.0914971	1.45574	0.043	0.017	1
slc35d2	0.0914971	1.45574	0.043	0.017	1
ccdc172	0.0914971	1.45574	0.043	0.017	1
nlrc8	0.0914971	1.45574	0.043	0.017	1
nlrc3l1	0.0914971	1.45574	0.043	0.017	1
stk40	0.0915689	0.55142	0.207	0.14	1
osbpl9	0.0916417	0.400681	0.272	0.192	1
pias1a	0.091947	0.347878	0.457	0.371	1
chmp7	0.0920428	0.749966	0.109	0.062	1
acer2	0.0921354	1.29527	0.043	0.017	1
zgc:113054	0.0921354	1.37327	0.043	0.017	1
plch1	0.0922931	0.212251	0.902	0.808	1
uxt	0.0923992	1.15714	0.087	0.047	1
atp5f1c	0.092407	0.498806	0.152	0.094	1
trim71	0.0924865	0.163571	0.88	0.812	1
nudt1	0.0925764	0.899344	0.076	0.038	1
entpd6	0.092658	0.819173	0.13	0.079	1
atp6v1ab	0.0926844	1.46638	0.054	0.024	1
srfb	0.0927768	1.29527	0.043	0.017	1
mhc1laa	0.0930275	1.17688	0.065	0.031	1
rab10	0.0930683	0.322419	0.489	0.397	1
lamc2	0.0930835	2.27786	0.054	0.024	1
gpkow	0.0931249	0.357333	0.25	0.174	1
wbp2	0.0932213	1.50506	0.054	0.024	1
csrp1a	0.0932213	1.50506	0.054	0.024	1
slc19a1	0.0933013	1.00828	0.098	0.055	1
lamb1b	0.0933587	0.873349	0.087	0.047	1
tmem45b	0.0934214	1.15088	0.043	0.017	1
adcyap1r1a	0.0935251	0.973344	0.109	0.063	1
tacc3	0.0935889	0.487315	0.402	0.326	1
capns1b	0.0937403	0.958237	0.087	0.047	1
hey2	0.0940176	0.973344	0.065	0.031	1
tma7	0.0940721	0.464543	0.261	0.186	1
zgc:162025	0.0943681	0.988611	0.087	0.047	1
hmgcrb	0.094424	0.69771	0.174	0.115	1
actr8	0.0947432	1.12174	0.065	0.031	1
ppt2	0.0949203	0.593241	0.261	0.19	1
map4k3a	0.0950301	0.253136	0.62	0.522	1
meis2a	0.0950626	0.591915	0.25	0.184	1
acot14	0.0952969	0.603519	0.228	0.162	1
slc7a5	0.0954604	1.22127	0.054	0.024	1
cobl	0.0954635	0.506111	0.228	0.161	1
znf1056	0.0954829	1.3468	0.054	0.024	1
grik1b	0.0954829	1.3468	0.054	0.024	1
smug1	0.0954829	1.3468	0.054	0.024	1
mnta	0.0957093	0.500289	0.38	0.305	1
prdm1a	0.0957421	1.12174	0.054	0.024	1
gcdha	0.0958419	0.952783	0.098	0.055	1
chpfa	0.0959391	0.844551	0.185	0.126	1
irf7	0.0960101	0.899344	0.087	0.047	1
slc16a9b	0.0961502	1.28267	0.054	0.024	1
ireb2	0.0962302	0.668731	0.304	0.23	1
nfya	0.0962465	0.509397	0.228	0.157	1
zgc:165573	0.0962573	1.02863	0.065	0.031	1
drap1	0.096435	0.701015	0.174	0.115	1
stard14	0.0967033	2.63631	0.033	0.012	1
srp9	0.0969949	0.964932	0.141	0.09	1
pop7	0.0970048	0.875497	0.109	0.063	1
si:ch211-113j13.2	0.0970209	0.941164	0.065	0.031	1
ctr9	0.0971523	0.64728	0.185	0.124	1
hic2	0.0972468	0.690757	0.163	0.106	1
sbno2a	0.0973155	0.445487	0.272	0.197	1
CR759843.2	0.0974789	0.921712	0.109	0.063	1
trip13	0.0975002	0.562309	0.185	0.122	1
nudt19	0.0975811	1.10579	0.054	0.024	1
naa40	0.097721	0.867635	0.087	0.047	1
mylk2	0.0977213	0.237574	0.5	0.392	1
si:ch211-158d24.2	0.0977887	0.622234	0.13	0.079	1
nop56	0.0982481	0.282273	0.728	0.676	1
CABZ01085195.1	0.0985087	2.08377	0.033	0.012	1
si:ch73-236c18.9.1	0.0987178	0.636309	0.141	0.087	1
mettl22	0.098852	0.751787	0.12	0.071	1
zgc:109965	0.0988687	0.753123	0.13	0.079	1
sptssa	0.0988898	1.00626	0.109	0.064	1
nucb2a	0.0989309	0.413917	0.228	0.157	1
lyplal1	0.0991196	1.95824	0.033	0.012	1
si:ch211-129p13.1	0.0991196	1.95824	0.033	0.012	1
ptpdc1a	0.0991196	1.95824	0.033	0.012	1
rsph4a	0.0993232	1.84276	0.033	0.012	1
rfx7b	0.0996848	0.735845	0.141	0.089	1
stim2b	0.099729	0.506583	0.359	0.284	1
pdgfba	0.0997331	1.84276	0.033	0.012	1
ralgps2	0.0998231	0.328411	0.63	0.554	1
fancc	0.100065	0.849303	0.13	0.08	1
ccdc13	0.10018	1.06599	0.076	0.04	1
twf2a	0.100297	1.11694	0.076	0.04	1
znf622	0.100532	1.08377	0.076	0.04	1
bean1	0.100559	1.76184	0.033	0.012	1
gprc5ba	0.100559	1.76184	0.033	0.012	1
kif5ab	0.100559	1.76184	0.033	0.012	1
si:dkeyp-68b7.7.1	0.100559	1.76184	0.033	0.012	1
s100a1	0.100559	1.76184	0.033	0.012	1
adss2	0.100559	1.76184	0.033	0.012	1
fkbp1ab	0.100559	1.76184	0.033	0.012	1
si:dkeyp-53d3.3	0.100559	1.76184	0.033	0.012	1
erlin1	0.100668	0.663276	0.163	0.106	1
zgc:174698	0.101169	1.63631	0.033	0.012	1
si:ch211-73m21.1	0.101169	1.63631	0.033	0.012	1
si:dkey-111e8.4	0.101169	1.63631	0.033	0.012	1
si:dkey-17m8.2	0.101169	1.63631	0.033	0.012	1
abcb4	0.101169	1.63631	0.033	0.012	1
siglec15l	0.101169	1.63631	0.033	0.012	1
csgalnact1b	0.101169	1.63631	0.033	0.012	1
cfap126	0.101169	1.63631	0.033	0.012	1
spire2	0.101169	1.63631	0.033	0.012	1
tnika	0.101266	0.204757	0.5	0.393	1
foxd3	0.101793	1.41392	0.033	0.012	1
sp9	0.101793	1.41392	0.033	0.012	1
oit3	0.101793	1.52083	0.033	0.012	1
itprip	0.102032	1.07831	0.098	0.056	1
jmjd6	0.10225	0.69771	0.12	0.071	1
thbs3a	0.102265	0.477111	0.196	0.131	1
nsdhl	0.102371	0.735845	0.098	0.055	1
adgrb2	0.10242	1.22127	0.033	0.012	1
jagn1a	0.10242	1.41392	0.033	0.012	1
BX279525.1	0.102541	0.87888	0.12	0.072	1
atp11c	0.102759	0.234692	0.402	0.308	1
kif28	0.103049	1.31438	0.033	0.012	1
ntm	0.103152	0.599784	0.12	0.071	1
znf569l	0.1032	0.620368	0.141	0.089	1
znf576.2	0.103441	0.606562	0.152	0.097	1
chrm4a	0.103533	0.647036	0.261	0.19	1
ATP9A	0.103846	0.338629	0.304	0.226	1
shank1	0.10415	0.563295	0.37	0.308	1
smg9	0.104444	0.704696	0.152	0.097	1
si:ch1073-314i13.4	0.104803	0.973344	0.076	0.04	1
tmem9b	0.105366	0.899344	0.163	0.107	1
tecrb	0.105664	0.93587	0.076	0.04	1
smpd2b	0.105719	0.880235	0.12	0.072	1
si:ch211-284e13.5	0.105773	1.01964	0.087	0.048	1
med22	0.106047	0.980264	0.098	0.056	1
nploc4	0.106067	0.400242	0.337	0.26	1
phf21ab	0.106439	0.356201	0.478	0.393	1
wasb	0.10662	0.567268	0.163	0.106	1
cmtm4	0.106786	0.237039	0.196	0.129	1
tmem255a	0.106919	1.09574	0.087	0.048	1
hist1h2a11.2	0.107164	0.692893	0.13	0.08	1
dele1	0.10718	1.31438	0.065	0.033	1
sema6bb	0.107591	0.510778	0.098	0.055	1
efs	0.107614	0.853901	0.185	0.128	1
adcy5	0.107617	0.79196	0.25	0.189	1
zgc:174268	0.107929	0.272256	0.337	0.252	1
cep290	0.107966	0.631309	0.315	0.251	1
abhd16a	0.108015	0.834249	0.109	0.064	1
limch1b	0.108416	1.3912	0.065	0.033	1
MPRIP	0.10846	0.403386	0.304	0.23	1
znf710b	0.108677	0.951183	0.13	0.083	1
il12rb2	0.108827	1.22127	0.065	0.033	1
lpar2a	0.108915	0.679899	0.217	0.155	1
tmem170a	0.108964	1.17688	0.065	0.033	1
si:ch211-195h23.3	0.109094	0.621359	0.141	0.09	1
si:ch211-150o23.2	0.109214	0.824382	0.13	0.082	1
tapt1b	0.109263	0.487083	0.228	0.161	1
mre11a	0.109522	0.899344	0.087	0.048	1
slc26a2	0.109704	1.47125	0.076	0.041	1
FO704771.1	0.109794	1.13381	0.065	0.033	1
shdb	0.1098	0.899344	0.185	0.129	1
coil	0.109831	0.591221	0.185	0.125	1
pptc7a	0.110095	0.773813	0.217	0.159	1
znf451	0.110258	1.17065	0.065	0.033	1
smg8	0.110258	1.17065	0.065	0.033	1
ankrd54	0.110661	0.703424	0.174	0.118	1
iffo2a	0.11071	0.424089	0.337	0.267	1
fancb	0.110737	0.580814	0.152	0.098	1
tmem241	0.110889	1.7807	0.043	0.019	1
idh3b	0.110904	0.847813	0.098	0.056	1
dnm1a	0.110958	0.861376	0.12	0.073	1
yif1b	0.111019	1.12174	0.065	0.033	1
si:ch73-256j6.5	0.111019	1.12174	0.065	0.033	1
washc4	0.111095	0.685219	0.228	0.164	1
amn1	0.111254	1.01482	0.109	0.065	1
asap1a	0.111337	0.272096	0.457	0.364	1
hmg20b	0.111434	0.622234	0.152	0.098	1
ccsapb	0.11147	1.05135	0.065	0.033	1
jph1b	0.111733	1.41392	0.054	0.026	1
si:ch73-194h10.2	0.111735	0.454106	0.217	0.152	1
calm3b	0.111834	0.517836	0.293	0.224	1
wdr90	0.111859	0.496906	0.207	0.143	1
MARF1	0.111863	1.02863	0.065	0.033	1
dscamb	0.111863	1.07443	0.065	0.033	1
zrsr2	0.11192	0.256037	0.391	0.295	1
zgc:172128	0.112098	0.795007	0.141	0.091	1
klhl30	0.112327	1.71877	0.043	0.019	1
rnf19a	0.11273	0.405355	0.457	0.381	1
kntc1	0.112749	0.606562	0.359	0.293	1
dlgap5	0.112789	0.383601	0.62	0.576	1
c1qtnf12	0.11306	1.63631	0.043	0.019	1
gata2a	0.11306	1.63631	0.043	0.019	1
si:dkey-20i20.7	0.113135	1.32819	0.054	0.026	1
zgc:92040	0.113242	1.48431	0.043	0.019	1
BX901942.2	0.113556	0.681539	0.207	0.147	1
il17c	0.113566	0.941164	0.065	0.033	1
rab3b	0.113566	0.984233	0.065	0.033	1
ndel1a	0.113796	1.55831	0.043	0.019	1
crtc3	0.113827	0.541673	0.37	0.301	1
tjp1a	0.114016	0.231326	0.467	0.367	1
insra	0.114076	0.590985	0.315	0.247	1
ambra1a	0.114319	0.409344	0.348	0.272	1
smarcc1a	0.114382	0.152276	0.565	0.45	1
mfsd8	0.114424	0.899344	0.065	0.033	1
ctnna1	0.114506	0.187523	0.793	0.741	1
galr1b	0.114535	1.48431	0.043	0.019	1
dram2a	0.114586	0.921712	0.109	0.065	1
atp2c1	0.114776	0.282672	0.413	0.325	1
oxa1l	0.114943	0.703424	0.109	0.064	1
bcl9	0.114972	0.260743	0.565	0.466	1
phf12a	0.115205	0.482358	0.293	0.219	1
abca5	0.115216	0.685219	0.13	0.082	1
si:ch1073-224n8.1	0.115235	0.690757	0.087	0.048	1
slc27a1b.1	0.11529	1.45574	0.043	0.019	1
LO017852.1	0.11529	1.45574	0.043	0.019	1
cdh26.2	0.11529	1.45574	0.043	0.019	1
wu:fc21g02	0.115291	0.594489	0.163	0.107	1
si:dkey-240h12.4	0.115377	1.27374	0.054	0.026	1
rsph10b	0.115584	0.606562	0.141	0.09	1
exoc7	0.115607	0.620368	0.239	0.172	1
si:dkey-265e7.1	0.115688	0.43368	0.207	0.142	1
cyp2p10	0.115725	1.28267	0.054	0.026	1
cep135	0.115918	0.438863	0.228	0.161	1
nmrk1	0.11601	1.37327	0.043	0.019	1
dusp2	0.11601	1.37327	0.043	0.019	1
AL954682.2	0.11601	1.37327	0.043	0.019	1
cort	0.11601	1.37327	0.043	0.019	1
ccdc25	0.116081	0.621359	0.152	0.099	1
glis1a	0.116211	1.28267	0.043	0.019	1
znf985	0.116486	1.22127	0.054	0.026	1
iqsec3a	0.116762	1.29527	0.043	0.019	1
nrxn1b	0.116762	1.29527	0.043	0.019	1
ptpn22	0.116762	1.22127	0.043	0.019	1
strc1	0.116964	0.688777	0.13	0.082	1
C17H15orf41	0.117795	0.811881	0.13	0.083	1
spcs3	0.118049	0.713477	0.141	0.091	1
pde6d	0.118078	0.852038	0.141	0.091	1
bmp7b	0.118122	1.05135	0.054	0.026	1
ch25hl3	0.118122	1.10579	0.054	0.026	1
wnt7ba	0.118167	0.614614	0.109	0.064	1
chst7	0.118367	0.839843	0.141	0.092	1
si:dkey-103i16.6	0.118817	0.647805	0.174	0.119	1
mapk6	0.118951	0.568138	0.239	0.175	1
spata17	0.119037	1.01964	0.043	0.019	1
chn2	0.119183	1.02626	0.12	0.075	1
plod3	0.119398	0.524006	0.272	0.203	1
rbm25b	0.119652	0.27572	0.435	0.343	1
enoph1	0.119764	0.973344	0.076	0.041	1
wdr74	0.119764	0.93587	0.076	0.041	1
ppp2r5ca	0.120311	0.847813	0.163	0.112	1
dpp4	0.120605	0.806234	0.054	0.026	1
mgst3a	0.120709	0.899344	0.076	0.041	1
etv5a	0.120739	0.464543	0.359	0.295	1
primpol	0.120881	0.496906	0.217	0.154	1
FRMD4A	0.121024	0.275312	0.272	0.198	1
metap2a	0.121046	0.92849	0.087	0.049	1
pora	0.121046	0.92849	0.087	0.049	1
slc23a1	0.121139	0.873349	0.098	0.057	1
lpin2	0.121852	0.984233	0.109	0.066	1
kat6a	0.122028	0.344619	0.543	0.465	1
bsnb	0.122037	0.792429	0.174	0.12	1
gps2	0.122198	0.368829	0.261	0.189	1
casc3	0.122464	0.511862	0.293	0.224	1
mcama	0.122686	0.852038	0.12	0.075	1
ccdc77	0.122968	0.620368	0.141	0.091	1
zbtb11	0.122989	0.464543	0.261	0.191	1
jazf1b	0.123242	0.824382	0.12	0.075	1
pde12	0.12325	0.468365	0.228	0.164	1
zgc:194224	0.123476	0.596781	0.207	0.146	1
arih1	0.123537	0.329978	0.283	0.207	1
ier3ip1	0.123579	0.795007	0.076	0.041	1
si:zfos-943e10.1	0.123599	0.664324	0.196	0.138	1
utp25	0.123611	0.603888	0.315	0.249	1
npas2	0.124303	1.27786	0.087	0.05	1
rsu1	0.12495	0.493351	0.152	0.099	1
twistnb	0.125089	0.596781	0.196	0.136	1
si:ch211-156j22.4	0.125197	0.458311	0.261	0.197	1
snapc4	0.125198	0.408203	0.315	0.237	1
etfdh	0.12559	0.718772	0.152	0.101	1
syt14a	0.12562	0.413917	0.228	0.161	1
si:ch211-186j3.6	0.125634	1.07831	0.098	0.058	1
si:ch1073-104i17.1	0.12564	0.659393	0.174	0.119	1
nelfb	0.125695	0.76184	0.098	0.057	1
si:ch211-237c6.4	0.125695	0.788312	0.098	0.057	1
znf1094	0.12607	0.978415	0.12	0.076	1
phlda1	0.126158	0.495447	0.109	0.065	1
ncoa4	0.126452	0.357774	0.304	0.228	1
si:ch211-1i11.3	0.126453	0.618607	0.207	0.147	1
qrfpr4	0.127011	0.986807	0.12	0.076	1
alas1	0.127128	1.17688	0.065	0.034	1
CABZ01054394.1	0.127328	0.426856	0.163	0.107	1
wnt7ab	0.127463	1.11694	0.065	0.034	1
emg1	0.127634	0.636309	0.109	0.065	1
rad17	0.127874	0.685219	0.098	0.057	1
rassf7a	0.128052	0.178866	0.489	0.41	1
hook2	0.128201	0.679378	0.152	0.101	1
ctnnd2b	0.128357	0.44749	0.533	0.479	1
ppid	0.128389	0.475028	0.272	0.205	1
blmh	0.128634	0.226073	0.88	0.869	1
inpp4ab	0.128914	0.56306	0.13	0.083	1
pald1a	0.12941	0.819173	0.163	0.112	1
fgf12a	0.129916	1.05135	0.065	0.034	1
ubl3a	0.129924	0.5254	0.413	0.347	1
tbc1d20	0.129984	0.973344	0.098	0.058	1
sptbn1	0.129984	0.413917	0.402	0.331	1
taf4a	0.13018	0.392752	0.261	0.192	1
gpam	0.130188	2.10579	0.033	0.013	1
slc16a4	0.130665	1.02863	0.065	0.034	1
socs5b	0.130736	0.652429	0.228	0.17	1
pbxip1a	0.130835	1.16238	0.087	0.05	1
eef2l2	0.131243	0.602362	0.12	0.075	1
phkb	0.131697	0.5475	0.174	0.119	1
znf1041	0.131736	1.10579	0.076	0.042	1
dph3	0.13214	1.95824	0.033	0.013	1
iqsec1b	0.132336	0.346803	0.109	0.065	1
mob1ba	0.132398	0.69771	0.12	0.075	1
hemk1	0.13256	0.858702	0.065	0.034	1
abcg4a	0.132743	1.06927	0.076	0.042	1
kti12	0.133507	0.688777	0.12	0.075	1
hs3st3b1a	0.133515	0.636309	0.065	0.034	1
zgc:112234.4	0.133755	1.03364	0.076	0.042	1
si:dkeyp-113d7.1	0.133858	0.455737	0.304	0.235	1
rbm26	0.133976	0.276413	0.293	0.217	1
znf281b	0.134104	0.325108	0.37	0.293	1
vps29	0.134226	0.958237	0.087	0.05	1
gstm.3	0.134375	1.63631	0.033	0.013	1
zgc:113263	0.134579	0.430725	0.283	0.213	1
cd63	0.134591	0.596781	0.196	0.139	1
si:ch211-11c3.11	0.134875	1.5692	0.033	0.013	1
si:dkey-16p6.1.17	0.134879	1.63631	0.033	0.013	1
tfr1a	0.134879	1.63631	0.033	0.013	1
pip4k2ab	0.134879	1.63631	0.033	0.013	1
cryl1	0.134879	1.63631	0.033	0.013	1
myl1	0.134879	1.63631	0.033	0.013	1
mfsd4b	0.134879	1.63631	0.033	0.013	1
si:ch211-159i8.4	0.134879	1.63631	0.033	0.013	1
si:dkeyp-2e4.8	0.134879	1.63631	0.033	0.013	1
dnajc19	0.134879	1.63631	0.033	0.013	1
mpc1	0.134879	1.38477	0.054	0.027	1
ercc6l	0.135558	0.455737	0.185	0.127	1
tab1	0.135619	1.52083	0.033	0.013	1
CABZ01050249.1	0.135619	1.52083	0.033	0.013	1
AL928650.4	0.135619	1.52083	0.033	0.013	1
tulp4b	0.135619	1.52083	0.033	0.013	1
CR786566.2	0.135619	1.52083	0.033	0.013	1
gpx7	0.135619	1.52083	0.033	0.013	1
NABP2	0.135619	1.52083	0.033	0.013	1
acot19	0.135619	1.52083	0.033	0.013	1
tefm	0.135777	1.32819	0.054	0.027	1
igf2a	0.135845	1.80623	0.043	0.02	1
flt4	0.135948	1.05135	0.076	0.042	1
micall2b	0.136272	0.728232	0.196	0.14	1
si:ch211-102l7.3	0.136376	1.41392	0.033	0.013	1
caln1	0.136376	1.41392	0.033	0.013	1
loxhd1a	0.136376	1.41392	0.033	0.013	1
myo9ab	0.136376	1.41392	0.033	0.013	1
znf1118	0.136679	1.27374	0.054	0.027	1
cenpf	0.136786	0.254439	0.446	0.367	1
rab5if	0.137027	0.5475	0.185	0.129	1
pdcd10b	0.137391	0.549895	0.228	0.168	1
ppm1db	0.137409	0.589004	0.174	0.12	1
kcnc1a	0.137668	0.948253	0.087	0.05	1
tomm20a.1	0.137939	0.135542	0.435	0.331	1
snrnp27	0.137995	0.356201	0.217	0.153	1
plg	0.138438	0.870775	0.087	0.05	1
mrpl2	0.138442	0.79806	0.098	0.058	1
zbtb43	0.138677	1.12174	0.054	0.027	1
si:ch73-340n8.4	0.13868	0.743225	0.12	0.076	1
arl14ep	0.138697	0.749966	0.098	0.058	1
ap1b1	0.138714	0.482504	0.304	0.231	1
CABZ01076667.1	0.138718	0.703424	0.109	0.066	1
mfsd1	0.13879	0.867635	0.087	0.05	1
nme7	0.138859	0.375782	0.272	0.202	1
mkxa	0.139006	0.828954	0.076	0.042	1
rnaseka	0.139017	1.16238	0.054	0.027	1
si:dkey-256e7.5.1	0.139017	1.16238	0.054	0.027	1
si:ch211-195e19.1	0.139017	1.16238	0.054	0.027	1
mast3b	0.139066	0.603294	0.261	0.197	1
si:ch73-257c13.2	0.139153	1.8587	0.043	0.02	1
selenop	0.139153	1.63631	0.043	0.02	1
ccnl1b	0.139205	0.267076	0.348	0.266	1
phf21aa	0.139393	0.32776	0.424	0.345	1
grinab	0.139569	0.404579	0.207	0.147	1
si:dkeyp-34f6.4	0.139592	1.07443	0.054	0.027	1
commd7	0.139788	1.7807	0.043	0.02	1
pank2	0.139788	0.221272	0.348	0.268	1
napepld	0.139806	2.41392	0.022	0.007	1
eno1b	0.139806	2.41392	0.022	0.007	1
fndc7rs1	0.139806	2.41392	0.022	0.007	1
si:ch73-191k20.3	0.139806	2.41392	0.022	0.007	1
[truncated: 6,870 more rows]

## Sheet: 4. HB13hpf_DEgenes_r6
	p_val	avg_log2FC	pct.1	pct.2	p_val_adj
mafba	1.62826e-72	4.09136	0.974	0.069	2.98151e-68
abcc8	4.43634e-37	4.03747	0.5	0.033	8.12339e-33
hoxa4a	9.75273e-35	2.80686	0.947	0.162	1.78582e-30
cyp26c1	2.07679e-25	3.69679	0.737	0.148	3.80281e-21
mtus1a	1.46662e-20	3.22239	0.421	0.047	2.68554e-16
cxcl12a	2.61493e-19	1.92805	0.921	0.264	4.7882e-15
hoxb3a	3.70742e-19	2.15056	0.842	0.229	6.78866e-15
hoxb2a	8.85814e-16	3.2003	0.342	0.042	1.62201e-11
col11a1b	1.05188e-15	3.08246	0.579	0.13	1.92611e-11
ptn	3.42782e-14	3.47805	0.263	0.027	6.27668e-10
hoxd3a	1.87434e-13	2.10852	0.579	0.14	3.43211e-09
adgrl1a	1.75401e-12	1.67131	0.711	0.216	3.21177e-08
CABZ01088367.1	2.14526e-11	4.16993	0.132	0.008	3.92818e-07
hpcal4	2.63974e-11	2.39232	0.368	0.068	4.83363e-07
wnt7ab	2.83337e-11	2.96347	0.237	0.029	5.18819e-07
negaly6	2.99228e-11	3.90689	0.105	0.004	5.47917e-07
csmd2	4.11423e-11	2.51457	0.395	0.081	7.53358e-07
atp8b5a	5.0201e-11	3.2854	0.237	0.03	9.19231e-07
palm1b	1.33056e-10	2.55047	0.421	0.095	2.43639e-06
lmo7b	1.49388e-10	5.58496	0.079	0.002	2.73544e-06
lratd1	1.72359e-10	4.07039	0.132	0.009	3.15606e-06
CR388047.3	1.74322e-10	2.70361	0.342	0.065	3.192e-06
fhod3b	3.35577e-10	1.68732	0.684	0.26	6.14475e-06
zgc:174944	4.16656e-10	2.22507	0.316	0.056	7.62938e-06
epha4b	4.65538e-10	1.31257	0.947	0.526	8.52446e-06
dbn1	5.47598e-10	2.08559	0.763	0.411	1.00271e-05
tenm4	8.09139e-10	1.23577	1	0.76	1.48161e-05
prox2	9.26894e-10	3	0.237	0.034	1.69724e-05
prdx6	1.0753e-09	2.75899	0.237	0.034	1.96899e-05
cysltr1	1.10812e-09	3.58496	0.132	0.01	2.02908e-05
si:ch73-252p3.1	1.78709e-09	2.33703	0.342	0.07	3.27235e-05
pde4cb	6.30672e-09	2.86876	0.132	0.011	0.000115482
col7a1l	8.09149e-09	1.24691	0.737	0.279	0.000148163
si:dkey-30j22.1	8.26458e-09	4.58496	0.079	0.003	0.000151333
si:ch211-188f17.1	1.58001e-08	2.09558	0.289	0.056	0.000289316
ccdc24	7.43697e-08	3.05445	0.184	0.026	0.00136178
samd10b	1.29718e-07	3.05153	0.211	0.035	0.00237526
wwtr1	1.38545e-07	1.5076	0.711	0.342	0.0025369
stk38l	4.52369e-07	3.29546	0.158	0.022	0.00828332
negr1	5.10482e-07	1.10384	0.868	0.735	0.00934743
nisch	6.37511e-07	1.98114	0.5	0.197	0.0116735
cspg5a	6.54573e-07	1.37823	0.763	0.413	0.0119859
tmsb4x	7.02614e-07	0.879163	0.868	0.7	0.0128656
lnpa.1	7.68157e-07	3.32193	0.105	0.01	0.0140657
sp9	7.68157e-07	3.20645	0.105	0.01	0.0140657
evx1	8.17754e-07	1.20645	0.421	0.127	0.0149739
fgfr1b	1.07472e-06	0.773606	1	0.852	0.0196792
BX571853.3	1.09907e-06	2.48543	0.158	0.023	0.0201252
si:dkey-217f16.6	1.22669e-06	4	0.079	0.005	0.0224619
rragd	1.29928e-06	3.58496	0.079	0.005	0.0237911
mmp2	1.65592e-06	2.43296	0.184	0.032	0.0303215
adgrg6	1.70318e-06	3.11103	0.158	0.024	0.0311869
dclk2a	1.72441e-06	1.47857	0.553	0.234	0.0315757
shroom4	2.44141e-06	1.05358	0.789	0.471	0.0447047
ppdpfb	3.1476e-06	1.89907	0.368	0.116	0.0576358
znf1183.2	3.25663e-06	2.80735	0.158	0.025	0.0596322
zgc:158328	3.61288e-06	2.20992	0.263	0.065	0.0661554
enah	4.26244e-06	1.15426	0.789	0.503	0.0780495
rasgef1ba	4.58523e-06	1.07503	0.816	0.468	0.0839601
tnfrsf21	5.03551e-06	1.6841	0.395	0.135	0.0922053
si:ch211-216b21.2	5.31038e-06	1.15736	0.395	0.126	0.0972383
nos1apa.1	6.15229e-06	0.794586	0.947	0.679	0.112655
rarab	6.38539e-06	1	0.737	0.338	0.116923
nt5c1aa	6.43037e-06	3.32193	0.105	0.012	0.117747
nbeaa	6.43505e-06	0.813424	0.789	0.391	0.117832
CABZ01057891.1	6.54679e-06	3.77761	0.079	0.007	0.119878
si:ch211-255f4.11.1	6.54679e-06	3.77761	0.079	0.007	0.119878
ctslb	6.59722e-06	3.20645	0.105	0.012	0.120802
cercam	8.78285e-06	1.81558	0.447	0.184	0.160823
thsd7ba	9.77374e-06	2.05445	0.342	0.109	0.178967
cadm1a	1.19967e-05	0.789711	0.921	0.768	0.219672
nr2f5	1.54469e-05	0.996188	0.868	0.586	0.282848
wrn	1.60841e-05	1.639	0.342	0.11	0.294516
cdk6	2.07166e-05	1.02272	0.842	0.579	0.379342
samd4a	2.47752e-05	1.42146	0.447	0.182	0.453659
dtnba	2.48382e-05	1.18911	0.763	0.503	0.454811
sardh	2.54373e-05	1.44448	0.5	0.219	0.465783
nck2a	2.82714e-05	1.25047	0.684	0.421	0.517678
chgb	3.20559e-05	2.08246	0.237	0.062	0.586975
magi2a	3.37863e-05	1.20138	0.684	0.39	0.618661
cfl2	3.76561e-05	4.58496	0.053	0.003	0.689521
arhgap39	3.82939e-05	2.52607	0.132	0.022	0.701199
si:ch211-1f22.1	3.88561e-05	4.16993	0.053	0.003	0.711494
crygm3	3.88561e-05	4.16993	0.053	0.003	0.711494
xaf1	3.88561e-05	4.16993	0.053	0.003	0.711494
si:ch211-262i1.3	3.88561e-05	4.16993	0.053	0.003	0.711494
znf1168	3.88561e-05	4.16993	0.053	0.003	0.711494
fam210aa	4.56283e-05	1.8036	0.316	0.105	0.8355
hspg2	4.88918e-05	1.16542	0.711	0.411	0.895258
si:dkey-157g16.6	5.10075e-05	1.32246	0.658	0.383	0.933998
zgc:173624	5.25174e-05	2.26303	0.184	0.042	0.961646
si:dkey-83k24.5	5.61009e-05	2.16993	0.184	0.042	1
nat8l	6.35372e-05	0.987246	0.868	0.584	1
bmp1b	6.68747e-05	2.6256	0.158	0.033	1
rbbp8	6.69213e-05	1.79837	0.237	0.065	1
dock10	6.73271e-05	2.29546	0.184	0.043	1
arfgap3	7.1505e-05	3.73697	0.079	0.009	1
bach1b	7.1505e-05	3.73697	0.079	0.009	1
shoc1	7.55391e-05	3.41504	0.079	0.009	1
hoxa1a	7.55391e-05	3.41504	0.079	0.009	1
arhgef3	7.70771e-05	3.26303	0.079	0.009	1
cdkn1cb	8.40387e-05	2.01421	0.289	0.095	1
hecw1b	8.51182e-05	2.26303	0.184	0.044	1
adarb1b	8.61894e-05	0.769276	0.895	0.704	1
med28	0.000100641	2.0614	0.184	0.044	1
prmt3	0.000107861	1.68496	0.395	0.172	1
wnt7bb	0.000110904	2.14756	0.211	0.056	1
CT990561.1	0.00012333	1.34126	0.447	0.197	1
si:dkey-195m11.8	0.000123922	0.807089	0.921	0.688	1
antxr1c	0.000124302	1.25952	0.474	0.215	1
mcf2a	0.000125165	2.16993	0.184	0.045	1
dusp4	0.000129241	1.10053	0.421	0.17	1
si:ch211-246m6.5	0.000137075	2.65896	0.105	0.016	1
ezra	0.000145913	2.37551	0.132	0.025	1
fbxo33	0.000162416	1.71707	0.237	0.069	1
vgll4b	0.000167574	1.41504	0.395	0.16	1
cdca7b	0.000168009	1.31443	0.421	0.175	1
col12a1a	0.000180721	1.24257	0.684	0.441	1
efnb3b	0.00019152	0.879938	0.895	0.666	1
foxb1a	0.000216452	2.36257	0.158	0.036	1
gab1	0.000217001	0.663263	0.921	0.64	1
cnr1	0.00023055	4.26303	0.053	0.004	1
nfe2l2a	0.000233306	2.58496	0.105	0.018	1
crybb1l2	0.000234567	4	0.053	0.004	1
lim2.1	0.000234567	4.09954	0.053	0.004	1
fam20ca	0.00023865	3.848	0.053	0.004	1
si:ch1073-391i24.1	0.00023865	3.848	0.053	0.004	1
prkag3a	0.00023865	3.848	0.053	0.004	1
cx23	0.00023865	3.848	0.053	0.004	1
BX005399.4	0.00023865	3.848	0.053	0.004	1
arid6	0.00023865	3.848	0.053	0.004	1
qkib	0.000238972	1.03626	0.684	0.455	1
arsa	0.00024278	3.58496	0.053	0.004	1
c1ql3a	0.00024278	3.58496	0.053	0.004	1
galnt18a	0.00024278	3.58496	0.053	0.004	1
pole4	0.000265831	1.41504	0.342	0.133	1
kdm5bb	0.000286697	1.08011	0.658	0.386	1
si:ch211-261d7.6	0.000288538	2.26303	0.184	0.049	1
ddr1	0.000295455	0.709436	0.868	0.626	1
nudt15	0.000300791	2.63743	0.132	0.027	1
kcnip2	0.000305049	3.33703	0.105	0.019	1
pdx1	0.000362492	2.848	0.105	0.019	1
kirrel3l	0.000363141	1.14426	0.684	0.505	1
si:ch211-214c7.4	0.000367088	0.961268	0.684	0.393	1
ccdc151	0.000400279	3.46949	0.079	0.011	1
rspo1	0.000400279	3.69188	0.079	0.011	1
zgc:73226	0.000410271	1.59282	0.342	0.139	1
sigirr	0.000418902	3	0.079	0.011	1
LO018303.1	0.000421183	3	0.079	0.011	1
sh3bp1	0.000429119	2.58496	0.132	0.029	1
pms2	0.000470542	1.37685	0.447	0.216	1
myb	0.000490026	2.21573	0.132	0.029	1
s1pr5a	0.000498134	1.67807	0.263	0.092	1
cds1	0.000498213	1.23704	0.263	0.088	1
ccdc43	0.000509056	1.6401	0.237	0.077	1
slco2a1	0.000529928	1.59502	0.316	0.126	1
col4a6	0.000546801	0.709844	0.868	0.637	1
kif9	0.000554943	1.14756	0.368	0.155	1
fgfrl1a	0.000576642	0.932886	0.474	0.227	1
dennd5b	0.000587693	0.953457	0.711	0.422	1
smoc1	0.000598033	2.47644	0.184	0.054	1
zdhhc3b	0.000600838	2.65896	0.105	0.02	1
si:ch211-102c2.7	0.000608216	1.42122	0.421	0.198	1
p2rx2	0.000609579	2.48543	0.132	0.03	1
igf2b	0.000610427	0.817623	0.579	0.315	1
trpa1a	0.000622694	1.75714	0.211	0.065	1
akt3b	0.000638667	1.23623	0.342	0.138	1
junbb	0.000648004	1.0477	0.579	0.318	1
sema5ba	0.0006842	0.582118	0.816	0.577	1
plecb	0.000688665	1.33015	0.263	0.091	1
ccdc85b	0.000713876	1.0355	0.474	0.225	1
ano8a	0.000721794	3.58496	0.079	0.012	1
zgc:109889	0.000724349	1.34697	0.395	0.181	1
SLC5A10	0.000756173	1.73697	0.211	0.066	1
si:dkey-77f5.14	0.000776815	3.20645	0.079	0.012	1
si:dkey-77f5.11	0.000810204	3	0.079	0.012	1
prelid1b	0.000835709	2.77761	0.079	0.012	1
si:dkey-16p21.7	0.00084393	1.74624	0.237	0.08	1
zeb2b	0.000847867	1.08246	0.421	0.202	1
hbegfa	0.00084891	2.67807	0.079	0.012	1
hist1h4l.22	0.000849335	4	0.053	0.005	1
mknk1	0.000854778	1.29105	0.421	0.214	1
si:dkey-34e4.1	0.00085645	1.37707	0.395	0.185	1
nop16	0.000863482	1.30485	0.316	0.125	1
IQSEC1	0.00087545	1.83007	0.184	0.054	1
cdr2a	0.000880827	1.58496	0.237	0.081	1
si:ch211-215c18.3	0.000881041	3.58496	0.053	0.005	1
si:dkey-283j8.1	0.000881041	3.58496	0.053	0.005	1
gdf10b	0.000881041	3.58496	0.053	0.005	1
taar19c	0.000881041	3.58496	0.053	0.005	1
fbxl13	0.000881041	3.58496	0.053	0.005	1
duox2	0.000881041	3.58496	0.053	0.005	1
yipf5	0.00088741	2.31194	0.132	0.031	1
mcee	0.000893945	3.36257	0.053	0.005	1
epor	0.000893945	3.36257	0.053	0.005	1
mep1b	0.000893945	3.16993	0.053	0.005	1
synpo2lb	0.000893945	3.36257	0.053	0.005	1
CABZ01087415.1	0.00090711	3.16993	0.053	0.005	1
rnmt	0.000939953	1.18861	0.368	0.16	1
si:ch211-180n24.3	0.000947325	2.44746	0.105	0.021	1
rfx7a	0.000956577	1.35614	0.316	0.129	1
aspn	0.000964688	2.08246	0.132	0.031	1
mospd2	0.0009723	1.23245	0.316	0.126	1
scara3	0.00099819	1.922	0.132	0.031	1
pcdh11.1	0.00103447	1.5603	0.316	0.134	1
sdf2	0.00115946	2.3523	0.158	0.044	1
ndrg3a	0.00122261	1.2971	0.447	0.228	1
BX119963.3	0.00125581	1.18737	0.316	0.127	1
ccdc157	0.00128402	2	0.184	0.057	1
si:dkey-205h13.1	0.00129235	1.19794	0.474	0.246	1
ptbp1b	0.00129866	0.522383	0.921	0.708	1
hells	0.0013254	0.984058	0.5	0.252	1
cntn1a	0.00134733	1.29341	0.395	0.196	1
ttc32	0.0014406	1.86876	0.158	0.044	1
sypb	0.00145088	2.88452	0.079	0.013	1
top1mt.1	0.00145088	2.88452	0.079	0.013	1
GABRB2	0.00147148	2.77761	0.079	0.013	1
nup188	0.001479	1.10599	0.421	0.201	1
sms	0.00148581	1.62149	0.211	0.07	1
slc38a7	0.00148829	1.82415	0.184	0.057	1
slc5a8l	0.00149302	2.67807	0.079	0.013	1
tnc	0.00150148	1.30132	0.447	0.237	1
cd99l2	0.00152237	1.32757	0.316	0.132	1
LO018568.2	0.00152656	2.22239	0.132	0.033	1
cyb561a3a	0.00155051	1.85457	0.211	0.071	1
mob2b	0.00155839	1.40363	0.289	0.117	1
slc2a12	0.00159737	2.0614	0.158	0.045	1
dnajc24	0.00160194	1.8625	0.184	0.058	1
cdh7a	0.00160369	1.07786	0.447	0.22	1
eif1b	0.00176509	1.03242	0.368	0.163	1
ppp2r5cb	0.00182294	1.08489	0.553	0.319	1
kif15	0.00187038	1.27462	0.395	0.197	1
hist1h4l.3	0.00187309	1.80735	0.237	0.09	1
vat1	0.00190691	0.868755	0.395	0.185	1
si:ch211-25d12.7	0.00190926	1.69188	0.158	0.045	1
enpp5	0.00192568	2.45568	0.132	0.034	1
specc1	0.00193147	1.95693	0.184	0.059	1
atp13a1	0.0019417	1.38857	0.263	0.102	1
setb	0.00200163	0.826739	0.605	0.35	1
zgc:63863	0.00204231	1.70232	0.263	0.104	1
TNPO2	0.00209198	1.93289	0.158	0.046	1
wdr82	0.00211918	1.24257	0.316	0.136	1
tet2	0.00212606	0.517699	0.947	0.726	1
sorbs2b	0.00213319	0.783867	0.658	0.39	1
muc13b	0.00213677	1.20645	0.342	0.158	1
CU607104.1	0.00220709	1.73697	0.184	0.059	1
letmd1	0.00226846	1.71989	0.158	0.046	1
si:dkeyp-69b9.6	0.00228183	1.08778	0.447	0.238	1
mpz	0.00228865	1.19564	0.316	0.133	1
tshz3a	0.00230349	3.58496	0.053	0.007	1
paxip1	0.00233124	1.04802	0.474	0.257	1
lhfpl4a	0.00233293	3.41504	0.053	0.007	1
abcc6b.1	0.00234259	2.90689	0.079	0.014	1
epgn	0.00236273	3.36257	0.053	0.007	1
nudt6	0.00236273	3.36257	0.053	0.007	1
si:ch211-132b12.4	0.00236273	3.36257	0.053	0.007	1
map1lc3c	0.00236273	3.36257	0.053	0.007	1
pcdh1gb9	0.00236273	3.36257	0.053	0.007	1
tlx3b	0.00236273	3.36257	0.053	0.007	1
wnt7aa	0.00237465	2.03747	0.184	0.061	1
fndc7rs1	0.00239263	3.16993	0.053	0.007	1
rnf41l	0.00239263	3.16993	0.053	0.007	1
parp6a	0.00239263	3.16993	0.053	0.007	1
loxl2a	0.00239263	3.16993	0.053	0.007	1
mcm2	0.00241208	1.05772	0.553	0.336	1
p2rx7	0.00241805	2.77761	0.079	0.014	1
gpaa1	0.00244982	2.67807	0.079	0.014	1
wdcp	0.00244982	2.67807	0.079	0.014	1
brcc3	0.00244982	2.67807	0.079	0.014	1
oca2	0.00261765	2.32862	0.132	0.035	1
arhgap29b	0.00263359	0.944505	0.605	0.398	1
ubn2b	0.00269009	1.11984	0.421	0.226	1
gas6	0.00269342	2.04064	0.132	0.035	1
id2b	0.00270943	1.58496	0.184	0.06	1
cdc6	0.00273239	1.23275	0.421	0.218	1
rnf220a	0.00281873	0.995773	0.684	0.511	1
dnajc25	0.00288646	2.09954	0.105	0.024	1
cbx1b	0.00289139	1.8625	0.184	0.061	1
gabra5	0.00291795	1.848	0.105	0.024	1
kcnk5b	0.00292676	1.61918	0.263	0.109	1
chst11	0.00294589	1.63743	0.289	0.127	1
insig1	0.00303955	1.83007	0.158	0.048	1
slc6a9	0.00308142	1.37737	0.316	0.146	1
map3k19	0.00315911	2.10692	0.132	0.036	1
CU570791.3	0.00318748	2.29956	0.132	0.036	1
si:dkey-117n7.5	0.00320636	1.54543	0.184	0.061	1
zcchc4	0.00339772	1.07861	0.263	0.104	1
uhrf1	0.00349267	0.870717	0.526	0.31	1
clul1.1	0.00351882	1.58496	0.184	0.062	1
myh14	0.00352066	0.808239	0.579	0.333	1
vipr1b	0.00352116	2.41504	0.105	0.025	1
CABZ01083166.1	0.00357975	3	0.079	0.015	1
lgals3bpb	0.00362547	2.90689	0.079	0.015	1
nxph2b	0.00364256	2.02425	0.158	0.05	1
slc25a15b	0.00368712	2.73697	0.079	0.015	1
reps1	0.00380156	1.11309	0.395	0.204	1
napgb	0.00380278	2.152	0.105	0.025	1
pstpip1a	0.00384255	1.51887	0.184	0.062	1
zdhhc15a	0.00386469	1.56704	0.316	0.151	1
rrp1	0.00399367	1.36257	0.211	0.077	1
eif1axa	0.00404814	0.781735	0.5	0.279	1
zgc:171599	0.00418607	1.442	0.316	0.152	1
agpat4	0.00419294	1.03317	0.263	0.106	1
mindy1	0.00420535	1.04753	0.368	0.182	1
bach1a	0.00436984	1.50967	0.158	0.049	1
n4bp2	0.00437206	1.37291	0.289	0.132	1
arhgap21b	0.00439283	0.444258	0.974	0.816	1
si:ch1073-110a20.7	0.00460901	2.41504	0.105	0.026	1
BX248501.2	0.00466145	1.74366	0.211	0.081	1
zfyve9a	0.00475089	0.972519	0.447	0.254	1
foxred2	0.00479249	1.442	0.237	0.096	1
lonp1	0.00481914	0.938971	0.474	0.276	1
chchd6b	0.00482768	1.63743	0.158	0.05	1
crb1	0.00484753	0.536599	0.632	0.383	1
fbxo11a.1	0.00487552	0.928339	0.553	0.343	1
gpr63	0.00491364	2.20645	0.105	0.026	1
btr21.1	0.00491364	2.20645	0.105	0.026	1
kcnip3b	0.00497419	3.58496	0.053	0.008	1
sync	0.00497757	2.152	0.105	0.026	1
osbp2	0.00497757	2.09954	0.105	0.026	1
tor2a	0.00511339	2	0.132	0.038	1
spx	0.00511517	3.16993	0.053	0.008	1
si:dkey-196n19.2	0.00511517	3.16993	0.053	0.008	1
lurap1	0.00511517	3.16993	0.053	0.008	1
BX511120.2	0.00511517	3.16993	0.053	0.008	1
il13	0.00511517	3.16993	0.053	0.008	1
LO018422.1	0.00511517	3.16993	0.053	0.008	1
CABZ01027646.1	0.00517197	3	0.053	0.008	1
amot	0.00517464	0.527978	0.842	0.7	1
ebag9	0.00524045	1.922	0.132	0.038	1
cmtm4	0.00524421	1.02272	0.289	0.129	1
wnt4	0.00531639	0.493558	0.5	0.277	1
arhgef12b	0.00532618	0.624491	0.816	0.723	1
zgc:103482	0.00562074	2.53434	0.105	0.027	1
epha7	0.0056444	0.405156	0.711	0.464	1
chpt1	0.00567718	2.58496	0.079	0.016	1
ppox	0.00567718	2.58496	0.079	0.016	1
si:ch73-196l6.5	0.00567718	2.58496	0.079	0.016	1
si:dkey-170l10.1	0.00570434	1.58496	0.158	0.052	1
cars1	0.00572736	1.04891	0.237	0.095	1
si:dkey-250k10.4	0.00574177	2.41504	0.079	0.016	1
irf4b	0.00574177	2.4975	0.079	0.016	1
tgm2l	0.00574177	2.4975	0.079	0.016	1
tlcd3bb	0.00574177	2.4975	0.079	0.016	1
atp6v0a2a	0.00574177	2.4975	0.079	0.016	1
nipa2	0.0057646	1.41504	0.184	0.066	1
stmn4	0.00578828	1.11366	0.263	0.112	1
si:dkey-79d12.6	0.00580995	2.33703	0.079	0.016	1
si:dkey-84k17.2	0.00580995	2.41504	0.079	0.016	1
ncl	0.00583728	0.507929	0.868	0.7	1
pcgf6	0.00591038	1.53185	0.211	0.082	1
nrbf2b	0.00591316	1.47644	0.184	0.066	1
qkia	0.00596954	0.491725	0.868	0.728	1
zgc:173552.1	0.00598817	1.27915	0.211	0.08	1
si:dkey-24c2.9	0.0059973	2.36257	0.105	0.027	1
cacul1	0.00599817	1.56506	0.184	0.067	1
slc24a5	0.00609044	1.43522	0.184	0.066	1
ctnna2	0.00609961	1.0817	0.474	0.299	1
zmym4	0.00613016	0.777608	0.395	0.196	1
tapbpl	0.00614838	2.26303	0.105	0.027	1
hspa4l	0.00640158	1.11247	0.316	0.152	1
uck1	0.00647598	2.04891	0.105	0.027	1
cep19	0.00648467	1.848	0.132	0.039	1
fscn1a	0.00648671	0.962245	0.395	0.211	1
grhl2a	0.00653494	1.46522	0.237	0.1	1
flot2b	0.00663795	1.95269	0.105	0.027	1
srpk1b	0.00669251	0.735028	0.553	0.338	1
ephb1	0.00678596	1.54057	0.132	0.039	1
cluap1	0.00687309	1.31962	0.263	0.117	1
skia	0.00701614	0.557161	0.895	0.688	1
cemip2	0.00705044	0.583597	0.737	0.581	1
msh6	0.00708707	0.893999	0.579	0.391	1
peli2	0.00709845	0.730967	0.632	0.443	1
ywhae2	0.00718142	1.05098	0.289	0.13	1
mef2b	0.00731417	2.39232	0.105	0.029	1
mcm5	0.00732196	0.674869	0.526	0.311	1
C20H1orf198	0.00737058	1.27511	0.263	0.117	1
zgc:175107	0.00738885	1.47644	0.184	0.068	1
exo5	0.00740906	1.27417	0.263	0.116	1
pwp1	0.00758959	1.65605	0.211	0.088	1
AK6	0.00764231	1.88452	0.132	0.041	1
etf1b	0.00766167	0.783344	0.658	0.499	1
rbm24a	0.00767076	1.58496	0.132	0.041	1
dnmt3aa	0.00769782	1.922	0.184	0.071	1
BX942815.11	0.00771128	1.58496	0.158	0.054	1
CR848788.1	0.00779538	1.17284	0.447	0.27	1
ANOS1	0.00780298	1.51887	0.263	0.118	1
crema	0.00790218	0.777608	0.579	0.393	1
mid1ip1l	0.00794035	1.74366	0.132	0.041	1
gpn3	0.00794035	1.74366	0.132	0.041	1
lrrtm2	0.00803086	1.29218	0.263	0.115	1
arhgap25	0.00804184	1.71049	0.132	0.041	1
top3a	0.00804683	1.29956	0.184	0.068	1
ackr3b	0.00810399	0.873088	0.395	0.219	1
dchs1a	0.00810465	1.10923	0.237	0.099	1
ftr24	0.00813905	2.4975	0.079	0.018	1
si:dkey-9i23.15	0.00813905	2.4975	0.079	0.018	1
BX681416.2	0.00813905	2.4975	0.079	0.018	1
dhrs13l1	0.00813905	2.4975	0.079	0.018	1
crestin	0.0082256	2.33703	0.079	0.018	1
nlrc8	0.0082256	2.41504	0.079	0.018	1
nmnat1	0.0082256	2.41504	0.079	0.018	1
tti1	0.00827687	1.71707	0.184	0.071	1
tgfbr2b	0.00830005	1.35614	0.158	0.055	1
apoeb	0.00839405	1.14202	0.184	0.068	1
golt1ba	0.00840986	2.26303	0.079	0.018	1
antxr1a	0.00840986	2.26303	0.079	0.018	1
dnajc9	0.00842938	1.41504	0.237	0.103	1
bms1	0.00843341	0.810774	0.447	0.248	1
heatr6	0.00844856	1.23133	0.211	0.083	1
ech1	0.00847709	1.95269	0.105	0.029	1
nudt9	0.00852751	1.42742	0.237	0.104	1
gpc4	0.00857032	0.4975	0.895	0.686	1
C24H8orf34	0.00857783	1.81943	0.105	0.029	1
dpysl5a	0.00858376	1.32862	0.289	0.137	1
pde4a	0.00866955	0.85457	0.237	0.099	1
cdan1	0.00868012	0.991438	0.289	0.134	1
ppp1r14bb	0.00869443	1.10923	0.447	0.283	1
asphd2	0.00871349	1.69744	0.184	0.071	1
zgc:173570	0.00875835	1.16463	0.316	0.157	1
itgb1a	0.00878487	0.982926	0.316	0.151	1
BX548028.1	0.00879041	0.689151	0.579	0.356	1
or115-9	0.0087956	4	0.053	0.009	1
arf2a	0.00880078	0.914027	0.395	0.209	1
si:dkey-56f14.4	0.00888472	1.90046	0.132	0.042	1
rfx4	0.00892842	0.45637	0.921	0.821	1
qdpra	0.0089525	2	0.132	0.042	1
rufy1	0.00901288	1.08671	0.237	0.1	1
znf341	0.00905043	1.46949	0.184	0.07	1
psmd5	0.00905397	1.75207	0.158	0.056	1
ska3	0.00905745	1.20645	0.237	0.101	1
si:ch73-386h18.1	0.0091357	0.612443	0.684	0.484	1
rnf165a	0.00914374	0.834356	0.579	0.404	1
zgc:194202	0.00915384	3.41504	0.053	0.009	1
si:ch211-269k10.2	0.00925546	0.732228	0.579	0.382	1
CABZ01079267.1	0.00939348	1.77761	0.132	0.042	1
camk1db	0.00943107	1.36257	0.184	0.07	1
mkxa	0.00951019	1.71049	0.132	0.042	1
slc19a2	0.0095131	1.36654	0.237	0.103	1
znf995.1	0.00952631	3	0.053	0.009	1
tmprss4b	0.00952631	3	0.053	0.009	1
neurog1	0.00952631	3	0.053	0.009	1
btr25	0.00952631	3	0.053	0.009	1
si:ch1073-398f15.1	0.00952631	3	0.053	0.009	1
plgrkt	0.00952631	3	0.053	0.009	1
si:dkey-207b20.2	0.00952631	3	0.053	0.009	1
si:ch211-234p6.5	0.00952631	3	0.053	0.009	1
CABZ01034698.1	0.00952631	3	0.053	0.009	1
pamr1	0.00952631	3	0.053	0.009	1
pipox	0.0095675	1.51457	0.184	0.071	1
zgc:193726	0.00962029	2.848	0.053	0.009	1
si:ch211-207k7.4	0.00962029	2.848	0.053	0.009	1
crhr1	0.00962029	2.26303	0.053	0.009	1
si:ch211-209f23.6	0.00962029	2.848	0.053	0.009	1
si:ch211-121a2.4	0.00962029	2.848	0.053	0.009	1
zgc:66426	0.00962029	2.848	0.053	0.009	1
znf1159	0.00962029	2.848	0.053	0.009	1
pde4ca	0.00963856	1.3991	0.184	0.07	1
dnph1	0.00971638	2.71049	0.053	0.009	1
si:ch211-155k24.9	0.00978388	0.770087	0.553	0.382	1
sat1a.1	0.00981325	2.46949	0.053	0.009	1
si:dkey-6i22.5	0.00986167	1.34395	0.237	0.104	1
psip1a	0.00993618	0.802699	0.474	0.277	1
bach2b	0.0100673	0.54341	0.789	0.602	1
cad	0.0100989	0.489942	0.711	0.508	1
letm2	0.0101111	0.953706	0.395	0.219	1
zgc:153352	0.0103333	1.53434	0.158	0.056	1
ahcy	0.0103358	1.41504	0.184	0.071	1
spry4	0.0103983	0.872244	0.421	0.242	1
trpm3	0.0104222	1.88452	0.105	0.03	1
rrp36	0.0104246	1	0.263	0.118	1
siva1	0.0104267	1.20482	0.316	0.162	1
grb10b	0.0105735	0.847997	0.553	0.376	1
hmga2	0.0105894	0.873823	0.474	0.279	1
flvcr1	0.0106894	1.25649	0.289	0.138	1
usp44	0.010789	0.693543	0.5	0.298	1
dhtkd1	0.0108327	1.16993	0.211	0.087	1
zbtb39	0.0109494	2.51457	0.079	0.019	1
gpr146	0.0109664	1.21573	0.289	0.141	1
ahrrb	0.0111607	1.67807	0.132	0.043	1
srd5a3	0.0112606	2.41504	0.079	0.019	1
keap1a	0.0112953	1.67807	0.132	0.043	1
FIG4	0.0112953	1.71049	0.132	0.043	1
adamtsl3	0.0113076	1.14202	0.184	0.071	1
cox18	0.0113729	2.33703	0.079	0.019	1
es1	0.0114313	1.67807	0.132	0.043	1
coq10b	0.0114464	1.22556	0.316	0.163	1
ripply1	0.0114877	1.09954	0.211	0.087	1
slc16a10	0.0114922	2.26303	0.079	0.019	1
trir	0.0115523	0.896252	0.368	0.2	1
rex1bd	0.0115614	1.75714	0.184	0.073	1
si:ch211-79g12.1	0.0116126	2.19265	0.079	0.019	1
PSMD4	0.0117072	2.31194	0.105	0.031	1
si:ch1073-164k15.3	0.0117072	1.61534	0.132	0.043	1
stk17a	0.0117691	1.24511	0.184	0.071	1
sp7	0.0117814	1.71049	0.158	0.058	1
BX000701.1	0.0119412	2.09311	0.132	0.044	1
immt	0.0119636	1.25277	0.263	0.124	1
zfhx3	0.0120297	0.648778	0.579	0.363	1
isg20	0.0120646	0.60311	0.658	0.468	1
bub3	0.0122292	1.42576	0.263	0.125	1
cpt2	0.0122365	2.12553	0.105	0.031	1
hspa8b	0.0122992	1.17133	0.553	0.375	1
ppp1r12a	0.0123016	0.523003	0.737	0.512	1
zmp:0000000619	0.0124158	1.50696	0.184	0.073	1
fosaa	0.0124389	1.29218	0.211	0.089	1
gabrb3	0.0124394	2	0.105	0.031	1
atp13a3	0.012489	0.587469	0.605	0.402	1
e2f4	0.0125305	0.737837	0.474	0.274	1
map3k15	0.0125855	1.11366	0.237	0.105	1
zgc:112492	0.012776	2	0.105	0.031	1
BX323461.1	0.0128384	1.63743	0.132	0.044	1
sf3b4	0.0128603	1.23704	0.237	0.106	1
cux2b	0.012917	1.90689	0.105	0.031	1
st3gal3b	0.0129401	0.664866	0.658	0.51	1
itpk1a	0.0129682	1.30293	0.211	0.09	1
hint1	0.0130718	1.55943	0.158	0.058	1
nxph3	0.013171	1.16175	0.158	0.058	1
cngb1b	0.0133005	1.53434	0.211	0.093	1
map7d1a	0.013488	0.54911	0.842	0.634	1
smpd2b	0.0135508	1.20992	0.184	0.072	1
znf143b	0.0137121	0.421216	0.605	0.344	1
rap1aa	0.0137169	0.993686	0.368	0.208	1
nutf2	0.0137307	0.956373	0.342	0.185	1
klhdc4	0.0137806	0.833222	0.368	0.197	1
rfc4	0.0138335	0.984058	0.316	0.163	1
rassf2a	0.0138427	0.481576	0.763	0.524	1
uqcrq	0.0139442	1.27753	0.211	0.091	1
efcab11	0.0141711	0.795554	0.605	0.452	1
si:ch211-153f2.7	0.0142079	1.2115	0.237	0.107	1
pimr93	0.0142451	1.39232	0.158	0.058	1
shmt1	0.0142926	1.22039	0.211	0.09	1
adpgk2	0.0144886	1.18408	0.289	0.147	1
tmtc3	0.0146542	0.884523	0.368	0.198	1
ndnfl	0.0146594	3.58496	0.053	0.01	1
slc23a2	0.0147143	0.791991	0.553	0.36	1
ntrk1	0.0147156	2.38333	0.079	0.02	1
csmd3a	0.0150613	1.33703	0.184	0.075	1
crata	0.0151106	2.33703	0.079	0.02	1
rundc3b	0.0151817	1.3455	0.158	0.059	1
pkn2	0.0152249	1.47917	0.316	0.174	1
si:dkey-32e23.4	0.0152408	1.61096	0.132	0.045	1
sharpin	0.015252	2.19265	0.079	0.02	1
cacnb4a	0.015252	2.26303	0.079	0.02	1
trappc1	0.015252	2.26303	0.079	0.02	1
lhfpl2a	0.015252	2.26303	0.079	0.02	1
sqor	0.015252	2.26303	0.079	0.02	1
klc1a	0.0153532	1.14886	0.289	0.149	1
pafah1b2	0.0154031	2.19265	0.079	0.02	1
cldn10a	0.0154031	2.19265	0.079	0.02	1
syn2a	0.0154031	2.19265	0.079	0.02	1
tox3	0.0154294	0.725069	0.553	0.386	1
si:ch73-138e16.6	0.0155926	1.06454	0.526	0.36	1
ttc14	0.0156137	0.840801	0.395	0.22	1
pik3r2	0.0156467	0.812373	0.526	0.346	1
mcoln1b	0.0158098	1.90689	0.105	0.032	1
raf1a	0.0158098	1.77761	0.105	0.032	1
rreb1a	0.0158563	0.786596	0.421	0.253	1
chrm2a	0.0158936	2.848	0.053	0.01	1
gpx1b	0.0158936	2.848	0.053	0.01	1
tgfb2	0.0158936	2.848	0.053	0.01	1
si:ch211-229b6.1	0.0158936	2.848	0.053	0.01	1
si:dkey-182i3.10	0.0158936	2.848	0.053	0.01	1
c1galt1a	0.0158936	2.848	0.053	0.01	1
pigbos1	0.0159269	1.55522	0.132	0.045	1
odf3l2b	0.0159773	1.8625	0.105	0.032	1
slco1f1	0.0160343	2.71049	0.053	0.01	1
znfl1b	0.0160343	2.71049	0.053	0.01	1
zgc:163080	0.0160343	2.71049	0.053	0.01	1
mark3b	0.0161094	0.843995	0.447	0.28	1
nhsl1a	0.0161338	2.18641	0.132	0.046	1
cdh17	0.0161784	2.58496	0.053	0.01	1
sult2st1	0.0161784	2.58496	0.053	0.01	1
sv2a	0.0161874	1.32623	0.158	0.059	1
rab22a	0.0161875	1.26303	0.158	0.059	1
FO834850.1	0.0163167	1.69744	0.105	0.032	1
dbx1a	0.0163235	2.16993	0.053	0.01	1
axdnd1	0.0163672	2.03037	0.132	0.046	1
pdlim4	0.0164101	1.11958	0.342	0.185	1
bxdc2	0.0165428	1.09954	0.289	0.149	1
alx4a	0.0167047	1.91511	0.158	0.062	1
acacb	0.0167409	1.22422	0.211	0.093	1
sgsm2	0.0167812	1.12553	0.316	0.174	1
rif1	0.0168817	0.868175	0.447	0.27	1
rpl26	0.0172	0.742504	0.5	0.332	1
psmd8	0.017224	1.04064	0.263	0.127	1
ddb2	0.0172401	1.56704	0.184	0.077	1
enc1	0.0172761	0.841852	0.553	0.373	1
epha2b	0.0173363	0.418065	0.684	0.476	1
l1cama	0.0176267	1.07189	0.237	0.109	1
zgc:110319	0.0176981	1.67807	0.132	0.046	1
cfap45	0.0177032	1.37551	0.184	0.077	1
hax1	0.0180171	1.02272	0.316	0.169	1
zgc:112185	0.0185596	1.14756	0.237	0.112	1
zgc:162879	0.0185822	1.38333	0.184	0.078	1
farp2	0.0186833	0.742702	0.526	0.349	1
afap1l1a	0.0187512	1.96605	0.105	0.033	1
znf451	0.0187606	1.95269	0.105	0.033	1
nek2	0.0188311	0.954912	0.368	0.214	1
sncga	0.0189263	1.90689	0.105	0.033	1
capns1b	0.0191118	1.94111	0.132	0.047	1
znf974	0.0191198	1.8625	0.105	0.033	1
pcna	0.0191669	0.629105	0.658	0.51	1
cbfa2t2	0.0191683	0.857042	0.342	0.188	1
mtmr2	0.0192634	1.43812	0.158	0.061	1
si:dkey-261j15.2	0.0193953	1.03653	0.237	0.11	1
zgc:91890	0.0194841	1.74846	0.132	0.047	1
supt16h	0.0196851	0.580571	0.632	0.464	1
gss	0.0197098	1.69744	0.105	0.033	1
emx2	0.0197099	1.73697	0.105	0.033	1
dnai2b	0.0197099	1.73697	0.105	0.033	1
si:dkey-79d12.4	0.0197476	2.26303	0.079	0.021	1
znf593	0.0198144	1.14018	0.211	0.093	1
tph2	0.0198145	1.12553	0.211	0.093	1
mycb	0.0198274	1.0115	0.342	0.194	1
aplp1	0.0199098	1.38333	0.105	0.033	1
zgc:153031	0.0199216	2.19265	0.079	0.021	1
C11H1orf50	0.0199216	2.19265	0.079	0.021	1
ccna2	0.0199526	0.758992	0.421	0.248	1
NAV1	0.0200358	0.559752	0.553	0.363	1
BX470182.3	0.0200393	1.08746	0.289	0.155	1
sult3st1	0.0201083	2.12553	0.079	0.021	1
ctsc	0.0201083	2.12553	0.079	0.021	1
tmem165	0.0201427	1.56704	0.184	0.08	1
kpnb1	0.0203144	0.900464	0.447	0.287	1
mbd3a	0.0203263	0.691878	0.342	0.179	1
snu13a	0.0204537	1.074	0.237	0.111	1
stk39	0.0206743	1.26303	0.316	0.177	1
BX511034.1	0.0208375	1.29956	0.184	0.078	1
crabp2a	0.0208676	1.73252	0.132	0.047	1
sh3pxd2aa	0.0208831	1.26303	0.211	0.095	1
TXN	0.0210191	0.578043	0.5	0.305	1
tmem126a	0.0210891	1.26303	0.184	0.078	1
cdh4	0.0212624	1.81237	0.105	0.034	1
robo2.1	0.0214304	1.22741	0.263	0.134	1
C18H11orf58	0.0214327	1.36257	0.184	0.079	1
si:ch73-364h19.1	0.0221101	0.723876	0.474	0.291	1
fam135a	0.0223043	1.16542	0.211	0.095	1
pld2	0.022334	1.848	0.105	0.034	1
lypc	0.0223927	1.34792	0.158	0.062	1
prkd4	0.0224312	2.14018	0.132	0.049	1
jade2	0.0224574	1.90689	0.105	0.034	1
si:ch211-139l2.1	0.0225534	1.81237	0.105	0.034	1
rpp25l	0.0225575	1.23447	0.211	0.096	1
si:dkeyp-97b10.3	0.0226323	1.6888	0.158	0.065	1
plekhg7	0.0227214	1.074	0.211	0.095	1
odc1	0.0227331	1.21573	0.132	0.047	1
adcy5	0.0227697	0.715969	0.342	0.189	1
mtfr2	0.0228038	1.23447	0.211	0.096	1
trappc5	0.0228458	2.54057	0.105	0.035	1
lats2	0.0229676	0.769046	0.289	0.146	1
ddr2l	0.0230608	1.37551	0.211	0.098	1
gabpa	0.0232224	0.799467	0.368	0.213	1
apoc2	0.023322	1.69744	0.105	0.034	1
zgc:92912	0.0234339	3.12553	0.053	0.011	1
zgc:112962	0.0235219	1.85704	0.132	0.049	1
eral1	0.0235389	1.36257	0.184	0.08	1
ifrd2	0.0235519	0.804984	0.395	0.229	1
itpkb	0.0236261	3	0.053	0.011	1
plac8l1	0.0236261	3	0.053	0.011	1
dnmt3bb.3	0.0236905	0.916584	0.289	0.15	1
tekt1	0.0237667	2.51457	0.079	0.022	1
tox2	0.0237682	0.825436	0.553	0.409	1
mtmr6	0.0239046	1.50696	0.158	0.065	1
plagl2	0.023915	0.453963	0.868	0.705	1
cln6a	0.0239166	2.77761	0.053	0.011	1
rps6kal	0.0239764	0.623624	0.5	0.321	1
tmem144a	0.0240125	1.58496	0.105	0.034	1
si:dkey-16p19.1	0.024052	2.64636	0.079	0.022	1
matr3l1.1.1	0.0241336	0.693669	0.553	0.35	1
oat	0.0241377	1.14018	0.211	0.096	1
camk1da	0.0244082	2.71049	0.053	0.011	1
ghrhrb	0.0244082	2.71049	0.053	0.011	1
ftr12.1	0.0244082	2.71049	0.053	0.011	1
bpnt1	0.0244082	2.71049	0.053	0.011	1
si:ch211-160f23.7	0.0244082	2.71049	0.053	0.011	1
si:ch73-367f21.6	0.0244082	2.71049	0.053	0.011	1
megf6a	0.0244082	2.71049	0.053	0.011	1
npr2	0.0244577	0.694192	0.132	0.047	1
zgc:56585	0.0244771	1.80735	0.132	0.049	1
znf1091.1	0.0244821	2.20645	0.079	0.022	1
zgc:158803	0.0245071	0.884523	0.368	0.212	1
lamb2	0.0245398	0.729352	0.553	0.418	1
RIMS2	0.0245752	1.05037	0.289	0.156	1
cx52.6	0.0246036	2.46949	0.053	0.011	1
plekhs1	0.0246036	2.58496	0.053	0.011	1
s100a11	0.0246036	2.58496	0.053	0.011	1
rfc5	0.0246048	0.808239	0.342	0.191	1
slka	0.024661	1.26303	0.342	0.213	1
col1a1b	0.0248042	2.46949	0.053	0.011	1
CU861903.1	0.0248042	2.46949	0.053	0.011	1
insrb	0.0248561	0.459083	0.947	0.918	1
vezt	0.0248911	1.35789	0.211	0.1	1
cdh2	0.0249148	0.373355	0.974	0.955	1
BX601646.1	0.025006	2.16993	0.053	0.011	1
gid8a	0.0250082	1.26303	0.184	0.08	1
htr3b	0.0251931	0.833222	0.316	0.172	1
smim13	0.0253019	2.04064	0.158	0.065	1
frmd4ba	0.0253065	0.372791	0.842	0.681	1
si:ch211-13c6.2	0.025398	0.524267	0.579	0.382	1
si:ch211-185a18.2	0.0254151	0.66282	0.658	0.571	1
tex261	0.0254871	0.952694	0.237	0.113	1
slc5a9	0.0255511	1.6644	0.132	0.049	1
stimate	0.0256355	1.28118	0.263	0.14	1
MFSD3	0.0256553	2.0614	0.079	0.022	1
lrrc6	0.0256553	2.0614	0.079	0.022	1
wdr91	0.0256553	2	0.079	0.022	1
si:ch73-366l1.5	0.0258915	1.20992	0.184	0.08	1
rbm39b	0.025919	0.842459	0.289	0.15	1
ss18	0.0259919	0.878371	0.368	0.214	1
sept10	0.0260045	1.8036	0.132	0.05	1
si:dkey-286h2.3	0.0261117	1.94111	0.079	0.022	1
ap3b1a	0.0263905	1.05722	0.289	0.158	1
tmem11	0.0264589	1.41504	0.184	0.082	1
rassf8a	0.0267362	1	0.237	0.115	1
gsk3ab	0.0269243	0.680746	0.553	0.384	1
ap2m1a	0.0269604	0.975168	0.368	0.227	1
plekhh1	0.0269802	0.262488	0.947	0.759	1
haus6	0.0270752	1.25789	0.342	0.207	1
vps45	0.0273269	0.941106	0.263	0.134	1
slc25a46	0.027342	1.46949	0.132	0.049	1
tuba8l4	0.0276469	0.474539	0.816	0.638	1
stard8	0.027723	0.952066	0.474	0.338	1
tspan17	0.0277949	0.505871	0.658	0.532	1
nup210	0.0278368	0.596278	0.579	0.379	1
map3k4	0.0279166	0.456488	0.711	0.536	1
ssuh2rs1	0.0279622	0.724058	0.526	0.359	1
cd81a	0.0280158	0.311115	0.895	0.724	1
cdh31	0.0281217	1.48063	0.105	0.035	1
pkmyt1	0.0281839	0.702319	0.342	0.189	1
snx5	0.0282265	1.28379	0.158	0.065	1
stag1a	0.0283531	0.866733	0.447	0.309	1
zdhhc13	0.0283671	1.60514	0.158	0.066	1
atp5mc3a	0.0284386	0.990781	0.263	0.136	1
rcn1	0.0284549	0.918206	0.237	0.115	1
wipf2a	0.0284661	1.41504	0.132	0.049	1
prpf38a	0.0285622	1.43296	0.184	0.083	1
tex2	0.0287311	1.19265	0.184	0.081	1
nt5dc3	0.0287311	1.19265	0.184	0.081	1
zgc:162200	0.0287472	1.09097	0.263	0.138	1
rtcb	0.0287617	1.63743	0.132	0.05	1
pex14	0.0290031	0.945552	0.263	0.135	1
tead3b	0.0290718	0.526558	0.658	0.521	1
si:ch211-255f4.7	0.0290968	1.88452	0.132	0.052	1
slc36a1	0.0291442	1.43991	0.211	0.103	1
si:dkey-30h22.11	0.0292174	2.04064	0.105	0.036	1
si:dkey-271j15.3	0.0294265	1.41504	0.158	0.066	1
cactin	0.0295003	1.53051	0.211	0.102	1
vezf1b	0.0295309	1.11548	0.263	0.139	1
nyap2a	0.0296264	1.23919	0.132	0.049	1
zgc:174222.1	0.0296724	1.41504	0.211	0.104	1
med17	0.0297502	2.44746	0.079	0.023	1
elfn1b	0.0298285	1.922	0.105	0.036	1
si:ch211-266o15.1	0.0299737	0.607064	0.579	0.419	1
si:dkey-27b3.2	0.0300723	0.946362	0.263	0.135	1
usp21	0.0300894	2.58496	0.079	0.023	1
BX640512.3	0.030219	1.36257	0.158	0.066	1
sys1	0.030312	1.88452	0.105	0.036	1
kdelr2b	0.0304223	1.55522	0.132	0.05	1
slc4a1a	0.0305151	2.26303	0.079	0.023	1
si:dkeyp-7a3.1	0.0305165	2.41504	0.079	0.023	1
trmt5	0.0305588	1.04064	0.211	0.099	1
ncoa3	0.0305717	0.475255	0.711	0.531	1
arhgap32b	0.0312556	0.676027	0.579	0.422	1
unga	0.0314466	1.01728	0.263	0.14	1
pusl1	0.0316402	1.074	0.211	0.1	1
tsg101b	0.0316443	1.38857	0.132	0.05	1
CR847936.6	0.0316444	1.01207	0.237	0.117	1
nudt17	0.031775	1.73697	0.105	0.036	1
ifi35	0.0318124	2.0614	0.079	0.023	1
pros1	0.0318124	2.0614	0.079	0.023	1
dalrd3	0.0318124	1.94111	0.079	0.023	1
dnal1	0.0318124	2.0614	0.079	0.023	1
CABZ01089777.1	0.0318124	2.0614	0.079	0.023	1
si:ch211-245j22.3	0.0318124	2.0614	0.079	0.023	1
si:ch211-127m7.2	0.0318124	2.0614	0.079	0.023	1
dkc1	0.0318255	0.555215	0.737	0.552	1
setd1ba	0.0318529	0.599462	0.5	0.325	1
ciita	0.0319559	1.41504	0.132	0.05	1
hacd2	0.0320098	1.1635	0.158	0.066	1
si:dkey-56m15.8	0.0320326	3.58496	0.026	0.003	1
ftr34	0.0320326	3.58496	0.026	0.003	1
BX005462.3	0.0320326	3.58496	0.026	0.003	1
si:dkey-88e18.2	0.0320326	3.58496	0.026	0.003	1
xrn2	0.0320582	0.529858	0.789	0.591	1
alg1	0.0320659	1.69744	0.105	0.036	1
C18H19orf54	0.0320806	2	0.079	0.023	1
si:ch211-210g13.5	0.0321275	2.03242	0.158	0.068	1
ntn1a	0.0321395	0.726982	0.579	0.418	1
ttc16	0.0322486	3.26303	0.026	0.003	1
rbfox1l	0.0322486	3.26303	0.026	0.003	1
zmp:0000001267	0.0322486	3.26303	0.026	0.003	1
tmem91	0.0322486	3.26303	0.026	0.003	1
chsy1	0.0323195	0.266682	0.842	0.698	1
osgin2	0.0323506	1.83007	0.079	0.023	1
slc25a27	0.0323506	1.94111	0.079	0.023	1
si:ch211-57b15.1	0.0324662	3	0.026	0.003	1
tesmin	0.0326224	1.83007	0.079	0.023	1
acer3	0.0326224	1.88452	0.079	0.023	1
heg1	0.0326538	1.58496	0.105	0.036	1
si:ch211-193k19.1	0.0326538	1.54934	0.105	0.036	1
henmt1	0.0326538	1.62149	0.105	0.036	1
zgc:193742	0.0326538	1.62149	0.105	0.036	1
INSYN2A	0.032763	0.895663	0.342	0.195	1
si:ch211-74m13.1	0.032951	1.58496	0.105	0.036	1
ptpn23a	0.0329815	1.38333	0.184	0.086	1
reep3a	0.032986	1.61096	0.132	0.052	1
unc13ba	0.0331711	1.67807	0.079	0.023	1
tspan10	0.0331712	1.63077	0.079	0.023	1
itga2.2	0.0332501	1.51457	0.105	0.036	1
tmem134	0.0333435	0.73252	0.368	0.213	1
si:ch211-63i20.3	0.0335516	1.38333	0.105	0.036	1
wdpcp	0.0337082	1.07595	0.237	0.12	1
btr04.1	0.0340017	2.88452	0.053	0.012	1
tex264a	0.0342104	0.889154	0.368	0.232	1
timm10	0.0343681	1.52607	0.132	0.052	1
zgc:162171	0.0343836	2.58496	0.053	0.012	1
vamp5	0.0345065	1.54543	0.158	0.069	1
otpb	0.034513	3.73697	0.053	0.012	1
fkbp11	0.0346788	3	0.079	0.024	1
BX510301.2	0.0346985	1.26303	0.158	0.067	1
gas2l1	0.0348505	1.77761	0.105	0.037	1
sall1a	0.0349696	0.814133	0.342	0.2	1
txnrd3	0.0350105	1.00482	0.395	0.259	1
tmem39a	0.0350349	1.46949	0.132	0.052	1
wdr21.1	0.0350555	1.22239	0.158	0.067	1
znf1108.1	0.0351594	2.58496	0.053	0.012	1
si:cabz01054394.6	0.0351594	2.58496	0.053	0.012	1
si:dkeyp-68b7.10	0.0351594	2.58496	0.053	0.012	1
stk24a	0.0351594	2.58496	0.053	0.012	1
s100a1	0.0351594	2.58496	0.053	0.012	1
kbtbd11	0.0351594	2.58496	0.053	0.012	1
usp10	0.0353699	0.685945	0.579	0.479	1
lmf2b	0.0354159	2.46949	0.053	0.012	1
si:ch211-272h9.6	0.0354159	2.46949	0.053	0.012	1
nitr12	0.0354159	2.46949	0.053	0.012	1
CU459012.1	0.0354159	2.46949	0.053	0.012	1
pigw	0.0354159	2.46949	0.053	0.012	1
sox10	0.0354159	2.36257	0.053	0.012	1
cnn1b	0.0354159	2.46949	0.053	0.012	1
snrnp25	0.0354159	2.36257	0.053	0.012	1
p2ry11	0.0354159	2.46949	0.053	0.012	1
lgals3bpa	0.0354159	2.46949	0.053	0.012	1
CABZ01085195.1	0.0354159	2.46949	0.053	0.012	1
elnb	0.0354159	2.46949	0.053	0.012	1
cnbd1	0.0354159	2.46949	0.053	0.012	1
avpr1ab	0.0356796	2.36257	0.053	0.012	1
col7a1	0.0356796	2.36257	0.053	0.012	1
tpd52l1	0.0356796	2.26303	0.053	0.012	1
suco	0.0359104	0.573147	0.579	0.39	1
hivep1	0.0360241	0.567475	0.579	0.391	1
ptprua	0.0362312	0.915936	0.289	0.161	1
polr3e	0.0364831	0.850774	0.289	0.158	1
phf19	0.0366387	1.73697	0.105	0.037	1
lrch1	0.0366477	1.20992	0.158	0.068	1
wdr45	0.0367781	1.55943	0.132	0.053	1
rps5	0.036831	0.520959	0.711	0.596	1
chrna5	0.0368804	2.32193	0.079	0.024	1
tsnax	0.0369632	1.69744	0.105	0.037	1
kri1	0.0369682	0.872888	0.342	0.201	1
bmp2k	0.037124	0.665305	0.5	0.318	1
phf20a	0.0372166	2.02425	0.132	0.054	1
zgc:113314	0.0372433	2.07039	0.105	0.038	1
quo	0.0372778	2.20645	0.079	0.024	1
si:ch211-113g11.6	0.03729	1.65896	0.105	0.037	1
ppm1ab	0.0373654	0.840801	0.237	0.118	1
hgsnat	0.0374333	1.28728	0.211	0.106	1
si:ch211-212k18.4	0.0375151	0.515477	0.632	0.445	1
zgc:153993	0.037619	1.51457	0.105	0.037	1
itm2ca	0.037619	1.58496	0.105	0.037	1
rbbp4	0.0379572	0.635589	0.5	0.342	1
gria3a	0.0381855	2.04891	0.079	0.024	1
si:ch211-204c21.1.1	0.0382838	1.17897	0.105	0.037	1
gria4b	0.0382838	1.29218	0.105	0.037	1
timm17a	0.0386402	1.442	0.132	0.053	1
gli2b	0.0389629	0.902389	0.526	0.397	1
slc7a8b	0.0390039	1.46949	0.132	0.053	1
cplane2	0.0390963	2	0.079	0.024	1
snap47	0.0390963	2	0.079	0.024	1
hspb1	0.0391713	0.825971	0.263	0.138	1
furinb	0.0392377	0.984058	0.263	0.144	1
ghdc	0.0394099	1.94111	0.079	0.024	1
drd3	0.0394099	1.94111	0.079	0.024	1
mitd1	0.0396186	1.922	0.105	0.038	1
zgc:85936	0.0397393	1.36257	0.132	0.053	1
lta4h	0.0399608	1.88452	0.105	0.038	1
ist1	0.0400243	1.29956	0.158	0.069	1
st6galnac5a	0.0400428	1.67807	0.079	0.024	1
tlcd3a	0.0401375	0.927431	0.342	0.212	1
si:dkeyp-75h12.7	0.0406521	1.81237	0.105	0.038	1
CR388132.2	0.0406837	0.930652	0.368	0.228	1
si:dkey-205h13.2	0.0407382	1.77761	0.105	0.038	1
si:dkey-235d18.5	0.0407424	0.984058	0.289	0.162	1
znf1107	0.0408859	0.941106	0.263	0.141	1
sept2	0.0409781	1	0.237	0.123	1
pold1	0.0411425	0.834941	0.237	0.121	1
pik3r1	0.0412561	0.579338	0.526	0.351	1
pde10a	0.0416253	1.21573	0.132	0.053	1
kpnb3	0.0416396	0.570492	0.5	0.355	1
irx1b	0.0416784	1.01862	0.211	0.107	1
med10	0.0418519	0.809669	0.289	0.16	1
nol7	0.0421008	1.27915	0.184	0.088	1
ccnf	0.0421852	0.710493	0.605	0.488	1
nrf1	0.0423441	0.960472	0.342	0.214	1
mnd1	0.0423562	0.639253	0.421	0.268	1
aqr	0.0424954	0.752072	0.342	0.202	1
cops2	0.0426179	1.01097	0.237	0.124	1
nedd4a	0.0426605	1.62149	0.105	0.038	1
CU929259.1	0.0428256	0.672738	0.342	0.202	1
tubb4b	0.0428739	0.574008	0.605	0.454	1
syt7b	0.0429678	1.33703	0.158	0.07	1
mxd3	0.04312	0.803603	0.447	0.288	1
alkbh4	0.0432471	1.46949	0.132	0.054	1
map4k3a	0.0432808	0.571416	0.632	0.527	1
lrch2	0.0435211	0.789103	0.184	0.086	1
fndc3bb	0.0436556	0.449405	0.684	0.55	1
fstl1b	0.043846	0.387373	0.789	0.572	1
dnajc21	0.0444455	1.36257	0.132	0.054	1
si:ch73-390p7.2	0.0445068	1.44746	0.105	0.038	1
ypel2a	0.0445069	1.41504	0.105	0.038	1
rgcc	0.0446419	1.16646	0.211	0.107	1
ptpro.1	0.0448758	1.22239	0.158	0.07	1
BX511034.7	0.044899	0.955606	0.289	0.162	1
si:dkey-111e8.1	0.0449902	1.0614	0.184	0.087	1
si:ch73-138e16.5	0.0450323	1.922	0.105	0.039	1
sf3b3	0.0451948	0.394631	0.684	0.485	1
elovl5	0.0453162	2.152	0.079	0.025	1
dpp3	0.0453162	2.152	0.079	0.025	1
ror2	0.0456788	0.395138	0.579	0.402	1
si:ch211-212k18.8	0.0457507	1.67807	0.132	0.055	1
dact1	0.0458264	1.50967	0.132	0.055	1
tinagl1	0.0458509	1.61875	0.211	0.112	1
BX649300.2	0.045883	1.74366	0.105	0.039	1
mat2b	0.0459812	1.57116	0.184	0.09	1
gcdhb	0.0460833	1.16993	0.132	0.054	1
fgf14	0.0461305	2	0.079	0.025	1
tmem129	0.0461945	1.20249	0.158	0.07	1
dpys	0.0462134	3.46949	0.053	0.013	1
klhl3	0.0464997	1.16993	0.132	0.054	1
schip1	0.0465571	0.674973	0.5	0.33	1
rpl29	0.04682	0.483126	0.684	0.5	1
cpt1ab	0.0468411	1.24511	0.158	0.071	1
nhsb	0.0469563	1.8625	0.079	0.025	1
dnmt1	0.0470252	0.636849	0.421	0.262	1
ampd1	0.047179	1.37985	0.158	0.072	1
si:dkey-56m15.2	0.0472927	1.09954	0.263	0.149	1
si:ch211-151m7.6	0.0472971	1.94111	0.079	0.025	1
paplna	0.0472971	1.94111	0.079	0.025	1
si:ch211-195b13.6	0.0472971	1.94111	0.079	0.025	1
park7	0.0472971	1.88452	0.079	0.025	1
rpl12	0.0473377	0.435215	0.763	0.606	1
mdga2a	0.0473898	0.862496	0.211	0.104	1
ddx24	0.0474396	1.15497	0.289	0.173	1
rundc3aa	0.0476392	1.15033	0.263	0.156	1
zgc:153039	0.0476544	1.56506	0.158	0.073	1
pimr113	0.0476584	1.88452	0.079	0.025	1
ap4s1	0.0476584	1.88452	0.079	0.025	1
vldlr	0.0476584	1.88452	0.079	0.025	1
si:dkey-88p24.11	0.0476584	1.83007	0.079	0.025	1
hipk2	0.0478146	0.520832	0.632	0.451	1
fam167ab	0.0478665	0.793549	0.395	0.269	1
hyal1	0.0480219	1.83007	0.079	0.025	1
si:ch211-11c3.11	0.0481487	1.94111	0.053	0.013	1
grk1a	0.0481508	2.46949	0.053	0.013	1
glrba	0.0481508	2.46949	0.053	0.013	1
zgc:114181	0.0481508	2.46949	0.053	0.013	1
TP53I3	0.0481508	2.46949	0.053	0.013	1
si:ch211-159i8.4	0.0481508	2.46949	0.053	0.013	1
opa3	0.0481508	2.46949	0.053	0.013	1
ddb1	0.0481508	2.46949	0.053	0.013	1
si:ch211-120e1.7	0.0481508	2.46949	0.053	0.013	1
syn2b	0.0481508	2.46949	0.053	0.013	1
cdh24a	0.0483874	1.72698	0.079	0.025	1
cx28.1	0.0483874	1.77761	0.079	0.025	1
ntan1	0.0484726	2.36257	0.053	0.013	1
C6H3orf18	0.0484726	2.36257	0.053	0.013	1
adgre5b.3	0.0484726	2.36257	0.053	0.013	1
ankrd6a	0.0484726	2.36257	0.053	0.013	1
dennd10	0.0484726	2.36257	0.053	0.013	1
si:ch73-30l9.1	0.0484726	2.36257	0.053	0.013	1
CABZ01044048.1	0.0484726	2.36257	0.053	0.013	1
tpcn3	0.0484726	2.36257	0.053	0.013	1
slc37a4b.1	0.0484726	2.36257	0.053	0.013	1
si:ch211-213a13.2.1	0.0484726	2.36257	0.053	0.013	1
plekhb2	0.0484726	2.36257	0.053	0.013	1
rbm12	0.0486274	1.41504	0.132	0.055	1
im:7145024	0.048679	1.01511	0.184	0.088	1
epc2	0.0488037	1	0.342	0.223	1
mvb12a	0.0488042	2.26303	0.053	0.013	1
kazald3	0.0488042	2.26303	0.053	0.013	1
wars1	0.0488042	2.26303	0.053	0.013	1
gatm	0.0488042	2.26303	0.053	0.013	1
grb7	0.0488042	2.26303	0.053	0.013	1
znrd1	0.0488774	1.62149	0.105	0.039	1
grb2a	0.0490464	0.905482	0.289	0.163	1
hs6st3b	0.0491247	1.58496	0.079	0.025	1
c19h1orf109	0.0491772	1.23133	0.184	0.09	1
scyl3	0.0492812	1.58496	0.105	0.039	1
cox4i2	0.0492812	1.58496	0.105	0.039	1
bach2a	0.0493222	1.41504	0.132	0.056	1
tsc2	0.0494608	1.26303	0.237	0.129	1
ankar	0.049498	1.36257	0.132	0.055	1
opn1sw2	0.0495442	0.718714	0.289	0.16	1
si:ch73-109i22.2	0.0496876	1.54934	0.105	0.039	1
si:dkey-14d8.6	0.0500965	1.48063	0.105	0.039	1
slc45a1	0.0500965	1.48063	0.105	0.039	1
si:ch73-389b16.2	0.0500965	1.44746	0.105	0.039	1
cetn3	0.0501553	0.963474	0.263	0.148	1
smndc1	0.0503756	0.823411	0.316	0.19	1
knop1	0.0504592	0.694655	0.526	0.376	1
akap8l	0.0504685	0.899736	0.368	0.241	1
rpf2	0.0505244	1.1375	0.211	0.11	1
lipib	0.0512824	1.39232	0.211	0.114	1
ntm	0.0515117	1.36257	0.158	0.072	1
ptdss2	0.0516378	1.16711	0.263	0.158	1
akap13	0.0516909	0.444481	0.605	0.433	1
ruvbl1	0.0517964	0.960472	0.316	0.195	1
FO704772.3	0.0519246	0.405053	0.711	0.546	1
si:dkey-161j23.5	0.0520469	1.01511	0.184	0.089	1
si:dkey-58f10.4	0.0521798	1.074	0.105	0.039	1
hpca	0.0522729	1.01342	0.289	0.178	1
vamp1	0.0523125	0.777608	0.316	0.19	1
plekhm2	0.0523642	1.30698	0.184	0.092	1
usp6nl	0.0523894	0.630766	0.474	0.321	1
slc25a21	0.05242	0.3964	0.605	0.433	1
tinf2	0.0524444	1.21573	0.211	0.112	1
ephb6	0.0526039	1.09954	0.105	0.039	1
ptprdb	0.0527761	1.2003	0.158	0.073	1
kcnb2	0.0528618	1.35614	0.158	0.073	1
tfr1b	0.0530908	1	0.184	0.089	1
ppfia4	0.053281	1.30485	0.132	0.056	1
arhgdig	0.0536026	1.80735	0.105	0.041	1
ccdc106a	0.0536081	1.22239	0.158	0.072	1
chtf8	0.0536081	1.22239	0.158	0.072	1
rab18b	0.0536188	0.98505	0.184	0.089	1
zgc:113119	0.053766	1.35614	0.158	0.073	1
cltcl1	0.0539613	1.38857	0.132	0.056	1
usp54b	0.0540128	0.707218	0.237	0.124	1
FQ377603.1	0.0541282	1.58496	0.132	0.056	1
micos13	0.0542699	0.628031	0.368	0.226	1
znf1111	0.0543007	2.21573	0.079	0.026	1
fastkd3	0.0544306	1.36257	0.132	0.056	1
arxa	0.0544306	1.36257	0.132	0.056	1
rfx7b	0.0544792	1.07717	0.184	0.09	1
lcmt2	0.054687	0.941106	0.184	0.089	1
pelo	0.0551314	0.951326	0.316	0.194	1
tiam1a	0.0552382	0.372209	0.684	0.515	1
slc6a3	0.0553613	1.90689	0.079	0.026	1
BX324216.3	0.0553786	1.31194	0.132	0.056	1
isoc1	0.0556293	1.14439	0.158	0.072	1
def6a	0.0558205	0.726982	0.237	0.124	1
setd6	0.05638	1.43812	0.132	0.057	1
bri3	0.0565137	1.48063	0.105	0.041	1
cstf2	0.0566524	0.844205	0.342	0.217	1
znf1015.1	0.0568321	1.83007	0.079	0.026	1
ADGRL3	0.0568321	1.83007	0.079	0.026	1
smyd1a	0.0568321	1.83007	0.079	0.026	1
timm29	0.0568321	1.77761	0.079	0.026	1
lmod1b	0.0568321	1.77761	0.079	0.026	1
zgc:110339	0.0568321	1.83007	0.079	0.026	1
mcm6	0.0568914	0.610958	0.395	0.25	1
rpn2	0.0569149	0.401554	0.789	0.66	1
znf1089.1	0.0572456	1.77761	0.079	0.026	1
fundc1	0.0572456	1.77761	0.079	0.026	1
slc35f6	0.0572456	1.77761	0.079	0.026	1
orc3	0.0572655	0.460841	0.553	0.372	1
cpa6	0.0574165	1.38333	0.105	0.041	1
tead1b	0.0575411	0.437183	0.711	0.531	1
pgbd4	0.0576163	0.847997	0.211	0.107	1
trit1	0.0579346	0.499306	0.658	0.504	1
st13	0.0582954	0.578299	0.474	0.34	1
usta	0.058298	1.04064	0.132	0.056	1
zdhhc21	0.0584826	1.81237	0.105	0.042	1
rprd1a	0.0585054	0.665305	0.316	0.183	1
hal	0.0586884	3	0.053	0.014	1
prkab1b	0.0588957	1.14439	0.158	0.073	1
pknox1.2	0.0589216	1.54057	0.079	0.026	1
rpl5b	0.0591171	0.488354	0.605	0.444	1
wdhd1	0.0591259	0.751256	0.447	0.316	1
eif2s3	0.0594625	0.794886	0.447	0.328	1
smarca2	0.0594927	0.74366	0.368	0.24	1
rabgef1	0.0596834	1.24868	0.184	0.092	1
fen1	0.0598052	0.633872	0.316	0.186	1
zgc:113278	0.0601007	0.929611	0.211	0.11	1
tnfrsfa	0.060253	0.798902	0.447	0.33	1
nelfb	0.06035	1.53434	0.132	0.058	1
lig1	0.0603853	0.4719	0.632	0.473	1
poln	0.0605174	1.08854	0.158	0.073	1
cog6	0.0605717	1.12553	0.184	0.093	1
pds5a	0.0608864	0.446013	0.605	0.428	1
tescb	0.0611559	2.67807	0.053	0.014	1
si:dkeyp-117b11.3	0.0611897	1.16993	0.184	0.093	1
scaf4b	0.0613072	0.473873	0.711	0.581	1
slc13a5a	0.0613493	2.58496	0.053	0.014	1
yeats2	0.0614088	0.921997	0.289	0.172	1
pfkla	0.0615448	2.58496	0.053	0.014	1
hhla2b.1	0.0615448	2.58496	0.053	0.014	1
arl2	0.0617779	1.48543	0.132	0.058	1
ddx46	0.0618784	1.54057	0.184	0.093	1
ephb4a	0.061881	0.612977	0.658	0.55	1
nr0b2a	0.0622129	1.16993	0.132	0.057	1
qrich1	0.0623323	0.673271	0.368	0.239	1
mul1a	0.062415	1.58496	0.105	0.042	1
tp53bp1	0.0625129	0.526069	0.5	0.354	1
azin1a	0.062521	0.556469	0.579	0.441	1
mau2	0.0625354	0.986703	0.211	0.111	1
sdr39u1	0.0628181	1.20249	0.158	0.075	1
sf3a1	0.062847	0.826935	0.316	0.196	1
enoph1	0.062899	1.54934	0.105	0.042	1
zyg11	0.0630951	0.839535	0.316	0.2	1
sox21a	0.063195	1.55522	0.211	0.115	1
atp9b	0.0632398	0.869801	0.289	0.172	1
cabz01093075.1	0.0633189	2.36257	0.053	0.014	1
si:dkey-273g18.1	0.0633189	2.36257	0.053	0.014	1
arpc5b	0.0633189	2.36257	0.053	0.014	1
si:ch73-237c6.1	0.0633189	2.36257	0.053	0.014	1
cyp1b1	0.0633189	2.36257	0.053	0.014	1
zgc:162255	0.0633189	2.36257	0.053	0.014	1
si:dkey-15h8.15	0.0633189	2.36257	0.053	0.014	1
ccdc113	0.0633189	2.36257	0.053	0.014	1
bag5	0.0633656	1.047	0.237	0.133	1
mtf1	0.0633816	1.18286	0.158	0.075	1
znf1175	0.0633858	1.51457	0.105	0.042	1
rhpn1	0.063429	0.917538	0.289	0.178	1
znf996	0.0634619	1.51457	0.158	0.077	1
mtbp	0.0635293	0.545434	0.368	0.231	1
pkd1l2b	0.0637085	2.26303	0.053	0.014	1
CR854981.1	0.0637085	2.26303	0.053	0.014	1
mpdu1a	0.0637085	2.26303	0.053	0.014	1
lrrc8ab	0.0637085	2.26303	0.053	0.014	1
gpd2	0.0637085	2.26303	0.053	0.014	1
si:dkeyp-74a11.1	0.0637085	2.26303	0.053	0.014	1
pdcd2	0.0637085	2.26303	0.053	0.014	1
eci2	0.0637085	2.26303	0.053	0.014	1
cntnap5b	0.0637085	2.26303	0.053	0.014	1
chd3	0.064111	2.08246	0.053	0.014	1
cyb561	0.064111	2.16993	0.053	0.014	1
lim2.4	0.064111	2.16993	0.053	0.014	1
si:dkey-35m8.1	0.064173	0.604071	0.316	0.191	1
zgc:136472	0.0643678	1.41504	0.105	0.042	1
mxra7	0.0645118	0.988027	0.211	0.112	1
ncbp3	0.0645118	1	0.211	0.112	1
zgc:92907	0.0645153	2	0.053	0.014	1
ywhag2	0.0645153	2	0.053	0.014	1
igsf21b	0.0645153	2	0.053	0.014	1
rab33a	0.0645153	2.08246	0.053	0.014	1
gdpd2	0.0645153	2.08246	0.053	0.014	1
GMEB2	0.0645201	1.08854	0.158	0.075	1
npr1a	0.0646796	0.678072	0.211	0.109	1
mylkb	0.0649214	1.922	0.053	0.014	1
heatr3	0.0651622	0.862496	0.289	0.175	1
sema4ba	0.0652321	0.821663	0.289	0.172	1
eif4g2a	0.0653524	0.820392	0.368	0.24	1
gfap	0.0654349	0.565063	0.579	0.445	1
kti12	0.0655471	1.14202	0.158	0.076	1
znf1037	0.0657012	1.33703	0.132	0.058	1
myo19	0.0657012	1.33703	0.132	0.058	1
si:dkey-30k6.5	0.0657404	1.09311	0.184	0.093	1
naa40.1	0.0658799	0.783344	0.342	0.217	1
pi4kab	0.0660453	1.88452	0.079	0.027	1
dlgap2b	0.0662365	3.848	0.026	0.004	1
capn2a	0.0662365	3.848	0.026	0.004	1
si:ch1073-390k14.1	0.0662365	3.848	0.026	0.004	1
alpk3a	0.0662365	3.848	0.026	0.004	1
ggt5a	0.0662447	1.31194	0.132	0.058	1
kctd9a	0.0663235	1.19265	0.158	0.076	1
myef2	0.0664608	0.66037	0.474	0.34	1
syt14b	0.0665932	3.58496	0.026	0.004	1
si:dkeyp-27c8.2	0.0665932	3.58496	0.026	0.004	1
cmc1	0.0667051	0.941106	0.184	0.092	1
cry-dash	0.0667757	1.71049	0.105	0.043	1
CFAP77	0.0672818	0.918206	0.211	0.112	1
zfp36l1b	0.0673343	0.955606	0.184	0.092	1
mtif3	0.0673933	1.72698	0.079	0.027	1
atrnl1a	0.0673989	0.960472	0.184	0.093	1
tmem263	0.0674845	0.981621	0.237	0.135	1
jazf1b	0.0674927	1.1587	0.158	0.076	1
si:dkey-66k12.3	0.0676718	3.26303	0.026	0.004	1
CT027609.1	0.0676718	3.26303	0.026	0.004	1
si:dkey-33c9.6	0.0676718	3.26303	0.026	0.004	1
BX005022.2	0.0676718	3.26303	0.026	0.004	1
itln2.1	0.0676718	3.26303	0.026	0.004	1
ptpn5	0.0676718	3.26303	0.026	0.004	1
sgsm1a	0.0676718	3.26303	0.026	0.004	1
si:dkey-61l1.4	0.0676718	3.26303	0.026	0.004	1
si:dkey-79c1.1	0.0676718	3.26303	0.026	0.004	1
zgc:152753	0.0676718	3.26303	0.026	0.004	1
si:dkey-43p13.5	0.0676718	3.26303	0.026	0.004	1
zgc:162324	0.0676718	3.26303	0.026	0.004	1
mmp16b	0.0676718	3.26303	0.026	0.004	1
ddr2b	0.0676718	3.26303	0.026	0.004	1
rab3aa	0.0676718	3.26303	0.026	0.004	1
BX569796.4	0.0676718	3.26303	0.026	0.004	1
si:ch211-106h4.12	0.0676718	3.26303	0.026	0.004	1
abhd8a	0.0676718	3.26303	0.026	0.004	1
adgre15	0.0676718	3.26303	0.026	0.004	1
acmsd	0.0676718	3.26303	0.026	0.004	1
pitpnc1b	0.0676718	3.26303	0.026	0.004	1
wu:fj39g12	0.0676718	3.26303	0.026	0.004	1
fsbp	0.0676718	3.26303	0.026	0.004	1
si:dkey-40m6.11	0.0676718	3.26303	0.026	0.004	1
zgc:172323	0.0676718	3.26303	0.026	0.004	1
si:ch211-155i14.1	0.0676718	3.26303	0.026	0.004	1
si:dkey-239i20.4	0.0676718	3.26303	0.026	0.004	1
kif26bb	0.0676718	3.26303	0.026	0.004	1
CT027598.2	0.0676718	3.26303	0.026	0.004	1
crybb2	0.0676718	3.26303	0.026	0.004	1
FO904970.1	0.0676718	3.26303	0.026	0.004	1
pimr212	0.0676718	3.26303	0.026	0.004	1
zgc:195212	0.0676718	3.26303	0.026	0.004	1
gch2	0.0676718	3.26303	0.026	0.004	1
pde6gb	0.0676718	3.26303	0.026	0.004	1
si:dkey-166k12.1	0.0676718	3.26303	0.026	0.004	1
CABZ01068244.1	0.0676718	3.26303	0.026	0.004	1
si:dkeyp-27c8.1	0.0676718	3.26303	0.026	0.004	1
si:ch73-290k24.5	0.0676718	3.26303	0.026	0.004	1
si:ch73-299h12.2	0.0676718	3.26303	0.026	0.004	1
cyp27b1	0.0676718	3.26303	0.026	0.004	1
comtb	0.0676718	3.26303	0.026	0.004	1
arvcfa	0.0676718	3.26303	0.026	0.004	1
pcdh1g1	0.0676718	3.26303	0.026	0.004	1
znf1171	0.0676718	3.26303	0.026	0.004	1
si:ch73-256j6.2.1	0.0676718	3.26303	0.026	0.004	1
cacna2d2b	0.0676718	3.26303	0.026	0.004	1
si:ch211-226h8.14	0.0676718	3.26303	0.026	0.004	1
depdc7b	0.0676718	3.26303	0.026	0.004	1
muc5.1	0.0676718	3.26303	0.026	0.004	1
sall1b	0.0676718	3.26303	0.026	0.004	1
scxa	0.0679144	1.61534	0.105	0.043	1
hgfa	0.0680338	3	0.026	0.004	1
sema3c	0.0680338	3	0.026	0.004	1
si:dkey-264f17.2	0.0680338	3	0.026	0.004	1
si:dkey-19b23.12	0.0680338	3	0.026	0.004	1
si:dkey-58f10.12	0.0680338	3	0.026	0.004	1
erbb3a	0.0680338	3	0.026	0.004	1
anks1ab	0.0680338	3	0.026	0.004	1
gata6	0.0680338	3	0.026	0.004	1
fndc7rs3	0.0680338	3	0.026	0.004	1
wu:fk65c09	0.0680338	3	0.026	0.004	1
glra2	0.0680338	3	0.026	0.004	1
si:ch73-103b2.1	0.0680338	3	0.026	0.004	1
zgc:162964	0.0680338	2.77761	0.026	0.004	1
irf2	0.0680338	2.41504	0.026	0.004	1
gdpd4a	0.0680338	3	0.026	0.004	1
syt1b	0.0680338	3	0.026	0.004	1
hbae5	0.0680338	3	0.026	0.004	1
LO017829.1	0.0680338	3	0.026	0.004	1
itgae.2	0.0680338	3	0.026	0.004	1
a2ml	0.0680338	3	0.026	0.004	1
pdzd3a	0.0680338	3	0.026	0.004	1
abhd15a	0.0680338	3	0.026	0.004	1
pimr190	0.0680338	3	0.026	0.004	1
si:dkey-23k10.5	0.0680338	3	0.026	0.004	1
ap1s3a	0.0680338	3	0.026	0.004	1
abcb11b	0.0680338	3	0.026	0.004	1
si:dkey-19a16.4	0.0680338	3	0.026	0.004	1
gpr22b	0.0680338	2.77761	0.026	0.004	1
il17rel	0.0680338	3	0.026	0.004	1
si:ch211-87j1.4	0.0680338	3	0.026	0.004	1
si:ch211-125c23.3	0.0683305	1.58496	0.079	0.027	1
zgc:153704	0.0683984	2.77761	0.026	0.004	1
l3hypdh	0.0683984	2.77761	0.026	0.004	1
stap2b	0.0683984	2.58496	0.026	0.004	1
tmem54b	0.0683984	2.77761	0.026	0.004	1
dll4	0.0684527	1.21573	0.132	0.058	1
psma1	0.0685044	1.10188	0.211	0.113	1
ctnnd1	0.0685164	0.484982	0.526	0.37	1
bnip3la	0.0686144	1.24511	0.158	0.077	1
zbtb43	0.0688027	1.54057	0.079	0.027	1
dusp12	0.0690158	1.28118	0.158	0.077	1
casp8ap2	0.0690279	0.783682	0.316	0.195	1
snrpb	0.0690657	0.554083	0.474	0.325	1
arrdc2	0.0693241	0.633506	0.316	0.19	1
vps35	0.0694156	0.852246	0.316	0.197	1
pkd1a	0.0695002	1.02915	0.342	0.224	1
dph2	0.0695342	1	0.184	0.093	1
znf1035	0.0697048	0.427421	0.658	0.552	1
znf710a	0.0697553	0.644341	0.474	0.339	1
sec14l1	0.0698642	0.371183	0.711	0.614	1
ppiaa	0.0699723	0.568004	0.579	0.447	1
pdgfd	0.0701849	1.54934	0.105	0.043	1
igf2bp1	0.0702121	0.243448	0.947	0.891	1
her3	0.0704041	0.511714	0.132	0.057	1
pcdh18b	0.0704782	1.22239	0.132	0.059	1
dcxr	0.0707121	1.51457	0.105	0.043	1
BX511178.2	0.0708917	1.33703	0.105	0.043	1
kat6b	0.070961	0.750741	0.342	0.211	1
pnn	0.0710067	0.535114	0.526	0.397	1
mtmr11	0.0710991	0.396301	0.368	0.224	1
kat2b	0.0713952	0.863863	0.289	0.177	1
atf3	0.0714174	0.509888	0.763	0.685	1
ndufs4	0.0718664	0.721465	0.211	0.111	1
eif2ak1	0.0722852	0.561116	0.342	0.207	1
cib2	0.0723618	1.24709	0.158	0.078	1
clmn	0.0725758	1.00669	0.263	0.161	1
babam1	0.0726973	1.28728	0.132	0.059	1
gorasp1b	0.07285	1.32193	0.105	0.043	1
znf292b	0.0733515	0.479428	0.342	0.206	1
psmd13	0.0733748	0.976153	0.263	0.16	1
sp8b	0.0733836	0.85457	0.237	0.133	1
copz1	0.0734654	0.834941	0.237	0.133	1
e2f1	0.0735901	1.36257	0.158	0.079	1
znf1143	0.0736003	2.04891	0.079	0.029	1
elp3	0.0736117	1.19265	0.237	0.137	1
hgh1	0.0736387	1.90689	0.132	0.061	1
slc48a1a	0.0737054	1.71049	0.105	0.044	1
pmela	0.0737532	1.75489	0.132	0.061	1
si:ch1073-228b5.2	0.0738718	1.21573	0.132	0.059	1
zgc:112234.5	0.0738719	1.19265	0.132	0.059	1
ssr2	0.0741507	0.968291	0.263	0.158	1
uqcrb	0.0748534	0.597902	0.316	0.19	1
aacs	0.0749726	1.14958	0.184	0.096	1
emid1	0.0749927	1.02697	0.158	0.077	1
rbmx2	0.0751173	0.912537	0.184	0.094	1
pde3a	0.0754078	0.884523	0.132	0.058	1
smarcb1a	0.075487	1	0.237	0.136	1
elp4	0.0755269	0.630766	0.316	0.191	1
pfn2l	0.0757354	0.479743	0.421	0.271	1
mapre3b	0.0757554	1.61534	0.105	0.044	1
nos1apa	0.0758546	1.4975	0.132	0.061	1
rb1	0.0759177	0.804744	0.553	0.436	1
CU896630.2	0.0761536	1.07039	0.158	0.077	1
tfcp2l1	0.076325	1.4975	0.132	0.06	1
dus2	0.0764957	0.941106	0.184	0.094	1
elf2a	0.0765089	0.964376	0.211	0.115	1
fam102bb	0.0765875	0.820392	0.368	0.246	1
si:rp71-15k1.1	0.0765961	0.845423	0.263	0.155	1
zgc:101731	0.0767217	1.4975	0.105	0.044	1
ccser2a	0.0768043	1.07039	0.158	0.077	1
adgre10	0.0768886	1.07717	0.158	0.078	1
rttn	0.0769767	0.654225	0.368	0.241	1
ell2	0.0771787	0.93152	0.237	0.134	1
cpne8	0.0773095	2.67807	0.053	0.015	1
ptger3	0.0774205	1.77761	0.079	0.029	1
lactb	0.0774586	1	0.158	0.077	1
slc27a4	0.0774797	1.0614	0.132	0.059	1
gabrb4	0.0777666	2.58496	0.053	0.015	1
scn4ab	0.0777685	2.81943	0.053	0.015	1
xgb	0.0778814	1.28379	0.132	0.06	1
nlrc6	0.077936	1.72698	0.079	0.029	1
si:ch211-219a4.3	0.077936	1.72698	0.079	0.029	1
si:dkey-184p18.2	0.077936	1.72698	0.079	0.029	1
ei24	0.077936	1.72698	0.079	0.029	1
slc15a2	0.0779948	2.41504	0.053	0.015	1
p3h1	0.0780106	0.769702	0.263	0.155	1
zgc:86839	0.0781171	1	0.158	0.077	1
elovl1a	0.0782255	2.4975	0.053	0.015	1
asic1c	0.078454	1.41504	0.079	0.029	1
znf1122	0.0784903	1.51457	0.105	0.044	1
npffr1l2	0.0786848	2.12553	0.053	0.015	1
si:dkey-12h9.6	0.0789738	1.38857	0.105	0.044	1
atp6v0a1a	0.0794466	0.982926	0.158	0.077	1
ttc1	0.0795295	0.789103	0.211	0.113	1
zgc:174288	0.0796361	1.44746	0.105	0.044	1
pcid2	0.0796361	1.44746	0.105	0.044	1
nt5dc2	0.0798942	0.393821	0.553	0.398	1
rab35b	0.0799054	1.24998	0.184	0.101	1
armc4	0.0801305	0.678072	0.105	0.043	1
si:dkeyp-44d3.1	0.0805515	2.26303	0.053	0.015	1
znf1137.1	0.0805515	2.26303	0.053	0.015	1
si:ch211-196f19.1	0.0805515	2.26303	0.053	0.015	1
si:ch211-227e10.3	0.0805515	2.26303	0.053	0.015	1
cacna1fa	0.0805515	2.26303	0.053	0.015	1
mtmr1b	0.0805515	2.26303	0.053	0.015	1
pdrg1	0.0805515	2.26303	0.053	0.015	1
clstn2	0.0805876	0.74366	0.132	0.059	1
ero1a	0.0807939	1.3523	0.105	0.044	1
si:zfos-932h1.3	0.0810099	2.16993	0.053	0.015	1
slc38a8b	0.0810099	2.16993	0.053	0.015	1
svilc	0.0810099	2.16993	0.053	0.015	1
myl13	0.0810099	2.16993	0.053	0.015	1
pter	0.0810099	2.16993	0.053	0.015	1
CABZ01087948.1	0.0810099	2.16993	0.053	0.015	1
htr4	0.0810099	2.16993	0.053	0.015	1
pde6c	0.0810099	2.16993	0.053	0.015	1
zgc:56699	0.0810099	2.16993	0.053	0.015	1
CR450764.17	0.0810099	2.16993	0.053	0.015	1
xylb	0.0810099	2.16993	0.053	0.015	1
ccdc51	0.0810099	2.16993	0.053	0.015	1
stx12	0.0810622	0.712837	0.289	0.175	1
cfap99	0.0810967	0.932886	0.132	0.06	1
gapdhs	0.0813092	0.618129	0.237	0.13	1
TMEM132D	0.081403	1.14756	0.132	0.06	1
tcf19l	0.0814032	1.19265	0.132	0.06	1
bcas2	0.0814128	1.08854	0.158	0.078	1
arhgap20	0.0814846	2.08246	0.053	0.015	1
mrap	0.0814846	2.08246	0.053	0.015	1
mipa	0.0814846	2	0.053	0.015	1
tmem150c	0.0814846	2.08246	0.053	0.015	1
dusp5	0.0814846	2.08246	0.053	0.015	1
celf3b	0.0815872	1.93289	0.105	0.045	1
LO018333.1	0.0816146	1.03037	0.079	0.029	1
hexa	0.0818033	1.1587	0.158	0.079	1
tent5bb	0.0819638	1.26303	0.105	0.044	1
zgc:101783	0.081964	1.26303	0.105	0.044	1
sh3bgrl	0.0820389	1.14756	0.132	0.06	1
zgc:153284	0.0820619	0.482424	0.5	0.359	1
rdh14b	0.0826451	1.06839	0.184	0.098	1
macf1a	0.0827368	0.213905	0.947	0.868	1
traf6	0.0830336	1.30485	0.132	0.061	1
ttll5	0.083056	0.952694	0.211	0.116	1
si:dkey-253i9.4	0.0830914	0.690672	0.368	0.247	1
tmem151ba	0.0831924	1.61534	0.105	0.045	1
rit1	0.0833217	1.02018	0.132	0.06	1
psma2	0.0838607	0.876011	0.263	0.16	1
gcfc2	0.0839293	1.10384	0.211	0.118	1
fxr2	0.0839754	0.956373	0.289	0.188	1
add3a	0.0842754	0.340075	0.658	0.52	1
nid1a	0.0843237	2.04891	0.079	0.03	1
pcnx1	0.084338	0.505235	0.421	0.283	1
chchd2	0.0843758	0.758992	0.237	0.135	1
lgals3a	0.084577	1.17897	0.184	0.1	1
serpinh2	0.0850727	1.52607	0.132	0.064	1
lsm4	0.0853726	1.06711	0.211	0.12	1
znf318	0.0855445	0.781908	0.395	0.287	1
prkab1a	0.085654	1.88452	0.132	0.065	1
ldlra	0.0859612	1.90689	0.079	0.03	1
znf1030	0.0860442	1.26303	0.132	0.061	1
rnaseh2c	0.0860572	0.836024	0.211	0.115	1
flot1b	0.0860709	1.22741	0.158	0.08	1
mettl3	0.0861859	1.20992	0.158	0.08	1
fndc7rs4	0.0863256	1.81943	0.079	0.03	1
mpp6a	0.0864569	0.58196	0.5	0.343	1
smc5	0.0868632	0.812373	0.211	0.115	1
lipg	0.0870489	0.980891	0.316	0.208	1
ric8a	0.087249	1.77761	0.079	0.03	1
zgc:193790	0.0873712	1.21573	0.132	0.061	1
usp43a	0.087507	2.34792	0.079	0.031	1
gli1	0.0875669	0.92048	0.289	0.197	1
pfn2	0.0879362	0.56895	0.711	0.666	1
selenok	0.0879462	1.44746	0.105	0.045	1
snupn	0.0883278	0.884523	0.211	0.117	1
ndrg4	0.088713	1.16993	0.132	0.061	1
aqp10b	0.0887181	1.04064	0.184	0.099	1
eipr1	0.0887573	1.77761	0.079	0.03	1
si:dkey-122a22.2	0.0891882	1.3523	0.105	0.045	1
nexmifa	0.0892692	1.72698	0.079	0.03	1
cldn15b	0.0892692	1.72698	0.079	0.03	1
zgc:153044	0.0892692	1.72698	0.079	0.03	1
pak6b	0.0893892	1.12553	0.132	0.061	1
sema4c	0.0895121	0.272685	0.526	0.355	1
rhocb	0.0899666	0.574978	0.342	0.217	1
tbrg1	0.0903521	1.16542	0.184	0.101	1
wdr48a	0.0903643	1.26303	0.132	0.062	1
cacna1ab	0.0904101	1.63077	0.079	0.03	1
thtpa	0.0904429	1.32193	0.105	0.045	1
ppwd1	0.0905171	0.93587	0.211	0.117	1
shprh	0.0905808	0.833222	0.316	0.211	1
b9d2	0.0907532	1.04064	0.132	0.061	1
extl3	0.0907781	0.568154	0.342	0.214	1
lrig2	0.0909363	0.627191	0.447	0.325	1
lpar2b	0.0909844	1.58496	0.079	0.03	1
pcyt1ba	0.0909844	1.58496	0.079	0.03	1
CU571061.1	0.0910749	1.12553	0.105	0.045	1
si:ch211-209n20.3	0.0915391	1.22741	0.158	0.081	1
ical1	0.0915613	1.54057	0.079	0.03	1
CU928131.1	0.0917899	1.80735	0.105	0.046	1
osbpl9	0.0918474	0.509674	0.316	0.195	1
ttc4	0.0919397	1.61534	0.105	0.046	1
AL928875.1	0.0922473	0.906891	0.211	0.118	1
ppp6r2b	0.0925544	1.62719	0.158	0.083	1
dennd6aa	0.0927748	0.545098	0.474	0.353	1
aco2	0.0928275	1.02018	0.132	0.061	1
si:cabz01021426.2	0.0928629	1.26303	0.132	0.062	1
rnpc3	0.0932021	0.986703	0.368	0.264	1
CABZ01079663.1	0.0935615	1.21573	0.132	0.062	1
brk1	0.0935615	1.23919	0.132	0.062	1
vps36	0.0936294	0.830075	0.184	0.098	1
rbm22	0.0937366	0.884523	0.289	0.188	1
kansl1b	0.093766	0.338061	0.816	0.7	1
exosc9	0.0939433	1.07595	0.237	0.143	1
unc119b	0.0939758	0.868755	0.263	0.163	1
pogza	0.0940416	0.851608	0.211	0.118	1
ubp1	0.0942001	0.83677	0.289	0.189	1
zc3h13	0.0946012	0.418381	0.474	0.325	1
asap1a	0.0946324	0.903596	0.474	0.368	1
vash2	0.0946406	0.596046	0.553	0.438	1
akna	0.0949965	0.853159	0.158	0.079	1
macrod2	0.0952031	0.474117	0.368	0.242	1
bloc1s4	0.0954935	0.956931	0.211	0.121	1
si:dkey-3p4.8	0.0956989	2.58496	0.053	0.016	1
slc35a5	0.0956989	2.58496	0.053	0.016	1
bod1	0.0960681	0.777608	0.184	0.098	1
ltbp1	0.0961556	1.09311	0.158	0.081	1
tmod4	0.0962261	2.4975	0.053	0.016	1
nrtn	0.0962261	2.4975	0.053	0.016	1
slc29a2	0.096535	1.4975	0.184	0.109	1
myo5aa	0.0968915	0.702319	0.184	0.098	1
slc30a1a	0.0969974	0.5158	0.5	0.353	1
ATP11B	0.0970905	0.717066	0.289	0.182	1
vta1	0.0971822	0.572138	0.395	0.263	1
si:ch211-204d2.4	0.09737	2.12553	0.079	0.031	1
utp3	0.0974924	0.830075	0.211	0.118	1
prpf6	0.0977109	0.616671	0.421	0.285	1
si:dkey-100n23.3	0.0977114	0.718714	0.395	0.286	1
exosc8	0.0983089	1.07861	0.211	0.121	1
prkag2a	0.0983595	1.06559	0.211	0.124	1
neo1a	0.0984332	0.259918	1	0.925	1
rbm12b	0.0987306	0.908502	0.263	0.163	1
tmem181	0.0989622	0.798366	0.289	0.188	1
cers5	0.0994811	1.10384	0.211	0.125	1
C18H7H19orf12	0.0995922	1.37551	0.184	0.105	1
trmt2b	0.0996521	1.1587	0.158	0.082	1
ilf3b	0.0996824	0.302303	0.711	0.618	1
MCUR1	0.0997042	2.16993	0.053	0.016	1
frs3	0.0997042	2.16993	0.053	0.016	1
nectin4b	0.0997042	2.16993	0.053	0.016	1
ftr97	0.0997042	2.16993	0.053	0.016	1
ppcs	0.0997042	2.16993	0.053	0.016	1
mcm3	0.0997517	0.53693	0.421	0.292	1
eif4g3b	0.0997527	0.699955	0.421	0.331	1
secisbp2	0.0999841	1.64636	0.105	0.047	1
zgc:174315	0.100231	2	0.053	0.016	1
si:cabz01071909.2	0.100231	2.08246	0.053	0.016	1
rxfp3.3a1	0.100231	2.08246	0.053	0.016	1
slc25a35	0.100231	2.08246	0.053	0.016	1
glis2b	0.100231	2.08246	0.053	0.016	1
tnk2b	0.100231	2.08246	0.053	0.016	1
si:ch73-41e3.7	0.100231	2.08246	0.053	0.016	1
as3mt	0.100231	2	0.053	0.016	1
mhc1zea	0.100231	2.08246	0.053	0.016	1
alpl	0.100231	2.08246	0.053	0.016	1
b3glctb	0.100231	2.08246	0.053	0.016	1
trpm1b	0.100231	2.08246	0.053	0.016	1
ccnc	0.100305	0.726982	0.263	0.16	1
ube2ia	0.100324	0.630766	0.237	0.136	1
si:dkeyp-4f2.3	0.100778	2	0.053	0.016	1
si:dkey-98f17.5	0.100778	2	0.053	0.016	1
jam2b	0.100778	1.848	0.053	0.016	1
si:ch73-212j7.3	0.100778	2	0.053	0.016	1
sypl2b	0.100778	2	0.053	0.016	1
smc4	0.100806	0.478763	0.553	0.423	1
map3k14a	0.101112	0.544805	0.474	0.357	1
depdc1a	0.101112	1.09208	0.342	0.266	1
ccng2	0.101117	0.803603	0.395	0.285	1
srpk1a	0.101224	0.560131	0.368	0.247	1
frya	0.101327	1.922	0.053	0.016	1
loxhd1b	0.101431	1.72698	0.079	0.031	1
pa2g4a	0.101437	0.59561	0.342	0.226	1
sema3ga	0.101482	0.415037	0.132	0.061	1
cdyl	0.101515	0.749263	0.316	0.215	1
ercc6l2	0.101595	1.01728	0.158	0.081	1
pspc1	0.101767	0.611636	0.632	0.543	1
ctsh	0.101878	1.77761	0.053	0.016	1
gins1	0.101944	1.0902	0.184	0.103	1
tfpia	0.101989	1.67807	0.079	0.031	1
wdr61	0.102237	0.912537	0.184	0.1	1
myh9b	0.102371	0.964376	0.184	0.102	1
cspg4	0.102612	1.63077	0.079	0.031	1
mrpl42	0.102693	1.52607	0.105	0.047	1
mphosph10	0.102742	0.929611	0.263	0.166	1
zgc:153116	0.102939	1.16993	0.132	0.064	1
unc5da	0.102994	0.66213	0.132	0.062	1
cgnl1	0.103122	0.200616	0.895	0.734	1
pbdc1	0.103151	1.6256	0.132	0.066	1
tesca	0.103238	1.54057	0.079	0.031	1
tat	0.103238	1.54057	0.079	0.031	1
cox20	0.103238	1.58496	0.079	0.031	1
mindy3	0.103309	0.544278	0.632	0.535	1
foxk1	0.103616	0.563652	0.395	0.271	1
pgrmc1	0.103686	0.717066	0.237	0.138	1
slc39a9	0.10369	1.12553	0.132	0.064	1
prmt9	0.103867	1.54057	0.079	0.031	1
znf1153	0.103867	1.54057	0.079	0.031	1
napbb	0.104446	1.12553	0.132	0.064	1
lamb2l	0.104491	0.413257	0.579	0.435	1
vps35l	0.104498	1.45568	0.079	0.031	1
CR936363.1	0.104498	1.4975	0.079	0.031	1
tmem259	0.104763	0.76827	0.237	0.14	1
itga6l	0.104826	2.04064	0.079	0.032	1
mmp23bb	0.104826	2.08246	0.079	0.032	1
ptp4a3a	0.104828	0.916584	0.158	0.081	1
vps9d1	0.105477	1.17557	0.158	0.083	1
nkx6.1	0.105625	1.38857	0.105	0.047	1
vars2	0.105651	0.956931	0.211	0.121	1
si:ch211-152c2.3	0.105656	1.8036	0.105	0.048	1
ddah2	0.105969	0.960472	0.132	0.064	1
C17H15orf41	0.1064	1.23133	0.158	0.084	1
hectd1	0.106624	0.861346	0.316	0.219	1
sdc4	0.107105	0.345616	0.789	0.667	1
banp	0.107238	0.452667	0.579	0.474	1
LO018148.1	0.107413	0.697013	0.553	0.445	1
rps6ka3b	0.107695	0.970253	0.079	0.031	1
ndufa4l	0.107733	0.570795	0.368	0.246	1
si:ch73-266f23.3	0.107852	0.697437	0.237	0.139	1
etv5b	0.107905	0.288345	0.5	0.34	1
pygo2	0.108015	1.3523	0.105	0.047	1
mcl1b	0.108137	0.960472	0.237	0.146	1
trrap	0.108159	0.202493	0.842	0.735	1
cfap298	0.108194	0.729911	0.316	0.209	1
si:ch211-106f21.1	0.10837	0.739472	0.184	0.1	1
prr14	0.108448	1.23919	0.184	0.106	1
ncaph	0.108529	0.66213	0.342	0.235	1
adcy6b	0.109061	0.960472	0.132	0.064	1
gtdc1	0.109236	0.844722	0.316	0.211	1
stard9	0.109327	1.16542	0.158	0.086	1
rpa1	0.109395	0.288046	0.553	0.4	1
TMEM151A	0.109447	1.26303	0.105	0.047	1
chmp3	0.10978	1.61534	0.105	0.048	1
rbm47	0.109872	1.90689	0.079	0.032	1
terf1	0.110029	0.852246	0.289	0.192	1
prpf3	0.110289	0.813727	0.395	0.291	1
tmem110l	0.110419	0.932886	0.263	0.167	1
si:dkey-27h10.2	0.110419	3.58496	0.026	0.005	1
sgms2a	0.11042	3.77761	0.026	0.005	1
si:dkeyp-27e10.3	0.110497	1.58496	0.105	0.048	1
hmces	0.110522	1.8625	0.079	0.032	1
aars2	0.110662	0.777608	0.211	0.122	1
mon1bb	0.110738	1.81943	0.079	0.032	1
fhl1a	0.110893	1.20645	0.105	0.047	1
rfxank	0.110911	3.36257	0.026	0.005	1
zgc:154075	0.111175	1.81943	0.079	0.032	1
nsun4	0.111392	1.77761	0.079	0.032	1
c3b.2	0.111405	3.16993	0.026	0.005	1
abca1b	0.11151	0.489038	0.184	0.1	1
myo18ab	0.111561	0.541585	0.605	0.461	1
pmpca	0.111688	0.866144	0.237	0.141	1
sgk1	0.112806	0.771559	0.289	0.183	1
irak3	0.112895	3	0.026	0.005	1
si:dkey-22h13.3	0.112895	3	0.026	0.005	1
CT583728.24	0.112895	3	0.026	0.005	1
znf988	0.112895	3	0.026	0.005	1
si:dkeyp-5g9.1	0.112895	3	0.026	0.005	1
CR788316.4	0.112895	3	0.026	0.005	1
slc22a18	0.112895	3	0.026	0.005	1
si:dkey-234h16.7	0.112895	3	0.026	0.005	1
si:dkey-226m8.10	0.112895	3	0.026	0.005	1
gnaq	0.112895	3	0.026	0.005	1
crfb12	0.112895	3	0.026	0.005	1
si:dkeyp-69e1.8	0.112895	3	0.026	0.005	1
soul5	0.112895	3	0.026	0.005	1
mlpha	0.112895	3	0.026	0.005	1
fam83c	0.112895	3	0.026	0.005	1
or137-3	0.112895	3	0.026	0.005	1
cx47.1	0.112895	3	0.026	0.005	1
neto1	0.112895	3	0.026	0.005	1
cd99	0.112895	3	0.026	0.005	1
si:ch211-196h16.4	0.112895	3	0.026	0.005	1
si:ch73-343l4.8	0.112895	3	0.026	0.005	1
zmp:0000001082	0.112895	3	0.026	0.005	1
cytip	0.112895	3	0.026	0.005	1
si:ch211-67e16.3	0.112895	3	0.026	0.005	1
FP085428.1	0.112895	3	0.026	0.005	1
si:rp71-77l1.1	0.112895	3	0.026	0.005	1
FO904980.1	0.112895	3	0.026	0.005	1
si:ch211-155o21.3	0.112895	3	0.026	0.005	1
rock2bl	0.112895	3	0.026	0.005	1
si:ch73-91k6.2	0.112895	3	0.026	0.005	1
serpind1	0.112895	3	0.026	0.005	1
si:dkeyp-117b11.1	0.112895	3	0.026	0.005	1
lhx8b	0.112895	3	0.026	0.005	1
mthfd2l	0.112895	3	0.026	0.005	1
socs4	0.112895	3	0.026	0.005	1
zgc:162184	0.112895	3	0.026	0.005	1
si:zfos-1714f5.3	0.112895	3	0.026	0.005	1
si:ch211-113d11.5	0.112895	3	0.026	0.005	1
AL929536.6	0.112895	3	0.026	0.005	1
si:ch73-193i2.2	0.112895	3	0.026	0.005	1
osr1	0.112895	3	0.026	0.005	1
arpin	0.112895	3	0.026	0.005	1
si:ch211-174j14.2	0.112895	3	0.026	0.005	1
wt1b	0.112895	3	0.026	0.005	1
CR749163.1	0.112895	3	0.026	0.005	1
zgc:112964	0.112895	3	0.026	0.005	1
CABZ01068367.1	0.112895	3	0.026	0.005	1
si:ch211-191i18.4	0.112895	3	0.026	0.005	1
nkd3.2	0.112895	3	0.026	0.005	1
alox5b.3	0.112895	3	0.026	0.005	1
frmd4bb	0.112895	3	0.026	0.005	1
FP102169.1	0.112895	3	0.026	0.005	1
CU234171.1	0.112895	3	0.026	0.005	1
ccn5	0.112895	3	0.026	0.005	1
ghrhrl	0.112895	3	0.026	0.005	1
rab39ba	0.112895	3	0.026	0.005	1
C21H5orf24	0.112895	3	0.026	0.005	1
pitx1	0.112895	3	0.026	0.005	1
si:dkey-238i5.2	0.112895	3	0.026	0.005	1
ets2	0.112895	3	0.026	0.005	1
opn4xa	0.112895	3	0.026	0.005	1
pip5k1ba	0.112895	3	0.026	0.005	1
BX322657.2	0.112895	3	0.026	0.005	1
tmem186	0.112895	3	0.026	0.005	1
bmpr2b	0.113017	0.695666	0.421	0.328	1
mybpha	0.113088	1.02425	0.105	0.047	1
arhgef3l	0.113357	0.884523	0.237	0.143	1
slc6a2	0.113394	2.58496	0.026	0.005	1
si:dkey-16p21.8	0.113394	2.77761	0.026	0.005	1
hs6st3a	0.113394	2.77761	0.026	0.005	1
cx44.2	0.113394	2.77761	0.026	0.005	1
CABZ01084564.1	0.113394	2.77761	0.026	0.005	1
si:ch211-13f8.1	0.113394	2.41504	0.026	0.005	1
kcnk10a	0.113394	2.77761	0.026	0.005	1
adipor1b	0.113394	2.77761	0.026	0.005	1
gdf10a	0.113394	2.77761	0.026	0.005	1
b3gnt2l	0.113394	2.77761	0.026	0.005	1
slc2a11l	0.113394	2.77761	0.026	0.005	1
rpgrip1	0.113394	2.77761	0.026	0.005	1
tmtopsb	0.113394	2.77761	0.026	0.005	1
rab3il1	0.113394	2.77761	0.026	0.005	1
lmod1a	0.113507	1.39514	0.132	0.067	1
pomp	0.113668	1.02018	0.132	0.065	1
CR759843.2	0.113668	1.02018	0.132	0.065	1
ANKFN1	0.113686	2.09954	0.105	0.049	1
si:ch73-25f10.6	0.11376	1.41504	0.105	0.048	1
zgc:152863	0.113768	0.837729	0.158	0.082	1
ak7a	0.113811	1.54934	0.079	0.032	1
zgc:112966	0.113897	2.26303	0.026	0.005	1
syce2	0.113897	2.41504	0.026	0.005	1
ftr85	0.113897	2.58496	0.026	0.005	1
slc22a16	0.113897	2.58496	0.026	0.005	1
si:ch211-117c9.1	0.113897	2.58496	0.026	0.005	1
flt3	0.114401	2.26303	0.026	0.005	1
zgc:194285	0.114474	1.0614	0.132	0.065	1
pip5k1cb	0.114722	0.61753	0.289	0.181	1
nfyc	0.114835	0.31471	0.526	0.383	1
c7b	0.114883	1.55943	0.105	0.048	1
ankrd12	0.114922	0.318176	0.763	0.695	1
snapc5	0.115552	1.63077	0.079	0.032	1
bbs4	0.115552	1.63077	0.079	0.032	1
si:ch211-261n11.5	0.11561	0.921997	0.237	0.144	1
mrpl13	0.115728	1.29429	0.211	0.123	1
scrn3	0.115782	2.4975	0.053	0.018	1
ugt5c3	0.115782	2.4975	0.053	0.018	1
abcd2	0.115791	1.31194	0.105	0.048	1
BX324134.4	0.115857	0.816778	0.184	0.102	1
mlf1	0.115933	0.867972	0.289	0.194	1
gorab	0.115995	0.966053	0.158	0.083	1
ccdc28b	0.116127	1.08246	0.237	0.149	1
tdp1	0.116143	0.694192	0.474	0.379	1
CABZ01075242.1	0.11623	1.58496	0.079	0.032	1
sp3b	0.116383	0.884523	0.211	0.124	1
nol4lb	0.116489	1.10692	0.132	0.066	1
si:ch211-137i24.10	0.11691	1.4975	0.079	0.032	1
coq8ab	0.11691	1.4975	0.079	0.032	1
thap11	0.11691	1.54057	0.079	0.032	1
tm2d1	0.117009	1.38333	0.105	0.048	1
myl9b	0.117368	0.616872	0.342	0.24	1
si:ch211-113j14.1	0.117377	1.34792	0.132	0.067	1
dcp1b	0.117407	1.4975	0.132	0.068	1
tmem94	0.117579	0.884523	0.211	0.123	1
CR388207.2	0.117593	1.45568	0.079	0.032	1
wsb2	0.117593	1.4975	0.079	0.032	1
tmtc2b	0.11761	0.678072	0.158	0.083	1
usp5	0.117739	0.825971	0.263	0.164	1
serbp1b	0.117858	0.532874	0.368	0.243	1
hsd17b2	0.118278	1.41504	0.079	0.032	1
zcrb1	0.118319	1.16993	0.132	0.066	1
mid2	0.118445	1.01728	0.132	0.066	1
ttyh2l	0.118478	1.72698	0.053	0.018	1
lctlb	0.118521	1.29218	0.105	0.048	1
si:ch73-352p4.5	0.118521	1.32193	0.105	0.048	1
fyco1b	0.118521	1.32193	0.105	0.048	1
adpgk	0.118521	1.32193	0.105	0.048	1
ankrd13c	0.118695	0.803603	0.184	0.102	1
hnrnpd	0.118734	0.719148	0.342	0.242	1
magixa	0.118967	1.29956	0.079	0.032	1
hnrnpul1l	0.119005	0.321928	0.447	0.306	1
plpp4	0.119085	2	0.053	0.018	1
prdm11	0.119131	0.970253	0.158	0.084	1
mrnip	0.119282	1.29218	0.105	0.048	1
otud5a	0.119358	0.705817	0.421	0.298	1
C4H12orf66	0.119525	1.60514	0.132	0.067	1
sptlc1	0.119545	0.822462	0.158	0.083	1
ndufb10	0.119608	0.707973	0.263	0.163	1
fsta	0.119671	0.377367	0.316	0.205	1
chd1	0.11982	0.53305	0.658	0.583	1
vmn2r1	0.120047	1.23447	0.105	0.048	1
arg1	0.120047	1.23447	0.105	0.048	1
si:ch73-158p21.2	0.120047	1.26303	0.105	0.048	1
dntt	0.120047	1.26303	0.105	0.048	1
ppfibp1b	0.120086	0.348764	0.5	0.363	1
si:ch211-210c8.6	0.120249	1.55522	0.105	0.049	1
mcat.1	0.120613	2.08246	0.053	0.018	1
tpcn2	0.120613	2.08246	0.053	0.018	1
zbtb2a	0.120613	2.08246	0.053	0.018	1
bnip1a	0.120613	2.08246	0.053	0.018	1
si:dkeyp-19e1.3	0.120613	2.08246	0.053	0.018	1
pskh1	0.120743	0.85457	0.211	0.125	1
arnt2	0.12085	0.263034	0.658	0.508	1
zranb2	0.121051	0.61424	0.474	0.352	1
dtnbp1b	0.12114	1.23704	0.158	0.089	1
BX005085.5	0.121206	2	0.053	0.018	1
ARMC6	0.121206	2	0.053	0.018	1
si:ch73-109d9.4	0.121206	2	0.053	0.018	1
hjv	0.121206	2	0.053	0.018	1
hlx1	0.121206	1.922	0.053	0.018	1
rxfp1	0.121206	2	0.053	0.018	1
mlip	0.121206	2	0.053	0.018	1
AL844518.1	0.121206	2	0.053	0.018	1
pkn3	0.121407	1.71989	0.105	0.049	1
ttll4	0.121603	0.843496	0.184	0.103	1
gpr61l	0.121824	1.922	0.053	0.018	1
huwe1	0.122141	0.408085	0.632	0.526	1
rer1	0.122404	0.692945	0.263	0.166	1
lpcat2	0.122444	1.848	0.053	0.018	1
msmo1	0.122444	1.848	0.053	0.018	1
fam172a	0.122531	0.221746	0.763	0.592	1
fli1b	0.123066	1.64636	0.053	0.018	1
asmt2	0.123066	1.64636	0.053	0.018	1
zp3d.1	0.123177	1.18286	0.132	0.067	1
si:ch73-204p21.2	0.123364	1.29956	0.132	0.067	1
pola1	0.123611	0.584963	0.684	0.647	1
calca	0.12369	1.71049	0.053	0.018	1
ginm1	0.123884	0.706641	0.316	0.213	1
ppcdc	0.124095	1.38857	0.105	0.049	1
wnt7ba	0.124199	1	0.132	0.066	1
zfand2a	0.124234	0.444184	0.447	0.328	1
arhgap42b	0.124537	0.790547	0.158	0.084	1
med31	0.126331	0.93587	0.211	0.125	1
rpp40	0.126435	1.16993	0.132	0.067	1
tbccd1	0.127368	1.2003	0.158	0.088	1
si:ch211-11n16.3	0.127601	1.30485	0.132	0.068	1
dcun1d2b	0.127931	1.3523	0.105	0.049	1
vangl2	0.128027	0.44406	0.658	0.553	1
sirt1	0.128164	0.884523	0.184	0.105	1
rbm14b	0.128706	0.701579	0.5	0.386	1
etnk1	0.128719	0.787006	0.211	0.126	1
rras	0.128733	1.32193	0.105	0.049	1
gnb1b	0.129195	0.361033	0.737	0.682	1
bin3	0.129262	0.85561	0.316	0.215	1
frmd3	0.129278	1.63077	0.079	0.033	1
zgc:158398	0.129278	1.63077	0.079	0.033	1
zbtb42	0.129537	1.23447	0.105	0.049	1
dcdc2b	0.129537	1.29218	0.105	0.049	1
med21	0.129612	0.966053	0.158	0.086	1
bet1	0.129612	0.932886	0.158	0.086	1
BX510922.4	0.129912	1.15497	0.158	0.087	1
xpo6	0.130075	0.415037	0.289	0.18	1
eme1	0.130106	0.515614	0.474	0.375	1
sntb2	0.130235	0.844722	0.211	0.127	1
cspp1b	0.130286	0.944505	0.263	0.175	1
rbm34	0.130294	0.76827	0.237	0.147	1
lrrc31	0.130345	1.23447	0.105	0.049	1
ptpn13	0.130372	0.404666	0.842	0.67	1
actr8	0.130659	1.54057	0.079	0.033	1
aldh8a1	0.130659	1.54057	0.079	0.033	1
SUSD2	0.130726	1.18286	0.132	0.068	1
idua	0.130807	1.0614	0.132	0.067	1
alox5a	0.130834	1.72247	0.132	0.069	1
ddx20	0.130948	0.777608	0.211	0.125	1
zgc:100832	0.131156	1.20645	0.105	0.049	1
plppr1	0.131156	1.20645	0.105	0.049	1
galnt14	0.13116	2.04064	0.079	0.034	1
synj1	0.131279	1.33703	0.132	0.068	1
ilk	0.131303	0.884523	0.289	0.195	1
limk2	0.131393	1.4975	0.079	0.033	1
arf2b	0.131621	0.970253	0.158	0.087	1
cd2bp2	0.131693	1.04064	0.132	0.067	1
si:ch211-129o18.4	0.131693	1.04064	0.132	0.067	1
tbp	0.131812	0.678072	0.263	0.167	1
ubl3a	0.131907	0.53073	0.474	0.349	1
tbcela	0.132038	0.607683	0.263	0.166	1
elmo3	0.132175	0.640104	0.289	0.191	1
ankrd11	0.132416	0.263034	0.895	0.867	1
pnp5b	0.132482	0.558683	0.342	0.229	1
si:ch211-154e10.1	0.132532	2.848	0.053	0.019	1
pip5k1aa	0.132558	0.694192	0.395	0.293	1
jdp2a	0.132584	1	0.132	0.067	1
iqcb1	0.132608	1.17403	0.184	0.109	1
uspl1	0.132806	0.783682	0.289	0.196	1
AMDHD1	0.13287	1.37551	0.079	0.033	1
foxj1a	0.133298	0.777608	0.105	0.049	1
rps18	0.133478	0.443539	0.737	0.673	1
fbxo44	0.133613	1.37551	0.079	0.033	1
csnk2a1	0.134261	0.435215	0.5	0.389	1
igsf9b	0.134268	0.535114	0.316	0.211	1
mlx	0.134412	0.868755	0.158	0.086	1
krt8	0.134436	1.02425	0.105	0.049	1
tigara	0.134437	1.12553	0.105	0.049	1
dnai1.1	0.134467	1.0358	0.263	0.174	1
ppp2r2ab	0.134576	0.707645	0.368	0.279	1
psme3	0.1346	0.857042	0.184	0.105	1
ppp1r10	0.134836	0.22604	0.842	0.745	1
dhx16	0.135104	0.691878	0.289	0.192	1
ncalda	0.135348	0.532132	0.632	0.576	1
vps8	0.136366	0.672425	0.447	0.327	1
mipol1	0.136373	0.764229	0.342	0.248	1
si:ch211-234c11.2	0.136642	1.12553	0.132	0.068	1
dpm3	0.136688	1.28379	0.132	0.069	1
atad2	0.136788	0.489038	0.368	0.261	1
si:ch211-215a10.4	0.137158	0.767339	0.211	0.126	1
actn3b	0.137678	0.759536	0.289	0.193	1
si:ch73-92e7.4	0.137838	0.803603	0.237	0.15	1
vps11	0.13799	0.947533	0.184	0.107	1
cnbpa	0.137998	0.34505	0.421	0.292	1
dgkg	0.138057	2.33703	0.053	0.019	1
tmem125b	0.13806	2.848	0.053	0.019	1
lin28b	0.138084	0.648015	0.5	0.37	1
nol12	0.138472	1.0614	0.132	0.068	1
chp1	0.138534	1.01862	0.211	0.129	1
parn	0.138812	0.752072	0.184	0.105	1
dnaja3a	0.138913	0.803603	0.237	0.147	1
znf687b	0.139146	0.866144	0.237	0.148	1
rorcb	0.139357	0.555215	0.184	0.104	1
hsp90aa1.2	0.139518	0.224296	0.895	0.94	1
numbl	0.139522	0.376509	0.579	0.433	1
cxcl18b	0.139713	0.752072	0.158	0.087	1
fam13a	0.139857	0.843496	0.263	0.173	1
nfe2l3	0.140663	0.873468	0.211	0.128	1
SCARF2	0.140929	1.12553	0.105	0.05	1
dis3l	0.14102	1.65896	0.079	0.034	1
CABZ01052576.1	0.141052	1.26303	0.105	0.05	1
kdm4aa	0.14124	0.530515	0.289	0.185	1
ugcg	0.141628	0.47201	0.474	0.357	1
vclb	0.141782	0.615336	0.263	0.167	1
armc10	0.141907	1.20645	0.105	0.05	1
opn6a	0.141907	1.23447	0.105	0.05	1
stk26	0.14204	1.52607	0.105	0.052	1
pnkp	0.142181	0.9801	0.132	0.068	1
zfr2	0.142392	0.854021	0.289	0.2	1
ube2v2	0.142773	0.449046	0.5	0.389	1
rgs7a	0.143022	1.36257	0.132	0.071	1
si:dkey-23a23.2	0.143104	2	0.053	0.019	1
theg	0.143104	2	0.053	0.019	1
igfbp2b	0.143104	2	0.053	0.019	1
mybl2b	0.143172	0.4975	0.316	0.207	1
tmem208	0.143627	1.152	0.105	0.05	1
cipcb	0.143627	1.152	0.105	0.05	1
arhgef40	0.143761	1.922	0.053	0.019	1
olfml2ba	0.143761	1.922	0.053	0.019	1
slc35d2	0.143761	1.922	0.053	0.019	1
si:ch73-43g23.1	0.143761	1.922	0.053	0.019	1
insb	0.143761	1.848	0.053	0.019	1
nkiras1	0.143761	1.922	0.053	0.019	1
lrrc14b	0.143761	1.922	0.053	0.019	1
ankrd37	0.143958	1.442	0.105	0.052	1
itchb	0.144355	1.39514	0.132	0.071	1
smg8	0.144386	1.58496	0.079	0.034	1
RASGRP2	0.144448	1.848	0.053	0.019	1
impa1	0.144448	1.848	0.053	0.019	1
si:ch73-222f22.2	0.144448	1.848	0.053	0.019	1
btr32	0.144448	1.848	0.053	0.019	1
slc2a10	0.144448	1.848	0.053	0.019	1
grm8b	0.144448	1.77761	0.053	0.019	1
txlng	0.144748	0.807355	0.158	0.087	1
herc4	0.145077	0.555215	0.658	0.622	1
apaf1	0.145137	1.77761	0.053	0.019	1
MRPL49	0.145137	1.77761	0.053	0.019	1
ulk1b	0.145373	0.65085	0.395	0.282	1
faf1	0.145557	0.578964	0.447	0.352	1
eaf1	0.145681	1.38857	0.105	0.052	1
obsl1b	0.145828	1.64636	0.053	0.019	1
si:dkey-111i23.1	0.145895	1.33703	0.105	0.052	1
ube2d1b	0.146239	0.479428	0.316	0.209	1
neil3	0.146562	0.898462	0.263	0.175	1
si:dkey-13m1.5	0.146652	1.45568	0.079	0.034	1
CABZ01044053.1	0.146692	0.842854	0.342	0.241	1
rad50	0.147115	0.884523	0.158	0.088	1
anapc1	0.147155	0.537657	0.605	0.498	1
atp1b2a	0.147362	0.749773	0.368	0.275	1
ccdc93	0.147386	0.909397	0.184	0.109	1
vwa1	0.147394	0.764784	0.184	0.106	1
nr1i2	0.147443	1.37551	0.079	0.034	1
tmem170a	0.147443	1.37551	0.079	0.034	1
nudc	0.147667	0.570492	0.474	0.382	1
trpm7	0.147705	0.731511	0.237	0.149	1
si:dkey-71b5.7	0.147885	1.2003	0.237	0.155	1
lzts2b	0.147914	1.70232	0.105	0.053	1
si:ch211-195b15.7	0.148237	1.33703	0.079	0.034	1
si:ch211-161m3.6	0.148237	1.29956	0.079	0.034	1
wasf1	0.149033	1.26303	0.079	0.034	1
iffo1b	0.14926	0.947533	0.184	0.11	1
pld1b	0.149384	1.26303	0.105	0.052	1
btbd11a	0.149392	1.24257	0.105	0.052	1
phax	0.149548	0.575974	0.237	0.146	1
GPATCH2	0.14971	0.894205	0.342	0.253	1
CR387919.1	0.149757	0.884523	0.105	0.05	1
CR381531.2	0.149832	1.03037	0.079	0.034	1
si:ch211-165g14.1	0.150185	1	0.132	0.069	1
si:dkeyp-104f11.9	0.150185	1.02018	0.132	0.069	1
mrto4	0.150486	1.0614	0.158	0.09	1
slc1a7b	0.150579	1.32193	0.105	0.052	1
cntn3a.2	0.150634	1.12553	0.079	0.034	1
rab34a	0.150778	1.06839	0.158	0.089	1
taok1b	0.151158	1	0.132	0.069	1
UBA6	0.151302	0.61227	0.211	0.127	1
necab1	0.151716	0.739472	0.184	0.107	1
plekha5	0.152074	0.329462	0.395	0.274	1
rfc3	0.152338	1	0.184	0.112	1
psmg3	0.152344	0.837729	0.158	0.088	1
zgc:162872	0.152344	0.837729	0.158	0.088	1
ip6k2a	0.152508	0.851137	0.342	0.251	1
wdr3	0.15285	0.790547	0.184	0.107	1
gabrb2a	0.153126	1.77761	0.079	0.035	1
serpinh1b	0.153301	0.101385	0.947	0.919	1
jagn1b	0.153382	0.666099	0.289	0.195	1
CABZ01079241.1	0.153607	0.451563	0.395	0.281	1
rpusd4	0.153919	0.721465	0.211	0.128	1
tbc1d10aa	0.153956	1.17897	0.105	0.052	1
si:rp71-36a1.5	0.153956	1.20645	0.105	0.052	1
crebrf	0.154101	0.388565	0.447	0.339	1
KCNB2	0.154466	1.81237	0.079	0.035	1
ndufv1	0.154472	0.792405	0.158	0.088	1
clcn7	0.154764	0.992945	0.263	0.179	1
pdk3a	0.15486	1.12553	0.105	0.052	1
pdlim5b	0.15486	1.17897	0.105	0.052	1
nsun5	0.155128	1.4881	0.132	0.072	1
rgs3a	0.155143	0.702319	0.211	0.129	1
zbtb18	0.155689	0.702319	0.289	0.196	1
[truncated: 8,767 more rows]

## Sheet: 5. HB16hpf_DEgenes_CHB
	p_val	avg_log2FC	pct.1	pct.2	p_val_adj
rxraa	2.06368e-86	3.47798	0.746	0.102	3.72598e-82
tshz1	1.12815e-46	1.83359	0.903	0.423	2.03687e-42
wnt7ab	1.06393e-45	3.4243	0.438	0.058	1.92093e-41
bicd1a	3.00565e-45	2.80094	0.524	0.096	5.4267e-41
chl1a	4.52417e-44	1.71677	0.827	0.31	8.16839e-40
crabp2a	8.39539e-41	3.00567	0.449	0.073	1.51579e-36
raraa	8.65747e-39	2.06731	0.719	0.258	1.56311e-34
rxrgb	1.23616e-38	3.77045	0.335	0.034	2.23189e-34
nxph3	8.92633e-38	2.36856	0.514	0.109	1.61165e-33
hoxb3a	2.14603e-32	1.23915	0.892	0.426	3.87465e-28
wnt11	3.92327e-32	1.54608	0.67	0.23	7.08347e-28
ncam1b	6.53885e-31	1.45318	0.897	0.577	1.18059e-26
plekhh1	6.65286e-30	1.27612	0.914	0.691	1.20117e-25
dacha	2.49925e-29	1.29676	0.919	0.683	4.5124e-25
ncoa3	1.76288e-28	1.53314	0.789	0.483	3.18289e-24
hoxc1a	2.51688e-25	2.19101	0.384	0.087	4.54423e-21
prdm13	7.59821e-25	3.03139	0.249	0.032	1.37186e-20
fgfr3	4.99888e-24	0.923442	0.935	0.592	9.02548e-20
hoxd4a	9.78039e-23	2.22319	0.33	0.07	1.76585e-18
rundc3b	3.28789e-22	2.77619	0.232	0.032	5.93629e-18
zbtb16b	1.16215e-20	0.719802	0.989	0.868	2.09826e-16
bmp1b	3.30084e-20	3.10011	0.243	0.043	5.95966e-16
col7a1l	5.18909e-20	1.25552	0.632	0.285	9.3689e-16
bahcc1b	8.33685e-20	1.09754	0.919	0.708	1.50522e-15
tenm4	5.41538e-19	1.1389	0.924	0.841	9.77747e-15
meis3	6.61508e-19	1.35917	0.578	0.266	1.19435e-14
CABZ01020455.1	3.46772e-18	3.51424	0.162	0.017	6.26098e-14
hs6st1a	1.41032e-17	1.38911	0.719	0.466	2.54633e-13
rorcb	2.20131e-17	3.26349	0.178	0.025	3.97447e-13
ppp1r13ba	2.44637e-17	2.21269	0.254	0.055	4.41693e-13
efnb3b	5.44481e-16	0.655598	0.951	0.759	9.83061e-12
sema5bb	8.37307e-16	1.67383	0.427	0.166	1.51176e-11
meis2a	1.03617e-15	0.983727	0.719	0.4	1.87081e-11
SLC39A11	4.41024e-15	1.64592	0.373	0.133	7.96269e-11
zgc:112332	7.43089e-15	3.34218	0.162	0.025	1.34165e-10
rhbdl3	8.86044e-15	1.64763	0.405	0.159	1.59975e-10
tenm3	1.16331e-14	0.793106	0.805	0.528	2.10036e-10
hoxa4a	2.34527e-14	0.677426	0.659	0.303	4.23439e-10
fgfr4	2.56144e-14	1.2868	0.508	0.242	4.62468e-10
nrp1a	6.31723e-14	0.787304	0.546	0.251	1.14058e-09
glsl	3.68935e-13	2.07801	0.168	0.031	6.66112e-09
igdcc3	4.24681e-13	1.5903	0.319	0.111	7.66761e-09
mmp24	4.86533e-13	2.72069	0.119	0.014	8.78435e-09
ezra	4.80918e-12	3.59516	0.092	0.007	8.68298e-08
fam49al	6.09979e-12	1.61217	0.346	0.139	1.10132e-07
slc6a22.1	7.11099e-12	2.37389	0.178	0.041	1.28389e-07
prkcdb	7.2919e-12	1.84943	0.27	0.091	1.31655e-07
thsd7ba	7.674e-12	1.58753	0.276	0.091	1.38554e-07
dact2	9.95603e-12	2.40875	0.135	0.022	1.79756e-07
meis2a.1	1.28252e-11	0.760585	0.735	0.493	2.31558e-07
cygb1	1.73206e-11	2.09776	0.222	0.064	3.12723e-07
tspan35	2.44992e-11	3.55077	0.092	0.009	4.42334e-07
si:ch73-386h18.1	5.53426e-11	0.792842	0.8	0.617	9.99211e-07
bcam	1.79608e-10	0.532389	0.514	0.26	3.24282e-06
hnf1ba	1.94897e-10	2.92423	0.086	0.009	3.51887e-06
zfhx4	3.05222e-10	0.65271	0.838	0.62	5.51078e-06
fam83ha	5.60669e-10	3.8138	0.07	0.005	1.01229e-05
igsf9a	5.87374e-10	0.948103	0.643	0.413	1.0605e-05
ccdc85ca	1.03176e-09	0.660619	0.773	0.562	1.86284e-05
prickle2b	1.20789e-09	0.387316	0.676	0.428	2.18084e-05
boc	1.29282e-09	0.655803	0.903	0.76	2.33418e-05
hoxc4a	1.97957e-09	2.72069	0.108	0.018	3.57411e-05
flvcr1	2.09694e-09	1.68642	0.205	0.065	3.78602e-05
olig3	3.09727e-09	2.20132	0.151	0.038	5.59212e-05
sox5	3.55082e-09	0.820944	0.481	0.253	6.41101e-05
wnt4	4.1132e-09	0.534279	0.508	0.269	7.42639e-05
pax6b	5.22163e-09	0.813802	0.438	0.221	9.42765e-05
eme1	6.36149e-09	0.774394	0.605	0.391	0.000114857
negr1	6.67207e-09	0.649032	0.924	0.795	0.000120464
myo15b	1.00844e-08	3.0102	0.076	0.009	0.000182074
itgb1b.1	1.37764e-08	2.26126	0.103	0.018	0.000248733
sema3gb	1.40739e-08	0.909454	0.427	0.215	0.000254104
meis1b	1.54223e-08	0.427582	0.957	0.844	0.000278451
lrrc8db	2.66592e-08	1.55923	0.232	0.089	0.000481331
map7d1a	3.54855e-08	0.729688	0.789	0.669	0.000640691
ncam1a	5.03624e-08	0.409944	0.968	0.924	0.000909293
slc6a9	5.07738e-08	1.05588	0.53	0.347	0.000916721
notch1b	5.52648e-08	0.414499	0.914	0.75	0.000997806
zgc:171844	5.5702e-08	4.63823	0.049	0.002	0.0010057
arhgef28a	8.08711e-08	1.0879	0.292	0.13	0.00146013
pld1b	3.0034e-07	2.29327	0.114	0.028	0.00542264
nfixb	4.7208e-07	2.64097	0.119	0.032	0.0085234
rarab	5.81331e-07	0.471057	0.741	0.526	0.0104959
pax3a	9.49111e-07	0.617206	0.681	0.518	0.0171362
met	1.16167e-06	1.14638	0.227	0.097	0.0209739
pkd1b	1.48896e-06	0.195959	0.422	0.228	0.0268832
msx1b	1.5122e-06	0.634622	0.427	0.246	0.0273028
zfhx3	1.72003e-06	0.582856	0.562	0.373	0.0310552
tmpoa	1.99021e-06	0.726691	0.616	0.478	0.0359332
atf6	2.12803e-06	0.825627	0.378	0.213	0.0384216
sema4ba	2.68871e-06	0.768613	0.286	0.139	0.0485446
fgfr1b	2.87209e-06	0.453862	0.816	0.692	0.0518556
pbx1b	4.03113e-06	1.06215	0.27	0.135	0.072782
mcm7	4.20516e-06	1.52275	0.157	0.058	0.0759241
si:ch211-188f17.1	6.087e-06	1.13573	0.227	0.103	0.109901
irx1b	6.33739e-06	1.07915	0.27	0.135	0.114422
pcnx1	6.54017e-06	0.762921	0.524	0.358	0.118083
dkc1	6.81205e-06	0.474122	0.773	0.625	0.122992
adgrl1a	9.17602e-06	1.00035	0.4	0.248	0.165673
nr2f5	1.13771e-05	0.47476	0.719	0.554	0.205414
smyd1b	1.16995e-05	2.23527	0.065	0.012	0.211234
gnav1	1.20786e-05	1.29923	0.13	0.044	0.218079
tnrc18	1.28644e-05	0.622321	0.632	0.512	0.232266
ripply1	1.49812e-05	1.29327	0.211	0.098	0.270485
ipo7	2.64068e-05	0.317155	0.951	0.861	0.476775
dhrs11a	3.06117e-05	1.17263	0.297	0.172	0.552694
zgc:194209	3.08406e-05	1.95516	0.07	0.016	0.556828
ccnj	3.33999e-05	2.28773	0.049	0.007	0.603034
arap3	3.42777e-05	0.95676	0.243	0.123	0.618885
cadm1a	3.929e-05	0.372235	0.914	0.84	0.709382
si:dkey-69c1.1	4.24782e-05	3.72069	0.027	0.001	0.766944
btd	4.24782e-05	3.72069	0.027	0.001	0.766944
zgc:113531	4.37826e-05	2.24265	0.086	0.025	0.790494
phldb2a	4.37831e-05	1.31261	0.151	0.062	0.790504
kank1a	5.47891e-05	0.620556	0.368	0.223	0.989218
tmem198a	5.51021e-05	0.590925	0.605	0.449	0.994868
soul2	6.04291e-05	2.6503	0.043	0.006	1
jag1a	6.07019e-05	1.11487	0.254	0.141	1
adcy7	6.42186e-05	0.828549	0.249	0.13	1
ccar2	7.3584e-05	1.48803	0.13	0.05	1
sorbs3	7.5452e-05	1.88997	0.157	0.07	1
gmnn	7.81163e-05	0.626716	0.405	0.257	1
dnmbp	8.42156e-05	0.737536	0.438	0.296	1
wt1a	9.12818e-05	2.58319	0.049	0.009	1
notch1a	9.67878e-05	0.31688	0.87	0.736	1
gbx1	9.99032e-05	0.854444	0.254	0.135	1
mcm8	0.000101216	0.936058	0.259	0.144	1
frmpd1b	0.000103252	0.588836	0.297	0.165	1
cdca7a	0.00011025	0.683433	0.427	0.284	1
plxdc2	0.000113973	0.333773	0.719	0.534	1
kcnab1a	0.000116212	1.40557	0.254	0.146	1
si:dkey-196j8.2	0.000116274	1.03619	0.135	0.054	1
tshz3b	0.000129553	0.545054	0.438	0.29	1
vat1	0.000132813	0.579126	0.405	0.264	1
foxp1b	0.000136533	0.441833	0.681	0.562	1
agap3	0.000137548	0.51682	0.535	0.39	1
stk17a	0.000151325	1.43529	0.108	0.039	1
fam102aa	0.00016884	0.741254	0.432	0.308	1
meis1a	0.000169112	0.844176	0.27	0.153	1
acyp1	0.000174451	3.02881	0.043	0.007	1
robo1	0.000181423	0.330303	0.951	0.855	1
cspg5a	0.000184879	0.343972	0.692	0.499	1
tmem108	0.000187978	0.398094	0.514	0.358	1
opn7a	0.000191695	2.94309	0.032	0.004	1
rsl1d1	0.000202175	0.690319	0.368	0.239	1
fhdc1	0.000203572	0.582576	0.557	0.435	1
znf503	0.000207772	1.17637	0.2	0.103	1
gadd45gip1	0.000219327	1.09391	0.162	0.075	1
sfrp2	0.000234467	1.62672	0.097	0.034	1
unc5b	0.000238489	0.552492	0.508	0.365	1
zgc:153631	0.000258631	0.644744	0.411	0.273	1
ctdp1	0.000292182	0.373024	0.941	0.859	1
hspg2	0.000301693	0.635907	0.503	0.385	1
ldlrb	0.00030274	3.35812	0.027	0.002	1
BX000363.1	0.000305053	3.13573	0.027	0.002	1
isg20	0.000334605	0.797561	0.243	0.135	1
mcama	0.000351004	0.855622	0.216	0.117	1
nop56	0.000353519	0.308428	0.876	0.766	1
adgrl2a	0.000356334	0.370195	0.93	0.838	1
crestin	0.000361809	2.55077	0.038	0.006	1
CR749163.1	0.000361809	2.55077	0.038	0.006	1
rab11fip4a	0.000370387	0.724661	0.308	0.191	1
cpne5b	0.000393606	3.27817	0.114	0.048	1
sdk1b	0.000400045	0.766805	0.378	0.258	1
gfap	0.000417225	0.429138	0.497	0.351	1
olig4	0.000425477	1.26697	0.086	0.03	1
col12a1a	0.000440823	0.644531	0.432	0.3	1
msx1a	0.000450709	1.04381	0.162	0.079	1
nuak1b	0.000452238	0.829744	0.308	0.196	1
htatsf1	0.000458123	0.611394	0.341	0.216	1
znf1039	0.00047979	2.30566	0.043	0.009	1
axin2	0.000516929	0.466999	0.541	0.399	1
irx3b	0.000525323	0.994868	0.173	0.087	1
hoxb1a	0.000554337	1.75722	0.049	0.011	1
cpamd8	0.000558887	1.16815	0.173	0.089	1
ralgps2	0.000573966	0.356379	0.811	0.675	1
rcl1	0.000597402	0.657683	0.303	0.188	1
CT955963.1	0.000688005	3.0102	0.032	0.005	1
vash2	0.000693998	0.943632	0.378	0.277	1
hoxd3a	0.000700729	0.180584	0.351	0.209	1
col4a5	0.00070755	0.31767	0.584	0.426	1
cnot8	0.000714414	0.73646	0.297	0.186	1
zgc:113054	0.000736289	1.69761	0.108	0.046	1
nup210	0.000752559	0.456173	0.568	0.453	1
arvcfb	0.000766016	0.29484	0.789	0.669	1
pcdh10b	0.000770736	1.01235	0.108	0.044	1
slc1a2b	0.000781921	1.55077	0.103	0.042	1
ctbp2a	0.000781961	0.425612	0.686	0.549	1
wdr33	0.000798867	0.356418	0.762	0.63	1
mars1	0.00080058	0.655737	0.324	0.209	1
mycla	0.00080347	0.644744	0.314	0.198	1
pbx2	0.00082157	0.845574	0.33	0.226	1
pcna	0.000838261	0.460757	0.6	0.496	1
flrt3	0.000840538	0.515253	0.368	0.237	1
ccnd1	0.000889066	0.348044	0.795	0.7	1
ror1	0.000893592	0.306704	0.654	0.506	1
si:dkey-14d8.7	0.000925899	1.77316	0.059	0.017	1
cfap43	0.000949061	0.932197	0.13	0.059	1
lbx1b	0.000958733	1.34218	0.108	0.046	1
slc1a4	0.000971073	1.07345	0.151	0.075	1
hat1	0.000972592	0.575859	0.411	0.289	1
hpcal4	0.00101082	2.3163	0.054	0.015	1
her15.1	0.00103044	0.476301	0.595	0.465	1
gins2	0.0010351	0.729306	0.249	0.149	1
zic2b	0.00104678	0.714887	0.357	0.25	1
dhrs3b	0.00105663	1.28158	0.092	0.036	1
ier5l	0.00107701	1.03304	0.232	0.139	1
pik3c2b	0.00108982	0.399254	0.686	0.569	1
uox	0.00110315	1.99823	0.049	0.012	1
gas1a	0.00113599	0.725968	0.389	0.28	1
letm1	0.00115208	0.578743	0.568	0.466	1
nos1apa.1	0.00115667	0.394535	0.8	0.696	1
ddx18	0.00117418	0.37317	0.697	0.576	1
rftn2	0.00118962	0.782093	0.276	0.175	1
si:dkey-239h2.3	0.00122034	0.440171	0.595	0.478	1
tmem131l	0.00123448	0.347626	0.714	0.606	1
mrps18c	0.00129104	1.41584	0.086	0.033	1
dbh	0.00134757	1.91334	0.027	0.004	1
zeb1b	0.00137161	0.282537	0.876	0.83	1
sp1	0.00138461	1.51906	0.076	0.027	1
tmeff1b	0.00138593	0.369785	0.605	0.485	1
pcyox1l	0.00139279	0.887803	0.178	0.096	1
slc25a16	0.00143009	1.08682	0.13	0.062	1
aatf	0.00145864	0.500303	0.395	0.274	1
gpm6aa	0.00147844	0.739801	0.151	0.076	1
cgnl1	0.0014984	0.430565	0.514	0.373	1
igsf3	0.00150294	0.358939	0.719	0.637	1
nck2b	0.00151971	0.358835	0.854	0.822	1
hdac4	0.00161065	0.334022	0.832	0.764	1
zic3	0.00162614	0.865641	0.222	0.132	1
lrch4	0.00164249	0.403614	0.692	0.598	1
CR925744.1	0.00170384	1.62116	0.086	0.034	1
pola1	0.0017157	0.31762	0.724	0.609	1
mpp6a	0.00177098	0.486388	0.514	0.402	1
ehd1b	0.00178843	0.938693	0.173	0.095	1
abcc8	0.0017993	1.10178	0.13	0.063	1
srsf11	0.0018132	0.445335	0.686	0.587	1
igsf9b	0.00182831	0.609101	0.432	0.332	1
draxin	0.00183938	0.765239	0.232	0.143	1
fscn2a	0.00201545	2.35812	0.032	0.006	1
pdxp	0.00201804	1.39876	0.092	0.038	1
mybbp1a	0.00202048	0.299786	0.616	0.472	1
carm1l	0.00205351	2.13573	0.049	0.014	1
haus4	0.00206037	0.922736	0.189	0.108	1
cers3a	0.00209796	2.02025	0.049	0.014	1
dnase1l4.2	0.00211271	1.4983	0.076	0.028	1
greb1l	0.00212748	0.171143	0.941	0.804	1
fam117bb	0.00219868	0.714266	0.265	0.173	1
zmp:0000001138	0.0022445	2.13573	0.043	0.011	1
pnn	0.00228721	0.60952	0.47	0.365	1
clmn	0.00229823	0.494734	0.373	0.262	1
mcmbp	0.00234868	0.680828	0.249	0.155	1
gas1b	0.00235704	0.720693	0.265	0.169	1
myo5c	0.00236292	2.8727	0.022	0.002	1
fgfbp3	0.00238552	0.840274	0.151	0.079	1
rcc2	0.00239232	0.488438	0.514	0.395	1
myh14	0.00241086	0.442708	0.568	0.437	1
ubqln4	0.00242405	0.447674	0.508	0.386	1
lig1	0.00247626	0.331501	0.724	0.611	1
pcdh11	0.00247901	1.15845	0.114	0.053	1
psip1b	0.00257032	0.384085	0.67	0.544	1
dus3l	0.00266984	0.948103	0.151	0.08	1
mki67	0.00274902	0.361513	0.805	0.72	1
FO082779.1	0.00276076	0.780465	0.286	0.193	1
myh10	0.00276808	0.289521	0.768	0.681	1
brpf1	0.00284249	0.785233	0.173	0.096	1
znf653	0.00297651	1.17755	0.141	0.074	1
kmt2e	0.00298516	0.60952	0.454	0.358	1
limch1b	0.0030064	1.46831	0.076	0.03	1
atxn7l2a	0.00304218	0.515578	0.416	0.306	1
zgc:162611	0.00311553	1.72069	0.065	0.023	1
rbmx	0.00313031	0.30322	0.762	0.685	1
pleca	0.00319683	0.522279	0.535	0.431	1
dlgap5	0.00320551	0.389716	0.692	0.574	1
inpp4ab	0.00322366	0.806782	0.173	0.097	1
utp4	0.0032317	0.981007	0.2	0.121	1
CU914811.1	0.0032428	0.75464	0.205	0.122	1
map1ab	0.00325713	1.74578	0.081	0.033	1
lsm6	0.00332672	0.802306	0.222	0.137	1
lins1	0.00336336	1.0247	0.108	0.05	1
si:dkey-97o5.1	0.00338013	0.738138	0.222	0.137	1
rbbp8l	0.00345135	1.26126	0.054	0.017	1
dtl	0.00345424	0.421559	0.519	0.394	1
ddx27	0.00349987	0.53918	0.443	0.336	1
ints6	0.00358594	0.506099	0.411	0.305	1
celsr2	0.00363235	0.555227	0.4	0.299	1
hoxb2a	0.00374865	0.79786	0.162	0.09	1
taf3	0.00379495	0.389224	0.595	0.501	1
gsk3bb	0.0038463	1.23303	0.103	0.048	1
zgc:162698	0.00394825	0.752401	0.211	0.129	1
CR339054.7	0.00402552	0.460081	0.481	0.387	1
zgc:172128	0.0040442	1.08326	0.119	0.059	1
psmd4a	0.0040534	1.34218	0.07	0.027	1
uhrf1	0.00406142	0.475806	0.497	0.405	1
hmox1a	0.00407451	0.718003	0.249	0.16	1
trim69	0.00412423	2.72069	0.027	0.005	1
trim25l	0.00412446	2.39876	0.027	0.005	1
cyp2aa2	0.00412446	2.39876	0.027	0.005	1
mchr2	0.00412446	2.39876	0.027	0.005	1
her12	0.00413386	0.408415	0.378	0.269	1
klhl10b.1	0.00415236	2.25121	0.043	0.012	1
zgc:92107	0.0041662	0.386071	0.573	0.462	1
mrpl40	0.00417981	1.24265	0.07	0.027	1
g6pca.1	0.00418071	2.13573	0.027	0.005	1
CABZ01064972.1	0.00418071	2.13573	0.027	0.005	1
notchl	0.00424146	2.0102	0.043	0.012	1
cebpg	0.0042871	1.04458	0.108	0.052	1
dhfr	0.00439201	0.462895	0.303	0.202	1
syt12	0.00440774	1.72069	0.043	0.012	1
dhx37	0.00450538	0.510333	0.443	0.341	1
AL929023.1	0.00460599	1.38366	0.081	0.034	1
map2k2a	0.00469228	0.720693	0.216	0.134	1
ercc6l	0.00480049	0.767343	0.211	0.132	1
si:ch73-299h12.9	0.00480923	2.13573	0.032	0.007	1
txnl4b	0.00480982	2.13573	0.032	0.007	1
AL954696.1	0.00483949	0.945906	0.141	0.075	1
sbds	0.00487675	1.77316	0.032	0.007	1
mrpl43	0.00492428	1.22884	0.081	0.034	1
mapk14a	0.00493213	0.301212	0.67	0.563	1
si:ch211-286o17.1	0.00493522	0.33721	0.643	0.539	1
tp53bp1	0.00495246	0.381277	0.438	0.327	1
fxyd6l	0.00498203	0.463682	0.492	0.385	1
zfr	0.00499066	0.453906	0.508	0.399	1
vezf1a	0.00521096	0.40222	0.595	0.502	1
phlda1	0.00526907	1.13573	0.097	0.046	1
polr1b	0.00530992	0.770081	0.211	0.132	1
bms1	0.00541122	0.501858	0.357	0.257	1
dscc1	0.00547235	0.473899	0.281	0.187	1
si:dkey-67c22.2	0.0054762	0.352154	0.611	0.509	1
znhit2	0.00550908	0.880473	0.146	0.08	1
mapkapk5	0.00554748	0.833167	0.146	0.08	1
stim2a	0.00564845	0.684351	0.205	0.125	1
dla	0.00566038	0.192526	0.53	0.407	1
si:dkey-35m8.1	0.00570572	0.46619	0.508	0.403	1
fam3a	0.00570635	0.650303	0.211	0.129	1
chek2	0.00575454	0.543815	0.292	0.197	1
nap1l1	0.00580872	0.300224	0.697	0.593	1
crk	0.00586991	0.608483	0.238	0.153	1
si:dkeyp-97b10.3	0.00587581	0.671062	0.227	0.145	1
si:ch211-212k18.4	0.00587709	0.351652	0.676	0.578	1
tmem70	0.00592714	1.79469	0.059	0.022	1
rpl36	0.00599684	0.253993	0.789	0.672	1
mcm3	0.00599751	0.500727	0.454	0.359	1
CU695011.2	0.00599892	0.934096	0.162	0.093	1
sntb1	0.00604021	0.713039	0.184	0.109	1
eif4bb	0.00605345	0.458649	0.546	0.455	1
CU862020.1	0.00619855	0.850328	0.195	0.121	1
slain2	0.00622379	0.610639	0.178	0.105	1
nsdhl	0.00629804	1.30566	0.076	0.032	1
nqo1	0.00641447	1.59516	0.049	0.016	1
pwp2h	0.00642513	0.353967	0.638	0.556	1
NAV1	0.00643335	0.48555	0.454	0.353	1
nfyc	0.00652921	0.390303	0.535	0.437	1
antxr1c	0.00656498	0.387632	0.395	0.28	1
tcta	0.00669375	1.20284	0.086	0.039	1
eef1akmt2	0.00674816	1.1705	0.097	0.047	1
hmces	0.00675962	1.20612	0.092	0.043	1
ndufv1	0.00677965	0.868944	0.151	0.086	1
cyp2r1	0.00679157	1.13573	0.092	0.043	1
rpl10a	0.00692494	0.300666	0.822	0.763	1
hells	0.00694123	0.35066	0.573	0.467	1
primpol	0.0070116	0.717417	0.222	0.144	1
tfdp2	0.00703259	0.368135	0.573	0.465	1
mtpn	0.00703538	1.09391	0.081	0.036	1
ctcf	0.00708782	0.501858	0.422	0.321	1
nle1	0.00724233	0.75464	0.189	0.116	1
aspm	0.00725396	0.259133	0.622	0.494	1
rrp12	0.0072808	0.486031	0.459	0.367	1
si:dkey-148h10.5	0.00731477	1.41952	0.065	0.026	1
lmbr1l	0.00737475	0.456699	0.384	0.279	1
plch1	0.00739729	0.227446	0.903	0.82	1
rassf8b	0.00741028	0.550768	0.341	0.247	1
sephs1	0.00743358	0.62504	0.33	0.242	1
egf	0.00757002	1.5763	0.043	0.014	1
pom121	0.00769499	0.483653	0.346	0.251	1
tent4a	0.00770448	0.43639	0.384	0.284	1
hmga1a	0.00774666	0.252733	0.827	0.752	1
zgc:171482	0.00775774	1.39876	0.043	0.014	1
zdhhc17	0.00789015	0.622917	0.184	0.111	1
pde12	0.00795	0.578118	0.292	0.203	1
hirip3	0.00795012	0.423855	0.416	0.315	1
nudt2	0.00798842	0.865641	0.151	0.087	1
xylt1	0.00808385	0.536091	0.605	0.558	1
dhx29	0.00816754	0.640965	0.232	0.154	1
plpp4	0.00818832	3.59516	0.022	0.004	1
poln	0.00821875	1.269	0.07	0.03	1
msl2a	0.00822128	1.01544	0.114	0.059	1
si:ch73-269m23.5	0.00825946	2.94309	0.022	0.004	1
thbs1b	0.00827354	1.31859	0.07	0.03	1
cdkn2a/b	0.00833109	2.72069	0.022	0.004	1
opn3	0.00833109	2.72069	0.022	0.004	1
mcm3l	0.00840375	2.45766	0.022	0.004	1
prok1	0.00840375	2.45766	0.022	0.004	1
neurog1	0.00842724	1.5077	0.092	0.044	1
atp2c1	0.00866683	0.434388	0.443	0.343	1
pdlim4	0.00867854	0.423532	0.373	0.269	1
glg1a	0.00872992	0.68727	0.222	0.144	1
fam126a	0.00880866	0.657683	0.232	0.154	1
abcc2	0.00890633	1.84622	0.038	0.011	1
prelid1a	0.00893465	0.550768	0.2	0.124	1
si:ch211-191d2.2	0.00894441	1.03619	0.141	0.08	1
si:ch211-140m22.7	0.00901758	1.06534	0.092	0.044	1
rpl30	0.00901933	0.356888	0.514	0.397	1
mphosph10	0.00912408	0.466555	0.281	0.193	1
si:ch73-15b2.5	0.00916068	1.13573	0.081	0.037	1
fam76b	0.00918869	0.395793	0.378	0.278	1
btg3	0.00927503	0.490825	0.373	0.285	1
nr2c2ap	0.00927932	0.998227	0.076	0.033	1
lratb.1	0.00931269	1.48365	0.059	0.023	1
npm1a	0.00938013	0.398074	0.573	0.467	1
zc3h12b	0.00940224	0.590569	0.227	0.149	1
mcm4	0.00948653	0.434765	0.486	0.384	1
rps12	0.00949207	0.329002	0.751	0.681	1
zcchc10	0.00951918	0.921605	0.124	0.068	1
acin1a	0.00953429	0.268003	0.822	0.776	1
mcm5	0.00962555	0.23401	0.541	0.428	1
gdpd3a	0.00966923	0.983727	0.086	0.041	1
cherp	0.00967119	0.504225	0.276	0.188	1
pcca	0.00968307	0.578513	0.405	0.319	1
nr2f6b	0.00972818	0.471912	0.308	0.218	1
fen1	0.00992223	0.440759	0.416	0.32	1
cyth4b	0.00996184	1.94309	0.032	0.009	1
atp8b4	0.00996184	1.94309	0.032	0.009	1
adra1aa	0.00996462	1.8138	0.049	0.017	1
sat1b	0.00996681	1.13573	0.059	0.023	1
ulk4	0.00996974	0.496002	0.389	0.301	1
nipsnap1	0.0100233	1.98373	0.032	0.009	1
fzd3a	0.010133	0.200234	0.697	0.603	1
clca1.1	0.0101364	2.13573	0.027	0.006	1
CU914164.1	0.0101371	2.13573	0.027	0.006	1
xrcc5	0.0101986	0.584556	0.286	0.202	1
sox3	0.0102124	0.540987	0.427	0.342	1
her2	0.0102279	0.43529	0.27	0.183	1
rnf17	0.0102567	1.91334	0.027	0.006	1
zgc:110789	0.0102567	1.91334	0.027	0.006	1
tulp1a	0.0102567	1.91334	0.027	0.006	1
ptprh.1	0.0102567	1.91334	0.027	0.006	1
pcdh11.1	0.0103009	0.957732	0.238	0.162	1
suz12b	0.0107675	0.436999	0.281	0.192	1
thyn1	0.0107768	1.39876	0.086	0.042	1
tnfrsf11a	0.0109041	1.19231	0.065	0.027	1
hmgn2	0.0109624	0.260865	0.789	0.668	1
nxn	0.0110279	0.320209	0.611	0.534	1
rbbp5	0.0110794	0.906911	0.141	0.081	1
dnajc11a	0.0110944	0.4983	0.184	0.112	1
efnb3a	0.0111058	0.490573	0.384	0.295	1
npnta	0.0113091	0.943085	0.065	0.027	1
acsm3	0.0113099	1.21373	0.076	0.034	1
ccdc142	0.0114155	1.1689	0.205	0.139	1
n6amt1	0.011416	0.934096	0.135	0.077	1
rnft1	0.0114976	1.18464	0.07	0.031	1
tfap4	0.0116223	0.288298	0.714	0.622	1
mcm6	0.0117758	0.361022	0.503	0.389	1
egln1b	0.0118684	0.436484	0.335	0.245	1
siva1	0.0118861	0.725098	0.178	0.111	1
sox4a	0.0120741	0.550768	0.254	0.172	1
pias1b	0.0122992	0.494013	0.4	0.306	1
pprc1	0.0123041	0.336917	0.416	0.32	1
e2f3	0.0124949	0.328375	0.622	0.526	1
kcnk9	0.0126611	1.60522	0.043	0.015	1
rb1	0.0126666	0.403773	0.524	0.432	1
dsc2l	0.0126749	1.22146	0.097	0.05	1
xkr6b	0.0129926	1.39876	0.043	0.015	1
si:ch1073-228b5.2	0.0131545	0.720693	0.151	0.09	1
mvb12bb	0.0135242	1.225	0.092	0.047	1
mtmr10	0.0137218	0.918139	0.168	0.106	1
CT583626.1	0.0137409	1.31261	0.059	0.025	1
zbtb24	0.0137409	1.31261	0.059	0.025	1
mrpl39	0.0137542	0.447674	0.373	0.279	1
fam102bb	0.0137813	0.400053	0.422	0.326	1
CR847895.1	0.0137925	0.904405	0.108	0.058	1
slc17a9b	0.0138634	0.678523	0.222	0.15	1
rexo4	0.0139376	0.621157	0.216	0.144	1
slc29a1a	0.0139421	0.334559	0.514	0.413	1
si:ch211-168f7.5	0.0139545	0.287733	0.605	0.535	1
nin	0.0139603	0.316579	0.519	0.427	1
nhp2	0.0139917	0.481227	0.324	0.234	1
rgs3b	0.0141501	0.50598	0.389	0.295	1
rbbp4	0.0142658	0.342337	0.562	0.464	1
nphp4	0.0144034	0.256225	0.514	0.403	1
kpna2	0.0145923	0.599677	0.346	0.269	1
GNB4	0.0147324	1.27775	0.065	0.028	1
zgc:174624	0.0148049	1.18464	0.065	0.028	1
gas6	0.0149281	0.955158	0.13	0.075	1
fbxw7	0.0150163	0.148863	0.973	0.959	1
CU104741.1	0.015021	1.69516	0.049	0.018	1
plekha3	0.0152309	1.0962	0.086	0.043	1
mras	0.0154656	1.5077	0.049	0.018	1
eif3ha	0.0154834	0.319972	0.681	0.613	1
mylka	0.0154844	1.6763	0.038	0.012	1
atf2	0.0155389	0.829922	0.157	0.097	1
mis12	0.0155599	0.682557	0.184	0.118	1
timm10b	0.0155878	1.13573	0.07	0.032	1
vldlr	0.015594	0.913338	0.146	0.089	1
lepa	0.01561	1.45766	0.049	0.018	1
dnpep	0.0156334	1.0962	0.081	0.039	1
cnp	0.0156585	0.489129	0.319	0.236	1
MMP23B	0.0156691	1.55077	0.038	0.012	1
CU179656.1	0.0156768	0.901265	0.081	0.039	1
vcpkmt	0.0157842	0.728555	0.195	0.128	1
si:dkey-122c11.7	0.0158608	1.43529	0.038	0.012	1
fabp3	0.016272	0.40509	0.476	0.38	1
kif20ba	0.0163199	0.367238	0.335	0.24	1
rpl3	0.0164268	0.213733	0.757	0.697	1
hist1h4l.17	0.0164422	0.976531	0.13	0.076	1
rpl8	0.0166474	0.258712	0.719	0.621	1
zanl	0.0166605	3.13573	0.016	0.002	1
prlhr2a	0.0166605	3.35812	0.016	0.002	1
aep1	0.0167656	2.8727	0.016	0.002	1
CABZ01117603.1	0.0167656	2.8727	0.016	0.002	1
ghsrb	0.0167656	2.8727	0.016	0.002	1
notum1a	0.0168636	0.887803	0.178	0.116	1
klhl42	0.0168717	2.55077	0.016	0.002	1
mybpc3	0.0168717	2.55077	0.016	0.002	1
ccdc125	0.0168717	2.55077	0.016	0.002	1
ednrba	0.0168717	2.55077	0.016	0.002	1
abcb11a	0.0168717	2.55077	0.016	0.002	1
GABRR1	0.0168717	2.55077	0.016	0.002	1
gpc2	0.0168717	2.55077	0.016	0.002	1
cacng7a	0.0168717	2.55077	0.016	0.002	1
ckmb	0.0168717	2.55077	0.016	0.002	1
smc1a	0.0168717	2.55077	0.016	0.002	1
p2rx4a	0.0168717	2.55077	0.016	0.002	1
c1ql3a	0.0168717	2.55077	0.016	0.002	1
ccl39.2	0.0168717	2.55077	0.016	0.002	1
mxd	0.0168717	2.55077	0.016	0.002	1
zgc:110591	0.0169181	1.6503	0.054	0.022	1
cbx1a	0.016956	0.368827	0.443	0.347	1
cx28.8	0.0170313	2.13573	0.016	0.002	1
hnrnpub	0.0172316	0.229696	0.778	0.724	1
atp1b3b	0.0172687	0.494811	0.243	0.169	1
ctdspl2b	0.0173313	0.362864	0.459	0.363	1
cep104	0.0175298	0.574419	0.189	0.122	1
CR388207.2	0.0176598	1.31261	0.054	0.022	1
CT573476.1	0.0176915	0.844499	0.157	0.097	1
rnf217	0.0176925	1.23761	0.086	0.044	1
zbtb8os	0.0179698	0.78928	0.141	0.085	1
CR450764.10	0.0180161	1.00449	0.097	0.052	1
adam8a	0.0180592	1.05773	0.114	0.064	1
anxa1a	0.0181128	1.98373	0.032	0.01	1
keap1a	0.0181795	2.13573	0.032	0.01	1
CABZ01072157.1	0.0181795	1.96581	0.032	0.01	1
FO704777.1	0.0181795	2.42524	0.032	0.01	1
pcbd1	0.0181795	1.96581	0.032	0.01	1
zgc:113625	0.0181795	1.96581	0.032	0.01	1
mcm2	0.0181889	0.431379	0.503	0.438	1
mylk3	0.0182985	0.616014	0.292	0.224	1
slc5a9	0.0183853	1.8138	0.032	0.01	1
C11H12orf10	0.0184149	0.663242	0.184	0.119	1
stk19	0.0184768	0.894722	0.135	0.081	1
hgh1	0.018594	0.73884	0.135	0.08	1
cox20	0.0186042	1.25437	0.081	0.041	1
nup54	0.0188561	1.28773	0.081	0.041	1
mcm10	0.0188567	0.357522	0.389	0.298	1
rnd1b	0.0188757	0.612662	0.368	0.296	1
qrsl1	0.0188817	0.827608	0.103	0.055	1
znf512	0.0189421	1.30976	0.081	0.041	1
bsk146	0.018959	1.31261	0.059	0.026	1
tonsl	0.0190199	0.443303	0.416	0.336	1
itga10	0.0191679	1.25437	0.076	0.037	1
zmp:0000001003	0.0192798	1.0962	0.081	0.041	1
C19H6orf62	0.0193639	0.539627	0.324	0.246	1
rfc4	0.0194316	0.403926	0.254	0.175	1
hist1h2a11.4	0.0195788	0.791776	0.13	0.076	1
si:ch211-40k21.5	0.0196224	0.411791	0.33	0.247	1
dock5	0.0197238	1.45766	0.043	0.016	1
si:ch211-147g22.4	0.0197809	1.24265	0.065	0.03	1
fkbp5	0.0199354	1.45766	0.043	0.016	1
si:dkey-3d4.3	0.0199832	0.813802	0.114	0.064	1
hp1bp3	0.0199909	0.385708	0.422	0.331	1
prorp	0.0200644	0.796928	0.151	0.093	1
faah	0.0200833	1.19231	0.065	0.03	1
si:ch211-153f2.3	0.0201503	1.05773	0.081	0.041	1
dhrs13l1	0.0203025	1.42524	0.043	0.016	1
shank2b	0.020367	0.570133	0.119	0.068	1
slc24a5	0.0203697	1.0851	0.065	0.03	1
rai14	0.0206897	0.299806	0.378	0.28	1
hnrnpc	0.0206898	0.653129	0.281	0.212	1
fbxw11a	0.0206973	0.333537	0.346	0.255	1
si:ch211-198a12.6	0.0208037	0.650303	0.308	0.237	1
si:ch1073-412h12.3	0.0209462	1.94309	0.027	0.007	1
polg	0.020984	0.598464	0.189	0.123	1
CABZ01052743.1	0.020991	1.91334	0.027	0.007	1
col4a3	0.020991	1.91334	0.027	0.007	1
apodb	0.020991	1.91334	0.027	0.007	1
CU856622.1	0.020991	1.91334	0.027	0.007	1
si:ch73-44m9.3	0.020991	1.91334	0.027	0.007	1
pif1	0.0209988	0.336029	0.297	0.215	1
rps16	0.0210439	0.422497	0.551	0.48	1
march1	0.0211644	1.77316	0.027	0.007	1
SRMS	0.0211644	1.77316	0.027	0.007	1
si:ch211-176g6.1	0.0211938	2.8138	0.022	0.005	1
wu:fc38h03	0.0211938	2.8138	0.022	0.005	1
mych	0.0211964	0.45962	0.216	0.145	1
lamc2	0.0212073	1.39876	0.027	0.007	1
zgc:110329	0.0212169	0.764892	0.135	0.081	1
gse1	0.0212205	0.250723	0.643	0.569	1
tinf2	0.0212536	0.404219	0.227	0.154	1
slc2a3b	0.0216082	2.13573	0.022	0.005	1
fam83e	0.0216082	2.13573	0.022	0.005	1
rbm28	0.0216786	0.428707	0.524	0.454	1
zgc:113343	0.0217314	0.901265	0.135	0.082	1
phtf2	0.0218168	1.8727	0.022	0.005	1
si:ch73-158p21.3	0.0218168	1.8727	0.022	0.005	1
zgc:194679	0.0218168	1.8727	0.022	0.005	1
zgc:162184	0.0218168	1.8727	0.022	0.005	1
si:ch73-266f23.3	0.0219704	0.789955	0.189	0.128	1
cdk11b	0.0219871	0.540987	0.222	0.153	1
naa40.1	0.0222569	0.527385	0.368	0.29	1
ube2l3a	0.0224559	0.965805	0.097	0.053	1
faub	0.0224741	1.63323	0.049	0.02	1
knop1	0.0224933	0.484804	0.384	0.304	1
gli3	0.0226041	0.13122	0.946	0.882	1
cd82a	0.022649	0.384409	0.265	0.187	1
prpf39	0.0227465	0.336917	0.454	0.363	1
aifm2	0.0228874	0.762921	0.151	0.095	1
ndufs3	0.0229304	0.922736	0.097	0.053	1
slc29a2	0.0229814	0.908661	0.157	0.101	1
si:dkeyp-82a1.6	0.0230434	0.922736	0.097	0.053	1
si:ch211-266i6.3	0.0231305	0.650303	0.157	0.098	1
daam1a	0.0231947	0.503462	0.227	0.156	1
C9H2orf69	0.0233235	1.27323	0.049	0.02	1
esco1	0.0233554	0.561036	0.216	0.149	1
si:dkey-256i11.2	0.0235195	0.99134	0.092	0.049	1
msh6	0.0235395	0.201964	0.557	0.45	1
tmcc3	0.0235655	0.295086	0.514	0.423	1
CU929402.2	0.0235948	1.55077	0.054	0.023	1
dcc	0.0236107	0.428371	0.243	0.17	1
gpn1	0.0236117	0.59141	0.2	0.135	1
si:dkey-264d12.4	0.0237034	0.4983	0.151	0.093	1
zfr2	0.0237376	0.439406	0.378	0.301	1
aldh1l1	0.0238364	1.58319	0.054	0.023	1
suds3	0.0239248	0.776649	0.249	0.182	1
stxbp5b	0.0240142	0.543273	0.249	0.177	1
sox6	0.0241683	0.199413	0.335	0.248	1
naa40	0.024293	0.891804	0.092	0.049	1
cenpp	0.0244821	0.535661	0.319	0.248	1
bloc1s1	0.0247432	1.6503	0.038	0.014	1
ripor2	0.0248574	0.513171	0.314	0.234	1
sc:d217	0.0248596	1.75722	0.038	0.014	1
tsen34	0.0248726	0.983727	0.086	0.046	1
vps33a	0.0250633	1.55077	0.038	0.014	1
tpd52l1	0.0250984	1.78781	0.038	0.014	1
cpt1ab	0.0253082	0.77316	0.151	0.097	1
apooa	0.0253157	1.13573	0.081	0.042	1
cln6a	0.0253361	1.43529	0.038	0.014	1
r3hcc1	0.0253361	1.43529	0.038	0.014	1
rapgef6	0.0253404	1.05327	0.081	0.042	1
sh2d3ca	0.0254687	0.411605	0.459	0.378	1
eda	0.0254858	0.503817	0.384	0.315	1
kmt5aa	0.0255055	0.711922	0.184	0.123	1
si:ch211-113a14.19.4	0.0255682	0.501858	0.151	0.093	1
dhrs4	0.0255782	1.3163	0.07	0.034	1
hcfc1b	0.0255825	0.235681	0.746	0.672	1
CABZ01068469.1	0.0256125	0.624768	0.097	0.053	1
rpe65c	0.0256693	1.13573	0.054	0.023	1
si:dkey-21c1.4	0.0258296	0.998227	0.119	0.071	1
aspn	0.0258509	1.0962	0.076	0.038	1
slc25a3b	0.0258693	0.417422	0.53	0.478	1
wnt11f2	0.0261406	0.739801	0.081	0.042	1
pax3b	0.0261603	0.431379	0.265	0.189	1
si:ch211-131k2.2	0.0261865	0.858196	0.13	0.079	1
matk	0.0262973	1.1788	0.07	0.034	1
elk4	0.026495	0.716191	0.162	0.105	1
atad5a	0.0265545	0.44677	0.476	0.415	1
pds5b	0.0267246	0.271725	0.659	0.585	1
BX572103.1	0.0267971	1.13573	0.065	0.031	1
taf15	0.0269776	0.204993	0.686	0.626	1
BX005470.1	0.0271113	1.04262	0.07	0.034	1
srsf6a	0.0271697	0.367904	0.427	0.343	1
si:dkey-178e17.3	0.0272493	0.608483	0.141	0.086	1
arhgef39	0.0274487	0.685697	0.211	0.148	1
pip5k1ab	0.0275208	0.320667	0.519	0.444	1
ndufb2	0.0276335	0.621157	0.211	0.146	1
khsrp	0.027675	0.322218	0.541	0.471	1
actl6a	0.0278596	0.664424	0.189	0.129	1
mtfr1l	0.0279326	0.679665	0.173	0.114	1
orc1	0.0280045	0.439736	0.27	0.196	1
rrm1	0.0281149	0.205552	0.665	0.551	1
si:ch211-117k10.3	0.0281613	0.813802	0.146	0.093	1
gcn1	0.0286074	0.257858	0.524	0.433	1
si:dkey-219c3.2	0.0286465	0.274628	0.6	0.506	1
dip2cb	0.0288094	0.645404	0.103	0.058	1
qser1	0.0289737	0.396045	0.249	0.176	1
pole	0.0291128	0.244288	0.508	0.405	1
si:dkey-16p19.5.1	0.0291432	0.676298	0.13	0.079	1
klhdc4	0.0291437	0.584556	0.265	0.198	1
cept1a	0.0296482	0.728072	0.184	0.125	1
lpcat3	0.0297011	0.45347	0.335	0.263	1
mettl8	0.0297072	1.39876	0.043	0.017	1
rab30	0.0298842	0.439987	0.438	0.369	1
prr12a	0.0298953	0.34055	0.476	0.403	1
gpat3	0.0299675	0.983727	0.151	0.098	1
cdca7b	0.0299735	0.447674	0.314	0.244	1
nlrc6	0.030371	1.21819	0.043	0.017	1
ccdc93	0.0304331	0.643132	0.184	0.124	1
dusp4	0.0306236	1.01643	0.114	0.068	1
prpf38b	0.0306464	0.428777	0.384	0.305	1
tecpr1b	0.0308004	1.8138	0.032	0.011	1
hnrnpm	0.0309147	0.205703	0.843	0.781	1
bola3	0.0309333	0.666245	0.124	0.075	1
BX908795.1	0.0312762	1.62116	0.032	0.011	1
scrn3	0.0312762	1.62116	0.032	0.011	1
si:dkey-15h8.10	0.0312762	1.62116	0.032	0.011	1
si:dkey-117n7.5	0.0313403	0.720693	0.108	0.063	1
si:dkey-269o24.6	0.0314608	0.618672	0.135	0.084	1
si:dkey-250k15.4	0.0315881	1.48365	0.032	0.011	1
si:dkey-228d14.5	0.0315881	1.48365	0.032	0.011	1
si:ch211-142b24.8	0.0316422	1.47277	0.049	0.021	1
kif20a	0.0316591	0.353168	0.514	0.439	1
cdc45	0.0316669	0.373699	0.368	0.28	1
focad	0.0316955	0.518346	0.324	0.25	1
wdr43	0.0317724	0.297011	0.416	0.331	1
lzts2a	0.0317977	0.602695	0.378	0.305	1
nasp	0.0320555	0.216239	0.508	0.415	1
rflna	0.0322957	1.47277	0.049	0.021	1
mxg	0.0323371	1.34723	0.049	0.021	1
C3H17orf75	0.0327145	0.855622	0.114	0.068	1
cnn2	0.0327538	1.44385	0.054	0.025	1
trim45	0.032925	1.05327	0.076	0.039	1
zgc:86598	0.0330493	0.240148	0.422	0.339	1
nol8	0.0331067	0.513293	0.178	0.118	1
hnrnpa1b	0.0333167	0.355812	0.573	0.498	1
rbfa	0.0334281	1.13573	0.049	0.021	1
tyw3	0.0335396	1.32838	0.054	0.025	1
mrpl45	0.0336844	0.848849	0.114	0.068	1
cstf2	0.0337842	0.282905	0.438	0.347	1
gnl1	0.0338526	0.688271	0.141	0.089	1
MYO9B	0.0338895	0.323476	0.53	0.454	1
gabra3	0.0339474	0.573851	0.108	0.063	1
ptprnb	0.0339612	0.218457	0.805	0.677	1
tmem170a	0.0340008	1.04262	0.07	0.036	1
znf1153.1	0.0341071	0.440344	0.357	0.277	1
bcor	0.0341572	0.34647	0.459	0.395	1
dcps	0.034171	0.599677	0.178	0.121	1
guk1a	0.0343281	0.695157	0.243	0.18	1
ccdc85cb	0.0343709	0.992772	0.092	0.052	1
mnd1	0.034386	0.467352	0.297	0.223	1
mrnip	0.0343972	0.536692	0.151	0.097	1
adka	0.0344852	0.184809	0.795	0.743	1
hax1	0.0345311	1.13573	0.065	0.032	1
hmgxb4a	0.0346375	0.777276	0.146	0.095	1
znf1153	0.0347525	1.13573	0.054	0.025	1
rnf20	0.0350181	0.4983	0.319	0.248	1
med8	0.0351191	0.667177	0.184	0.124	1
CABZ01052576.1	0.0353019	1.00449	0.092	0.052	1
drosha	0.035411	0.34055	0.346	0.266	1
nrf1	0.0354341	0.226639	0.497	0.403	1
dytn	0.0354491	1.08128	0.059	0.028	1
creb1a	0.0355183	0.383089	0.395	0.326	1
rpa1	0.0355794	0.285108	0.589	0.52	1
aig1	0.0355867	0.951306	0.054	0.025	1
traip	0.0356053	0.803887	0.13	0.081	1
eif5b	0.0356624	0.272136	0.632	0.56	1
si:dkey-24c2.9	0.0356767	0.862712	0.054	0.025	1
zgc:193812	0.035939	0.978189	0.065	0.032	1
si:ch211-266k8.4	0.0360153	0.454552	0.227	0.161	1
commd9	0.0364321	0.510126	0.168	0.111	1
BX324156.2	0.0370306	0.66541	0.189	0.132	1
aamp	0.0370755	0.838748	0.146	0.096	1
rpl35a	0.0372307	0.280435	0.67	0.582	1
anp32b	0.0372908	0.3231	0.514	0.439	1
prpf4	0.0374535	0.481726	0.281	0.214	1
si:dkeyp-4f2.3.1	0.0376532	1.60522	0.038	0.015	1
si:dkey-66k12.3	0.0377275	1.94309	0.027	0.009	1
sema4e	0.0377275	1.94309	0.027	0.009	1
lrch2	0.0378848	0.391569	0.249	0.187	1
znf1107	0.0378904	0.59731	0.195	0.135	1
ncaph2	0.0379181	0.64269	0.124	0.076	1
si:dkeyp-121d4.3	0.0379648	0.174313	0.622	0.523	1
atxn3	0.0379855	1.6503	0.038	0.015	1
si:dkey-124l13.1	0.0382165	1.72069	0.027	0.009	1
zgc:112966.1	0.0382165	1.72069	0.027	0.009	1
smcr8b	0.0383272	1.43529	0.038	0.015	1
rbp5	0.0383572	0.99134	0.081	0.044	1
clasrp	0.0383898	0.461716	0.335	0.268	1
stmn4	0.0384934	0.544284	0.27	0.203	1
ube2t	0.0385942	0.682557	0.168	0.114	1
cntn1a	0.038612	0.443355	0.286	0.218	1
phc1	0.0386881	0.442391	0.216	0.153	1
rpl21	0.0387119	0.20192	0.659	0.577	1
si:dkey-230p4.1	0.0387542	0.349855	0.4	0.319	1
hspbp1	0.038772	0.705742	0.157	0.105	1
adamtsl5	0.0389165	1.02025	0.027	0.009	1
polr3glb	0.0394836	0.459859	0.184	0.124	1
mbtd1	0.0396695	0.601394	0.141	0.09	1
SCARF2	0.0396699	0.563151	0.162	0.108	1
pold1	0.0397155	0.28245	0.368	0.289	1
dpysl4	0.0398696	0.424451	0.211	0.151	1
nup50	0.0399845	0.388117	0.33	0.255	1
mex3b	0.0400261	0.371964	0.368	0.29	1
erfl3	0.0401751	0.165659	0.632	0.522	1
ndufb8	0.0402743	0.668604	0.151	0.1	1
rif1	0.0404977	0.341591	0.449	0.376	1
prps1a	0.0405373	0.413264	0.292	0.221	1
arglu1a	0.0405455	0.257136	0.67	0.605	1
cdk2	0.0407018	0.26328	0.292	0.215	1
zgc:114130	0.040742	0.333537	0.324	0.253	1
sppl2	0.0408763	0.590569	0.211	0.151	1
cep76	0.0410001	0.523546	0.168	0.112	1
polr1a	0.0410017	0.39172	0.459	0.378	1
thg1l	0.041099	1.01544	0.092	0.053	1
si:ch211-212k18.5	0.0411089	0.286268	0.546	0.456	1
dnajc19	0.0417851	1.30566	0.07	0.037	1
si:dkey-56m15.5	0.0418505	1.59516	0.043	0.018	1
FP325123.2	0.0418505	1.45766	0.043	0.018	1
ptp4a3a	0.0418878	0.37954	0.324	0.25	1
dnajc5ga	0.0420567	0.284053	0.357	0.273	1
si:dkey-51d8.9	0.0421014	0.77316	0.097	0.057	1
eef2k	0.0423447	0.715827	0.151	0.101	1
marcksa	0.0423709	0.323699	0.357	0.279	1
prickle1b	0.0424445	0.401904	0.195	0.135	1
ankrd27	0.0426266	0.697609	0.141	0.091	1
ppfia4	0.0428472	0.806422	0.135	0.087	1
spra	0.0429091	0.625869	0.195	0.137	1
arpc2	0.0430802	0.636497	0.211	0.151	1
pdcd6	0.0431951	1.21819	0.065	0.033	1
abi2a	0.0433065	0.394527	0.373	0.304	1
nos1	0.0433409	0.904405	0.141	0.092	1
ankrd1a	0.0435779	1.13573	0.043	0.018	1
znf1134	0.0436122	1.39876	0.049	0.022	1
tnr	0.043705	0.813802	0.076	0.041	1
tsr2	0.0442068	0.361611	0.308	0.235	1
per1a	0.0442641	2.13573	0.022	0.006	1
znf1009.2	0.0447233	1.8727	0.022	0.006	1
si:dkey-73p2.3.1	0.0447233	1.8727	0.022	0.006	1
itga3a	0.0447233	1.8727	0.022	0.006	1
adgre9	0.0447233	1.8727	0.022	0.006	1
ethe1	0.0447233	1.8727	0.022	0.006	1
gpr137	0.0447233	1.8727	0.022	0.006	1
AL954682.2	0.0447233	1.8727	0.022	0.006	1
si:dkeyp-79b7.3	0.0447233	1.8727	0.022	0.006	1
CR769772.4	0.0447233	1.8727	0.022	0.006	1
wu:fu71h07	0.0447233	1.8727	0.022	0.006	1
spinb	0.0447437	0.913338	0.07	0.037	1
gemin4	0.044754	0.850328	0.07	0.037	1
ptcd1	0.0447829	0.779037	0.162	0.111	1
rgcc	0.0448224	0.631257	0.168	0.114	1
tm2d2	0.0449037	1.26126	0.054	0.026	1
mapk12b	0.0449631	0.499105	0.265	0.2	1
mbd1a	0.0449824	0.219317	0.551	0.46	1
zgc:165656	0.0450462	1.20284	0.049	0.022	1
si:ch1073-127d16.1	0.045065	1.20973	0.049	0.022	1
znf644a	0.0450813	0.388763	0.411	0.346	1
ms4a17a.5	0.0450899	1.6503	0.022	0.006	1
atp7b	0.0450899	1.6503	0.022	0.006	1
cysltr1	0.0450899	1.6503	0.022	0.006	1
ncor1	0.0451222	0.203902	0.773	0.723	1
tubgcp2	0.0452367	0.452204	0.157	0.103	1
abhd17aa	0.0452548	0.716191	0.168	0.116	1
ttpal	0.0452609	1.13573	0.059	0.03	1
rpa2	0.0452961	0.381555	0.297	0.226	1
fdxr	0.0453887	0.958852	0.097	0.058	1
BX649384.1	0.0453907	0.813802	0.103	0.062	1
mrm3a	0.0454529	0.851937	0.103	0.062	1
si:dkey-247i3.5	0.0455278	1.06534	0.049	0.022	1
wdr32	0.0456388	0.629839	0.211	0.154	1
aif1l	0.0458628	0.469956	0.303	0.235	1
utp23	0.0459236	1.13573	0.054	0.026	1
cenpn	0.0462521	0.753859	0.151	0.102	1
mtap	0.0463486	0.492762	0.265	0.198	1
narfl	0.046393	0.743413	0.114	0.07	1
kiaa1549la	0.0464922	1.02025	0.054	0.026	1
hypk	0.0465281	0.568689	0.232	0.172	1
dkk3a	0.0465544	2.72069	0.016	0.004	1
chrna1	0.0465544	2.72069	0.016	0.004	1
nos1apb	0.0465544	2.45766	0.016	0.004	1
si:ch211-155o21.4	0.0465544	2.72069	0.016	0.004	1
ccnd3	0.0465544	2.45766	0.016	0.004	1
selenop2	0.0467876	2.39876	0.016	0.004	1
bbx	0.0468872	0.643877	0.184	0.13	1
BX537118.1	0.0469043	2.13573	0.016	0.004	1
znf995.1	0.0469047	2.13573	0.016	0.004	1
ponzr6	0.0469047	2.13573	0.016	0.004	1
si:dkey-217f16.6	0.0469047	2.13573	0.016	0.004	1
si:ch211-162i14.1	0.0469047	2.13573	0.016	0.004	1
si:ch211-163g19.2	0.0469047	2.13573	0.016	0.004	1
tacr3a	0.0469047	2.13573	0.016	0.004	1
gja5b	0.0469047	2.13573	0.016	0.004	1
zgc:136493	0.0469047	2.13573	0.016	0.004	1
themis	0.0469047	2.13573	0.016	0.004	1
zgc:153759.1	0.0469047	2.13573	0.016	0.004	1
tmem255a	0.0469047	2.13573	0.016	0.004	1
fuom	0.0469047	2.13573	0.016	0.004	1
si:dkey-187i8.2	0.0469047	2.13573	0.016	0.004	1
topaz1	0.0469047	2.13573	0.016	0.004	1
BX908796.3	0.0469047	2.13573	0.016	0.004	1
si:dkey-84o3.3	0.0469047	2.13573	0.016	0.004	1
omga	0.0469047	2.13573	0.016	0.004	1
SBSPON	0.0469047	2.13573	0.016	0.004	1
cax2	0.0469047	2.13573	0.016	0.004	1
haus3	0.0469556	0.913338	0.059	0.03	1
mif4gdb	0.0469556	0.965805	0.059	0.03	1
si:dkeyp-97a10.2	0.0470214	1.8727	0.016	0.004	1
polr1e	0.0470373	0.441833	0.281	0.21	1
actn3a	0.04708	2.13573	0.032	0.012	1
pdk4	0.0471252	0.929279	0.054	0.026	1
xylt2	0.0472558	1.8138	0.016	0.004	1
si:dkey-154b15.1	0.0475986	0.483653	0.351	0.279	1
miga1	0.0477531	0.527309	0.243	0.182	1
hist1h2a10.1	0.047773	0.46113	0.135	0.086	1
mlycd	0.0478367	0.813802	0.086	0.049	1
plppr1	0.0478857	0.693508	0.168	0.117	1
myb	0.0480083	0.702771	0.092	0.053	1
fancg	0.0480486	0.73884	0.13	0.084	1
chmp1b	0.0481456	0.855622	0.097	0.058	1
rap1gap	0.0482383	0.627935	0.141	0.093	1
bop1	0.0483077	0.298002	0.605	0.551	1
rhpn1	0.0484245	0.476385	0.249	0.187	1
ptcd3	0.0484856	0.695157	0.216	0.164	1
insb	0.0485395	1.99823	0.032	0.012	1
camk4	0.0486972	0.993711	0.103	0.063	1
gab1	0.0489762	0.38732	0.681	0.664	1
znf511	0.0489871	1.55077	0.032	0.012	1
ngdn	0.0490083	0.597765	0.205	0.149	1
slc4a10b	0.049293	1.48365	0.032	0.012	1
gna11a	0.0493142	0.224139	0.486	0.407	1
wnt3a	0.0495189	0.446431	0.195	0.138	1
si:ch211-176l24.4	0.0497367	1.35812	0.032	0.012	1
cbsa	0.0498506	1.06534	0.076	0.042	1
si:ch73-368j24.12	0.0504262	0.913338	0.081	0.046	1
shdb	0.0505453	0.116365	0.324	0.255	1
sulf2a	0.0505595	0.432049	0.303	0.241	1
ptges3a	0.0507016	0.704391	0.141	0.093	1
rps9	0.0507866	0.189886	0.757	0.672	1
tle3a	0.0513411	0.53097	0.486	0.445	1
si:ch211-234c11.3	0.0513453	0.965805	0.076	0.042	1
msto1	0.0513586	0.550768	0.13	0.084	1
rfx7a	0.0516836	0.577735	0.2	0.145	1
rplp2l	0.0519655	0.323916	0.735	0.679	1
znf687b	0.052114	0.621157	0.178	0.124	1
si:dkey-237m9.1	0.0521975	0.676298	0.119	0.075	1
ppm1g	0.0523105	0.257116	0.519	0.433	1
pim1	0.0525314	0.459952	0.384	0.32	1
ubap2l	0.0525315	0.204317	0.595	0.539	1
ccnc	0.0526741	0.483653	0.232	0.17	1
asap2a	0.0527136	0.186554	0.665	0.6	1
insra	0.0529525	0.226795	0.395	0.311	1
tut1	0.0529971	0.49713	0.189	0.134	1
lmod1b	0.053369	0.913338	0.076	0.042	1
trib3	0.0534411	0.62328	0.157	0.107	1
snrpc	0.0534586	0.482288	0.211	0.153	1
ppa1b	0.0534804	0.385708	0.276	0.209	1
si:dkey-102m7.3	0.0535865	0.239788	0.389	0.303	1
gnb1b	0.0535938	0.268368	0.562	0.502	1
asb3	0.0536781	0.606802	0.157	0.107	1
engase	0.0537339	0.901265	0.076	0.042	1
rbm33a	0.0537748	0.313035	0.497	0.421	1
kifc1	0.0537955	0.485603	0.341	0.276	1
dhx34	0.0538166	1.05773	0.103	0.064	1
C4H12orf66	0.0539687	0.643877	0.13	0.084	1
scml2	0.0540336	0.27066	0.454	0.364	1
gpam	0.0542229	0.724797	0.162	0.114	1
rassf2a	0.0542495	0.336549	0.492	0.435	1
supt7l	0.0543267	0.778178	0.13	0.085	1
rpl39	0.0544862	0.262116	0.735	0.648	1
si:ch211-51h9.6	0.0544973	0.713497	0.114	0.071	1
exo5	0.0548177	0.975265	0.07	0.038	1
ubxn1	0.0548826	0.747459	0.146	0.098	1
thada	0.0548956	0.441833	0.314	0.247	1
sdhb	0.0555673	1.0851	0.065	0.034	1
magi2b	0.0555687	0.220059	0.659	0.611	1
ivns1abpb	0.0556557	0.347951	0.4	0.337	1
tspy	0.055672	0.614898	0.178	0.125	1
si:dkey-276j7.1	0.0557615	0.502094	0.265	0.205	1
cct3	0.0558433	0.455908	0.357	0.3	1
ano1	0.055848	1.32838	0.038	0.016	1
otol1a	0.0563581	1.22884	0.038	0.016	1
drg1	0.0563918	0.493624	0.151	0.102	1
myrf	0.0565144	1.05773	0.038	0.016	1
arhgap18	0.0565559	0.901265	0.07	0.038	1
tiparp	0.0568418	0.564443	0.286	0.224	1
rap2b	0.0568887	1.04827	0.038	0.016	1
CR450686.1	0.0569592	0.463305	0.157	0.106	1
nol12	0.0569697	0.804524	0.135	0.09	1
rbm4.3	0.0569923	0.409213	0.373	0.305	1
plp1a	0.0570841	0.113739	0.843	0.712	1
sh3kbp1	0.0572384	0.373736	0.4	0.332	1
rps27a	0.0573549	0.142072	0.697	0.598	1
iqgap2	0.0575097	1.42524	0.043	0.02	1
gtf2h3	0.057519	0.803887	0.124	0.081	1
arhgef10la	0.0575899	0.259643	0.584	0.506	1
zbtb14	0.0575923	0.617882	0.184	0.132	1
dck	0.0577899	0.359236	0.2	0.14	1
cpt1b	0.0580664	1.3702	0.043	0.02	1
smc5	0.0580968	0.470318	0.341	0.273	1
kat5b	0.0582539	0.66541	0.195	0.141	1
cdc73	0.0582658	0.283922	0.589	0.528	1
im:6904045	0.0583911	0.881973	0.065	0.034	1
ZNF423	0.0586111	0.219284	0.562	0.481	1
pcgf5a	0.058612	0.645404	0.086	0.05	1
cish	0.0586356	1.28773	0.043	0.02	1
si:ch73-132f6.5	0.0588298	0.978189	0.059	0.031	1
mpp1	0.0589488	1.37674	0.049	0.023	1
sco2	0.0592092	1.20973	0.043	0.02	1
gpt2l	0.0592408	0.613777	0.168	0.117	1
pask	0.0593873	0.425237	0.27	0.207	1
mrpl12	0.0594475	0.427032	0.27	0.207	1
slc4a2b	0.0595637	0.429461	0.092	0.054	1
emilin2a	0.0597795	1.13573	0.043	0.02	1
srfb	0.0597795	1.13573	0.043	0.02	1
med17	0.0597795	1.05773	0.043	0.02	1
atp1b3a	0.0599834	0.367738	0.389	0.32	1
ilf3a	0.0600175	0.28629	0.422	0.348	1
sowahd	0.0600442	1.07684	0.054	0.027	1
vangl2	0.060233	0.217118	0.67	0.601	1
tent5c	0.0603252	0.659292	0.108	0.068	1
rmi2	0.0603551	0.720693	0.097	0.059	1
lyrm1	0.0604839	0.782093	0.081	0.047	1
si:dkey-108k21.21	0.0606893	0.760691	0.141	0.095	1
nol9	0.0609631	0.294797	0.351	0.278	1
si:ch211-162i8.2	0.0610231	1.06534	0.049	0.023	1
krt4	0.0611554	0.14129	0.6	0.51	1
slc35e1	0.0611957	0.558301	0.249	0.191	1
LO018680.1	0.0613228	0.965805	0.054	0.027	1
hs6st2	0.0616653	0.803534	0.2	0.15	1
rad51b	0.0617542	0.43529	0.168	0.116	1
slc12a10.3	0.0617934	1.98373	0.027	0.01	1
si:ch211-114m9.1	0.0619452	0.613777	0.157	0.108	1
hist1h4l.2	0.0621921	1.13573	0.086	0.052	1
ppox	0.0622671	0.872696	0.049	0.023	1
dnttip2	0.0623483	0.299229	0.33	0.258	1
mios	0.062368	0.475479	0.238	0.181	1
pclaf	0.0624096	0.403748	0.33	0.269	1
sp9	0.0624211	1.21373	0.07	0.039	1
CTBP1	0.0624262	0.432931	0.205	0.148	1
hccsa.1	0.0624371	0.45962	0.195	0.139	1
acaa2	0.0625993	1.98373	0.027	0.01	1
alox5a	0.0625993	2.13573	0.027	0.01	1
cldn2	0.0625993	1.8138	0.027	0.01	1
ecm2	0.0627007	1.62116	0.027	0.01	1
chd1	0.0628769	0.18657	0.827	0.744	1
pmch	0.0630105	1.55077	0.027	0.01	1
si:dkey-250k10.1	0.0630105	1.55077	0.027	0.01	1
sdhaf4	0.0630105	1.55077	0.027	0.01	1
apoea	0.0630105	1.55077	0.027	0.01	1
zgc:161969	0.063029	0.370195	0.276	0.21	1
arl5a	0.0631049	0.509545	0.2	0.146	1
lrpprc	0.0631993	0.170834	0.524	0.444	1
zmynd19	0.0632419	0.28957	0.438	0.369	1
tmpob	0.0633507	0.279639	0.324	0.256	1
tecra	0.0635161	1.39876	0.027	0.01	1
si:ch211-161f7.2	0.0635161	1.39876	0.027	0.01	1
bora	0.0638769	0.720693	0.162	0.116	1
cep85	0.0641277	0.47607	0.259	0.202	1
tank	0.0641425	0.700793	0.114	0.073	1
sap18	0.0644344	0.652948	0.168	0.118	1
tuba8l	0.0644346	0.208081	0.595	0.501	1
usp16	0.0646841	0.720693	0.119	0.077	1
ctsf	0.0646912	1.06862	0.081	0.048	1
kif22	0.0647054	0.278147	0.454	0.376	1
h2az2b	0.0647076	0.243912	0.676	0.619	1
nat10	0.0647244	0.445686	0.292	0.226	1
top1l	0.0647268	0.253006	0.708	0.662	1
fbl	0.0648248	0.312608	0.432	0.37	1
znf618	0.0650083	0.297721	0.47	0.401	1
snapc5	0.0651594	0.813802	0.076	0.043	1
ube2z	0.0653122	0.446431	0.184	0.132	1
ipo11	0.0653192	0.211574	0.724	0.677	1
si:ch211-207i20.3	0.0654855	0.826402	0.097	0.06	1
get1	0.0657809	0.506913	0.227	0.172	1
sp4	0.0659043	0.526921	0.243	0.188	1
fbxo5	0.0659086	0.236493	0.557	0.474	1
brdt	0.0659283	0.285973	0.541	0.485	1
mrpl42	0.0659387	0.778178	0.076	0.043	1
lsm4	0.0662036	0.759863	0.157	0.111	1
cdk5rap3	0.0665346	1.06862	0.081	0.048	1
eif2s3	0.0667604	0.268368	0.427	0.351	1
mtpap	0.0667907	0.735799	0.151	0.106	1
csmd1a	0.0668393	0.829069	0.086	0.052	1
ctps1a	0.0669554	0.197131	0.714	0.652	1
cct5	0.0670877	0.413767	0.314	0.255	1
lipg	0.0677105	0.716778	0.168	0.121	1
dnmt3bb.3	0.0680948	0.319987	0.378	0.305	1
sumo1	0.0681851	0.728555	0.108	0.069	1
cdc42l2	0.0682376	0.751066	0.086	0.052	1
nkain1	0.0684927	0.428284	0.297	0.237	1
TMEM216	0.069155	0.770081	0.114	0.074	1
shmt1	0.0693103	0.372588	0.259	0.199	1
specc1la	0.0693764	0.224664	0.389	0.312	1
lrrn3a	0.0694188	0.593203	0.097	0.06	1
smarcad1a	0.0694314	0.311981	0.362	0.3	1
slc19a2	0.0694632	0.391191	0.243	0.183	1
btbd7	0.0699217	0.431862	0.319	0.266	1
guf1	0.0701674	0.692123	0.108	0.069	1
gnl3l	0.0703088	0.557963	0.265	0.21	1
mcrs1	0.0706373	0.324886	0.27	0.207	1
l3mbtl1b	0.0706783	0.661799	0.151	0.106	1
cpsf3	0.0706981	0.409106	0.205	0.149	1
supt3h	0.0707094	0.25214	0.454	0.381	1
stag1b	0.0710704	0.395185	0.486	0.446	1
zgc:86609	0.0711698	0.855622	0.092	0.057	1
cops2	0.0714206	0.320762	0.238	0.178	1
rps27.2	0.0716371	0.195991	0.546	0.466	1
swi5	0.0718318	0.790595	0.135	0.092	1
rasgrp4	0.0720681	1.55077	0.032	0.014	1
paip2b	0.0720963	0.419523	0.195	0.14	1
rpl13	0.0722115	0.184293	0.724	0.668	1
pcyox1	0.0723308	0.590569	0.189	0.139	1
socs5b	0.0726564	0.520394	0.308	0.256	1
naca	0.0726868	0.203902	0.589	0.53	1
psmd11a	0.072769	0.41194	0.281	0.221	1
nudt12	0.0729152	0.639304	0.124	0.082	1
prrg2	0.0733788	1.22884	0.032	0.014	1
arhgef16	0.0738135	0.737181	0.103	0.065	1
brip1	0.0739974	0.132597	0.427	0.339	1
zgc:101858	0.074051	0.730474	0.141	0.097	1
lsp1b	0.0740692	0.328375	0.249	0.191	1
msh2	0.0740761	0.496691	0.319	0.258	1
si:ch211-129p13.1	0.074092	1.04827	0.032	0.014	1
tyw1	0.0742719	0.324764	0.492	0.445	1
iqgap3	0.0744786	0.388496	0.314	0.256	1
mrps5	0.0745524	0.333809	0.292	0.228	1
si:ch73-382f3.1	0.0749575	0.657683	0.065	0.036	1
tjp2a	0.0750866	0.515144	0.168	0.119	1
znf1129	0.0751506	0.955158	0.059	0.032	1
polk	0.075194	0.566364	0.146	0.101	1
wee1	0.0756731	0.375681	0.276	0.214	1
ccdc28b	0.0758545	0.405051	0.27	0.213	1
zgc:174564	0.0759776	1.59516	0.038	0.017	1
akt1s1	0.0761732	0.884191	0.086	0.053	1
slc44a5a	0.0763377	0.813802	0.097	0.062	1
si:dkey-23f9.4	0.0763588	0.521473	0.238	0.183	1
hs3st3b1a	0.0764601	0.195109	0.254	0.193	1
frmd8	0.0764995	0.520071	0.135	0.091	1
mrpl11	0.0765356	0.338547	0.254	0.192	1
eif2b5	0.0767154	1.02881	0.054	0.028	1
wars1	0.0767269	1.39876	0.038	0.017	1
CU929304.1	0.0767269	1.39876	0.038	0.017	1
si:dkey-77f5.11.1	0.0767269	1.39876	0.038	0.017	1
itprid2	0.0770349	0.34956	0.211	0.154	1
zic6	0.0771104	0.645404	0.092	0.057	1
arhgap15	0.0772029	1.0102	0.054	0.028	1
timeless	0.0772454	0.447674	0.378	0.325	1
smc4	0.0772514	0.399575	0.492	0.448	1
hemk1	0.0778044	0.813802	0.076	0.044	1
adhfe1	0.0778361	0.607351	0.114	0.074	1
grm8a	0.0780467	0.655737	0.092	0.057	1
si:ch211-196f5.2	0.0780812	1.22884	0.038	0.017	1
kpna4	0.0783151	0.34055	0.389	0.322	1
ddx10	0.0785888	0.306716	0.33	0.263	1
zgc:91910	0.0785969	0.610269	0.146	0.102	1
arsh	0.0786448	1.91334	0.022	0.007	1
nudt18	0.0786448	1.91334	0.022	0.007	1
si:cabz01090165.1	0.0786448	1.91334	0.022	0.007	1
msrb1b	0.0786448	1.91334	0.022	0.007	1
cmc4	0.0786448	1.91334	0.022	0.007	1
spns2	0.0787181	0.376738	0.054	0.028	1
FO704858.1	0.0787364	1.13573	0.038	0.017	1
zgc:113263	0.0788105	0.225928	0.384	0.304	1
grik1a	0.0788938	1.0716	0.049	0.025	1
cngb3.1	0.0789032	1.02025	0.049	0.025	1
grk6	0.078959	0.422443	0.178	0.128	1
anapc1	0.078976	0.18843	0.649	0.576	1
rp9	0.0793408	0.422293	0.276	0.219	1
macrod2	0.0794085	0.351459	0.243	0.185	1
si:dkey-84k17.2	0.0794185	1.04827	0.038	0.017	1
si:dkey-106c17.2.1	0.0794874	1.6503	0.022	0.007	1
adra1d	0.0794874	1.6503	0.022	0.007	1
selenol	0.0794874	1.6503	0.022	0.007	1
si:ch211-274f20.2	0.0794874	1.6503	0.022	0.007	1
si:zfos-464b6.2	0.0794874	1.6503	0.022	0.007	1
arg1	0.0794874	1.6503	0.022	0.007	1
si:dkey-109j17.5	0.0794874	1.6503	0.022	0.007	1
ptprdb	0.07962	1.06534	0.043	0.021	1
naa80	0.079642	1.13573	0.043	0.021	1
zgc:113886.2	0.079702	0.440585	0.195	0.143	1
sh3bgrl2	0.0797902	0.922736	0.092	0.058	1
zgc:113119	0.0799178	0.782093	0.086	0.053	1
tspan18a	0.0799614	0.661799	0.141	0.097	1
CABZ01073424.1	0.0800471	1.45766	0.022	0.007	1
vopp1	0.0800471	1.45766	0.022	0.007	1
prpf4bb	0.0801159	0.369191	0.514	0.455	1
nrip1b	0.0802742	0.302302	0.281	0.223	1
si:dkey-30k6.5	0.0804003	0.748707	0.151	0.108	1
guca1d	0.0806148	1.28773	0.022	0.007	1
gfer	0.0806801	0.4983	0.092	0.057	1
vmo1b	0.0807962	0.887803	0.038	0.017	1
sart3	0.0809609	0.239811	0.541	0.48	1
si:ch73-238c9.1	0.0810613	0.983727	0.043	0.021	1
scyl1	0.0810667	0.605215	0.157	0.112	1
narf	0.0813238	0.872696	0.049	0.025	1
pik3r2	0.0815344	0.146768	0.53	0.448	1
smad5	0.0816025	0.338717	0.33	0.269	1
atp5mc1	0.0816391	0.702771	0.097	0.062	1
prg4a	0.0816829	0.550768	0.092	0.057	1
ccna2	0.0817477	0.261261	0.384	0.311	1
ddx43	0.0819212	0.676298	0.097	0.062	1
tmem200b	0.0821503	1.13573	0.076	0.046	1
mre11a	0.0823249	0.883343	0.13	0.09	1
zgc:153284	0.082344	0.277203	0.351	0.289	1
WDR70	0.0824472	0.424235	0.173	0.124	1
ankdd1b	0.0826878	0.479684	0.151	0.106	1
col4a6	0.0827191	0.132651	0.773	0.708	1
ints10	0.0829503	0.583189	0.076	0.044	1
magi1a	0.0830819	0.872696	0.081	0.049	1
znf319b	0.0833529	0.87939	0.081	0.049	1
rbm41	0.0834332	0.289901	0.184	0.132	1
si:dkey-77f5.8	0.0834948	0.286147	0.389	0.328	1
itgb4	0.0837554	0.409905	0.114	0.074	1
si:ch211-150o23.3	0.0839384	0.650303	0.114	0.075	1
ccni	0.0839522	0.386792	0.162	0.114	1
metrn	0.0842349	0.207035	0.568	0.501	1
smad6a	0.084411	0.779586	0.103	0.066	1
pdhb	0.0844771	0.700344	0.162	0.118	1
ccnt1	0.0846511	0.201618	0.486	0.41	1
cacnb2b	0.0851327	0.385708	0.054	0.028	1
csmd3a	0.0852952	0.529073	0.108	0.07	1
chtf18	0.0853641	0.328375	0.33	0.269	1
terf2ip	0.0856584	0.441833	0.157	0.111	1
sart1	0.0856743	0.241303	0.454	0.379	1
tert	0.085707	0.46233	0.227	0.176	1
vdac2	0.0857648	0.400525	0.319	0.263	1
irx4b	0.08591	0.501858	0.124	0.084	1
snapc4	0.0860178	0.42401	0.341	0.284	1
march4l	0.0861618	0.657683	0.07	0.041	1
rack1	0.0864884	0.243961	0.611	0.567	1
wu:fj29h11	0.0866193	0.431186	0.227	0.173	1
nfat5a	0.0868312	0.532031	0.205	0.155	1
bmi1b	0.0869038	0.585533	0.13	0.089	1
pdss1	0.0869162	0.763761	0.081	0.049	1
gpsm2l	0.0869978	0.44923	0.249	0.196	1
baz1b	0.0870775	0.248758	0.665	0.627	1
hfm1	0.0871053	1.09134	0.059	0.033	1
ighmbp2	0.0875205	0.511239	0.146	0.101	1
serinc4	0.0876077	0.384409	0.13	0.087	1
prtgb	0.087785	0.955158	0.065	0.037	1
rps6ka3b	0.0879783	0.63323	0.065	0.037	1
wnt7aa	0.088129	1.42946	0.059	0.033	1
nfe2	0.0882053	0.692787	0.135	0.095	1
slu7	0.0884503	0.550768	0.114	0.075	1
arhgap33	0.08848	0.253237	0.508	0.451	1
per1b	0.0885923	0.296195	0.411	0.354	1
nedd8	0.0886241	0.913338	0.065	0.037	1
kdm7aa	0.0891378	0.62003	0.216	0.17	1
tulp4a	0.0894031	0.607351	0.119	0.08	1
kcnh6a	0.0894327	0.602298	0.092	0.058	1
efcc1	0.0896654	0.226094	0.395	0.33	1
fra10ac1	0.0897373	0.431186	0.222	0.169	1
galnt11	0.0898907	0.59731	0.173	0.127	1
cdc42l	0.0905335	0.449484	0.227	0.173	1
mrpl23	0.0907578	0.581141	0.195	0.146	1
CR318614.1	0.0908916	1.04057	0.086	0.054	1
si:dkey-279j5.1	0.0908916	0.621157	0.151	0.108	1
kat14	0.0915084	0.595162	0.184	0.137	1
ino80	0.0915194	0.237126	0.686	0.649	1
hmgxb3	0.0915383	0.601394	0.119	0.08	1
u2af2a	0.0915725	0.209731	0.389	0.314	1
cby1	0.0915792	0.593836	0.146	0.103	1
acsf2	0.091681	0.943085	0.059	0.033	1
si:ch211-160f23.5	0.0916994	0.439122	0.341	0.284	1
rangap1a	0.0917226	0.517601	0.184	0.138	1
gnpat	0.0920768	0.929279	0.059	0.033	1
zgc:162730	0.0923459	0.457658	0.092	0.058	1
psat1	0.0925155	0.367056	0.135	0.092	1
atmin	0.0927533	0.998227	0.081	0.05	1
pwwp2a	0.0931191	0.296195	0.178	0.128	1
nifk	0.0933467	0.716505	0.173	0.129	1
api5	0.0935627	0.250971	0.443	0.386	1
idh3g	0.09358	0.467352	0.13	0.089	1
nop58	0.0935926	0.280239	0.503	0.45	1
smarca5	0.0936102	0.246884	0.443	0.383	1
zc3h18	0.0936841	0.194282	0.686	0.642	1
ostm1	0.0938504	1.51906	0.049	0.026	1
si:dkey-77f5.6	0.0939703	0.550768	0.119	0.08	1
ppp1caa	0.0940341	0.257309	0.638	0.581	1
cldna	0.0943054	1.6763	0.027	0.011	1
znf1040	0.0943148	0.813802	0.059	0.033	1
golim4a	0.094392	1.05773	0.07	0.042	1
rrp36	0.0945338	0.518346	0.189	0.141	1
rps6ka4	0.0945494	0.605215	0.189	0.141	1
atp5md	0.0947911	0.520071	0.141	0.098	1
otogl	0.0948494	2.13573	0.027	0.011	1
rhot2	0.0948557	0.355043	0.184	0.134	1
tsnax	0.0950089	0.706887	0.059	0.033	1
mrpl9	0.0952347	0.690945	0.086	0.054	1
pccb	0.0953793	0.640965	0.2	0.154	1
pak6b	0.0954012	1.6763	0.027	0.011	1
BX855614.1	0.0955196	0.572794	0.108	0.071	1
mid1ip1a	0.0955391	1.48365	0.027	0.011	1
rpz	0.0955391	1.48365	0.027	0.011	1
thsd7ab	0.0955792	0.4983	0.092	0.058	1
st13	0.095667	0.305655	0.232	0.176	1
BX284638.2	0.0956814	0.157602	0.778	0.724	1
myo19	0.095803	1.04262	0.054	0.03	1
abcb8	0.0958642	1.02025	0.054	0.03	1
ddx3xb	0.096002	0.34055	0.459	0.416	1
tspan3a	0.096091	0.521913	0.146	0.103	1
selenow2b	0.0960991	1.39876	0.027	0.011	1
tfpia	0.0960991	1.39876	0.027	0.011	1
wfdc2	0.0960991	1.39876	0.027	0.011	1
slc24a1	0.0961618	2.13573	0.016	0.005	1
CABZ01111953.1	0.0961618	2.39876	0.016	0.005	1
igl4v10	0.0961618	2.13573	0.016	0.005	1
ccdc171	0.0963165	0.309759	0.297	0.237	1
glod5	0.096554	2.13573	0.016	0.005	1
ctnnbl1	0.096772	0.208896	0.378	0.308	1
znf1106	0.0967853	1.13573	0.027	0.011	1
CABZ01079251.1	0.0967853	1.26126	0.027	0.011	1
si:ch211-180a12.2	0.0967853	1.26126	0.027	0.011	1
MRPL49	0.0967853	1.13573	0.027	0.011	1
ndc80	0.0968208	0.46233	0.232	0.18	1
si:dkey-178j11.5	0.0969478	1.8138	0.016	0.005	1
znf1092	0.0969478	1.8138	0.016	0.005	1
nsun6	0.0969478	1.8138	0.016	0.005	1
BX511224.1	0.0969478	1.8138	0.016	0.005	1
col4a1	0.0969478	1.8138	0.016	0.005	1
si:ch73-296e2.3	0.0969478	1.8138	0.016	0.005	1
lzts3b	0.0969478	1.8138	0.016	0.005	1
epgn	0.0969478	1.8138	0.016	0.005	1
hopx	0.0969478	1.8138	0.016	0.005	1
gdf10a	0.0969478	1.8138	0.016	0.005	1
ch25hl1.1	0.0969478	1.8138	0.016	0.005	1
si:rp71-1c10.10	0.0969478	1.8138	0.016	0.005	1
slc9a3.2	0.0969478	1.8138	0.016	0.005	1
cldn15lb	0.0969478	1.8138	0.016	0.005	1
AL954146.1	0.0969478	1.8138	0.016	0.005	1
si:ch211-149b19.3	0.0969478	1.8138	0.016	0.005	1
gemin6	0.0969478	1.8138	0.016	0.005	1
acy1	0.0969478	1.8138	0.016	0.005	1
smc1b	0.0969478	1.8138	0.016	0.005	1
stk17al	0.0972028	0.476767	0.13	0.09	1
si:ch211-161h7.4	0.0972703	0.172256	0.4	0.328	1
atoh1a	0.0973413	1.6503	0.016	0.005	1
syt6a	0.0973413	1.6503	0.016	0.005	1
ncf4	0.0973413	1.6503	0.016	0.005	1
si:dkey-174i8.1	0.0974045	0.913338	0.07	0.042	1
trpc5a	0.0974862	1.02025	0.027	0.011	1
otofb	0.0974862	0.13573	0.027	0.011	1
larp6a	0.0974862	1.13573	0.027	0.011	1
si:dkeyp-33c10.7	0.0975376	1.55077	0.016	0.005	1
pparg	0.0975376	1.55077	0.016	0.005	1
si:dkey-21e2.8	0.0975376	1.55077	0.016	0.005	1
rpl5a	0.0976164	0.217681	0.665	0.613	1
rnf169	0.0976387	0.490647	0.184	0.135	1
arhgap19	0.0978282	0.358924	0.281	0.226	1
cyc1	0.0980155	0.525004	0.168	0.123	1
egr1	0.0981328	1.13573	0.016	0.005	1
tmtopsb	0.0981334	1.28773	0.016	0.005	1
zgc:171857	0.0981908	1.02025	0.027	0.011	1
BX248122.1	0.0983176	0.684034	0.141	0.101	1
mprip	0.0983706	0.203749	0.454	0.38	1
kmt2bb	0.0984286	0.186038	0.849	0.806	1
sdr39u1	0.0984296	0.575015	0.097	0.063	1
zbtb33	0.0984771	0.382567	0.238	0.185	1
itpka	0.0985994	0.862712	0.054	0.03	1
tmem9	0.0988892	1.1742	0.065	0.038	1
rad51	0.0988904	0.328375	0.292	0.235	1
BX324230.2	0.0990996	1.13573	0.049	0.026	1
zwilch	0.0992337	0.702771	0.157	0.116	1
poc1b	0.0993944	0.355752	0.297	0.239	1
ptpn11a	0.0994494	0.672074	0.211	0.162	1
prmt3	0.0994692	0.373699	0.346	0.289	1
si:dkey-51a16.9	0.0996195	0.645404	0.146	0.105	1
slc16a1a	0.0997091	0.720693	0.054	0.03	1
traf7	0.0997627	0.46057	0.238	0.187	1
nfkb1	0.0998092	0.770733	0.13	0.091	1
cabp2b	0.0998808	0.787807	0.054	0.03	1
nos1apa	0.099888	0.794693	0.07	0.042	1
psme3ip1	0.0999651	0.30174	0.346	0.287	1
zgc:113426	0.099988	1.0716	0.049	0.026	1
aftpha	0.100031	0.626716	0.119	0.081	1
trim33	0.100067	0.236917	0.595	0.531	1
atxn2l	0.100104	0.298494	0.492	0.459	1
oscp1a.1	0.10029	1.60522	0.032	0.015	1
nsun5	0.100334	0.449839	0.119	0.08	1
timm50	0.100356	0.373229	0.281	0.23	1
TXN	0.100548	0.252159	0.503	0.438	1
fthl27	0.100853	0.550768	0.243	0.194	1
rbm15	0.100871	0.751066	0.081	0.05	1
carm1	0.100966	0.179496	0.686	0.636	1
ptpdc1b	0.101038	1.39876	0.043	0.022	1
CABZ01077220.3	0.101092	1.55077	0.038	0.018	1
map3k2	0.101209	0.670067	0.092	0.059	1
si:dkey-21c19.3	0.101365	0.340201	0.297	0.241	1
snrnp35	0.101483	1.07684	0.049	0.026	1
srsf1a	0.10161	0.370195	0.416	0.375	1
rxfp1	0.101782	1.59516	0.038	0.018	1
si:dkey-108k21.19	0.101924	0.536268	0.151	0.109	1
nox1	0.101971	0.67233	0.119	0.081	1
si:dkey-34e4.1	0.102012	0.319569	0.432	0.369	1
CU861477.1	0.102083	0.737181	0.049	0.026	1
kctd9b	0.102143	0.650303	0.07	0.042	1
si:dkey-30c15.17	0.102207	1.20973	0.043	0.022	1
rgl1	0.102428	0.20657	0.422	0.348	1
fam214a	0.102607	0.337364	0.346	0.288	1
asap3	0.102618	0.785233	0.081	0.05	1
nfil3	0.102705	0.595162	0.054	0.03	1
prim2	0.102778	0.188348	0.681	0.611	1
sec61a1l	0.102825	0.440585	0.108	0.071	1
gsk3ab	0.10298	0.158656	0.627	0.589	1
cdc14b	0.103243	0.279914	0.589	0.544	1
rbm25b	0.103311	0.280527	0.622	0.594	1
WDR31	0.103328	0.618672	0.13	0.091	1
si:dkey-117n7.4	0.103382	1.24265	0.032	0.015	1
hyal1	0.103382	1.24265	0.032	0.015	1
akap13	0.103399	0.174342	0.503	0.422	1
kif4	0.103441	0.211018	0.432	0.367	1
galnt10	0.103534	1.30566	0.038	0.018	1
pex19	0.103621	0.943085	0.065	0.038	1
pfn2	0.103791	0.241223	0.616	0.55	1
plaub	0.103946	1.06534	0.043	0.022	1
rtel1	0.104009	0.396816	0.27	0.214	1
cenpf	0.104032	0.362376	0.405	0.349	1
flad1	0.104112	0.517409	0.222	0.172	1
smyd4	0.104118	0.862712	0.097	0.064	1
si:ch73-191k20.3	0.104147	1.03619	0.032	0.015	1
TENT5A	0.104147	1.13573	0.032	0.015	1
il20ra	0.104192	1.05773	0.043	0.022	1
utp25	0.104353	0.5425	0.216	0.17	1
ubr2	0.10443	0.219943	0.389	0.32	1
hist1h2a3.4	0.104488	0.520071	0.146	0.105	1
rps25	0.104694	0.171907	0.643	0.574	1
mlnl	0.104748	0.585533	0.07	0.042	1
zgc:113209	0.104817	0.757218	0.049	0.026	1
zgc:153383	0.104934	0.934096	0.043	0.022	1
znf1104.1	0.104935	0.943085	0.032	0.015	1
si:dkey-11o18.5	0.104935	1.03619	0.032	0.015	1
si:ch211-130m23.5	0.105032	0.983727	0.043	0.022	1
slc5a12	0.105032	0.983727	0.043	0.022	1
slc26a3.2	0.105135	2.13573	0.011	0.002	1
trim35-3	0.105135	2.13573	0.011	0.002	1
arpp19b	0.105251	0.965805	0.092	0.06	1
hexdc	0.105338	1.13573	0.038	0.018	1
grm4	0.105534	0.328375	0.119	0.08	1
paqr6	0.105637	0.303458	0.184	0.134	1
CU929230.1	0.105643	0.356499	0.303	0.247	1
znf972	0.105698	0.855622	0.065	0.038	1
si:dkeyp-80c12.8	0.105737	0.830876	0.065	0.038	1
pidd1	0.105744	0.650303	0.049	0.026	1
SUSD2	0.10583	0.550768	0.07	0.042	1
si:dkey-16b10.1	0.105918	0.846223	0.043	0.022	1
edf1	0.106136	0.503462	0.141	0.1	1
cox8b	0.106152	1.04827	0.038	0.018	1
jade3	0.106673	0.190969	0.578	0.503	1
AL954741.2	0.106678	0.599677	0.049	0.026	1
crtc1b	0.106974	0.813802	0.076	0.047	1
borcs5	0.106999	0.887803	0.038	0.018	1
cul3b	0.107095	0.374918	0.238	0.187	1
zic2a	0.107132	0.343838	0.232	0.18	1
ciz1a	0.107318	0.684034	0.141	0.101	1
znf1029	0.107339	0.791776	0.065	0.038	1
med4	0.10751	0.68993	0.119	0.082	1
zgc:112234.8	0.10787	0.739801	0.086	0.055	1
bmt2	0.108102	0.486637	0.189	0.144	1
trmu	0.108205	0.650303	0.086	0.055	1
si:ch211-153a8.4	0.108239	0.173011	0.459	0.386	1
faap24	0.108275	0.532389	0.124	0.086	1
chchd1	0.108574	0.664424	0.097	0.064	1
si:ch211-222l21.1	0.108669	0.119171	0.951	0.904	1
cdan1	0.108682	0.370195	0.249	0.199	1
setd2	0.108688	0.239566	0.53	0.47	1
tnpo1	0.108983	0.333291	0.324	0.269	1
elavl1a	0.109231	0.198119	0.676	0.625	1
hist1h2a3.3	0.109654	0.522753	0.081	0.05	1
fubp3	0.109883	0.376343	0.308	0.26	1
sap130a	0.110134	0.62423	0.189	0.146	1
rpl12	0.110173	0.270246	0.578	0.535	1
med31	0.110496	0.705096	0.103	0.069	1
mybl2a	0.110691	0.313984	0.368	0.314	1
si:ch211-15b10.6	0.110917	0.472765	0.119	0.081	1
dazap1	0.111094	0.413264	0.173	0.128	1
tlr4ba	0.111106	0.690945	0.086	0.055	1
slc15a2	0.111116	0.621157	0.065	0.038	1
cstf1	0.111208	0.388496	0.189	0.141	1
usp1	0.111473	0.273609	0.357	0.299	1
rfx5	0.111494	0.308567	0.276	0.22	1
p3h4	0.111628	0.111502	0.697	0.625	1
adssl	0.11195	0.330642	0.335	0.278	1
mms22l	0.112051	0.347234	0.189	0.143	1
ciapin1	0.112231	0.500142	0.13	0.091	1
gspt1l	0.112563	0.14584	0.584	0.518	1
cbx5	0.11288	0.140579	0.535	0.455	1
golga7	0.112923	0.571829	0.114	0.077	1
eny2	0.113051	0.664424	0.103	0.069	1
sin3aa	0.113607	0.325833	0.314	0.257	1
zdhhc20a	0.113687	0.491874	0.168	0.124	1
pfkma	0.113751	0.83617	0.059	0.034	1
ankrd12	0.11376	0.286064	0.362	0.298	1
si:ch211-217k17.7	0.113946	0.465192	0.243	0.196	1
ptpa	0.114284	0.645404	0.103	0.069	1
ap3m2	0.114315	1.23527	0.054	0.031	1
jpt2	0.114395	0.465879	0.189	0.144	1
rbm24b	0.114916	0.616356	0.076	0.047	1
atf4a	0.114974	0.441143	0.297	0.25	1
iars1	0.115066	0.409905	0.173	0.128	1
ube2nb	0.115078	0.481227	0.13	0.091	1
loxl4	0.115107	0.743413	0.07	0.043	1
ppp1r8b	0.115531	0.301316	0.33	0.269	1
si:dkey-100n23.5	0.115719	0.423012	0.162	0.119	1
dlat	0.115916	0.595162	0.103	0.069	1
pold3	0.11595	0.328375	0.292	0.234	1
ankrd37	0.116654	0.463305	0.076	0.047	1
nansa	0.116709	0.782093	0.081	0.052	1
mat2ab	0.116898	0.374918	0.216	0.169	1
atp2a2b	0.116998	0.177222	0.6	0.533	1
leo1	0.117181	0.373059	0.33	0.279	1
tubg1	0.117258	0.533992	0.222	0.177	1
BX276117.1	0.117362	0.573851	0.162	0.121	1
si:ch211-87m7.2	0.117392	0.608483	0.141	0.102	1
acot14	0.117427	0.275133	0.319	0.26	1
acss1	0.117478	0.231757	0.265	0.208	1
fbxo45	0.117551	0.63323	0.059	0.034	1
tmem192	0.117551	0.676298	0.059	0.034	1
wdr83	0.117622	0.829069	0.081	0.052	1
edem2	0.118172	0.813802	0.07	0.043	1
prepl	0.118646	0.59141	0.059	0.034	1
stox2a	0.118661	0.409905	0.124	0.086	1
si:ch211-196c10.15	0.11873	0.356499	0.465	0.439	1
rpl7l1	0.118743	0.516334	0.259	0.215	1
atg13	0.118801	0.582132	0.13	0.092	1
micall2b	0.118911	0.334276	0.168	0.123	1
atp1b1a	0.119595	0.452466	0.205	0.16	1
sox2	0.119633	0.338717	0.314	0.257	1
ankrd46b	0.119795	0.862712	0.054	0.031	1
serbp1a	0.120081	0.247013	0.649	0.593	1
ttf2	0.120301	0.428371	0.265	0.214	1
ppil3	0.120303	0.685069	0.07	0.043	1
larp4ab	0.120367	0.192576	0.422	0.353	1
CABZ01064472.1	0.120778	0.550768	0.108	0.074	1
trpm7	0.120983	0.702771	0.162	0.122	1
cd99l2	0.121071	0.354847	0.47	0.437	1
smu1a	0.121201	0.480378	0.178	0.134	1
CABZ01075242.1	0.121406	0.685069	0.07	0.043	1
si:ch211-221f10.2	0.121412	0.528048	0.092	0.06	1
glud1b	0.121514	0.507699	0.103	0.069	1
prpf19	0.121683	0.145253	0.438	0.365	1
pxmp4	0.12173	0.706887	0.054	0.031	1
krcp	0.121943	0.270031	0.211	0.16	1
LO018154.1	0.122036	0.579337	0.141	0.102	1
aggf1	0.122177	0.315884	0.4	0.346	1
tdrkh	0.122219	0.479684	0.141	0.101	1
psmc3ip	0.122573	0.515578	0.211	0.166	1
atm	0.122582	0.240572	0.389	0.332	1
gfm2	0.122733	0.503462	0.141	0.101	1
rgmd	0.122914	0.493624	0.319	0.277	1
cfp	0.123009	0.720693	0.054	0.031	1
wdr12	0.123036	0.250373	0.184	0.137	1
CABZ01045062.1	0.123064	0.382823	0.13	0.091	1
si:ch73-42p12.2	0.123149	0.306349	0.265	0.212	1
n4bp2	0.123252	0.447674	0.216	0.17	1
lrch1	0.123268	0.706887	0.097	0.065	1
si:ch1073-174d20.1	0.123621	0.913338	0.065	0.039	1
mad1l1	0.123671	0.213532	0.562	0.499	1
lpar2a	0.124136	0.533694	0.124	0.087	1
cep192	0.124242	0.255102	0.514	0.456	1
mdh2	0.124725	0.661799	0.081	0.052	1
sclt1	0.124747	0.448669	0.211	0.165	1
dhps	0.124863	0.493052	0.205	0.162	1
fkbpl	0.12499	0.833167	0.065	0.039	1
slc1a1	0.125069	1.72069	0.022	0.009	1
slc1a7a	0.125069	1.72069	0.022	0.009	1
glis1a	0.125069	1.72069	0.022	0.009	1
chac2	0.125069	1.72069	0.022	0.009	1
il6	0.125069	1.72069	0.022	0.009	1
si:ch211-93g21.2	0.125069	1.72069	0.022	0.009	1
setd9	0.125069	1.72069	0.022	0.009	1
si:dkey-15h8.15	0.125069	1.72069	0.022	0.009	1
ddt	0.125187	0.965805	0.049	0.027	1
fam207a	0.125545	0.627935	0.124	0.089	1
cdc20	0.125632	0.392766	0.378	0.337	1
rpa3	0.125709	0.993711	0.103	0.07	1
lrp11	0.125842	1.55077	0.022	0.009	1
FO744833.2	0.125842	1.55077	0.022	0.009	1
rnf145a	0.126188	0.206322	0.341	0.28	1
si:dkey-79d12.4	0.126388	1.31261	0.043	0.023	1
ccs	0.126427	1.45766	0.022	0.009	1
mettl24	0.126427	1.45766	0.022	0.009	1
slc6a6a	0.126427	1.45766	0.022	0.009	1
cacna1fa	0.126427	1.45766	0.022	0.009	1
sdr42e1	0.126427	1.45766	0.022	0.009	1
wu:fi42e03	0.126427	1.45766	0.022	0.009	1
si:ch73-256j6.2.1	0.126427	1.45766	0.022	0.009	1
p2rx4b	0.126457	0.951306	0.049	0.027	1
pola2	0.126598	0.47401	0.238	0.191	1
chd7	0.126649	0.138771	0.859	0.838	1
tmem260	0.12687	0.850328	0.065	0.039	1
FP325123.1	0.126971	0.934096	0.049	0.027	1
si:ch211-215p11.1	0.127198	1.28773	0.022	0.009	1
btbd17b	0.127198	1.28773	0.022	0.009	1
svilc	0.127198	0.998227	0.022	0.009	1
gpbar1	0.127198	1.28773	0.022	0.009	1
ANKRD50	0.127198	1.28773	0.022	0.009	1
nrn1a	0.127198	1.28773	0.022	0.009	1
ascl1b.1	0.127203	1.24265	0.022	0.009	1
lrrtm2	0.127294	0.442708	0.13	0.092	1
abcd2	0.12732	0.528048	0.097	0.065	1
mdc1	0.127405	0.362322	0.286	0.237	1
lin28a	0.127474	0.183801	0.627	0.573	1
efemp2b	0.127614	0.535338	0.114	0.079	1
aurka	0.127721	0.256225	0.297	0.242	1
nufip1	0.127971	0.872696	0.049	0.027	1
lbx2	0.127981	1.13573	0.022	0.009	1
gpr12	0.127981	1.13573	0.022	0.009	1
cremb	0.127981	1.13573	0.022	0.009	1
cpa2	0.127981	1.13573	0.022	0.009	1
gmps	0.128005	0.171006	0.589	0.531	1
ptenb	0.128492	0.231373	0.481	0.424	1
ilf3b	0.128629	0.138296	0.87	0.811	1
add3a	0.128701	0.130046	0.573	0.504	1
si:dkey-117n7.2	0.128716	0.748707	0.065	0.039	1
chchd4a	0.128762	0.661799	0.086	0.057	1
cmss1	0.128976	0.405819	0.178	0.135	1
uba2	0.12914	0.33978	0.443	0.395	1
slbp	0.129161	0.356757	0.416	0.368	1
arhgef18a	0.129384	0.257721	0.389	0.333	1
cenpe	0.129443	0.231757	0.405	0.343	1
ccdc180	0.130116	0.702771	0.049	0.027	1
hacl1	0.13014	0.63323	0.086	0.057	1
cetn2	0.130533	1.27323	0.043	0.023	1
tmem134	0.130568	0.281069	0.249	0.197	1
xrcc6	0.130603	0.686423	0.114	0.08	1
khdrbs1b	0.130624	0.244022	0.443	0.395	1
hist1h4l.6	0.130634	0.225367	0.368	0.306	1
cx43.4	0.130788	0.189725	0.643	0.609	1
ahsa1b	0.130954	0.463963	0.308	0.263	1
map2k6	0.131333	0.142394	0.638	0.554	1
uck2a	0.131344	0.284253	0.27	0.219	1
serinc2l	0.131435	0.913338	0.07	0.044	1
CR388166.2	0.131436	1.20284	0.043	0.023	1
atp10a	0.131478	0.159978	0.714	0.619	1
znf367	0.131677	0.338547	0.254	0.203	1
tspan2a	0.131684	0.362006	0.238	0.187	1
rps29	0.131732	0.171413	0.741	0.7	1
vps45	0.131954	0.479684	0.146	0.107	1
zgc:114200	0.131973	0.281581	0.238	0.188	1
ptbp2b	0.132057	0.250644	0.519	0.476	1
BX284696.1	0.132245	0.432448	0.173	0.129	1
rrp7a	0.132379	0.626716	0.065	0.039	1
rps5	0.13251	0.227708	0.654	0.614	1
rad9a	0.132568	0.469467	0.114	0.079	1
cdc25b	0.132599	0.121456	0.508	0.438	1
si:ch211-113a14.18	0.132609	0.267834	0.265	0.213	1
lta4h	0.132787	0.676298	0.108	0.075	1
zgc:153115	0.133016	0.268829	0.449	0.407	1
zgc:101559	0.133025	0.983727	0.043	0.023	1
derl1	0.133215	0.430015	0.184	0.14	1
rbm42	0.133246	0.4983	0.124	0.089	1
fto	0.133604	0.592588	0.216	0.176	1
rnaseh2a	0.133623	0.511239	0.195	0.153	1
nxph2b	0.133723	0.62877	0.086	0.057	1
bcar1	0.133824	0.114545	0.465	0.406	1
clpxb	0.133872	0.583189	0.13	0.093	1
rpl13a	0.134345	0.19851	0.589	0.54	1
arhgef1b	0.134629	0.472765	0.259	0.215	1
znf668	0.134898	0.583189	0.076	0.048	1
foxo6a	0.135045	1.55077	0.027	0.012	1
olfcr1	0.135075	0.846223	0.043	0.023	1
sema6d	0.13528	0.441143	0.168	0.127	1
capn5a	0.135542	0.415838	0.086	0.057	1
anp32e	0.135715	0.239566	0.254	0.202	1
vps26a	0.135717	0.412248	0.184	0.14	1
efl1	0.135724	0.253452	0.27	0.213	1
rps6kl1	0.135861	1.13573	0.059	0.036	1
lrrc57	0.135873	0.739801	0.081	0.053	1
si:dkey-247m21.3	0.135911	1.4983	0.032	0.016	1
FO704748.1	0.135914	0.328375	0.005	0.022	1
ftr83	0.135918	1.48365	0.027	0.012	1
si:ch211-198k9.6	0.135918	1.48365	0.027	0.012	1
ogfod1	0.13608	0.83617	0.059	0.036	1
nkx2.2a	0.136133	0.720693	0.043	0.023	1
si:dkey-15f23.1	0.13631	1.28773	0.038	0.02	1
si:dkey-78l4.13	0.136626	1.55077	0.027	0.012	1
neu3.1	0.136803	1.35812	0.027	0.012	1
zgc:194989	0.137141	0.30433	0.173	0.129	1
anapc16	0.137198	0.720693	0.043	0.023	1
abracl	0.137316	0.833167	0.059	0.036	1
nat8l	0.137398	0.198397	0.719	0.667	1
tbc1d19	0.137461	0.534826	0.13	0.093	1
gpc5b	0.137461	1.05773	0.038	0.02	1
si:ch73-330k17.3	0.137461	1.05773	0.038	0.02	1
gltpa	0.13747	0.934096	0.038	0.02	1
amacr	0.137699	1.26126	0.027	0.012	1
dennd2da	0.137924	0.202517	0.357	0.296	1
chd8	0.138466	0.297649	0.303	0.25	1
mical1	0.138578	1.13573	0.027	0.012	1
abcf2a	0.138628	0.208375	0.557	0.491	1
bbs7	0.138641	0.499693	0.162	0.123	1
si:dkey-4c15.12	0.138754	0.887803	0.038	0.02	1
plxna1a	0.138829	0.137789	0.784	0.716	1
isoc2	0.138914	1.22884	0.032	0.016	1
wdcp	0.139073	1.13573	0.032	0.016	1
cdc42ep4b	0.139121	0.550768	0.027	0.012	1
AL954137.2	0.139281	0.739801	0.081	0.053	1
msh3	0.139341	0.228839	0.216	0.169	1
yjefn3	0.139495	0.913338	0.038	0.02	1
si:dkey-258f14.3	0.139776	0.887803	0.038	0.02	1
CU633479.6	0.139776	0.887803	0.038	0.02	1
RYR2	0.139841	0.661799	0.081	0.053	1
CR759836.1	0.14005	1.13573	0.032	0.016	1
fndc4b	0.14005	1.13573	0.032	0.016	1
ccdc175	0.14005	1.13573	0.032	0.016	1
sptbn5	0.14005	1.13573	0.032	0.016	1
nlrc8	0.14005	1.13573	0.032	0.016	1
si:ch211-156j22.4	0.140122	0.28839	0.319	0.263	1
ppp2r2ab	0.140288	0.196337	0.514	0.45	1
CR392045.1	0.140378	0.813802	0.027	0.012	1
pank4	0.140621	0.154839	0.368	0.305	1
CABZ01038521.1	0.140994	1.03619	0.032	0.016	1
tmem222a	0.140994	1.03619	0.032	0.016	1
fkrp	0.140994	1.03619	0.032	0.016	1
trps1	0.141136	0.207351	0.8	0.771	1
acsl2	0.141159	0.234992	0.519	0.46	1
uqcrb	0.141259	0.3147	0.2	0.154	1
cln5	0.141967	0.855622	0.032	0.016	1
lrrc39	0.141967	0.855622	0.032	0.016	1
stag2b	0.142084	0.156715	0.719	0.642	1
katnb1	0.142155	0.29361	0.341	0.288	1
psmb3	0.14226	0.340348	0.389	0.344	1
CT998556.1	0.142279	0.87939	0.065	0.041	1
celsr1a	0.142551	0.184142	0.568	0.523	1
arhgef7a	0.142852	0.322143	0.357	0.305	1
bcl2l16	0.142886	0.345948	0.254	0.207	1
pdpk1a	0.143066	0.550768	0.081	0.053	1
mri1	0.14327	0.430177	0.254	0.208	1
trmt1l	0.143647	0.415838	0.205	0.164	1
exosc10	0.143997	0.348225	0.395	0.353	1
pdhx	0.144044	0.955158	0.065	0.041	1
map3k21	0.144054	0.295208	0.314	0.263	1
slc38a10	0.144071	0.301316	0.319	0.263	1
nfybb	0.144075	1.01374	0.065	0.041	1
rnf34b	0.144106	0.621157	0.07	0.044	1
papss1	0.144284	0.43529	0.249	0.205	1
nectin1b	0.144559	0.232982	0.627	0.601	1
piwil1	0.144627	0.593203	0.103	0.071	1
eef2a.1	0.145039	0.279679	0.449	0.396	1
nup58	0.145345	0.332197	0.384	0.342	1
dynll2b	0.145429	0.398764	0.184	0.141	1
cox8a	0.145566	0.357288	0.286	0.239	1
cmc1	0.145684	0.682012	0.103	0.071	1
ociad1	0.145777	0.862712	0.054	0.032	1
ankrd13c	0.146237	0.629839	0.108	0.076	1
si:ch1073-296i8.2	0.146246	0.593203	0.103	0.071	1
rpia	0.146316	0.557109	0.249	0.21	1
esyt1a	0.14656	0.550768	0.086	0.058	1
CR354435.2	0.146575	0.840274	0.054	0.032	1
shda	0.146648	0.450603	0.216	0.175	1
degs1	0.146668	0.645404	0.162	0.125	1
parla	0.146668	0.926277	0.065	0.041	1
ncoa5	0.14705	0.34615	0.292	0.244	1
snf8	0.147121	0.766496	0.054	0.032	1
si:dkey-7j22.4	0.147993	0.833167	0.065	0.041	1
henmt1	0.148155	0.690945	0.076	0.049	1
g6pd	0.148233	0.563151	0.151	0.114	1
nt5c2a	0.148582	0.429461	0.281	0.237	1
mut	0.148849	0.495272	0.141	0.105	1
b4galt6	0.148854	0.262901	0.319	0.267	1
KIF1C	0.14917	0.533066	0.119	0.085	1
eif4e1c	0.149993	0.358123	0.276	0.228	1
myo10l1	0.150212	0.666245	0.054	0.032	1
si:ch211-113a14.24	0.15026	0.629839	0.114	0.081	1
top3b	0.150338	0.33483	0.259	0.21	1
usp10	0.150384	0.153727	0.665	0.593	1
cacna1sb	0.150772	1.08128	0.049	0.028	1
tnpo3	0.150903	0.29168	0.276	0.223	1
elp4	0.150975	0.45347	0.162	0.124	1
dnajc4	0.151019	0.35437	0.081	0.053	1
vmp1	0.151153	0.290058	0.265	0.216	1
metap1	0.151798	0.167764	0.497	0.442	1
nup188	0.151874	0.269747	0.373	0.321	1
hmgb1a	0.151882	0.18796	0.638	0.585	1
ankrd10a	0.151983	0.416282	0.351	0.311	1
ess2	0.152225	0.595162	0.103	0.071	1
spc25	0.152312	0.483653	0.151	0.113	1
sfxn4	0.152427	1.13573	0.059	0.037	1
tube1	0.15248	0.550768	0.114	0.081	1
tmem67	0.152548	0.375681	0.146	0.108	1
si:ch211-162e15.3	0.152602	0.650303	0.092	0.063	1
cpox	0.152614	1.08128	0.049	0.028	1
robo4	0.152734	0.31298	0.395	0.342	1
ing3	0.152749	0.536692	0.238	0.197	1
FQ976914.1	0.152879	0.965805	0.049	0.028	1
hes6	0.152966	0.268997	0.216	0.171	1
tbc1d4	0.153055	0.337364	0.319	0.274	1
ran	0.153116	0.322442	0.568	0.539	1
zgc:66472	0.153153	0.42459	0.249	0.203	1
pi4kab	0.153262	1.0102	0.049	0.028	1
bnip4	0.153417	1.08128	0.049	0.028	1
cirbpa	0.153743	0.147494	0.843	0.822	1
glg1b	0.153776	0.382823	0.2	0.159	1
umad1	0.154028	0.453906	0.184	0.144	1
rpl34	0.154299	0.175728	0.822	0.768	1
si:ch211-69g19.2	0.155382	0.350469	0.189	0.146	1
srprb	0.155465	0.345653	0.211	0.165	1
zgc:174193.2	0.155822	0.840274	0.049	0.028	1
zdhhc23b	0.155822	0.737181	0.049	0.028	1
myo1ea	0.15587	0.550768	0.076	0.049	1
apoc1	0.155903	0.913338	0.07	0.046	1
kat7b	0.155985	0.262364	0.427	0.376	1
zc3h7bb	0.156015	0.168048	0.33	0.264	1
otud6b	0.156118	0.489367	0.189	0.15	1
ptdss2	0.156265	0.344317	0.281	0.232	1
eef2kmt	0.156417	0.872696	0.049	0.028	1
lars1a	0.15666	0.568689	0.205	0.167	1
prim1	0.156809	0.485916	0.13	0.095	1
CU302253.1	0.157045	0.737181	0.049	0.028	1
mlh1	0.157407	0.268368	0.168	0.127	1
utp6	0.157471	0.312195	0.297	0.251	1
cltb	0.157476	0.550768	0.092	0.063	1
gtdc1	0.157509	0.23761	0.227	0.18	1
fam117aa	0.157559	0.314996	0.303	0.256	1
mcoln1a	0.157584	0.367056	0.227	0.183	1
nicn1	0.157822	0.429461	0.086	0.058	1
seta	0.157892	0.183559	0.546	0.478	1
ftsj3	0.15797	0.332962	0.2	0.156	1
gpr155a	0.158038	0.441356	0.195	0.154	1
urb2	0.158084	0.310673	0.314	0.263	1
cep112	0.158267	0.209731	0.503	0.451	1
smc6	0.15869	0.862712	0.049	0.028	1
tbck	0.158721	0.659292	0.168	0.132	1
zgc:161973	0.158724	0.482288	0.189	0.149	1
si:ch211-225b11.1	0.158771	0.451232	0.065	0.041	1
mcph1	0.15891	0.433811	0.27	0.229	1
sh3bp5la	0.158956	0.228839	0.146	0.107	1
insig1	0.159116	0.599677	0.081	0.054	1
tmem47	0.159362	0.285756	0.297	0.247	1
nphp1	0.159639	0.813802	0.092	0.064	1
yy1b	0.159847	0.508947	0.243	0.203	1
pdcd5	0.160407	0.40781	0.151	0.113	1
capn15	0.160555	0.248824	0.276	0.223	1
cad	0.160728	0.105448	0.503	0.419	1
gnsa	0.16093	0.83617	0.059	0.037	1
lamtor2	0.16093	0.83617	0.059	0.037	1
hmmr	0.160985	0.353506	0.281	0.234	1
atg4db	0.161081	0.608483	0.081	0.054	1
hnrnpa0l	0.161258	0.464353	0.13	0.095	1
hmbsa	0.161416	0.431186	0.13	0.095	1
swt1	0.162469	0.317277	0.297	0.248	1
mast3a	0.162585	0.273927	0.368	0.317	1
dcaf7	0.163123	0.23761	0.254	0.204	1
znf1004.1	0.16313	1.06534	0.043	0.025	1
BX510941.2	0.163743	0.398764	0.178	0.138	1
ap1g2	0.164093	0.45292	0.092	0.063	1
setdb1a	0.164288	0.229676	0.405	0.347	1
dele1	0.164331	0.998227	0.043	0.025	1
snrpe	0.164479	0.335668	0.324	0.278	1
xpa	0.164504	0.683218	0.086	0.059	1
mon1bb	0.164504	0.683218	0.086	0.059	1
si:ch211-223g7.6.1	0.164909	1.8727	0.016	0.006	1
abi3bpa	0.164909	1.8727	0.016	0.006	1
fuca2	0.164909	2.13573	0.016	0.006	1
prkcab	0.165042	0.706887	0.059	0.037	1
rhot1b	0.165167	0.666245	0.059	0.037	1
zgc:153293	0.165167	0.626716	0.059	0.037	1
ifrd2	0.165253	0.407032	0.265	0.221	1
mier3a	0.165604	0.328375	0.243	0.197	1
si:dkey-103i16.6	0.166058	0.406802	0.205	0.165	1
smc2	0.166141	0.31688	0.405	0.368	1
si:dkeyp-44b5.5	0.166183	0.913338	0.043	0.025	1
bxdc2	0.166263	0.550768	0.173	0.135	1
CT030017.2	0.166308	1.55077	0.016	0.006	1
htr7c	0.166308	1.55077	0.016	0.006	1
mamdc2a	0.166308	1.55077	0.016	0.006	1
AL929520.3	0.166308	1.55077	0.016	0.006	1
rai1	0.166308	1.55077	0.016	0.006	1
si:busm1-52i16.2	0.166308	1.55077	0.016	0.006	1
pappa2	0.166308	1.55077	0.016	0.006	1
lratb.2	0.166308	1.55077	0.016	0.006	1
si:ch211-125e6.5	0.166308	1.55077	0.016	0.006	1
hyal3	0.166308	1.55077	0.016	0.006	1
kbtbd11	0.166308	1.55077	0.016	0.006	1
f8	0.166308	1.55077	0.016	0.006	1
pole2	0.166308	1.55077	0.016	0.006	1
dner	0.166308	1.55077	0.016	0.006	1
mef2b	0.166308	1.55077	0.016	0.006	1
fgl2b	0.166308	1.55077	0.016	0.006	1
rps24	0.166644	0.195172	0.578	0.547	1
igf2bp3	0.16666	0.105314	0.87	0.836	1
klhl35	0.166867	1.28773	0.016	0.006	1
si:ch211-98n17.5	0.167146	1.13573	0.016	0.006	1
si:dkeyp-73d8.9	0.167146	1.32838	0.016	0.006	1
VIT	0.167146	1.13573	0.016	0.006	1
fam83b	0.167146	1.13573	0.016	0.006	1
cplx3b	0.167146	1.32838	0.016	0.006	1
plekhs1	0.167146	1.32838	0.016	0.006	1
si:ch211-193l2.10	0.167146	1.32838	0.016	0.006	1
rdh5	0.167146	1.32838	0.016	0.006	1
BX284640.1	0.167344	0.846223	0.043	0.025	1
thbs3a	0.167984	0.461958	0.097	0.068	1
fas	0.167993	0.965805	0.016	0.006	1
stk32a	0.167993	0.965805	0.016	0.006	1
si:ch211-137a8.4	0.168141	0.250594	0.465	0.424	1
si:ch73-173p19.1	0.168237	0.468305	0.141	0.106	1
znf622	0.16842	0.529073	0.103	0.073	1
atad5b	0.168566	0.33483	0.254	0.209	1
tmem63c	0.168568	0.782093	0.043	0.025	1
mark1	0.168772	0.491874	0.081	0.054	1
rfx2	0.168795	0.147013	0.714	0.659	1
ndrg3a	0.168802	0.340201	0.27	0.226	1
zgc:173726	0.168826	0.676298	0.086	0.059	1
si:dkey-12j5.1	0.169074	0.198014	0.546	0.487	1
stip1	0.169349	0.351459	0.368	0.327	1
zgc:136870	0.169505	0.599677	0.043	0.025	1
si:dkey-193c22.2	0.169536	0.431186	0.124	0.091	1
necap2	0.169652	1.66624	0.038	0.021	1
kcnq2a	0.169658	0.550768	0.043	0.025	1
ccdc88b	0.169799	0.661799	0.043	0.025	1
dnajc21	0.169852	0.361734	0.211	0.169	1
si:ch211-230g15.5	0.170067	0.501015	0.086	0.059	1
usp11	0.170534	0.474819	0.151	0.114	1
gcna	0.170705	0.205632	0.303	0.247	1
hdx	0.170977	0.374918	0.151	0.114	1
gars1	0.171057	0.26381	0.362	0.322	1
rps19	0.171114	0.196849	0.638	0.592	1
wdr62	0.171124	0.265124	0.335	0.285	1
tox4a	0.17141	0.406378	0.173	0.134	1
cemip2	0.171437	0.152604	0.616	0.557	1
tsc22d2	0.171444	0.256147	0.438	0.39	1
tctn1	0.171552	0.550768	0.119	0.087	1
btr04	0.171751	0.515578	0.119	0.087	1
sarnp	0.171804	0.562263	0.168	0.132	1
mrps17	0.171856	0.630495	0.135	0.102	1
cecr2	0.171881	0.378707	0.33	0.284	1
pbx4	0.172096	0.133631	0.886	0.854	1
ipo9	0.172359	0.328375	0.368	0.323	1
cpsf6	0.172436	0.221931	0.454	0.408	1
mgrn1a	0.172667	0.287733	0.243	0.198	1
srp72	0.172902	0.37217	0.189	0.148	1
tnks1bp1	0.172997	1.13573	0.038	0.021	1
hif1al	0.173139	0.375864	0.281	0.235	1
prpf38a	0.173184	0.692123	0.103	0.074	1
ttc37	0.1732	0.43529	0.173	0.135	1
znf1091.1	0.17349	1.20973	0.038	0.021	1
hspe1	0.173561	0.529073	0.108	0.077	1
dlgap4b	0.173625	0.215165	0.027	0.052	1
tradd	0.173658	1.13573	0.038	0.021	1
dctn5	0.173658	1.05773	0.038	0.021	1
zgc:163143	0.173702	0.794693	0.065	0.042	1
abce1	0.173804	0.379835	0.373	0.331	1
znf1003	0.174506	1.39876	0.038	0.021	1
dctd	0.17457	0.235266	0.297	0.247	1
tbc1d2b	0.174634	0.407276	0.205	0.165	1
mdn1	0.174635	0.314923	0.4	0.353	1
phf5a	0.174781	0.419523	0.178	0.14	1
cnbpb	0.174926	0.305655	0.459	0.421	1
plekhf2	0.175032	0.185312	0.303	0.248	1
st6galnac1.1	0.17506	0.813802	0.054	0.033	1
nop2	0.175269	0.22459	0.4	0.352	1
si:dkey-31n13.4	0.17527	0.393798	0.135	0.101	1
wdr45	0.175498	0.791776	0.054	0.033	1
TIMM21	0.175498	0.791776	0.054	0.033	1
polq	0.175554	0.271635	0.578	0.531	1
slc48a1b	0.175687	0.685069	0.065	0.042	1
adamts3	0.175989	0.152302	0.286	0.239	1
txlng	0.176041	0.501524	0.195	0.157	1
exosc1	0.176408	0.733632	0.065	0.042	1
si:dkey-251i10.2	0.176534	0.887803	0.038	0.021	1
frmd7	0.176534	0.743413	0.038	0.021	1
snx27a	0.176659	0.734632	0.135	0.103	1
eif4g1a	0.177128	0.104098	0.854	0.796	1
kansl2	0.17729	0.334112	0.297	0.255	1
arhgap42a	0.177347	0.410199	0.351	0.316	1
homeza	0.177434	0.617882	0.097	0.069	1
si:dkey-183c6.8	0.177735	0.813802	0.038	0.021	1
atg4da	0.178585	0.328375	0.097	0.068	1
ftr04	0.178607	0.720693	0.038	0.021	1
nolc1	0.178801	0.179034	0.373	0.315	1
jmjd7	0.178919	0.768948	0.081	0.055	1
neb	0.178927	0.850328	0.065	0.042	1
zmpste24	0.179155	0.571829	0.103	0.074	1
sec23ip	0.179411	0.419523	0.103	0.073	1
ncapd3	0.179679	0.283829	0.189	0.148	1
vrk2	0.179816	0.661799	0.038	0.021	1
si:ch1073-342h5.2	0.179885	0.52102	0.076	0.05	1
rps8a	0.17991	0.175783	0.605	0.566	1
trappc10	0.180031	0.252544	0.47	0.429	1
malt3	0.180038	1.21819	0.032	0.017	1
wdr92	0.180153	0.676298	0.038	0.021	1
BX942846.1	0.180198	0.640965	0.054	0.033	1
smtna	0.180406	1.22884	0.032	0.017	1
arl14ep	0.18074	0.614898	0.103	0.074	1
itsn1	0.18081	0.124503	0.557	0.493	1
cdkn3	0.181307	0.800127	0.086	0.06	1
cdc42ep2	0.181549	1.13573	0.032	0.017	1
sco1	0.181549	1.13573	0.032	0.017	1
si:dkeyp-87e7.4	0.181594	0.209015	0.411	0.358	1
rxylt1	0.181894	0.629839	0.103	0.074	1
rraga	0.182155	0.230887	0.357	0.304	1
kbtbd2	0.182345	0.431186	0.216	0.177	1
hyal2a	0.182488	0.626716	0.054	0.033	1
tmem60	0.182491	0.585533	0.065	0.042	1
aven	0.182596	0.307002	0.265	0.22	1
si:ch1073-416j23.1	0.182804	1.72069	0.027	0.014	1
slc6a16b	0.182875	0.152218	0.205	0.16	1
tubgcp3	0.182889	0.239385	0.405	0.357	1
si:dkey-5i16.5.1	0.183005	1.77316	0.022	0.01	1
asphd1	0.183005	1.55077	0.022	0.01	1
mylk4b	0.183005	1.55077	0.022	0.01	1
zgc:66426	0.183005	1.55077	0.022	0.01	1
hgfb	0.183005	1.55077	0.022	0.01	1
fan1	0.183009	0.468774	0.211	0.172	1
si:ch211-209j12.1	0.183098	1.03619	0.032	0.017	1
fhit	0.183098	1.03619	0.032	0.017	1
zgc:153901	0.183526	0.530009	0.103	0.074	1
FO904868.2	0.183746	0.550768	0.065	0.042	1
arf5	0.18384	0.274826	0.286	0.241	1
asf1bb	0.183975	0.417501	0.222	0.182	1
fermt2	0.183987	0.235029	0.4	0.346	1
nxph1	0.183993	1.39876	0.022	0.01	1
[truncated: 5,183 more rows]

## Sheet: 6. HB16hpf_DEgenes_SC
	p_val	avg_log2FC	pct.1	pct.2	p_val_adj
hoxb6b	1.84891e-98	4.92413	0.648	0.026	3.33821e-94
hoxc6b	6.15404e-95	5.29993	0.63	0.027	1.11111e-90
hoxc3a	5.19676e-92	3.97848	0.991	0.185	9.38275e-88
hoxb7a	3.22609e-83	4.70397	0.546	0.02	5.8247e-79
mllt3	1.67868e-80	3.91924	0.75	0.078	3.03086e-76
cdx4	8.7699e-74	4.61432	0.5	0.02	1.58341e-69
col5a2a	3.11207e-69	3.75327	0.565	0.039	5.61885e-65
evx1	8.9504e-66	3.34433	0.861	0.178	1.61599e-61
hoxb5b	3.60105e-64	4.48857	0.472	0.025	6.50169e-60
hoxd3a	1.02082e-63	3.15148	0.843	0.162	1.84309e-59
pkd1b	1.25586e-59	3.3647	0.833	0.194	2.26745e-55
dnmt3ab	7.7704e-51	3.45781	0.694	0.13	1.40295e-46
hoxb6a	9.02968e-45	4.96877	0.306	0.012	1.63031e-40
hoxb1b	9.46542e-44	3.62774	0.463	0.052	1.70898e-39
ldlrad2	2.4942e-40	3.40956	0.417	0.043	4.50327e-36
hoxa4a	7.52165e-38	1.92192	0.917	0.302	1.35803e-33
prickle2b	1.17065e-37	2.46236	0.898	0.422	2.11361e-33
wnt4	1.3219e-37	2.5383	0.787	0.256	2.38669e-33
hoxb3a	3.03611e-37	1.75154	0.981	0.455	5.48169e-33
hoxb9a	6.51564e-37	4.87285	0.231	0.007	1.1764e-32
CR382300.2	2.03463e-36	5.3647	0.213	0.004	3.67352e-32
apcdd1l	2.42707e-35	3.84347	0.315	0.025	4.38207e-31
antxr1c	8.66473e-35	2.2345	0.759	0.246	1.56442e-30
hoxa9a	2.93063e-34	4.80177	0.231	0.009	5.29125e-30
aopep	9.67219e-34	2.64493	0.694	0.212	1.74631e-29
nr6a1b	1.73171e-32	3.42464	0.37	0.045	3.1266e-28
skap1	2.94178e-32	3.83127	0.287	0.022	5.31138e-28
hspg2	5.18288e-32	2.1894	0.824	0.356	9.3577e-28
hoxc8a	5.93559e-31	7.13024	0.148	0	1.07167e-26
nradd	1.63982e-30	2.49629	0.63	0.169	2.9607e-26
tshz1	9.14963e-29	1.57289	0.907	0.464	1.65197e-24
si:dkey-25g12.4	1.00885e-27	5.13024	0.176	0.006	1.82148e-23
gdf6b	6.80813e-27	4.86874	0.185	0.008	1.22921e-22
wnt11	3.01485e-26	2.13193	0.713	0.263	5.44332e-22
col28a2a	8.72582e-26	2.39984	0.583	0.166	1.57545e-21
hoxd4a	6.67554e-25	2.49415	0.417	0.082	1.20527e-20
XKR4	2.34691e-24	2.76207	0.5	0.131	4.23735e-20
raraa	5.93505e-24	1.68914	0.759	0.293	1.07157e-19
col11a1a	1.67135e-23	0.952934	0.593	0.176	3.01761e-19
ptprz1b	3.6618e-23	3.08584	0.324	0.052	6.61137e-19
pax6b	4.77352e-23	2.18408	0.62	0.218	8.61859e-19
ralgps1	7.94402e-23	2.78339	0.38	0.074	1.43429e-18
arhgap29a	1.64015e-22	1.74837	0.759	0.353	2.96129e-18
tanc2a	2.57431e-22	2.29803	0.546	0.173	4.64791e-18
ptprfa	2.54048e-21	2.23652	0.509	0.154	4.58684e-17
hoxb5a	4.66591e-20	3.60465	0.194	0.018	8.42431e-16
itgb4	8.51154e-20	2.6802	0.306	0.054	1.53676e-15
angptl2b	1.47925e-19	3.16207	0.296	0.053	2.67078e-15
nectin1b	2.15323e-19	1.4763	0.843	0.578	3.88765e-15
nfia	4.57165e-19	1.7246	0.546	0.179	8.25411e-15
adamts3	6.05879e-19	2.28686	0.574	0.208	1.09391e-14
ncam1b	1.05148e-18	1.26573	0.898	0.604	1.89845e-14
p3h2	1.11872e-18	2.11677	0.472	0.142	2.01984e-14
oc90	5.06124e-18	1.86628	0.398	0.101	9.13806e-14
notch1b	1.89687e-17	1.0756	0.935	0.762	3.4248e-13
col14a1a	8.52587e-17	1.78458	0.639	0.301	1.53935e-12
dip2a	1.26472e-16	2.18862	0.306	0.064	2.28345e-12
pxdn	1.56751e-16	3.04277	0.296	0.064	2.83013e-12
col7a1l	1.7203e-16	1.67788	0.676	0.31	3.106e-12
hoxb4a	2.46603e-16	3.12078	0.167	0.017	4.45243e-12
adgrd2	3.40065e-16	3.37398	0.185	0.022	6.13987e-12
npr1a	8.67683e-16	2.24441	0.343	0.088	1.5666e-11
myzap	1.11614e-15	3.51226	0.139	0.011	2.01519e-11
LO018340.1	1.30707e-15	2.44783	0.398	0.125	2.35992e-11
macf1a	1.36914e-15	0.912308	0.981	0.89	2.47198e-11
ppfia3	1.77379e-15	2.79485	0.231	0.039	3.20258e-11
bcam	3.1649e-15	1.78091	0.593	0.272	5.71423e-11
hoxc6a	1.16054e-14	4.62774	0.093	0.003	2.09536e-10
si:ch73-265d7.2	3.1993e-14	3.04277	0.185	0.027	5.77634e-10
col18a1a	5.607e-14	0.814394	0.944	0.839	1.01234e-09
dacha	6.96727e-14	1.06402	0.898	0.706	1.25794e-09
hs3st3b1a	1.60898e-13	1.99927	0.463	0.173	2.90501e-09
meis1a	1.97136e-13	1.57739	0.426	0.144	3.55929e-09
hoxb8a	2.10928e-13	4.04277	0.093	0.004	3.80831e-09
RIMBP2	2.69354e-13	2.69026	0.315	0.089	4.86319e-09
hoxc1a	4.76319e-13	1.70533	0.37	0.115	8.59994e-09
tmem108	1.01246e-12	1.35697	0.648	0.355	1.828e-08
chl1a	1.43561e-12	1.27536	0.667	0.374	2.59199e-08
robo3	1.4695e-12	1.08469	0.676	0.393	2.65319e-08
stard13b	1.71169e-12	1.61517	0.38	0.126	3.09046e-08
greb1l	2.95795e-12	0.925951	0.926	0.818	5.34059e-08
tnfrsf19	3.32329e-12	1.70145	0.509	0.225	6.00019e-08
ror1	3.72743e-12	1.30758	0.741	0.508	6.72987e-08
CABZ01060373.1	6.25196e-12	2.91724	0.157	0.024	1.12879e-07
megf6b	6.72603e-12	3.08342	0.185	0.034	1.21438e-07
cass4	6.92372e-12	2.95531	0.176	0.03	1.25008e-07
adam19a	7.58295e-12	1.92494	0.306	0.089	1.3691e-07
syne1a	1.37594e-11	1.99905	0.343	0.112	2.48426e-07
col12a1a	2.09054e-11	1.64011	0.565	0.296	3.77446e-07
prex2	2.3132e-11	1.85101	0.417	0.163	4.17648e-07
tinagl1	2.34867e-11	1.4502	0.333	0.104	4.24052e-07
edn1	2.98231e-11	4.50221	0.074	0.003	5.38456e-07
abr	3.12224e-11	2.06623	0.213	0.046	5.6372e-07
yap1	3.71072e-11	1.08838	0.741	0.478	6.6997e-07
xgb	4.5311e-11	2.58334	0.176	0.033	8.18089e-07
dnmt3aa	4.71206e-11	2.61279	0.296	0.093	8.50762e-07
hoxa10b	8.28766e-11	5.26517	0.065	0.002	1.49634e-06
hoxa9b	8.28766e-11	5.04277	0.065	0.002	1.49634e-06
bcar1	8.43239e-11	1.12571	0.676	0.385	1.52247e-06
prickle1a	9.39914e-11	3.4298	0.111	0.012	1.69701e-06
necab2	9.54163e-11	1.54559	0.435	0.185	1.72274e-06
map2	1.06724e-10	1.83467	0.481	0.242	1.9269e-06
hoxb8b	1.16483e-10	4.13024	0.093	0.008	2.1031e-06
hoxa11b	1.27218e-10	6.50221	0.046	0	2.29692e-06
hoxd11a	1.27222e-10	5.62774	0.046	0	2.297e-06
mdka	1.43983e-10	1.07064	0.852	0.617	2.59962e-06
notch1a	1.45451e-10	0.612954	0.926	0.74	2.62611e-06
zgc:92107	1.52901e-10	1.18651	0.685	0.458	2.76064e-06
nccrp1	1.55291e-10	5.3647	0.056	0.001	2.80379e-06
bmpr1ab	2.42757e-10	1.06834	0.731	0.49	4.38298e-06
stm	2.6149e-10	3.0906	0.231	0.061	4.72121e-06
si:dkey-91m11.5	3.3266e-10	1.23138	0.287	0.084	6.00617e-06
cgnl1	3.59217e-10	1.16217	0.639	0.37	6.48566e-06
rhbdl3	3.65486e-10	1.34828	0.435	0.176	6.59884e-06
tspan17	3.89926e-10	0.978644	0.769	0.49	7.04011e-06
cadm3	5.03395e-10	1.31358	0.528	0.258	9.0888e-06
adcy7	5.37364e-10	1.55926	0.352	0.128	9.7021e-06
dgat1b	5.66977e-10	3.28378	0.102	0.011	1.02368e-05
dhrs3a	5.94692e-10	4.04277	0.093	0.009	1.07372e-05
meis1b	6.63275e-10	0.617586	0.963	0.853	1.19754e-05
igsf9a	9.77894e-10	0.982691	0.713	0.425	1.76559e-05
sp8a	1.16977e-09	2.27226	0.194	0.046	2.11202e-05
nhsl1b	1.28244e-09	0.789708	0.815	0.603	2.31545e-05
ndst1a	2.00755e-09	2.82705	0.157	0.031	3.62463e-05
dthd1	2.36036e-09	2.94324	0.102	0.012	4.26163e-05
cdkl1	2.72515e-09	2.20147	0.157	0.031	4.92026e-05
stx1b	2.90177e-09	1.1683	0.194	0.046	5.23915e-05
cygb1	3.51673e-09	1.60591	0.25	0.074	6.34946e-05
brsk2b	4.53696e-09	0.836069	0.796	0.546	8.19148e-05
pcdh1b	5.53962e-09	1.5864	0.324	0.12	0.000100018
kif13bb	6.54398e-09	2.66838	0.157	0.034	0.000118152
hoxc9a	9.85522e-09	5.3647	0.046	0.001	0.000177936
plekhh1	2.17709e-08	0.700592	0.898	0.712	0.000393074
nlk2	2.3288e-08	1.62287	0.241	0.075	0.000420464
nrp2b	2.54224e-08	0.996174	0.389	0.169	0.000459002
adamts9	2.76384e-08	2.12221	0.167	0.039	0.000499011
rasgrp3	2.86418e-08	2.13588	0.185	0.048	0.000517128
rassf8b	3.32352e-08	1.37901	0.463	0.24	0.000600061
rarab	4.10904e-08	1.03999	0.731	0.546	0.000741887
nectin3b	4.98872e-08	1.12221	0.667	0.439	0.000900713
si:dkey-178e17.3	5.19079e-08	1.73611	0.241	0.079	0.000937196
dhrs3b	5.92385e-08	2.60465	0.148	0.034	0.00106955
ehbp1	6.05591e-08	1.01395	0.731	0.57	0.0010934
scml2	6.17279e-08	1.07036	0.593	0.355	0.0011145
kdrl	6.3506e-08	1.90527	0.204	0.06	0.0011466
mecom	6.37982e-08	1.08025	0.194	0.053	0.00115188
epha3	7.12759e-08	1.17843	0.25	0.083	0.00128689
pald1b	7.24822e-08	2.82038	0.111	0.019	0.00130867
ppp1r13ba	8.84907e-08	1.8659	0.231	0.075	0.0015977
mtmr11	9.11633e-08	1.17176	0.454	0.222	0.00164595
si:dkey-117n7.5	9.55862e-08	1.97668	0.194	0.056	0.00172581
gli2a	9.80697e-08	0.48588	0.991	0.887	0.00177065
her12	1.04849e-07	1.06744	0.509	0.263	0.00189305
CU639469.1	1.22555e-07	1.41828	0.389	0.181	0.00221273
nrp1b	1.31845e-07	2.25136	0.13	0.027	0.00238046
ece2b	1.44033e-07	1.29171	0.5	0.291	0.00260051
ppp2r3a	1.85089e-07	2.41828	0.139	0.031	0.00334178
rhoj	1.92185e-07	1.55484	0.269	0.1	0.0034699
lgr4	2.07286e-07	0.809904	0.676	0.455	0.00374256
thbs2a	2.17868e-07	5.45781	0.046	0.002	0.0039336
hoxb10a	2.20735e-07	4.45781	0.046	0.002	0.00398538
tshz3b	3.18727e-07	0.991389	0.519	0.293	0.00575461
foxb1b	3.76744e-07	2.65575	0.102	0.018	0.00680212
arhgef10	3.87949e-07	1.47069	0.343	0.155	0.00700442
fndc5b	4.00188e-07	2.13588	0.111	0.021	0.0072254
gnao1a	4.10463e-07	1.33282	0.546	0.335	0.00741091
phip	4.12611e-07	0.943868	0.722	0.566	0.00744969
bicc2	4.71087e-07	1.01219	0.241	0.082	0.00850548
zgc:154093	4.81095e-07	3.74321	0.065	0.007	0.00868618
hoxc5a	4.88381e-07	3.77974	0.056	0.004	0.00881772
pcolce2b	4.94676e-07	3.40534	0.065	0.007	0.00893137
si:ch211-67e16.11	5.27685e-07	2.18028	0.213	0.071	0.00952736
thbs3b	5.28731e-07	2.52194	0.12	0.026	0.00954624
si:ch211-153f2.7	5.45881e-07	2.34233	0.148	0.038	0.00985588
pdlim4	5.51552e-07	1.12221	0.481	0.265	0.00995826
dspa	5.97489e-07	2.06877	0.167	0.047	0.0107877
sall4	6.02859e-07	1.20065	0.435	0.236	0.0108846
zgc:77938	6.05575e-07	4.62774	0.037	0.001	0.0109337
si:dkey-34d22.1	1.15017e-06	2.56473	0.13	0.031	0.0207663
ndnf	1.32509e-06	1.23204	0.333	0.153	0.0239246
dachb	1.38455e-06	0.90527	0.259	0.097	0.0249981
ssbp4	1.46215e-06	0.502581	0.88	0.734	0.0263991
sox6	1.57149e-06	1.25109	0.444	0.243	0.0283732
ddr1	1.84892e-06	0.59683	0.796	0.613	0.0333823
phldb1b	1.85764e-06	0.686864	0.685	0.511	0.0335398
olig2	2.00139e-06	2.77974	0.065	0.008	0.0361351
zgc:110158	2.07215e-06	0.64564	0.824	0.696	0.0374127
hpca	2.0905e-06	0.978942	0.481	0.278	0.037744
cyp26a1	2.19765e-06	5.04277	0.046	0.003	0.0396786
sema6ba	2.29722e-06	1.80508	0.231	0.09	0.0414764
arhgef28a	2.53221e-06	1.12078	0.315	0.142	0.0457191
dact2	2.54458e-06	2.20324	0.13	0.033	0.0459423
CU856539.2	2.56424e-06	2.23542	0.157	0.046	0.0462974
msgn1	3.38327e-06	3.3907	0.074	0.011	0.061085
igfbp1a	3.76913e-06	2.08584	0.12	0.029	0.0680516
zgc:194209	4.193e-06	2.49529	0.093	0.018	0.0757046
iffo2a	5.3132e-06	1.39508	0.269	0.115	0.0959299
rnf19b	6.54262e-06	3.42129	0.065	0.009	0.118127
arsj	6.86164e-06	2.32657	0.102	0.022	0.123887
sema5ba	8.27647e-06	0.801	0.796	0.672	0.149432
sema4ba	8.41778e-06	1.04277	0.315	0.148	0.151983
pcdh2g28	9.16238e-06	0.840716	0.537	0.336	0.165427
zgc:174944	9.48138e-06	2.62774	0.074	0.012	0.171186
col11a1b	9.78182e-06	1.23542	0.361	0.185	0.176611
fhdc2	1.01629e-05	1.6609	0.204	0.076	0.18349
mcama	1.09814e-05	1.51076	0.269	0.119	0.198269
golim4b	1.15477e-05	1.61393	0.111	0.027	0.208493
LO018022.1	1.31566e-05	1.37035	0.287	0.134	0.237543
gfra1b	1.43841e-05	2.24922	0.111	0.028	0.259704
rai14	1.44826e-05	0.954336	0.472	0.278	0.261483
efemp2b	1.69571e-05	1.50362	0.194	0.072	0.306161
kcnq2a	1.774e-05	1.98833	0.093	0.02	0.320296
abcc3	1.81883e-05	1.34233	0.231	0.094	0.328389
tnfaip8l3	1.90199e-05	2.91724	0.065	0.01	0.343403
bmp4	2.03824e-05	2.40534	0.065	0.01	0.368005
qkib	2.05579e-05	0.755197	0.685	0.496	0.371173
gli1	2.43817e-05	0.913491	0.556	0.358	0.440211
kalrna	2.5722e-05	1.1437	0.25	0.108	0.464411
hey2	2.87299e-05	2.49023	0.093	0.021	0.518718
ppm1h	2.93742e-05	1.59026	0.157	0.053	0.530351
pbx1a	3.5236e-05	0.892214	0.25	0.113	0.636186
grb10a	3.56557e-05	0.574567	0.833	0.722	0.643764
fgd1	4.53122e-05	1.49681	0.176	0.065	0.818112
fam102aa	4.57771e-05	0.989042	0.481	0.312	0.826506
ccdc85b	4.6363e-05	1.67354	0.167	0.061	0.837083
cavin2b	4.66298e-05	1.84114	0.083	0.018	0.841901
TTC28	4.75465e-05	1.68701	0.213	0.091	0.858452
hyal2b	4.88537e-05	1.74732	0.213	0.089	0.882054
alcamb	5.69649e-05	0.797298	0.62	0.483	1
CR846082.1	5.85831e-05	1.58334	0.167	0.061	1
spsb4a	5.99992e-05	0.619248	0.657	0.499	1
si:ch211-63b16.4	6.14354e-05	3.04277	0.046	0.006	1
slc16a10	6.19737e-05	3.04277	0.046	0.006	1
cdh18a	6.53744e-05	2.00095	0.102	0.027	1
hoxc4a	7.06769e-05	1.82038	0.102	0.027	1
FRMD1	7.09818e-05	0.980998	0.241	0.104	1
plxna3	7.3826e-05	0.390785	0.889	0.804	1
agap3	7.44787e-05	1.10303	0.546	0.401	1
nt5c1bb	7.63043e-05	3.3647	0.037	0.003	1
dlg4b.1	7.63043e-05	3.3647	0.037	0.003	1
abcb5	7.77381e-05	0.943238	0.361	0.198	1
mfhas1	8.01265e-05	1.18337	0.241	0.109	1
meis2a	8.13055e-05	0.677777	0.63	0.438	1
si:ch211-170d8.2	8.67751e-05	1.38226	0.222	0.098	1
sfrp2	8.69753e-05	1.93844	0.12	0.037	1
arvcfb	8.99486e-05	0.571883	0.815	0.676	1
phldb1a	9.41606e-05	1.59799	0.167	0.063	1
jmjd1cb	9.50793e-05	0.455479	0.843	0.743	1
itga9	0.000100179	1.16408	0.194	0.08	1
prdm8	0.000101729	2.75327	0.056	0.009	1
me1	0.000103212	2.6802	0.056	0.009	1
rimbp2	0.000106881	1.83632	0.102	0.028	1
rasgef1ba	0.00011279	0.589371	0.574	0.394	1
TSTD1	0.000115161	1.69882	0.102	0.028	1
notum1a	0.000115663	0.78404	0.25	0.112	1
etv5a	0.000116115	0.896696	0.398	0.234	1
dag1	0.000117131	0.477989	0.917	0.883	1
si:dkey-196j8.2	0.000117477	1.62774	0.157	0.058	1
nrp1a	0.000118295	0.883737	0.444	0.289	1
efcc1	0.000121097	0.797467	0.509	0.321	1
her4.4	0.000129243	0.626688	0.463	0.269	1
lmo3	0.000135569	1.13954	0.472	0.318	1
spred2b	0.000136502	0.671264	0.62	0.465	1
prkceb	0.000138297	1.32657	0.167	0.064	1
ldb1b	0.000147138	0.90048	0.463	0.306	1
ctnna2	0.000156334	0.445611	0.519	0.337	1
kcnn3	0.000159685	1.95531	0.102	0.029	1
chrm4a	0.000173812	0.901762	0.343	0.189	1
hey1	0.000174395	1.32657	0.12	0.038	1
ripor2	0.000203936	1.09902	0.38	0.233	1
BX323087.1	0.000207009	2.62774	0.046	0.007	1
RNF5	0.00022424	2.1683	0.13	0.046	1
atp1b4	0.000226589	2.40534	0.065	0.013	1
ptprq	0.000226589	2.40534	0.065	0.013	1
lrch4	0.000229252	0.48507	0.75	0.599	1
si:dkey-288a3.2	0.000249705	2.5282	0.056	0.01	1
plpp3	0.000254448	0.658562	0.574	0.409	1
rpap1	0.000261099	0.8893	0.343	0.191	1
cadm1a	0.000284066	0.302234	0.963	0.84	1
capns1b	0.000306579	1.369	0.167	0.067	1
igfbp3	0.000314729	2.1683	0.074	0.018	1
mfsd4aa	0.000332558	2.26517	0.083	0.022	1
ca4a	0.000339533	3.5282	0.037	0.004	1
LO018568.2	0.000345568	3.04277	0.037	0.004	1
elmo3	0.000356141	1.00395	0.333	0.193	1
chrd	0.000374366	2.0124	0.185	0.083	1
si:dkey-16p6.1.5	0.00038759	3.77974	0.028	0.002	1
col5a1	0.000389913	0.762205	0.361	0.206	1
esrrga	0.000391847	1.86524	0.157	0.063	1
si:ch211-246b8.5	0.000391877	3.45781	0.028	0.002	1
CABZ01058333.1	0.000391877	3.45781	0.028	0.002	1
prom2	0.000391877	3.45781	0.028	0.002	1
dhdhl	0.000391877	3.45781	0.028	0.002	1
ky	0.000398363	3.04277	0.028	0.002	1
tiparp	0.000420131	0.74131	0.37	0.219	1
kcnh5a	0.000420593	0.936979	0.139	0.052	1
ush1c	0.000438666	2.19478	0.065	0.015	1
nr2f5	0.000444978	0.415878	0.731	0.566	1
dla	0.000455514	0.516962	0.583	0.411	1
esr1	0.000459444	2.04277	0.065	0.015	1
slc5a2	0.000469759	1.96477	0.065	0.015	1
celsr2	0.000483795	0.700668	0.463	0.3	1
rfx2	0.000500093	0.433678	0.787	0.655	1
CDK18	0.000512452	2.69485	0.056	0.011	1
sobpa	0.000518908	3.2127	0.046	0.008	1
baalcb	0.000531685	2.85013	0.046	0.008	1
pbld	0.000532898	2.45781	0.056	0.011	1
kaznb	0.000541914	0.505616	0.731	0.622	1
nid1b	0.000542623	1.12221	0.204	0.096	1
cspg5a	0.000559121	0.468598	0.667	0.519	1
pik3c2b	0.000578488	0.470939	0.713	0.576	1
arl4d	0.000585714	1.97864	0.083	0.024	1
pdzd2	0.000624046	0.685222	0.556	0.394	1
si:dkey-261h17.1	0.000625284	0.684087	0.102	0.034	1
si:dkey-264d12.1	0.000638305	1.72085	0.083	0.024	1
cbfa2t2	0.000649026	0.396321	0.491	0.307	1
wnt5b	0.000710599	1.71213	0.259	0.143	1
nkain2	0.000750971	0.655133	0.37	0.228	1
ccdc160	0.000751256	2.62774	0.065	0.016	1
arid3c	0.000751332	0.98388	0.231	0.117	1
ca10a	0.000776982	2.45781	0.065	0.016	1
si:ch211-11c3.9	0.000797091	2.12524	0.065	0.016	1
lrp1bb	0.000797548	2.13588	0.065	0.016	1
akap6	0.000858944	1.6802	0.093	0.029	1
si:ch211-274p24.2	0.000933009	1.98833	0.074	0.02	1
fgd4a	0.000953557	0.780552	0.398	0.257	1
grhpra	0.00104709	2.34233	0.056	0.012	1
nckap5l	0.0010501	0.826055	0.454	0.322	1
syne2b	0.00107808	0.436293	0.509	0.348	1
ZNF335	0.00108755	0.736387	0.37	0.228	1
nos1apa.1	0.00109511	0.452115	0.787	0.707	1
catip	0.00109702	3.04277	0.037	0.006	1
ilf2	0.00110416	0.860082	0.343	0.21	1
col4a6	0.00111153	0.433248	0.815	0.709	1
si:dkey-22n8.3	0.00111823	2.77974	0.037	0.006	1
sall1a	0.00112121	0.982474	0.259	0.14	1
neurog1	0.00112682	1.06415	0.12	0.045	1
pcnx1	0.00113027	0.540274	0.528	0.372	1
si:dkey-30c15.13	0.00113525	2.55735	0.037	0.006	1
sema6bb	0.00115211	1.13024	0.139	0.056	1
ccdc85ca	0.00118978	0.527218	0.731	0.585	1
rxrab	0.00122179	2.87285	0.046	0.009	1
sema5bb	0.00122937	0.665172	0.333	0.2	1
znf1152	0.00126099	2.3907	0.046	0.009	1
rgs9b	0.0012728	2.30581	0.046	0.009	1
qkia	0.00133465	0.477548	0.731	0.604	1
xkr6a	0.00138086	1.00594	0.213	0.108	1
si:ch211-272n13.3	0.0014075	0.515214	0.537	0.374	1
cdr2l	0.00147975	1.57147	0.13	0.053	1
lypd6b	0.00152894	2.10417	0.102	0.036	1
setbp1	0.00161358	0.384483	0.713	0.548	1
rtn4b	0.00162951	1.45781	0.111	0.042	1
si:dkey-35m8.1	0.00168441	0.475959	0.565	0.406	1
cdh7a	0.001715	0.845863	0.454	0.333	1
ddr2a	0.0017219	1.19775	0.157	0.071	1
cacna2d1a	0.00172419	1.15525	0.139	0.058	1
acsl1a	0.00179878	2.04277	0.083	0.027	1
fgfr3	0.00185745	0.256488	0.787	0.639	1
arhgef4	0.00193716	0.700382	0.194	0.096	1
crybb3	0.00193779	3.3647	0.028	0.003	1
crata	0.00193779	3.3647	0.028	0.003	1
hoxa5a	0.00195517	3.30581	0.028	0.003	1
nots	0.00196393	3.04277	0.028	0.003	1
hp	0.00196393	3.04277	0.028	0.003	1
gzm3.3	0.00196393	3.04277	0.028	0.003	1
casp7	0.00196393	3.04277	0.028	0.003	1
cldn19	0.00196393	3.04277	0.028	0.003	1
slc43a2b	0.00196393	3.04277	0.028	0.003	1
sult4a1	0.00199025	2.72085	0.028	0.003	1
sox10	0.00199025	2.72085	0.028	0.003	1
adora1b	0.00199025	2.72085	0.028	0.003	1
vrtn	0.00199493	1.94324	0.056	0.013	1
si:dkey-117n7.2	0.0020091	1.49845	0.102	0.037	1
FLNB	0.00206283	1.43705	0.139	0.061	1
antxr1d	0.00208361	2.19478	0.065	0.018	1
bbox1	0.00218008	1.35828	0.111	0.043	1
fhdc1	0.00220017	0.679327	0.583	0.443	1
uckl1b	0.00231318	1.51921	0.065	0.018	1
ttll6	0.00234265	1.12138	0.213	0.112	1
fbn2b	0.00235732	0.476795	0.37	0.233	1
fgf6a	0.00248758	2.5282	0.046	0.01	1
si:ch211-76m11.8	0.00248846	0.845473	0.231	0.125	1
arg2	0.00251641	2.58334	0.046	0.01	1
si:ch211-112f3.4	0.00251728	1.45781	0.093	0.033	1
SPATA48	0.00255324	2.30581	0.046	0.01	1
cacna1ba	0.00260565	0.977483	0.13	0.055	1
hoxb2a	0.0026749	1.085	0.185	0.093	1
rdh8a	0.00269029	3.23542	0.037	0.007	1
kiss1ra	0.00285797	2.55735	0.037	0.007	1
st8sia7.1	0.00285797	2.55735	0.037	0.007	1
AL929276.2	0.00285797	2.55735	0.037	0.007	1
fam222a	0.00292314	1.14969	0.278	0.166	1
pygmb	0.00293521	2.04277	0.037	0.007	1
dlc1	0.00301086	0.418283	0.157	0.071	1
f3b	0.00306543	1.76267	0.093	0.034	1
gdf6a	0.00310667	1.04277	0.083	0.028	1
zyx	0.00320318	0.99484	0.241	0.138	1
clpxa	0.00320647	1.03356	0.25	0.146	1
prdm11	0.00325093	1.31159	0.157	0.075	1
fibinb	0.00330057	2.04277	0.056	0.015	1
p3h4	0.00332735	0.354482	0.778	0.621	1
CABZ01044281.1	0.00334694	1.94324	0.056	0.015	1
jag1a	0.00336141	0.670318	0.259	0.151	1
cmtm7	0.00339583	1.85013	0.056	0.015	1
bricd5	0.00339583	1.85013	0.056	0.015	1
kctd15a	0.0036441	0.890771	0.148	0.067	1
nr6a1a	0.00364849	0.691302	0.481	0.349	1
ubb	0.00379793	0.955311	0.213	0.116	1
psenen	0.00383506	1.06092	0.157	0.075	1
UNC13B	0.00385395	0.933652	0.213	0.118	1
fam83hb	0.00393176	0.99838	0.13	0.056	1
gdi1	0.00393176	0.99838	0.13	0.056	1
pvrl2l	0.00394013	0.29939	0.889	0.811	1
lrriq1	0.00396881	1.6022	0.111	0.046	1
nrxn3a	0.00399549	0.876497	0.324	0.216	1
nrarpa	0.00407325	0.776634	0.352	0.234	1
SYDE2	0.00416913	1.41051	0.083	0.029	1
lrp1ab	0.00419979	0.462399	0.731	0.656	1
nr3c1	0.00423898	0.439196	0.5	0.343	1
wnt7ab	0.00430442	0.386728	0.222	0.117	1
sp8b	0.00431426	1.39508	0.111	0.046	1
capn1b	0.00435752	1.6802	0.074	0.025	1
tjp2a	0.00436397	1.17206	0.213	0.118	1
hoxc10a	0.00437469	1.60784	0.139	0.065	1
tmx1	0.00447038	1.77974	0.074	0.025	1
pink1	0.00454096	1.06092	0.157	0.076	1
il11ra	0.00455184	0.98388	0.157	0.076	1
ank2b	0.00463934	0.301307	0.787	0.657	1
htr5aa	0.00464534	2.45781	0.046	0.011	1
fem1b	0.00466098	1.09168	0.12	0.052	1
EPB41L2	0.00466115	0.645015	0.398	0.276	1
enpp2	0.00468594	1.55735	0.074	0.025	1
zgc:152948	0.00468857	1.14969	0.12	0.052	1
zgc:174310	0.0046939	1.28378	0.102	0.04	1
fam222ba	0.0048041	1.68522	0.157	0.08	1
foxo3b	0.00481513	1.0163	0.148	0.071	1
prkd3	0.00493726	0.639258	0.296	0.183	1
ints6l	0.005064	0.823461	0.38	0.267	1
zbtb10	0.00513189	1.2907	0.13	0.06	1
arhgef7a	0.00523353	0.661952	0.426	0.301	1
znf503	0.00524178	1.05409	0.204	0.111	1
prdm13	0.00535987	0.92248	0.139	0.064	1
mef2ca	0.00536427	1.58334	0.065	0.02	1
BX601646.1	0.00538382	1.65046	0.056	0.016	1
st8sia3	0.00539484	1.76267	0.056	0.016	1
map4k5	0.00541313	0.532214	0.435	0.299	1
neurod4	0.00558996	1.10167	0.12	0.053	1
sulf2a	0.00563707	0.813955	0.361	0.239	1
krt8	0.00573794	0.864856	0.259	0.158	1
gpr37b	0.00578933	1.24922	0.111	0.047	1
slco2a1	0.00585725	1.87285	0.074	0.026	1
kif1b	0.00586708	0.743566	0.343	0.226	1
akna	0.00589199	1.12078	0.222	0.129	1
draxin	0.00590353	1.05182	0.25	0.148	1
fam171a2a	0.0059103	0.699313	0.546	0.465	1
usp30	0.00596905	2.6802	0.037	0.008	1
her4.1	0.00596957	0.537075	0.278	0.169	1
znf1090	0.00602229	2.62774	0.037	0.008	1
si:ch211-168b3.2	0.00602229	2.62774	0.037	0.008	1
tbxtb	0.00604799	4.72085	0.028	0.004	1
camkmt	0.0060649	0.652133	0.278	0.169	1
RIMS2	0.00607656	0.445839	0.38	0.251	1
phf24	0.00613121	2.5282	0.037	0.008	1
prss35	0.00613863	3.04277	0.028	0.004	1
ism2b	0.00613863	3.04277	0.028	0.004	1
nudt6	0.00613863	3.04277	0.028	0.004	1
podn	0.00613863	3.04277	0.028	0.004	1
si:dkey-208k22.6	0.00614988	2.3647	0.037	0.008	1
cuedc1a	0.00616779	2.30581	0.037	0.008	1
smad3a	0.00617328	1.20627	0.093	0.036	1
mnx2a	0.00618458	3.04277	0.028	0.004	1
wasa	0.00620761	2.77974	0.028	0.004	1
si:ch211-251b21.1	0.00620761	2.77974	0.028	0.004	1
thrab	0.00621274	0.525716	0.454	0.319	1
si:dkey-237m9.2	0.00622263	2.19478	0.037	0.008	1
si:ch73-190f9.4	0.00623079	2.82038	0.028	0.004	1
arl14	0.00623087	2.72085	0.028	0.004	1
slc4a3	0.00623087	2.72085	0.028	0.004	1
ehd2b	0.00623087	2.72085	0.028	0.004	1
si:ch211-182p11.1	0.00623087	2.72085	0.028	0.004	1
hnrpkl	0.006277	0.593131	0.574	0.476	1
sfmbt2	0.0063004	2.23542	0.028	0.004	1
cxcr4a	0.0063004	2.45781	0.028	0.004	1
rdh1	0.0063004	2.45781	0.028	0.004	1
eloal	0.0063004	2.45781	0.028	0.004	1
gipc3	0.0063004	2.23542	0.028	0.004	1
tm4sf4	0.0063004	2.45781	0.028	0.004	1
parietopsin.1	0.0063004	2.45781	0.028	0.004	1
mtss1la	0.00631014	0.392424	0.574	0.44	1
zgc:109965	0.00637101	2.23542	0.028	0.004	1
tbxta	0.00641068	1.65046	0.037	0.008	1
iqcc	0.00647135	0.978644	0.167	0.085	1
si:dkey-66i24.9	0.0064978	1.0308	0.194	0.108	1
jazf1b	0.00658798	1.09524	0.231	0.138	1
rps6kb1b	0.00700653	0.60591	0.472	0.354	1
ndufa11	0.00716785	1.45781	0.093	0.037	1
mob3a	0.00718389	1.00013	0.185	0.1	1
gfra1a	0.00731524	2.13588	0.065	0.021	1
pin4	0.00757795	1.16236	0.148	0.074	1
snx27b	0.00764183	0.950328	0.231	0.138	1
rnaseka	0.00765407	1.58334	0.065	0.021	1
bcar3	0.00774323	0.616957	0.333	0.222	1
dhrs13b.1	0.00784918	2.26517	0.046	0.012	1
ddx43	0.00790248	1.04277	0.13	0.061	1
sema3gb	0.0079444	0.460979	0.361	0.242	1
unm-hu7912	0.00794474	2.14969	0.046	0.012	1
znfl1c	0.00794474	2.14969	0.046	0.012	1
dnah5	0.00808291	0.589915	0.176	0.093	1
scg3	0.00813704	1.74021	0.074	0.027	1
krt97	0.00820137	1.45781	0.111	0.049	1
porcnl	0.00825829	0.872849	0.157	0.08	1
hist1h4l.13	0.00850043	1.66426	0.074	0.027	1
alms1	0.00857903	0.549734	0.389	0.266	1
myo1b	0.00867663	0.353814	0.639	0.525	1
hipk2	0.0086785	0.49443	0.574	0.464	1
dmrt1	0.00872393	1.05854	0.13	0.062	1
ssbp1	0.00874931	1.62774	0.083	0.033	1
arntl1b	0.00887968	0.464901	0.426	0.293	1
si:ch211-139l2.1	0.00890641	1.62774	0.083	0.033	1
myo1g	0.00900343	1.45781	0.093	0.038	1
slc25a24	0.00902961	1.42129	0.093	0.038	1
qki2	0.00913913	0.544632	0.509	0.394	1
ttyh3a	0.00925035	0.510628	0.667	0.542	1
stx4	0.00934091	0.75647	0.287	0.185	1
tnfsf10l	0.00943443	1.07153	0.204	0.12	1
fbxo31	0.00950624	1.33228	0.093	0.038	1
si:ch73-390p7.2	0.00970925	1.19478	0.083	0.033	1
chfr	0.0100851	0.700382	0.222	0.129	1
peli2	0.0105271	0.47509	0.519	0.409	1
si:ch211-271g18.4	0.0105348	2.14231	0.074	0.028	1
zbtb7a	0.0105466	1.61651	0.093	0.039	1
si:dkey-106n21.1	0.0106201	1.58334	0.065	0.022	1
ssh1a	0.0110418	1.09376	0.204	0.119	1
si:ch211-242b18.1	0.0110893	0.786434	0.139	0.069	1
wrnip1	0.0111216	2.19478	0.056	0.018	1
ldlrad4a	0.0112642	0.797298	0.204	0.117	1
hif1ab	0.0112665	0.457812	0.481	0.355	1
zbtb18	0.0112802	0.499331	0.287	0.184	1
padi2	0.011375	3.77974	0.019	0.002	1
CABZ01112732.1	0.0113808	2.45781	0.037	0.009	1
trmt10c	0.0113817	2.3907	0.037	0.009	1
mxra5a	0.0115032	2.30581	0.037	0.009	1
ik	0.0115134	0.927297	0.185	0.104	1
idh1	0.0115139	1.18862	0.102	0.045	1
ttll9	0.0116172	1.96477	0.056	0.018	1
si:dkey-191g9.5	0.0116276	2.19478	0.037	0.009	1
cyp2y3	0.0116276	2.19478	0.037	0.009	1
stx2b	0.011643	1.45781	0.083	0.034	1
ucp2	0.0117918	0.96098	0.176	0.099	1
ier3ip1	0.0118427	1.02485	0.148	0.076	1
gfap	0.0118477	0.628666	0.463	0.367	1
etfbkmt	0.0118499	1.26141	0.111	0.052	1
xylt1	0.0119435	0.311692	0.657	0.556	1
CABZ01092982.2	0.0119597	1.22174	0.111	0.052	1
cdh15	0.0120036	1.77974	0.037	0.009	1
tmem18	0.0121355	1.30581	0.074	0.028	1
pdhx	0.0121564	1.25428	0.093	0.039	1
fbxo16	0.012167	0.637932	0.398	0.29	1
rims2a	0.0122358	0.892214	0.157	0.083	1
slc1a3a	0.0122715	0.927297	0.398	0.317	1
etv4	0.012405	0.116775	0.231	0.133	1
dpysl5a	0.0124907	0.574387	0.417	0.303	1
BX248136.2	0.0125187	1.5282	0.056	0.018	1
fundc2	0.0125213	1.27724	0.083	0.034	1
si:ch211-266d19.4	0.0125721	0.792231	0.222	0.134	1
rnf170	0.0126997	2.04277	0.046	0.013	1
sox5	0.0127055	0.584851	0.398	0.283	1
sdr16c5b	0.012785	1.17604	0.111	0.052	1
KIRREL3	0.0128705	1.6802	0.046	0.013	1
crtc3	0.0129389	0.520743	0.444	0.335	1
itih6	0.0130415	1.82038	0.046	0.013	1
tub	0.0131872	1.54027	0.046	0.013	1
ghdc	0.0131872	1.54027	0.046	0.013	1
synpo2lb	0.0131872	1.62774	0.046	0.013	1
cyt1l	0.0133341	0.450394	0.546	0.42	1
snx30	0.0133342	1.05788	0.167	0.092	1
stard8	0.0133418	0.493217	0.343	0.233	1
sb:cb81	0.0133815	0.510127	0.519	0.419	1
zeb1b	0.0134595	0.299634	0.889	0.833	1
ppm1bb	0.0135658	0.561835	0.546	0.454	1
fndc3ba	0.013628	0.239694	0.833	0.745	1
si:ch211-212g7.6	0.0140247	1.01529	0.176	0.101	1
si:dkey-3p4.7	0.0142266	1.1683	0.102	0.046	1
gtpbp3	0.0142632	1.42386	0.093	0.04	1
iqcb1	0.0142656	0.693624	0.287	0.189	1
tbx16l	0.0144627	3.3647	0.028	0.006	1
dennd1b	0.014474	0.645439	0.278	0.174	1
snapc1a	0.0146004	2.77974	0.028	0.006	1
kcng2	0.0146004	2.77974	0.028	0.006	1
prkar2ab	0.0146004	2.77974	0.028	0.006	1
mboat7	0.0147401	2.55735	0.028	0.006	1
scamp2l	0.0148341	2.45781	0.028	0.006	1
evi5a	0.0148341	2.45781	0.028	0.006	1
nectin4b	0.0148341	2.45781	0.028	0.006	1
tgm1l2	0.0148341	2.45781	0.028	0.006	1
sepsecs	0.0149019	1.39892	0.065	0.024	1
fam171a2b	0.0149706	1.28378	0.093	0.04	1
si:dkey-106c17.2	0.0149748	2.23542	0.028	0.006	1
plekhs1	0.0149748	2.23542	0.028	0.006	1
ada	0.0149748	2.23542	0.028	0.006	1
tns1b	0.0151134	0.636454	0.398	0.287	1
cep135	0.0151779	0.607635	0.324	0.22	1
bicd1a	0.0152254	0.499742	0.259	0.165	1
dck	0.0154412	1.05031	0.222	0.143	1
sema3b	0.0156335	1.13588	0.065	0.024	1
si:ch211-246m6.5.1	0.0159229	1.04277	0.111	0.053	1
senp8	0.0163293	1.40232	0.111	0.054	1
ehmt2	0.0165818	0.98388	0.176	0.101	1
pfn1	0.016719	0.988326	0.111	0.053	1
bzw2	0.0170139	1.82038	0.056	0.019	1
klhl10a	0.0170454	1.72085	0.056	0.019	1
si:ch73-120g24.4	0.0170782	0.860571	0.194	0.116	1
PHF21B	0.0172225	0.457812	0.481	0.357	1
krt92	0.0173338	0.81364	0.333	0.238	1
or111-2	0.0173624	1.42386	0.093	0.042	1
mrps25	0.0174096	1.23542	0.12	0.061	1
tanc1a	0.017427	0.876764	0.231	0.147	1
traf3ip1	0.0174736	0.516026	0.361	0.256	1
ubl3b	0.0175064	0.742379	0.194	0.115	1
ak5	0.0175583	1.34233	0.093	0.042	1
ppp1r1c	0.0176053	0.62131	0.111	0.053	1
hmga2	0.0176233	0.831029	0.324	0.231	1
tgfb2	0.0176569	1.65575	0.056	0.019	1
sos2	0.017763	1.00935	0.204	0.124	1
agrn	0.0178777	0.195781	0.954	0.906	1
dnaaf4	0.01853	2.23542	0.046	0.015	1
spaca4l	0.0185632	0.83766	0.231	0.149	1
rims3	0.018738	1.15296	0.102	0.048	1
btbd6a	0.0187966	1.28378	0.148	0.082	1
necab1	0.019032	2.04277	0.046	0.015	1
zgc:173552.6	0.019032	2.04277	0.046	0.015	1
si:ch211-220m17.4	0.0191135	1.95531	0.046	0.015	1
pbx1b	0.0192818	0.538154	0.241	0.151	1
si:ch211-260e23.9	0.0193087	1.87285	0.065	0.025	1
znf1121.1	0.0194688	2.30581	0.037	0.01	1
depdc7a	0.0194688	2.72085	0.037	0.01	1
nitr3b	0.0195078	1.38566	0.074	0.03	1
fbxo3	0.0195524	1.82038	0.046	0.015	1
FP102192.1	0.0196296	1.76267	0.046	0.015	1
hsd17b12a	0.0197151	1.30581	0.111	0.054	1
chico	0.0197216	0.715087	0.306	0.212	1
tpra1	0.019748	1.62774	0.046	0.015	1
CABZ01045212.1	0.019748	1.72085	0.046	0.015	1
iqgap1	0.0198736	0.995468	0.12	0.061	1
BX004857.1	0.0198973	2.04277	0.037	0.01	1
sphkap	0.0198973	2.04277	0.037	0.01	1
LO018513.1	0.0198973	2.04277	0.037	0.01	1
ano8b	0.0199862	0.435718	0.37	0.256	1
ttyh2	0.0204551	0.44187	0.62	0.528	1
ppp1r9bb	0.0204933	0.609815	0.194	0.115	1
erc2	0.0205102	0.506721	0.12	0.06	1
si:dkey-57n24.6	0.0205613	1.08125	0.111	0.055	1
nid2a	0.0206067	0.896696	0.296	0.207	1
nol4lb	0.020746	0.805735	0.102	0.048	1
vox	0.0211419	1.26748	0.12	0.062	1
hmcn2.1	0.0214765	0.538154	0.231	0.147	1
ctsa	0.0218325	0.83766	0.148	0.081	1
mrc2	0.021951	0.653362	0.352	0.261	1
idua	0.0219762	0.927297	0.157	0.089	1
rims2b	0.0220721	0.935859	0.102	0.048	1
wdr35	0.0220945	0.709117	0.315	0.224	1
mtx1b	0.0221229	1.11677	0.139	0.076	1
cdh11	0.0222594	0.758678	0.259	0.175	1
asap1b	0.022419	0.44231	0.528	0.41	1
BX324110.1	0.0224273	0.703972	0.13	0.067	1
znf526	0.0226031	0.99648	0.167	0.098	1
rpl28	0.0226247	0.398358	0.593	0.467	1
adam10a	0.0226687	0.74265	0.25	0.165	1
her4.2.1	0.0227336	0.447242	0.352	0.245	1
poldip2	0.0229734	1.01724	0.194	0.121	1
cfap410	0.0229987	1.79485	0.056	0.02	1
reep3a	0.0231595	0.760739	0.167	0.096	1
FRMD4A	0.023238	0.565195	0.398	0.301	1
kmt2d	0.0232496	0.638121	0.38	0.288	1
zgc:113531	0.0232552	1.38566	0.074	0.031	1
usp4	0.0237621	0.492081	0.444	0.336	1
mpp3a	0.0239421	0.583342	0.269	0.181	1
tmem59	0.0239787	1.5282	0.056	0.02	1
ap4b1	0.0239787	1.5282	0.056	0.02	1
col4a5	0.0241142	0.477106	0.519	0.447	1
armc9	0.0241518	0.632898	0.25	0.164	1
ntmt1	0.0241934	1.23542	0.102	0.049	1
SH3RF3	0.0242027	0.807558	0.176	0.103	1
prkdc	0.0243405	0.774285	0.222	0.142	1
si:ch211-195b15.7	0.0248671	1.51226	0.065	0.026	1
ssbp3a	0.024878	0.366069	0.185	0.11	1
si:ch211-160f23.5	0.0254331	0.474845	0.38	0.284	1
si:ch211-216b21.2	0.0257593	1.02025	0.25	0.172	1
notch3	0.0257983	0.377701	0.741	0.682	1
foxp1b	0.0258633	0.332853	0.667	0.574	1
pak2a	0.0261415	0.509342	0.361	0.261	1
cavin1a	0.0263292	1.18479	0.065	0.026	1
ebf3b	0.0263697	2.04277	0.046	0.016	1
ncoa3	0.0265298	0.355196	0.639	0.528	1
GGT7	0.0266904	0.595888	0.296	0.206	1
dcc	0.0267409	0.623549	0.259	0.174	1
eif2a	0.0267686	0.93315	0.139	0.076	1
ptmaa	0.0268189	0.576456	0.269	0.18	1
dusp4	0.0271459	0.901418	0.13	0.07	1
napbb	0.0272681	1.07315	0.093	0.044	1
onecut2	0.0274687	0.31749	0.296	0.199	1
frmpd1b	0.0274783	0.555992	0.269	0.18	1
prickle1b	0.0274805	1.00625	0.213	0.138	1
mb21d2	0.0275191	0.872849	0.194	0.121	1
plekha5	0.0276009	0.362331	0.472	0.367	1
coq8ab	0.0276121	1.28093	0.13	0.072	1
chst10	0.0277345	0.512826	0.343	0.243	1
rcor2	0.0277999	0.484043	0.444	0.347	1
si:dkey-1b17.5	0.0278567	1.07594	0.093	0.044	1
BX323062.1	0.0281976	0.887496	0.093	0.044	1
si:cabz01054394.7	0.0283033	1.72085	0.046	0.016	1
clcn4	0.0283033	1.72085	0.046	0.016	1
pgs1	0.0284558	0.534433	0.38	0.274	1
rims1a	0.0284893	1.00883	0.12	0.064	1
psma6b	0.0285417	0.562781	0.278	0.189	1
im:7141269	0.0285651	1.62774	0.046	0.016	1
CABZ01117752.1	0.0285651	1.62774	0.046	0.016	1
lamb1a	0.0286527	0.368174	0.222	0.138	1
atp7b	0.0286601	2.55735	0.028	0.007	1
emilin1b	0.0286601	2.55735	0.028	0.007	1
ankrd13d	0.0287361	1.25428	0.083	0.038	1
sec11a	0.0288421	0.805735	0.231	0.154	1
BX000364.4	0.0288972	2.3647	0.028	0.007	1
mgat4b	0.0289177	0.640676	0.093	0.044	1
si:ch211-162i8.7	0.0291366	2.23542	0.028	0.007	1
ostf1	0.0291366	2.23542	0.028	0.007	1
si:ch211-1f22.11	0.0291366	2.23542	0.028	0.007	1
FP325130.1	0.0291366	2.23542	0.028	0.007	1
zbtb47b	0.0291366	2.23542	0.028	0.007	1
ssuh2rs1	0.0293076	0.470302	0.389	0.276	1
ascl1a	0.0293751	1.87285	0.028	0.007	1
si:dkey-56d12.4	0.0293751	2.04277	0.028	0.007	1
hsd3b2	0.0293751	2.04277	0.028	0.007	1
si:dkey-30e9.7	0.0293751	2.04277	0.028	0.007	1
crfb4	0.0294089	1.14465	0.083	0.038	1
flvcr1	0.0295408	0.843994	0.148	0.084	1
riok1	0.0304261	0.597989	0.222	0.142	1
tfap2c	0.0305168	1.59532	0.065	0.027	1
top1mt	0.0308659	1.72085	0.056	0.021	1
ankib1a	0.0309572	0.751008	0.204	0.129	1
BX649384.3	0.0309961	2.26517	0.037	0.011	1
CU571061.1	0.0310077	1.31485	0.102	0.052	1
adam22	0.0310114	0.348877	0.185	0.113	1
CABZ01085195.1	0.0310637	2.04277	0.037	0.011	1
appb	0.0311076	0.568431	0.398	0.302	1
si:dkey-161j23.6	0.0313364	1.9273	0.037	0.011	1
hspa12a	0.03147	1.6603	0.111	0.06	1
si:ch211-42i6.2	0.0314759	1.90527	0.037	0.011	1
myo1eb	0.0314759	1.90527	0.037	0.011	1
RFESD	0.0314759	1.90527	0.037	0.011	1
kcna2b	0.0314759	1.90527	0.037	0.011	1
cebpd	0.0314759	1.90527	0.037	0.011	1
asap3	0.0314844	0.885233	0.102	0.051	1
pkp3b	0.0315673	1.37981	0.102	0.052	1
cox17	0.0317463	1.77974	0.037	0.011	1
otogl	0.0317463	1.45781	0.037	0.011	1
gdpd1	0.0317463	1.77974	0.037	0.011	1
glra4b	0.0318581	1.5282	0.056	0.021	1
abca4a	0.0318992	1.41051	0.065	0.027	1
gcgra	0.0321766	1.50672	0.065	0.027	1
mta1	0.0324709	0.437716	0.704	0.622	1
slc43a1b	0.0324738	1.3907	0.056	0.021	1
fosl1a	0.0324738	1.3907	0.056	0.021	1
si:ch73-238c9.1	0.0324738	1.3907	0.056	0.021	1
ARHGAP22	0.032586	1.11677	0.037	0.011	1
irf7	0.0327946	1.20627	0.056	0.021	1
prdx1	0.032826	1.49258	0.083	0.039	1
ppwd1	0.032879	0.544226	0.296	0.204	1
LO016987.1	0.0330574	0.805735	0.12	0.064	1
znf1056	0.0330817	1.28789	0.065	0.027	1
b2ml	0.0330817	1.28789	0.065	0.027	1
robo2	0.0331809	0.508185	0.241	0.157	1
zdhhc14	0.0333024	0.421832	0.435	0.319	1
asic1c	0.0334503	0.934971	0.148	0.085	1
si:rp71-19m20.1	0.0337079	0.745093	0.185	0.115	1
iffo2b	0.0338613	0.90527	0.148	0.085	1
creg2	0.0339527	1.07079	0.102	0.052	1
osbpl10b	0.0345329	0.50728	0.398	0.31	1
madd	0.0346254	0.270933	0.472	0.369	1
cenpt	0.0346618	0.362654	0.343	0.239	1
vclb	0.0348598	0.762666	0.167	0.1	1
si:ch211-284f22.3	0.0349642	0.485397	0.38	0.283	1
zbtb47a	0.0350868	3.04277	0.019	0.003	1
ildr1a	0.0350868	3.04277	0.019	0.003	1
si:ch211-235f1.3	0.0350868	3.04277	0.019	0.003	1
FP015810.1	0.0350868	3.04277	0.019	0.003	1
pcdh8	0.0350868	3.3647	0.019	0.003	1
kcnt1	0.0350868	3.04277	0.019	0.003	1
si:ch211-263p13.7	0.0350868	3.04277	0.019	0.003	1
ptp4a2a	0.0352203	0.638384	0.315	0.234	1
lgi1a	0.035246	1.18028	0.083	0.039	1
cpt1aa	0.0352639	0.992148	0.111	0.058	1
pah	0.0353382	2.72085	0.019	0.003	1
si:dkey-185m8.2	0.0353382	2.72085	0.019	0.003	1
fes	0.0353382	2.72085	0.019	0.003	1
ralyl	0.0354643	2.45781	0.019	0.003	1
si:ch73-367j5.3	0.0354645	2.62774	0.019	0.003	1
ano9b	0.0354645	2.62774	0.019	0.003	1
dpep1	0.0354645	2.62774	0.019	0.003	1
lzts3a	0.0354645	2.62774	0.019	0.003	1
p2rx1	0.0354645	2.62774	0.019	0.003	1
svopb	0.0354645	2.62774	0.019	0.003	1
pimr201	0.0354645	2.62774	0.019	0.003	1
si:ch73-338o16.4.1	0.0354645	2.62774	0.019	0.003	1
si:ch211-256e16.10	0.0354645	2.62774	0.019	0.003	1
si:ch211-120g10.1	0.0354645	2.62774	0.019	0.003	1
fggy	0.0354645	2.62774	0.019	0.003	1
si:ch211-145b13.6	0.0354645	2.62774	0.019	0.003	1
si:dkey-11f4.7	0.0354645	2.62774	0.019	0.003	1
si:dkey-103d23.3	0.0354645	2.62774	0.019	0.003	1
cyp46a1.1	0.0354645	2.62774	0.019	0.003	1
fpgt	0.0354645	2.62774	0.019	0.003	1
fancm	0.0354645	2.62774	0.019	0.003	1
unm-sa911	0.0354645	2.62774	0.019	0.003	1
p2rx3a	0.0354645	2.62774	0.019	0.003	1
si:ch211-113d11.8	0.0354645	2.62774	0.019	0.003	1
calhm2.1	0.0354645	2.62774	0.019	0.003	1
cpne2	0.0354645	2.62774	0.019	0.003	1
plin1	0.0354645	2.62774	0.019	0.003	1
ttc36	0.0354645	2.62774	0.019	0.003	1
fam221a	0.0354645	2.62774	0.019	0.003	1
phkg1a	0.0354645	2.62774	0.019	0.003	1
CT573366.1	0.0354645	2.62774	0.019	0.003	1
npy8ar	0.0354645	2.62774	0.019	0.003	1
si:ch211-213a13.1	0.0354645	2.62774	0.019	0.003	1
hsh2d	0.0354645	2.62774	0.019	0.003	1
htr2ab	0.0357176	2.30581	0.019	0.003	1
epb41b	0.0357176	2.30581	0.019	0.003	1
olfml2ba	0.0357176	2.30581	0.019	0.003	1
si:dkey-206p8.1	0.0357176	2.04277	0.019	0.003	1
CABZ01066926.1	0.0357176	2.30581	0.019	0.003	1
stard14	0.0357176	2.04277	0.019	0.003	1
zgc:123238	0.0358052	0.976685	0.12	0.065	1
gtf2a2	0.0360156	0.883575	0.12	0.065	1
alg3	0.0362347	0.751543	0.148	0.085	1
fbxo15	0.0367623	1.34233	0.093	0.046	1
map3k4	0.0368795	0.294418	0.676	0.588	1
nagk	0.0371044	0.988326	0.093	0.046	1
tmem150aa	0.0373615	1.15825	0.093	0.046	1
zgc:158343	0.0374656	1.34233	0.102	0.053	1
hdac8	0.0376633	0.627737	0.25	0.17	1
znf692	0.0377845	1.06188	0.12	0.066	1
mxra5b	0.0379212	1.70174	0.083	0.04	1
itpkca	0.0379674	0.554488	0.148	0.084	1
cpt1ab	0.0379708	0.789017	0.167	0.1	1
zc3h13	0.0385687	0.377641	0.574	0.488	1
nbn	0.0386315	0.461893	0.361	0.274	1
serpine1	0.0387014	1.76267	0.046	0.017	1
tmie	0.0387014	1.76267	0.046	0.017	1
dusp11	0.0387272	0.685222	0.194	0.122	1
gtse1	0.0390499	0.490233	0.306	0.215	1
CABZ01087514.1	0.0391886	1.82038	0.056	0.022	1
cops2	0.039203	0.692277	0.259	0.181	1
tsta3	0.0392978	0.948798	0.176	0.111	1
mhc1zja	0.0393146	1.50672	0.065	0.028	1
tmem45b	0.0393951	1.6022	0.046	0.017	1
fkbp9	0.0394604	0.182177	0.296	0.201	1
znf1103	0.0395255	1.66426	0.065	0.028	1
mink1	0.0395858	1.00715	0.13	0.073	1
si:dkey-61p9.9.2	0.0397398	1.45781	0.046	0.017	1
vwa5b2	0.0397398	1.45781	0.046	0.017	1
rab15	0.0399301	1.68914	0.056	0.022	1
ccdc24	0.0400647	0.885233	0.074	0.034	1
zgc:86709	0.0400935	1.45781	0.046	0.017	1
nbr1b	0.0404705	1.00715	0.074	0.034	1
cxcr4b	0.0408083	1.30581	0.046	0.017	1
TCF4	0.0410635	1.51226	0.056	0.022	1
pggt1b	0.0411834	1.51921	0.056	0.022	1
CR626874.1	0.0414738	0.955311	0.148	0.088	1
kcnab1a	0.0415224	0.334955	0.241	0.157	1
slc16a4	0.0415685	1.45781	0.056	0.022	1
aspn	0.041827	1.20147	0.083	0.04	1
znf1051	0.0420771	1.3907	0.056	0.022	1
si:dkeyp-104f11.6	0.0420771	1.3907	0.056	0.022	1
tdo2a	0.0421568	1.08858	0.065	0.028	1
zgc:174193.2	0.0421568	1.13588	0.065	0.028	1
pi4k2b	0.0422735	0.532579	0.25	0.169	1
asb7	0.0423909	0.46808	0.333	0.243	1
CABZ01044099.1	0.0425094	0.661345	0.148	0.087	1
epoa	0.0425717	1.13588	0.065	0.028	1
ksr1a	0.0426884	1.11677	0.093	0.047	1
efhd2	0.042697	1.70397	0.083	0.042	1
sorbs3	0.0428346	0.543968	0.139	0.08	1
pde5ab	0.0429904	0.396782	0.167	0.101	1
adpgk	0.0431098	0.557347	0.13	0.072	1
myo6b	0.0433344	0.331634	0.185	0.118	1
ier2a	0.0434316	1.13588	0.083	0.04	1
znf704	0.0434527	0.751778	0.333	0.248	1
rnf220a	0.0435073	0.282141	0.657	0.554	1
emg1	0.0435222	1.12221	0.102	0.054	1
ube2z	0.0437489	0.830724	0.204	0.134	1
asap1a	0.0442017	0.268842	0.639	0.537	1
dph5	0.0444084	0.901418	0.13	0.074	1
arhgap1	0.0452121	0.620242	0.25	0.173	1
sinhcafl	0.0454982	0.483347	0.278	0.193	1
eif6	0.0456134	0.47509	0.222	0.146	1
C5H9orf16	0.0457359	2.04277	0.037	0.012	1
ches1	0.045807	0.399468	0.5	0.4	1
elp4	0.0458913	0.592741	0.194	0.124	1
cpamd8	0.0460072	0.931743	0.157	0.098	1
traf2b	0.0460592	1.01303	0.093	0.047	1
lpp	0.0460667	0.44547	0.444	0.378	1
si:ch211-1i11.3	0.0460933	0.959358	0.13	0.075	1
mapre3b	0.0461023	1.9273	0.037	0.012	1
phf19	0.0461775	0.736113	0.148	0.088	1
st8sia6	0.046468	0.644897	0.241	0.165	1
si:ch211-195h23.4	0.0465632	1.72085	0.037	0.012	1
slc35a1	0.0467525	1.77974	0.037	0.012	1
ranbp3a	0.0468816	0.866451	0.176	0.113	1
si:ch211-221f10.2	0.0469044	1.04277	0.111	0.061	1
tm9sf1	0.0470153	0.720846	0.204	0.133	1
si:ch211-196l7.4	0.0470498	0.236237	0.833	0.778	1
wdr48a	0.0470601	0.98049	0.13	0.075	1
greb1	0.0470781	0.219373	0.861	0.775	1
RASGRP2	0.0471175	1.55735	0.037	0.012	1
tas1r1	0.0471175	1.66426	0.037	0.012	1
serpinh1a	0.0471175	1.66426	0.037	0.012	1
arpc4	0.0474028	0.653207	0.194	0.126	1
quo	0.0478712	1.45781	0.037	0.012	1
znf280d	0.0478848	0.428064	0.546	0.476	1
dazap1	0.048005	0.857419	0.194	0.129	1
pan3	0.0481731	0.426103	0.463	0.366	1
ppp4r2b	0.0485358	0.872849	0.176	0.113	1
tsnaxip1	0.04859	0.603352	0.222	0.149	1
fbrsl1	0.0486351	0.230276	0.509	0.408	1
ceacam1	0.0491534	2.3647	0.028	0.008	1
ftr79	0.0491534	2.3647	0.028	0.008	1
zgc:77112	0.0491534	2.3647	0.028	0.008	1
rflnb	0.0491534	2.3647	0.028	0.008	1
chd6	0.0492119	0.276349	0.648	0.576	1
gpr155b	0.0495095	2.19478	0.028	0.008	1
zgc:92380	0.0495095	2.19478	0.028	0.008	1
si:dkey-21e13.3	0.0495095	2.19478	0.028	0.008	1
tcf7	0.0495475	0.674799	0.241	0.17	1
ak5l	0.0496284	2.04277	0.028	0.008	1
znf1055	0.0499885	2.04277	0.028	0.008	1
znf997	0.0499885	2.04277	0.028	0.008	1
baiap2l2a	0.0499885	2.04277	0.028	0.008	1
cacng1b	0.0499885	2.04277	0.028	0.008	1
mtrf1	0.0499885	2.04277	0.028	0.008	1
fcer1gl	0.0499885	2.04277	0.028	0.008	1
cacna1hb	0.0499885	2.04277	0.028	0.008	1
adra1d	0.0499885	2.04277	0.028	0.008	1
gtf2f2b	0.0499885	2.04277	0.028	0.008	1
rnf220b	0.0499885	2.04277	0.028	0.008	1
fam167aa	0.0499885	2.04277	0.028	0.008	1
blnk	0.0499885	2.04277	0.028	0.008	1
treh	0.0499885	2.04277	0.028	0.008	1
si:zfos-464b6.2	0.0499885	2.04277	0.028	0.008	1
map2k4b	0.0499885	2.04277	0.028	0.008	1
fat3b	0.0499885	2.04277	0.028	0.008	1
rheb	0.0499885	2.04277	0.028	0.008	1
tmem198a	0.0500646	0.339833	0.546	0.47	1
npr1b	0.050346	1.87285	0.028	0.008	1
lnx2b	0.050346	1.72085	0.028	0.008	1
dusp22b	0.0503631	1.59532	0.065	0.029	1
psap	0.0504969	0.49734	0.278	0.196	1
apmap	0.0506279	0.736113	0.139	0.082	1
cmtm8b	0.0507093	1.72085	0.028	0.008	1
zgc:91860	0.0507785	1.49529	0.074	0.036	1
kpnb1	0.0509854	0.501401	0.352	0.27	1
mrpl19	0.051041	1.2585	0.065	0.029	1
sall3b	0.0510747	1.1683	0.083	0.042	1
mmrn2a	0.0512615	0.919392	0.176	0.113	1
smpd4	0.0512651	0.425571	0.398	0.311	1
ube2j2	0.0512995	0.963047	0.148	0.091	1
kcnn2	0.0514925	0.475959	0.259	0.182	1
st6galnac5b	0.0516487	1.76267	0.046	0.018	1
ssx2ipb	0.051965	1.50221	0.056	0.024	1
si:dkeyp-34f6.4	0.0523379	1.13588	0.065	0.029	1
plppr3a	0.0525638	0.327504	0.435	0.326	1
zdhhc8b	0.0525878	0.454985	0.463	0.373	1
nup50	0.0529231	0.476795	0.343	0.26	1
rabgef1l	0.0530188	1.41474	0.074	0.036	1
zgc:153431	0.0530566	0.913491	0.12	0.069	1
acvr1bb	0.0533019	0.524926	0.25	0.173	1
cyt1	0.0533953	0.540274	0.528	0.476	1
zgc:101559	0.0534323	1.3907	0.056	0.024	1
CABZ01083937.1	0.0534683	1.37981	0.046	0.018	1
pak6a	0.053536	1.37292	0.074	0.036	1
nlk1	0.054074	0.382342	0.509	0.428	1
cul5a	0.05422	0.613931	0.25	0.175	1
ppardb	0.0542474	0.517819	0.306	0.22	1
mapkapk3	0.0542663	0.872849	0.111	0.062	1
ccdc191	0.0543477	1.26517	0.056	0.024	1
pik3cb	0.0543524	0.856907	0.139	0.083	1
CABZ01063556.1	0.0544514	1.37981	0.074	0.036	1
rin2	0.0545143	0.382624	0.444	0.356	1
chmp5a	0.0545963	0.609815	0.157	0.097	1
pcdh1g14	0.0548252	1.14969	0.056	0.024	1
mrpl58	0.0553059	1.14969	0.056	0.024	1
fryb	0.0556916	0.825963	0.185	0.121	1
pde4cb	0.0557116	0.557347	0.083	0.042	1
nrn1la	0.0557131	0.98388	0.046	0.018	1
gpc4	0.0557513	0.165575	0.657	0.554	1
rnf168	0.0559883	0.572454	0.296	0.219	1
tmem160	0.0562345	0.720846	0.12	0.069	1
rars1	0.0562374	0.767496	0.259	0.188	1
fam151b	0.0562696	0.86345	0.13	0.076	1
CU655842.1	0.0564277	1.02041	0.111	0.063	1
NAV1	0.056535	0.244608	0.454	0.362	1
FP103009.1	0.056768	0.992148	0.056	0.024	1
ccdc88c	0.0578652	0.204831	0.769	0.628	1
bahcc1a	0.057938	0.316456	0.648	0.543	1
fzd3a	0.0584854	0.408128	0.657	0.616	1
neil3	0.0591179	0.589316	0.287	0.21	1
itpr1a	0.0591522	0.692277	0.148	0.091	1
itsn1	0.0596762	0.321546	0.574	0.497	1
si:ch211-42i9.8	0.0597342	1.20627	0.12	0.071	1
cox10	0.0597837	0.545458	0.426	0.369	1
phf3	0.0600136	0.333823	0.361	0.273	1
si:ch211-235i11.3	0.0601563	0.995468	0.111	0.063	1
rpl18	0.0604666	0.18448	0.731	0.638	1
smc5	0.0604843	0.444755	0.37	0.275	1
si:dkey-182g1.10	0.0605083	1.27724	0.065	0.03	1
adam15	0.0605629	0.4916	0.213	0.143	1
epb41l4a	0.0609079	0.30027	0.287	0.203	1
hist1h2a3	0.0609749	1.06877	0.102	0.056	1
tubgcp4	0.061457	0.671215	0.259	0.188	1
tbx16	0.0614719	2.65575	0.074	0.037	1
msh3	0.062016	0.627737	0.241	0.17	1
btg2	0.0620427	0.356633	0.444	0.36	1
ncs1a	0.0621564	0.919392	0.093	0.049	1
dhx30	0.062599	1.37981	0.074	0.037	1
ccnl1a	0.0626815	0.265793	0.546	0.466	1
ogt.1.1	0.0626834	0.318039	0.704	0.644	1
mbnl1	0.06299	0.77974	0.083	0.043	1
polr3f	0.0630588	0.680204	0.157	0.099	1
si:dkey-112e7.2	0.0631452	2.14969	0.037	0.013	1
roraa	0.0634543	1.28534	0.111	0.065	1
rhpn1	0.0637803	0.438446	0.269	0.19	1
tmem39b	0.0644891	0.794847	0.139	0.085	1
cyp3c3.1	0.0646215	1.04277	0.065	0.03	1
si:ch211-234c11.2	0.0647254	1.37981	0.074	0.037	1
zgc:163077	0.0650131	1.82038	0.037	0.013	1
rbm38	0.0651485	2.06549	0.083	0.044	1
gria1b	0.06537	1.85013	0.037	0.013	1
gna12a	0.0656117	0.655751	0.111	0.063	1
gnsa	0.065681	1.23542	0.074	0.037	1
si:ch211-151o1.4	0.0659719	1.66426	0.037	0.013	1
gstm.3	0.0659719	1.66426	0.037	0.013	1
chchd3b	0.0660021	1.20147	0.083	0.044	1
def6a	0.0661047	0.826456	0.12	0.071	1
TRIM67	0.0662732	1.34233	0.056	0.025	1
esrra	0.0663398	0.981373	0.139	0.087	1
ccne1	0.066385	0.542345	0.25	0.178	1
opn8c	0.066442	1.45781	0.037	0.013	1
atp13a2	0.066442	1.45781	0.037	0.013	1
si:ch73-237c6.1	0.0664479	1.54027	0.037	0.013	1
mcrs1	0.0667483	0.501628	0.287	0.21	1
mgst1.2	0.0668428	1.72085	0.046	0.019	1
CABZ01061524.1	0.0669264	1.45781	0.037	0.013	1
kcnn1a	0.0670466	0.597989	0.111	0.063	1
ccdc173	0.067298	1.08342	0.056	0.025	1
mtus1a	0.0674135	1.27724	0.037	0.013	1
alas1	0.0676031	1.0793	0.074	0.037	1
CU570689.2	0.0676476	1.26517	0.056	0.025	1
trmu	0.0676898	0.627737	0.102	0.056	1
si:dkey-237m9.1	0.0681289	0.720846	0.13	0.078	1
gulp1b	0.0681361	0.562781	0.204	0.14	1
tbc1d10aa	0.0684584	0.988326	0.102	0.057	1
retreg1	0.0685993	1.31485	0.093	0.051	1
si:dkey-16p19.5.2	0.0687763	1.04277	0.056	0.025	1
si:dkey-3p4.8	0.0687763	1.14969	0.056	0.025	1
mybl1	0.0689736	0.567041	0.12	0.07	1
rps6ka1	0.0689826	0.964772	0.056	0.025	1
pcxb	0.0693754	1.45781	0.046	0.019	1
rnf139	0.0693754	1.45781	0.046	0.019	1
ntm	0.0694099	0.315793	0.194	0.128	1
si:ch211-288g17.3	0.0698446	0.435869	0.491	0.424	1
tagln3b	0.069869	1.01303	0.093	0.051	1
tmem107.1	0.0698901	1.37981	0.046	0.019	1
mfap2	0.0701987	0.893027	0.111	0.064	1
slc35a2	0.070205	0.843994	0.148	0.093	1
krr1	0.0703512	0.836323	0.111	0.064	1
mpdu1a	0.0704309	1.23542	0.046	0.019	1
rhogc	0.0704309	1.30581	0.046	0.019	1
mgst2	0.0704309	1.23542	0.046	0.019	1
wdr34	0.0708269	0.98388	0.111	0.065	1
stim2b	0.0710125	0.439778	0.315	0.233	1
grinab	0.0710922	0.893911	0.148	0.096	1
pip5k1aa	0.0711224	0.466582	0.352	0.267	1
ly6pge	0.0712657	0.801766	0.074	0.037	1
gpt2	0.0714668	0.827761	0.176	0.118	1
rbm47	0.071522	1.1683	0.046	0.019	1
frem3	0.0720722	0.769756	0.046	0.019	1
phgdh	0.0726447	0.492577	0.315	0.24	1
trir	0.0731383	0.554934	0.37	0.293	1
zgc:153867	0.0731451	0.384154	0.269	0.192	1
arrdc3a	0.0733927	0.845473	0.167	0.11	1
cnot9	0.0733984	0.465589	0.389	0.304	1
maml3	0.073405	0.245128	0.75	0.715	1
rbm7	0.0734379	0.677125	0.111	0.064	1
il1rapl2	0.0735912	0.71126	0.204	0.143	1
rreb1a	0.0738821	0.430235	0.472	0.4	1
angptl1a	0.0740131	0.99838	0.102	0.058	1
ctdp1	0.0740408	0.166233	0.917	0.869	1
tdp1	0.074487	0.427115	0.454	0.388	1
muc5.3	0.0745114	2.72085	0.019	0.004	1
ak1	0.0745114	2.72085	0.019	0.004	1
xylt2	0.0745114	2.72085	0.019	0.004	1
ttll3	0.0745114	2.72085	0.019	0.004	1
si:ch1073-390k14.1	0.0745114	2.72085	0.019	0.004	1
shbg	0.0745114	2.72085	0.019	0.004	1
thap3	0.0745114	2.72085	0.019	0.004	1
FP236542.1	0.0745114	2.72085	0.019	0.004	1
galnt8a.1	0.0745114	3.04277	0.019	0.004	1
glis2a	0.0745121	2.55735	0.019	0.004	1
antxr2a	0.0747268	2.77974	0.019	0.004	1
anxa3a	0.0749423	2.45781	0.019	0.004	1
hpn	0.0749777	0.749992	0.083	0.044	1
col17a1b	0.0750698	1.41474	0.065	0.031	1
SEMA4F	0.0753437	0.391722	0.352	0.266	1
znf980.1	0.0753753	2.30581	0.019	0.004	1
nitr3a	0.0753753	2.30581	0.019	0.004	1
si:dkey-6n21.13	0.0753753	2.30581	0.019	0.004	1
si:dkey-57k2.6	0.0753753	2.30581	0.019	0.004	1
si:ch1073-391i24.1	0.0753753	2.30581	0.019	0.004	1
sc:d189	0.0753753	2.30581	0.019	0.004	1
slc25a6	0.0753753	2.30581	0.019	0.004	1
si:ch211-149k23.9	0.0753753	2.30581	0.019	0.004	1
si:ch211-271d10.2	0.0753753	2.30581	0.019	0.004	1
LO017849.1	0.0753753	2.30581	0.019	0.004	1
atraid	0.0753753	2.30581	0.019	0.004	1
mov10b.2	0.0753753	2.30581	0.019	0.004	1
CU462878.2	0.0753753	2.30581	0.019	0.004	1
CABZ01044277.1	0.0753753	2.30581	0.019	0.004	1
si:dkeyp-2e4.6	0.0753753	2.30581	0.019	0.004	1
si:ch211-251g8.5	0.0753753	2.30581	0.019	0.004	1
dazl	0.0753753	2.30581	0.019	0.004	1
cd40	0.0753753	2.30581	0.019	0.004	1
LO017845.1	0.0753753	2.30581	0.019	0.004	1
adrb3b	0.0753753	2.30581	0.019	0.004	1
SBSPON	0.0753753	2.30581	0.019	0.004	1
fmnl2a	0.075455	0.939681	0.157	0.103	1
mrps24	0.0754727	1.18479	0.065	0.031	1
sv2ba	0.0758088	2.04277	0.019	0.004	1
dnm2b	0.0758088	2.04277	0.019	0.004	1
LO018564.1	0.0758088	2.04277	0.019	0.004	1
itgae.1	0.0758088	2.04277	0.019	0.004	1
si:ch211-117c9.1	0.0758088	1.62774	0.019	0.004	1
zgc:91999	0.0758088	2.04277	0.019	0.004	1
rmdn1	0.0758088	1.30581	0.019	0.004	1
muc5.2	0.0758088	2.04277	0.019	0.004	1
EGFLAM	0.0763826	2.19478	0.028	0.009	1
rxfp2l	0.0763826	2.19478	0.028	0.009	1
syce2	0.0763826	2.19478	0.028	0.009	1
zgc:171740	0.0763826	2.19478	0.028	0.009	1
pign	0.076636	0.562781	0.157	0.1	1
niban2a	0.0766533	1.57565	0.074	0.038	1
atp6ap1lb	0.0768718	2.04277	0.028	0.009	1
gpr12	0.0768718	2.04277	0.028	0.009	1
trim9	0.077035	1.90527	0.028	0.009	1
ext1b	0.0773144	0.28743	0.583	0.508	1
nyap2a	0.0773589	1.04277	0.065	0.031	1
zfp64	0.0774096	0.994411	0.139	0.089	1
lnpk	0.0775091	0.549734	0.204	0.14	1
cobl	0.0776215	0.460979	0.398	0.327	1
actn1	0.0776888	0.633968	0.176	0.119	1
chrm2a	0.077694	1.87285	0.028	0.009	1
triobpb	0.077694	1.87285	0.028	0.009	1
zgc:152753	0.077694	1.87285	0.028	0.009	1
zgc:65895	0.077694	1.87285	0.028	0.009	1
cd79a	0.077694	1.87285	0.028	0.009	1
sptbn4b.1	0.077694	1.87285	0.028	0.009	1
tmem170b	0.077694	1.87285	0.028	0.009	1
cndp2	0.077694	1.87285	0.028	0.009	1
dgkb	0.077694	1.87285	0.028	0.009	1
C23H1orf52	0.077694	1.87285	0.028	0.009	1
neu3.2	0.077694	1.87285	0.028	0.009	1
prob1	0.077694	1.87285	0.028	0.009	1
slc6a11b	0.077694	1.87285	0.028	0.009	1
slc27a6	0.077694	1.87285	0.028	0.009	1
acaa1	0.077694	1.87285	0.028	0.009	1
cd151	0.077694	1.87285	0.028	0.009	1
zgc:173552.1	0.0779943	1.62774	0.056	0.026	1
dapk3	0.078097	0.627737	0.167	0.109	1
znf1047	0.0781842	1.72085	0.028	0.009	1
dexi	0.0781842	1.72085	0.028	0.009	1
hoxa1a	0.0781842	1.58334	0.028	0.009	1
si:ch73-304f21.1	0.0781842	1.72085	0.028	0.009	1
arhgef3	0.0781842	1.72085	0.028	0.009	1
rgmd	0.0782674	0.330056	0.361	0.275	1
abi2b	0.0783794	0.484123	0.454	0.389	1
lifrb	0.0785776	0.433965	0.083	0.044	1
proca1	0.0786827	1.04277	0.028	0.009	1
gpank1	0.0790302	0.448593	0.204	0.138	1
si:ch211-80h18.1	0.0791391	0.98388	0.083	0.045	1
ptgesl	0.0791781	0.642236	0.185	0.126	1
l3mbtl1a	0.0791836	1.45781	0.028	0.009	1
plch1	0.0797395	0.235419	0.843	0.835	1
nck2b	0.0804042	0.205748	0.87	0.822	1
mlycd	0.0808925	0.955311	0.093	0.052	1
ca16b	0.0813127	0.143921	0.139	0.088	1
csrnp2	0.081649	0.650457	0.148	0.094	1
ndst3	0.0817429	0.255668	0.463	0.367	1
mgrn1a	0.0818679	0.523809	0.269	0.199	1
rps16	0.0824466	0.366753	0.546	0.487	1
gipc1	0.0825253	1.06702	0.102	0.06	1
cd9b	0.0826392	0.927297	0.074	0.038	1
foxb1a	0.0827294	0.706491	0.139	0.088	1
grin3bb	0.0827538	0.917243	0.083	0.045	1
dennd1a	0.0828204	0.807558	0.157	0.103	1
rsu1	0.082855	0.53778	0.241	0.173	1
zgc:113425	0.083056	1.18479	0.056	0.026	1
noa1	0.0832541	0.872849	0.093	0.052	1
scube2	0.0834961	0.377812	0.537	0.455	1
myt1a	0.0839434	0.688491	0.213	0.152	1
stim1a	0.0845196	0.662631	0.222	0.162	1
dbx1a	0.0847805	1.13131	0.093	0.053	1
gnb2	0.0852015	1.65046	0.046	0.02	1
cep63	0.0853421	0.664262	0.194	0.135	1
mtmr9	0.0857482	0.769756	0.093	0.052	1
SNTA1	0.0857761	0.549235	0.139	0.088	1
gpd2	0.0859485	1.68914	0.046	0.02	1
smim20	0.0861841	1.6022	0.046	0.02	1
ryr3	0.086937	1.45781	0.046	0.02	1
si:ch73-130a3.4	0.087255	1.23542	0.065	0.033	1
znf972	0.0874204	1.29275	0.074	0.039	1
ccdc153	0.0875656	1.16013	0.093	0.053	1
dtnbp1b	0.0877494	1.94324	0.037	0.015	1
wsb2	0.087896	1.72085	0.037	0.015	1
si:dkey-108k21.24	0.087896	1.72085	0.037	0.015	1
osbpl9	0.087898	0.437912	0.269	0.197	1
si:ch211-188f17.1	0.0881377	0.65811	0.176	0.12	1
tm9sf4	0.0884524	0.423046	0.296	0.224	1
stac	0.0886028	0.644225	0.093	0.052	1
USP53	0.0887148	1.32657	0.046	0.02	1
lrrc4ba	0.0888421	1.26517	0.046	0.02	1
msx1a	0.0889367	0.735345	0.139	0.089	1
tbc1d19	0.0889904	0.526198	0.148	0.094	1
agps	0.0890087	0.631348	0.176	0.119	1
eml3	0.0891668	0.540274	0.102	0.058	1
kalrnb	0.0892104	0.645884	0.111	0.066	1
gstm.2	0.0892349	1.55735	0.037	0.015	1
si:dkey-261l7.2	0.0892349	1.55735	0.037	0.015	1
cdkl5	0.0892349	1.55735	0.037	0.015	1
abhd15a	0.0893765	1.37981	0.037	0.015	1
si:ch211-250c4.4	0.0897308	1.10417	0.046	0.02	1
myo7ab	0.0897308	1.23542	0.046	0.02	1
si:ch211-209j12.3	0.0898173	1.45781	0.037	0.015	1
SCYL2	0.0898834	0.67872	0.185	0.128	1
whrna	0.0899041	0.173358	0.083	0.045	1
atg4b	0.0899968	0.901418	0.12	0.074	1
cables2b	0.0900451	0.583342	0.102	0.058	1
fam161a	0.0904183	1.3647	0.037	0.015	1
hivep3a	0.0904183	1.19478	0.037	0.015	1
acsl3a	0.0904183	1.3647	0.037	0.015	1
syngr1a	0.0904245	1.30581	0.037	0.015	1
trpt1	0.0905848	0.93425	0.111	0.067	1
ndfip1l	0.0908142	0.915662	0.13	0.082	1
sarm1	0.0909305	1.20147	0.083	0.046	1
pcdh1g32	0.0911074	0.583342	0.194	0.134	1
slc30a7	0.0913194	0.534627	0.296	0.23	1
si:ch211-113a14.11	0.091449	0.794847	0.12	0.074	1
si:ch211-152l15.2	0.0915698	1.04277	0.065	0.033	1
dipk1b	0.0916849	0.98388	0.046	0.02	1
kmt5c	0.0918035	0.355561	0.389	0.307	1
fosab	0.0918453	0.817061	0.167	0.112	1
plcb3	0.0919497	0.349287	0.222	0.156	1
tmem102	0.0919712	1.18028	0.12	0.076	1
proser3	0.0922599	0.570286	0.157	0.103	1
si:ch211-15b10.6	0.0923299	0.950852	0.13	0.083	1
znf827	0.0930526	0.220561	0.667	0.561	1
ptp4a3b	0.0935033	0.247697	0.583	0.526	1
ckap5	0.0937351	0.399779	0.556	0.512	1
frem1b	0.0938818	0.33987	0.306	0.227	1
cdk17	0.0938972	0.47509	0.472	0.421	1
robo2.1	0.0939733	0.520276	0.287	0.217	1
ash1l	0.0945215	0.505792	0.491	0.461	1
elf1	0.0947457	0.78796	0.139	0.091	1
her15.1	0.0951661	0.196614	0.565	0.48	1
zgc:158464	0.0953479	0.82978	0.093	0.053	1
fat1a	0.0955293	0.190401	0.87	0.86	1
lrpap1	0.095637	0.606675	0.231	0.171	1
hivep1	0.0962101	0.565727	0.241	0.176	1
myl6	0.0962819	1.45781	0.056	0.027	1
uxs1	0.096615	0.179095	0.435	0.338	1
hs3st3b1b	0.0966805	0.453446	0.602	0.536	1
anxa13	0.0971245	0.747318	0.093	0.053	1
igsf9bb	0.0972495	1.50672	0.056	0.027	1
alkbh2	0.0972859	0.749992	0.083	0.046	1
tfam	0.097345	0.604201	0.25	0.187	1
paqr3a	0.0973486	0.457812	0.315	0.248	1
idh3a	0.0973493	0.336702	0.389	0.31	1
si:ch211-208f21.2	0.0974875	1.30581	0.056	0.027	1
pard3ab	0.0975065	0.148449	0.806	0.784	1
tti1	0.0977488	0.445839	0.167	0.11	1
nt5c3a	0.0980427	0.422188	0.176	0.117	1
kmt2a	0.0981267	0.2629	0.602	0.497	1
abcf2a	0.098276	0.269843	0.574	0.494	1
meis2a.1	0.098606	0.187559	0.639	0.526	1
polr2gl	0.0990185	0.640676	0.204	0.145	1
jupb	0.0990638	0.633383	0.111	0.067	1
ak2	0.0990832	0.592741	0.204	0.145	1
si:ch211-107n13.1	0.0991825	1.28789	0.056	0.027	1
phactr1	0.0994195	1.30581	0.074	0.04	1
myo9ab	0.0998004	1.30581	0.056	0.027	1
fnbp1a	0.0998662	0.447395	0.38	0.316	1
BX511129.3	0.100047	1.18479	0.056	0.027	1
cacnb4b	0.100759	0.609815	0.083	0.046	1
lipcb	0.100803	1.27724	0.093	0.055	1
tcirg1b	0.100868	0.599167	0.167	0.111	1
tsc22d3	0.101191	1.32031	0.065	0.034	1
rpp25l	0.101708	0.447395	0.194	0.134	1
tax1bp1a	0.101979	0.77974	0.102	0.061	1
mrps9	0.102061	0.461155	0.407	0.336	1
CABZ01046123.1	0.102152	1.09524	0.056	0.027	1
hcn4	0.102152	1.09524	0.056	0.027	1
tnfrsf1b	0.102152	1.09524	0.056	0.027	1
bpgm	0.102152	1.09524	0.056	0.027	1
irak1	0.102165	0.77974	0.139	0.091	1
metrnla	0.102613	0.720846	0.185	0.131	1
ttk	0.102804	0.487437	0.269	0.203	1
atp5f1b	0.103283	0.475601	0.398	0.328	1
imp3	0.103346	0.583342	0.157	0.104	1
galnt7	0.1036	0.341167	0.5	0.435	1
dmtf1	0.104328	1.01035	0.083	0.047	1
rrm2.1	0.104445	0.31328	0.694	0.61	1
nup133	0.104493	0.484779	0.204	0.144	1
hdac3	0.104542	0.423864	0.324	0.257	1
krt17	0.10457	0.592113	0.269	0.202	1
efr3a	0.10469	0.84114	0.093	0.054	1
morn4	0.104846	1.10989	0.074	0.04	1
sema6e	0.105053	0.470939	0.398	0.328	1
scamp4	0.10507	1.04277	0.102	0.062	1
si:dkey-5i3.5	0.105213	0.895933	0.056	0.027	1
si:dkey-111e8.1	0.105346	0.599831	0.13	0.082	1
pms1	0.105561	0.682518	0.278	0.215	1
ndufa4l	0.10609	0.575938	0.333	0.269	1
CR450785.1	0.106104	1.0793	0.074	0.04	1
maptb	0.106314	0.492577	0.093	0.054	1
ccser2a	0.106494	0.452811	0.287	0.221	1
zbtb44	0.10653	1.08858	0.065	0.034	1
cherp	0.106666	0.325617	0.269	0.197	1
fam155b	0.106769	0.805735	0.056	0.027	1
pxk	0.106846	0.76665	0.194	0.142	1
mzt2b	0.106878	0.69882	0.102	0.061	1
ppp1r9ala	0.10733	0.53376	0.417	0.358	1
qrich1	0.107353	0.351612	0.426	0.363	1
acer3	0.107496	0.910324	0.093	0.054	1
si:dkey-251i10.2	0.107542	1.5282	0.046	0.021	1
sorcs2	0.107916	0.794847	0.065	0.034	1
ftr04	0.107995	1.39892	0.046	0.021	1
kcnj19a	0.107998	1.51226	0.046	0.021	1
ccdc102a	0.108208	0.561457	0.435	0.379	1
epha6	0.108276	1.45781	0.046	0.021	1
si:dkey-261m9.6	0.108435	0.90527	0.083	0.047	1
otub1b	0.108687	0.703972	0.12	0.075	1
rasa4	0.108892	0.858349	0.083	0.047	1
gal3st1b	0.108947	0.913491	0.065	0.034	1
b3glctb	0.10916	1.32657	0.046	0.021	1
coq2	0.109232	0.847758	0.12	0.076	1
calcrlb	0.109789	0.650457	0.065	0.034	1
znf1078.1	0.110197	2.04277	0.028	0.01	1
BX323588.2	0.110197	2.04277	0.028	0.01	1
triobpa	0.110197	2.04277	0.028	0.01	1
phospho1	0.110826	1.90527	0.028	0.01	1
zgc:153426	0.110826	1.90527	0.028	0.01	1
syngap1a	0.110826	1.90527	0.028	0.01	1
mier2	0.110873	0.65811	0.139	0.091	1
ndnl2	0.111026	0.57366	0.306	0.244	1
si:ch211-152c2.3	0.111081	1.23542	0.046	0.021	1
efnb2b	0.111096	0.449544	0.315	0.247	1
scml4	0.111249	1.28789	0.046	0.021	1
usp24	0.111261	0.234107	0.685	0.621	1
pcmtd1	0.11131	0.992148	0.093	0.055	1
pibf1	0.11149	0.833321	0.065	0.034	1
utp15	0.111815	0.601176	0.25	0.191	1
si:dkey-182i3.10	0.111834	1.1683	0.046	0.021	1
zgc:109889	0.111901	0.342334	0.343	0.269	1
cdca8	0.112023	0.559691	0.176	0.121	1
CR925768.11	0.112094	1.72085	0.028	0.01	1
zgc:158423	0.112094	1.72085	0.028	0.01	1
foxd5	0.112094	1.72085	0.028	0.01	1
gria2b	0.112094	1.72085	0.028	0.01	1
mybpha	0.112094	1.72085	0.028	0.01	1
mmp30	0.112094	1.72085	0.028	0.01	1
lim2.2	0.112094	1.72085	0.028	0.01	1
tnnt2d	0.112094	1.72085	0.028	0.01	1
mob3c	0.112277	1.85013	0.037	0.016	1
gmip	0.112516	1.62774	0.028	0.01	1
scn4ab	0.112723	1.45781	0.028	0.01	1
MGAT5B	0.112723	1.58334	0.028	0.01	1
kcnab1b	0.112723	1.58334	0.028	0.01	1
cmbl	0.112723	1.58334	0.028	0.01	1
BX649448.4	0.112723	1.58334	0.028	0.01	1
nup205	0.112759	0.589807	0.333	0.275	1
slc1a4	0.112896	0.769756	0.13	0.084	1
peli3	0.113363	1.34233	0.028	0.01	1
si:ch73-335l21.4	0.113363	1.34233	0.028	0.01	1
uncx	0.113363	1.45781	0.028	0.01	1
pdhb	0.11373	0.437053	0.176	0.12	1
etv1	0.114006	1.34233	0.028	0.01	1
kcnab2a	0.114058	0.361842	0.343	0.264	1
tmem200b	0.114101	0.720846	0.083	0.047	1
cspg5b	0.114114	0.872849	0.046	0.021	1
si:ch211-265o23.1	0.114279	0.503615	0.139	0.09	1
clockb	0.114405	0.453282	0.333	0.265	1
si:dkey-179k24.2	0.114723	1.62774	0.037	0.016	1
slc7a10b	0.114784	0.552448	0.148	0.099	1
mmrn2b	0.115433	1.54027	0.037	0.016	1
zbtb21	0.115433	1.54027	0.037	0.016	1
nfatc3b	0.115433	1.54027	0.037	0.016	1
dek	0.11587	0.238245	0.444	0.358	1
mapk10	0.115975	0.342334	0.074	0.04	1
nek7	0.116178	0.373599	0.37	0.294	1
tgif1	0.11629	0.439778	0.343	0.275	1
dclk3	0.116323	1.1683	0.037	0.016	1
ddx28	0.116511	1.45781	0.037	0.016	1
TTC9	0.116511	1.45781	0.037	0.016	1
CABZ01027646.1	0.116992	0.720846	0.056	0.028	1
slc16a7	0.11721	1.3647	0.037	0.016	1
igf1ra	0.117263	0.165186	0.759	0.675	1
cbr1l	0.117472	1.32031	0.065	0.035	1
h1-10	0.117826	1.19478	0.056	0.028	1
coq7	0.117932	1.27724	0.037	0.016	1
doc2d	0.117932	1.11677	0.037	0.016	1
si:ch211-149b19.2	0.117932	1.27724	0.037	0.016	1
pafah1b2	0.117943	1.28789	0.056	0.028	1
CU459155.1	0.117943	1.28789	0.056	0.028	1
si:dkey-40c11.2	0.118273	0.491759	0.25	0.184	1
ubr1	0.118638	0.437053	0.185	0.129	1
si:ch211-194c3.5	0.119042	0.38964	0.213	0.152	1
kmt2ca	0.119079	0.172955	0.62	0.539	1
nat9	0.119359	0.943238	0.102	0.063	1
upf3a	0.119385	1.04277	0.037	0.016	1
cerkl	0.119498	0.667407	0.241	0.188	1
ATP8A1	0.119529	0.397057	0.352	0.282	1
abhd16a	0.119726	0.751543	0.222	0.172	1
cacna1c	0.120117	0.77974	0.037	0.016	1
rps19bp1	0.120466	1.13588	0.056	0.028	1
sema3ga	0.120612	0.720846	0.148	0.1	1
smtnl	0.120623	1.08342	0.056	0.028	1
efs	0.120757	0.477989	0.194	0.138	1
sp9	0.120804	1.04277	0.074	0.042	1
zbtb12.2	0.120898	0.898384	0.13	0.087	1
si:dkey-274m17.3	0.121071	1.13131	0.111	0.071	1
ehd1a	0.12146	0.789017	0.093	0.055	1
cox6c	0.121617	0.742379	0.176	0.127	1
abi1a	0.121817	0.22845	0.407	0.328	1
si:dkey-6f10.3	0.122263	0.618966	0.222	0.167	1
clul1	0.122499	0.607005	0.435	0.399	1
elk3	0.122711	0.978644	0.074	0.042	1
si:dkey-71h2.2	0.122863	0.988326	0.065	0.035	1
pgap4	0.123151	0.992148	0.056	0.028	1
taf8	0.123704	0.82978	0.083	0.048	1
fance	0.123751	0.860571	0.102	0.063	1
hspb1	0.124003	0.972385	0.074	0.042	1
lsm3	0.124057	0.337299	0.324	0.254	1
si:ch73-299h12.4	0.124123	1.04277	0.065	0.035	1
cd2ap	0.124208	0.252697	0.444	0.374	1
denr	0.124211	0.457812	0.176	0.122	1
suv39h1b	0.124537	0.367209	0.278	0.21	1
bckdhbl	0.124791	0.843994	0.139	0.094	1
erbb2	0.124815	0.645884	0.204	0.151	1
si:ch211-121a2.2	0.124885	0.850129	0.056	0.028	1
si:ch1073-110a20.7	0.124886	0.805735	0.056	0.028	1
tmem230a	0.124975	0.938437	0.074	0.042	1
taz	0.125015	0.666907	0.157	0.109	1
nucks1b	0.125242	0.290483	0.519	0.458	1
tfdp2	0.125392	0.223257	0.546	0.478	1
nostrin	0.125542	0.927297	0.074	0.042	1
st3gal2	0.125572	0.76524	0.204	0.149	1
cep76	0.125719	0.671518	0.167	0.117	1
DYNC2H1	0.125783	0.334429	0.472	0.417	1
si:dkey-29p10.4	0.125839	0.67354	0.213	0.158	1
LO018021.1	0.126598	0.634689	0.111	0.07	1
si:dkey-18p12.4	0.126695	3.04277	0.019	0.006	1
racgap1	0.126848	0.379809	0.343	0.27	1
si:ch211-266k8.4	0.127477	0.648696	0.222	0.167	1
fam162a	0.128212	0.833321	0.065	0.035	1
foxd3	0.128221	3.62774	0.019	0.006	1
CCKBR	0.128221	2.45781	0.019	0.006	1
fmn2a	0.128221	3.45781	0.019	0.006	1
wnt8a.1	0.128221	2.77974	0.019	0.006	1
gnb3b	0.128221	2.45781	0.019	0.006	1
fam89b	0.128221	2.45781	0.019	0.006	1
si:ch73-138e16.5	0.128221	2.77974	0.019	0.006	1
frs3	0.128471	0.664262	0.083	0.048	1
zfyve9b	0.128506	0.753267	0.074	0.042	1
kcnk17	0.128528	2.82038	0.019	0.006	1
zgc:110045.1	0.128836	2.23542	0.019	0.006	1
kctd14	0.128836	2.23542	0.019	0.006	1
LO018238.1	0.128836	2.23542	0.019	0.006	1
atp2a3	0.128837	2.3647	0.019	0.006	1
zfyve27	0.128874	0.524926	0.167	0.115	1
ralgps2	0.12895	0.227552	0.741	0.696	1
smurf2	0.12913	0.230053	0.583	0.531	1
slc66a1	0.129134	1.58334	0.046	0.022	1
tln2a	0.129292	0.467462	0.296	0.231	1
fasn	0.129612	0.479345	0.287	0.226	1
lrrc59	0.129613	0.701737	0.185	0.136	1
il15ra	0.129764	2.04277	0.019	0.006	1
nectin4a	0.129764	2.04277	0.019	0.006	1
BX640512.3	0.129764	2.04277	0.019	0.006	1
trim35-23	0.129764	2.04277	0.019	0.006	1
CABZ01038524.1	0.129764	2.04277	0.019	0.006	1
si:dkey-237i9.8	0.129764	2.04277	0.019	0.006	1
gpr27	0.129764	2.04277	0.019	0.006	1
si:dkey-231j24.3	0.129764	2.04277	0.019	0.006	1
BX511224.1	0.129764	2.04277	0.019	0.006	1
CU915762.1	0.129764	2.04277	0.019	0.006	1
vil1	0.129764	2.04277	0.019	0.006	1
gask1a	0.129764	2.04277	0.019	0.006	1
si:ch73-296e2.3	0.129764	2.04277	0.019	0.006	1
si:dkeyp-97a10.3	0.129764	2.04277	0.019	0.006	1
nrl	0.129764	2.04277	0.019	0.006	1
pnocb	0.129764	2.04277	0.019	0.006	1
opn8b	0.129764	2.04277	0.019	0.006	1
gnat2	0.129764	2.04277	0.019	0.006	1
UST	0.129764	2.04277	0.019	0.006	1
cx52.9	0.129764	2.04277	0.019	0.006	1
si:ch211-125c23.3	0.129764	2.04277	0.019	0.006	1
si:dkeyp-2e4.8	0.129764	2.04277	0.019	0.006	1
zgc:174154	0.129764	2.04277	0.019	0.006	1
ppm1lb	0.129764	2.04277	0.019	0.006	1
clip3	0.129764	2.04277	0.019	0.006	1
CU655961.2	0.129764	2.04277	0.019	0.006	1
cyp2aa3	0.129764	2.04277	0.019	0.006	1
pnp4a	0.129764	2.04277	0.019	0.006	1
vipr2	0.129764	2.04277	0.019	0.006	1
si:dkeyp-79b7.12	0.129764	2.04277	0.019	0.006	1
znf1144.1	0.129764	2.04277	0.019	0.006	1
ldhd	0.129764	2.04277	0.019	0.006	1
p3h1	0.130175	0.513155	0.213	0.156	1
pnisr	0.130236	0.35146	0.574	0.555	1
si:ch211-168b3.1	0.130336	0.63779	0.176	0.127	1
trpm5	0.130382	1.82038	0.019	0.006	1
ptpn20	0.130382	1.82038	0.019	0.006	1
slc24a1	0.130382	1.82038	0.019	0.006	1
p2ry12	0.130382	1.82038	0.019	0.006	1
rad54b	0.130404	0.708873	0.157	0.11	1
nfybb	0.130509	0.720846	0.074	0.042	1
BX927333.1	0.130972	0.641895	0.167	0.12	1
si:ch73-269m23.5	0.131006	1.62774	0.019	0.006	1
aifm5	0.131006	1.45781	0.019	0.006	1
sort1a	0.131049	0.30961	0.37	0.298	1
slf1	0.131568	0.540274	0.167	0.116	1
ADAM12	0.131615	1.45781	0.046	0.022	1
ATG14	0.131628	0.90527	0.102	0.064	1
iqca1	0.131915	0.342334	0.222	0.163	1
rplp2	0.131933	0.477575	0.306	0.247	1
pex14	0.132265	0.359248	0.389	0.319	1
cep170b	0.132472	1.49845	0.065	0.036	1
plekhn1	0.13264	1.18479	0.046	0.022	1
caly	0.13264	0.519212	0.194	0.142	1
cradd	0.132645	1.50672	0.046	0.022	1
asb11	0.132743	1.37292	0.065	0.036	1
si:dkey-84h14.1.1	0.133304	1.32657	0.046	0.022	1
plekhb2	0.133304	1.32657	0.046	0.022	1
chm	0.13338	0.423864	0.241	0.18	1
rhebl1	0.133423	0.603352	0.204	0.151	1
dusp6	0.134073	0.363033	0.213	0.155	1
cers6	0.134255	0.515527	0.12	0.078	1
osbpl1a	0.134475	1.14231	0.093	0.057	1
si:dkey-108k21.14	0.1352	0.947617	0.083	0.049	1
gfra4a	0.135213	1.69485	0.056	0.029	1
svila	0.135362	1.1683	0.046	0.022	1
shroom3	0.135556	0.336851	0.481	0.418	1
tob1a	0.135776	1.45781	0.065	0.036	1
zgc:165515	0.135819	0.703972	0.13	0.087	1
si:dkey-72l17.6	0.135847	1.1683	0.046	0.022	1
med23	0.135906	0.51719	0.361	0.31	1
gabpb2b	0.135923	0.492577	0.167	0.116	1
psma5	0.136412	0.466425	0.213	0.157	1
ntn2	0.136552	0.895933	0.046	0.022	1
elk4	0.13666	0.61214	0.157	0.11	1
ttc33	0.136827	0.524926	0.167	0.117	1
apba1b	0.137107	0.706491	0.13	0.085	1
ppfia2	0.137212	0.955311	0.102	0.064	1
LO018680.1	0.137356	1.30581	0.056	0.029	1
arpc5a	0.137451	0.836323	0.102	0.064	1
zgc:110626	0.137577	0.98388	0.046	0.022	1
si:ch73-367f21.4	0.138388	0.826456	0.12	0.08	1
supt4h1	0.138438	0.640676	0.111	0.071	1
chordc1b	0.13906	0.545274	0.139	0.093	1
and3	0.139322	0.872849	0.046	0.022	1
slc2a10	0.139323	0.927297	0.046	0.022	1
recql	0.139463	0.431339	0.278	0.221	1
map6a	0.139508	0.457812	0.046	0.022	1
smyd5	0.139656	0.646845	0.231	0.178	1
ldah	0.139682	0.469884	0.148	0.101	1
unc5a	0.139963	0.757372	0.12	0.079	1
hsd17b3	0.140382	1.0793	0.065	0.036	1
c7b	0.140382	1.0793	0.065	0.036	1
serinc2	0.141381	1.13588	0.056	0.029	1
mhc1zba	0.141538	1.08858	0.056	0.029	1
tmem184ba	0.14161	0.406149	0.241	0.181	1
fstl4	0.141619	0.749992	0.083	0.049	1
yrk	0.141666	0.90527	0.074	0.043	1
trrap	0.141677	0.203197	0.852	0.804	1
htr1fa	0.141845	1.1285	0.083	0.051	1
pkd1l2a	0.142329	1.08858	0.056	0.029	1
phf2	0.142421	0.240713	0.593	0.509	1
trim25	0.142644	0.955311	0.056	0.029	1
ero1b	0.143083	1.15525	0.065	0.036	1
camkk1a	0.143132	1.45781	0.083	0.051	1
ahr2	0.143439	0.99838	0.056	0.029	1
emc8	0.143871	0.692277	0.083	0.049	1
si:ch211-194e18.2	0.14453	1.62774	0.037	0.017	1
frs2a	0.144531	0.992148	0.056	0.029	1
adgrl4	0.144531	0.992148	0.056	0.029	1
grk3	0.144814	0.427025	0.454	0.408	1
ppp3r1a	0.145006	0.664262	0.083	0.049	1
fscn2b	0.145225	0.955311	0.065	0.036	1
twf1a	0.145225	0.955311	0.065	0.036	1
pdcd6	0.145259	0.786434	0.065	0.036	1
cerk	0.145337	0.350283	0.213	0.156	1
brd2b	0.145337	0.552448	0.157	0.11	1
kcnq5b	0.145357	1.54027	0.037	0.017	1
gbe1a	0.145357	1.54027	0.037	0.017	1
CR384055.1	0.145357	1.54027	0.037	0.017	1
march5l	0.145496	0.850129	0.056	0.029	1
klhl23	0.145665	1.32657	0.074	0.044	1
si:dkey-27b3.2	0.14567	0.467462	0.204	0.149	1
mars2	0.145706	0.794847	0.111	0.072	1
dcun1d4	0.145857	0.609815	0.139	0.094	1
ctbp1	0.146165	0.298613	0.491	0.421	1
nos1apa	0.146291	1.27018	0.074	0.044	1
eme1	0.146446	0.15807	0.509	0.421	1
METTL18	0.147019	0.700382	0.111	0.072	1
slc6a18	0.147021	1.37981	0.037	0.017	1
ppm1ab	0.147099	0.597989	0.139	0.094	1
ints9	0.147243	0.741604	0.102	0.064	1
zgc:163098	0.147359	0.441323	0.333	0.274	1
chmp4bb	0.147503	0.893027	0.102	0.065	1
vipr1b	0.147586	2.3907	0.028	0.011	1
si:dkeyp-44d3.1	0.147659	1.3647	0.037	0.017	1
dnm3a	0.147659	1.3647	0.037	0.017	1
enah	0.147813	0.263009	0.667	0.637	1
sept9a	0.148046	1.33823	0.102	0.066	1
tjp1a	0.148234	0.29918	0.426	0.356	1
chrne	0.148416	0.602201	0.056	0.029	1
pbxip1b	0.148475	1.27724	0.037	0.017	1
prmt6	0.148475	1.27724	0.037	0.017	1
cct2.1	0.148573	0.562781	0.148	0.102	1
AL928657.2	0.148655	0.769756	0.093	0.057	1
eipr1	0.148796	0.689137	0.074	0.043	1
scmh1	0.149005	0.35741	0.259	0.199	1
eif4ba	0.149071	0.428064	0.269	0.211	1
gstk2	0.149105	1.9273	0.028	0.011	1
si:ch73-338o16.4	0.149319	1.11677	0.037	0.017	1
[truncated: 5,563 more rows]

## Sheet: 7. HB16hpf_DEgenes_r6
	p_val	avg_log2FC	pct.1	pct.2	p_val_adj
[truncated: 9,932 more rows]

[truncated: 6 more sheets: 8. HB13hpf_DAmotif_CHB, 9. HB13hpf_DAmotif_SC, 10, HB13hpf_DAmotif_r6, 11. HB16hpf_DAmotif_CHB, 12. HB16hpf_DAmotif_SC, 13.HB16hpf_DAmotif_r6]
