# Supplementary material for: scMultiome analysis identifies a single caudal hindbrain compartment in the developing zebrafish nervous system
Source: Neural Dev. 2024 Jul 5;19:12. doi: 10.1186/s13064-024-00189-z (PMC11225431; doi:10.1186/s13064-024-00189-z)
Supplement: Supplementary file 2 — Additional File 2: Table S2 [file 13064_2024_189_MOESM2_ESM.xlsx]

## Sheet: 1. Description
		This workbook is associated with Figure 2 and lists all genes differentially expressed in each cluster relative to all clusters present in that analysis, as follows:
		Sheet	Content
		1	Description
		2-7	List of all genes differentially expressed in the indicated cluster relative to all clusters observed in neural subset of 13hpf (rep1) dissected zebrafish hindbrains
		8-13	List of all genes differentially expressed in the indicated cluster relative to all clusters observed in neural subset of 16hpf dissected zebrafish hindbrains
		14-20	List of all genes differentially expressed in the indicated cluster relative to all clusters observed in the integrated dataset of 10hpf, 13hpf (rep1) and 16hpf neural clusters ²_x0008_·_x0000__x0000__x0000_
		The columns in each sheet contain the following information:
		Column	Information
		1	Gene name
		2	p value
		3	fold change in gene expression between the specified cluster (sample 1) and all clusters (sample 2); expressed as log2 of average for all cells in each cluster
		4	Percentage of cells in sample 1 expressing the gene
		5	Percentage of cells in sample 2 expressing the gene
		6	adjusted p value

## Sheet: 2. 13hpf_CHB.1
	p_val	avg_log2FC	pct.1	pct.2	p_val_adj
adgrl1a	7.32748e-36	2.569	0.843	0.201	1.34174e-31
arhgef28a	2.47544e-27	1.07366	0.549	0.082	4.53279e-23
zic2b	1.39936e-21	0.953339	0.843	0.256	2.56237e-17
msx1b	8.40371e-21	1.32741	0.627	0.152	1.5388e-16
rorcb	3.41284e-20	0.730897	0.49	0.086	6.24926e-16
ezra	3.23535e-19	0.46262	0.235	0.018	5.92424e-15
hs6st1a	5.61257e-18	1.28606	0.961	0.537	1.02772e-13
col7a1l	7.74932e-17	1.3041	0.745	0.271	1.41898e-12
wnt8a.1	5.47249e-16	0.560813	0.294	0.038	1.00207e-11
bicd1a	1.63328e-14	0.353459	0.294	0.041	2.9907e-10
bmp1b	2.46571e-14	0.352532	0.235	0.027	4.51495e-10
hnf1ba	7.72493e-14	0.257898	0.176	0.014	1.41451e-09
nrp1a	2.30314e-13	0.704366	0.588	0.175	4.21729e-09
akap13	4.73998e-13	1.2563	0.765	0.422	8.67937e-09
antxr1c	4.88993e-13	0.863699	0.608	0.204	8.95395e-09
dusp4	1.00208e-12	0.80397	0.529	0.16	1.8349e-08
rundc3b	3.63238e-12	0.430342	0.294	0.05	6.65125e-08
tnfrsfa	7.81639e-12	0.985526	0.706	0.314	1.43126e-07
pcca	8.7492e-12	1.2097	0.765	0.402	1.60207e-07
sema3gb	9.05121e-12	0.82455	0.647	0.251	1.65737e-07
zic3	9.11324e-12	0.373116	0.431	0.101	1.66872e-07
col12a1a	2.64919e-11	0.901959	0.843	0.428	4.85092e-07
tshz1	4.15588e-11	0.983586	0.804	0.407	7.60982e-07
pld1b	6.79471e-11	0.318621	0.255	0.042	1.24418e-06
tnfrsf21	1.07061e-10	0.997233	0.431	0.129	1.96039e-06
greb1l	1.22649e-10	0.897071	0.922	0.548	2.24582e-06
hpcal4	2.14599e-10	0.417286	0.314	0.067	3.92952e-06
wnt3a	2.47582e-10	0.605322	0.412	0.116	4.53347e-06
si:ch211-169p10.1	2.66347e-10	0.542116	0.392	0.103	4.87709e-06
gas1a	4.00883e-10	0.766195	0.686	0.317	7.34057e-06
olig4	6.45951e-10	0.355654	0.157	0.018	1.1828e-05
nxn	8.52319e-10	0.897677	0.725	0.426	1.56068e-05
wnt11	3.59758e-09	0.925284	0.647	0.307	6.58753e-05
hoxd4a	3.69935e-09	0.317539	0.294	0.066	6.77388e-05
wnt11f2	4.37065e-09	0.543385	0.353	0.093	8.0031e-05
nxph3	6.03517e-09	0.379099	0.255	0.051	0.00011051
tiam1a	7.88117e-09	0.858887	0.804	0.506	0.000144312
pax3a	9.62073e-09	0.767935	0.667	0.269	0.000176165
rassf3	1.56686e-08	0.512265	0.216	0.04	0.000286908
met	1.69825e-08	0.577227	0.549	0.204	0.000310967
sema6ba	1.84291e-08	0.437833	0.255	0.056	0.000337455
crabp2a	2.54058e-08	0.329369	0.216	0.041	0.000465205
nfyc	2.85446e-08	0.646323	0.686	0.372	0.00052268
dacha	3.28051e-08	0.858775	0.902	0.662	0.000600694
flvcr1	3.77957e-08	0.474171	0.412	0.129	0.000692077
sfrp2	6.83116e-08	0.548937	0.235	0.051	0.00125085
ZNF423	9.92913e-08	0.708938	0.725	0.433	0.00181812
mtus1a	1.03328e-07	0.37894	0.235	0.052	0.00189204
bmpr1bb	2.16207e-07	0.341257	0.275	0.071	0.00395896
kcnk5b	2.6205e-07	0.423545	0.333	0.102	0.0047984
rxraa	2.87339e-07	0.411832	0.353	0.109	0.00526146
mdkb	2.9364e-07	0.498117	0.608	0.275	0.00537683
axin2	3.24696e-07	0.540143	0.549	0.246	0.0059455
caly	4.72131e-07	0.368127	0.294	0.083	0.00864519
pdgfaa.1	9.54958e-07	0.386271	0.314	0.096	0.0174862
abca1b	1.24792e-06	0.853997	0.294	0.092	0.0228507
unc5b	1.31369e-06	0.670798	0.667	0.357	0.0240549
kcnab1a	1.86718e-06	0.488338	0.431	0.17	0.0341899
sema6dl	2.29783e-06	0.670517	0.745	0.509	0.0420757
plxdc2	2.54102e-06	0.547822	0.922	0.665	0.0465287
NAV1	2.97911e-06	0.713001	0.627	0.356	0.0545505
id2a	3.50458e-06	0.400505	0.353	0.126	0.0641724
cdon	5.37698e-06	0.551216	0.784	0.477	0.0984578
bmpr1ab	5.61693e-06	0.541965	0.902	0.707	0.102852
efna5a	6.92168e-06	0.527498	0.725	0.443	0.126743
igsf9a	7.08613e-06	0.476	0.882	0.564	0.129754
lef1	7.69584e-06	0.272356	0.412	0.158	0.140919
neo1a	8.09971e-06	0.582331	0.961	0.927	0.148314
sntb1	8.16993e-06	0.446444	0.275	0.088	0.1496
tet1	8.31321e-06	0.568729	0.471	0.229	0.152223
fgfr4	1.21266e-05	0.403523	0.569	0.274	0.22205
plekhh1	1.44733e-05	0.586004	0.902	0.759	0.26502
ppargc1a	1.46347e-05	0.327858	0.176	0.042	0.267976
eif4ea	2.12573e-05	0.30265	0.333	0.127	0.389243
boc	2.45372e-05	0.472008	0.961	0.733	0.449301
rbms1a	2.74094e-05	0.662465	0.608	0.383	0.501893
pdgfaa	3.60719e-05	0.326984	0.294	0.105	0.660512
mycn	4.70006e-05	0.47707	0.686	0.432	0.860627
map7d1a	4.75171e-05	0.500656	0.843	0.631	0.870085
cxcl18b	8.23891e-05	0.450889	0.235	0.081	1
tead1a	8.24059e-05	0.538953	0.941	0.87	1
RALGDS	9.31254e-05	0.553828	0.569	0.327	1
ror2	0.000111	0.611162	0.647	0.396	1
notch1b	0.000114858	0.413813	0.922	0.741	1
arhgap21b	0.000138133	0.459591	0.902	0.818	1
SLC39A11	0.000142436	0.285182	0.314	0.127	1
chl1a	0.000158406	0.331753	0.569	0.301	1
zbtb16b	0.00015953	0.418676	0.98	0.828	1
bcam	0.000160797	0.499166	0.451	0.229	1
ripply1	0.00016318	0.303251	0.235	0.083	1
dact2	0.000163694	0.306484	0.176	0.052	1
vgll4b	0.000184867	0.314645	0.353	0.159	1
abtb2b	0.000194447	0.305176	0.275	0.102	1
pcnx1	0.000212583	0.324315	0.51	0.276	1
si:ch211-284f22.3	0.000232367	0.49376	0.471	0.25	1
clmn	0.000276901	0.337624	0.353	0.155	1
pdlim4	0.000350788	0.39124	0.373	0.181	1
pim1	0.000357729	0.397492	0.765	0.506	1
wnt3	0.000414285	0.315441	0.647	0.373	1
nectin1b	0.000461314	0.40724	0.902	0.74	1
pax6b	0.000505134	0.254254	0.353	0.159	1
siva1	0.000575185	0.309226	0.333	0.159	1
plxna2	0.000615887	0.444063	0.51	0.288	1
rtn3	0.000638984	0.286041	0.235	0.092	1
urb2	0.000682414	0.294099	0.373	0.185	1
ptprfb	0.000688445	0.365394	1	0.909	1
fxyd6l	0.000691856	0.295721	0.451	0.24	1
meis2a.1	0.000735249	0.402429	0.51	0.3	1
cdh2	0.000748142	0.335911	1	0.953	1
igsf3	0.00081204	0.440823	0.706	0.519	1
adpgk2	0.000844388	0.279728	0.314	0.143	1
gpm6bb	0.000881309	0.386363	0.588	0.363	1
cttnbp2nlb	0.000935882	0.326683	0.235	0.096	1
fermt2	0.00104239	0.389622	0.451	0.26	1
ccnd1	0.00114376	0.502766	0.902	0.804	1
slit1a	0.00117612	0.363775	0.373	0.189	1
p3h2	0.00118053	0.642404	0.294	0.146	1
cdh6	0.00123397	0.386422	0.353	0.171	1
ptges3a	0.00124146	0.285973	0.451	0.257	1
efnb2a	0.00134984	0.418031	0.353	0.18	1
tln2a	0.00138368	0.519052	0.471	0.29	1
ctps1a	0.0014013	0.37879	0.804	0.638	1
ipo9	0.00143222	0.25197	0.392	0.204	1
yap1	0.00144098	0.407169	0.882	0.783	1
ncoa3	0.00155574	0.418096	0.706	0.528	1
chst11	0.00170146	0.26119	0.275	0.126	1
gse1	0.00173252	0.446025	0.569	0.394	1
smtnl	0.00186151	0.301809	0.216	0.089	1
rab11fip4a	0.00198896	0.393151	0.471	0.275	1
dcc	0.00212612	0.272428	0.235	0.102	1
cgnl1	0.0021593	0.314679	0.941	0.729	1
atad2b	0.00215991	0.37634	0.725	0.622	1
tenm3	0.00220111	0.346599	0.843	0.661	1
nop53	0.00222866	0.253084	0.549	0.344	1
si:dkeyp-84f3.9	0.00239621	0.271855	0.353	0.188	1
perp	0.00240044	0.328677	0.392	0.218	1
mybpha	0.00243271	0.274899	0.137	0.044	1
rpl11	0.00260351	0.319076	0.843	0.638	1
samd4a	0.00266762	0.257109	0.353	0.184	1
col15a1b	0.00284618	0.316277	0.412	0.236	1
rnf38	0.00286639	0.306685	0.784	0.611	1
lrch4	0.00298575	0.330222	0.784	0.578	1
igsf9b	0.00307052	0.295517	0.373	0.206	1
pde4ca	0.0031384	0.311638	0.176	0.069	1
akap12b	0.00333088	0.440401	0.843	0.721	1
foxp1b	0.00357944	0.337279	0.765	0.544	1
scrib	0.00379009	0.325492	0.745	0.59	1
znrf3	0.00403106	0.297762	0.882	0.822	1
h3f3b.1	0.00442782	0.317897	0.549	0.379	1
fign	0.00483846	0.29689	0.667	0.501	1
rrp12	0.00523532	0.274846	0.471	0.289	1
tnika	0.00543827	0.384392	0.549	0.395	1
sema6e	0.00545881	0.566974	0.412	0.253	1
gas1b	0.00578683	0.292152	0.569	0.382	1
wdr46	0.00580125	0.31716	0.275	0.142	1
frmd4ba	0.00598939	0.5536	0.804	0.681	1
ehd1b	0.00619302	0.35139	0.176	0.075	1
setbp1	0.00670861	0.269777	0.51	0.33	1
epc1a	0.00689422	0.355604	0.49	0.315	1
dhrs11a	0.00773385	0.310579	0.275	0.145	1
rfx4	0.00853306	0.360118	0.922	0.82	1
ece2a	0.00876919	0.358392	0.451	0.294	1
FO704772.3	0.0089107	0.327419	0.706	0.544	1
ches1	0.00918751	0.376987	0.569	0.427	1
tpbga	0.00926735	0.257808	0.235	0.115	1
rapgef1b	0.00975675	0.259334	0.471	0.309	1
h2az2b	0.00982559	0.343402	0.725	0.622	1
sema4c	0.0101204	0.419454	0.51	0.354	1
slc7a7	0.0120269	0.478403	0.549	0.452	1
sptbn2	0.0121466	0.324066	0.235	0.121	1
mych	0.013232	0.318064	0.451	0.3	1
rarab	0.0138477	0.30111	0.49	0.346	1
rfx2	0.0144457	0.256298	0.922	0.799	1
slc25a25a	0.0146546	0.345501	0.275	0.156	1
si:ch211-155k24.9	0.0152125	0.281278	0.529	0.38	1
tle2a	0.015296	0.339115	0.608	0.511	1
tmem108	0.0156258	0.283005	0.569	0.404	1
osbpl10b	0.0157747	0.297779	0.49	0.335	1
xylt1	0.0158953	0.351663	0.725	0.561	1
tram1	0.0160921	0.257652	0.471	0.324	1
kpna6	0.016417	0.275407	0.333	0.207	1
neo1b	0.0169377	0.288553	0.667	0.526	1
mki67	0.0187286	0.27117	0.824	0.71	1
rps5	0.0193186	0.393924	0.706	0.595	1
sema4ba	0.0194289	0.281141	0.294	0.17	1
tgfbr1a	0.019934	0.262856	0.373	0.231	1
si:dkey-154b15.1	0.0229293	0.316277	0.412	0.29	1
ZNF335	0.0231404	0.290469	0.569	0.424	1
AL935186.10	0.0245073	0.286186	0.333	0.215	1
fzd10	0.0249557	0.255522	0.314	0.191	1
pleca	0.0253888	0.410682	0.608	0.489	1
nsd2	0.0256008	0.294871	0.51	0.39	1
rpl9	0.0261968	0.268931	0.569	0.457	1
gtdc1	0.0266752	0.29029	0.333	0.208	1
luzp1	0.0267755	0.318792	0.49	0.337	1
rev3l	0.0269406	0.261774	0.392	0.269	1
gli3	0.0279375	0.304887	0.961	0.901	1
arhgap42a	0.0292017	0.321653	0.353	0.234	1
ror1	0.0310742	0.251299	0.471	0.335	1
cnbpa	0.0343088	0.25362	0.412	0.29	1
fat1a	0.0346512	0.339061	0.863	0.839	1
mt-co1	0.0348559	0.437606	0.51	0.354	1
asap2a	0.0374321	0.376324	0.608	0.491	1
hnrnpl	0.037476	0.287523	0.588	0.456	1
tmem198a	0.04046	0.276598	0.471	0.343	1
si:dkey-195m11.8	0.0404681	0.277631	0.824	0.69	1
gli2b	0.040704	0.255229	0.529	0.395	1
tpra	0.0444108	0.29195	0.549	0.43	1
mcm3	0.0457539	0.258515	0.412	0.29	1
rplp1	0.0476518	0.286103	0.843	0.769	1
wdr5	0.0497342	0.252697	0.373	0.279	1
dag1	0.049917	0.253401	0.98	0.956	1
pnrc2	0.0504767	0.250895	0.843	0.725	1
CR848788.2	0.0537688	0.283528	0.373	0.28	1
rps18	0.0546366	0.286177	0.765	0.671	1
atp1b3a	0.0550496	0.269908	0.196	0.112	1
rpl7a	0.0554244	0.280246	0.824	0.726	1
dusp19b	0.0573857	0.541266	0.765	0.727	1
rps25	0.0591729	0.322682	0.745	0.634	1
ckap5	0.0671974	0.268168	0.412	0.325	1
rrm2.1	0.0675364	0.303871	0.725	0.69	1
rab44	0.0680324	0.268155	0.294	0.205	1
rps28	0.0687292	0.259989	0.725	0.633	1
afdna	0.0704776	0.257366	0.804	0.775	1
mcm2	0.0707002	0.290977	0.431	0.339	1
brwd3	0.0724159	0.25108	0.392	0.277	1
bach2b	0.0727711	0.282443	0.686	0.605	1
elf1	0.0741434	0.25428	0.392	0.293	1
kdm5bb	0.0757394	0.26401	0.471	0.393	1
smarcc1a	0.0831765	0.252414	0.549	0.456	1
draxin	0.0833324	0.296055	0.137	0.075	1
hsd17b12a	0.0868912	0.399748	0.255	0.184	1
her2	0.0910472	0.278075	0.51	0.4	1
rps6	0.0959171	0.260888	0.745	0.692	1
ankhd1	0.0991646	0.28523	0.706	0.672	1
rpf1	0.10124	0.291404	0.549	0.507	1
galnt7	0.102116	0.252773	0.529	0.451	1
si:ch211-244o22.2	0.113413	0.264022	0.294	0.212	1
castor2	0.125275	0.254395	0.569	0.493	1
zdhhc14	0.130606	0.259955	0.392	0.299	1
usp10	0.134216	0.288895	0.549	0.479	1
CR352220.2	0.141195	0.320128	0.392	0.32	1
rps23	0.141199	0.314457	0.627	0.607	1
tgif1	0.157839	0.281306	0.49	0.455	1
plekha5	0.161494	0.297687	0.353	0.275	1
cdc25b	0.161909	0.320013	0.529	0.461	1
matr3l1.1.1	0.167284	0.284448	0.431	0.354	1
zgc:110796	0.172266	0.296126	0.471	0.413	1
rnf44	0.173267	0.257109	0.725	0.654	1
irs2a	0.187374	0.262008	0.176	0.12	1
zcchc7	0.216273	0.251153	0.608	0.544	1
si:ch211-288g17.3	0.218799	0.256648	0.51	0.454	1
zgc:92242	0.223694	0.290701	0.392	0.329	1
rps24	0.250852	0.252871	0.549	0.566	1
si:ch211-66k16.28	0.252547	0.258468	0.176	0.128	1
rpl36	0.263497	0.333719	0.765	0.689	1
mpp6a	0.306264	0.29598	0.392	0.347	1
her15.2	0.313794	0.360492	0.314	0.275	1
foxp1a	0.335291	0.283686	0.49	0.439	1
agap3	0.350252	0.28271	0.431	0.429	1
mt-cyb	0.525105	0.262113	0.294	0.269	1
rps29	0.609835	0.276403	0.667	0.642	1
mt-atp6	0.628486	0.419092	0.294	0.283	1

## Sheet: 3. 13hpf_CHB.2
	p_val	avg_log2FC	pct.1	pct.2	p_val_adj
rorcb	2.58097e-21	0.767364	0.522	0.086	4.72601e-17
cygb1	1.43945e-18	0.475486	0.326	0.037	2.63578e-14
npb	3.31811e-16	0.309108	0.174	0.01	6.07579e-12
col7a1l	3.71922e-15	0.982863	0.804	0.271	6.81026e-11
ncam1b	1.62628e-14	1.28723	0.848	0.387	2.97788e-10
fabp7a	2.87537e-14	0.344789	0.152	0.009	5.26508e-10
hoxd4a	3.47766e-14	0.474404	0.37	0.063	6.36794e-10
hpcal4	3.89792e-14	0.693953	0.37	0.065	7.13748e-10
dusp4	1.144e-13	1.13302	0.543	0.162	2.09478e-09
nxph3	1.11478e-12	0.823983	0.304	0.05	2.04128e-08
pcdh11.1	2.06311e-12	0.999373	0.478	0.124	3.77776e-08
slc6a9	2.38199e-12	0.755436	0.5	0.135	4.36166e-08
wnt11	2.44433e-12	1.00194	0.739	0.304	4.47582e-08
plekhh1	4.34948e-12	1.01974	0.978	0.756	7.96434e-08
nrp2b	4.65368e-10	0.788311	0.587	0.208	8.52135e-06
dacha	1.164e-09	1.05856	0.935	0.662	2.1314e-05
ncoa3	1.18793e-09	0.869735	0.826	0.523	2.17521e-05
cspg5a	3.25996e-09	0.812909	0.783	0.409	5.96932e-05
col11a1b	4.80593e-09	0.709099	0.435	0.134	8.80015e-05
cgnl1	5.91595e-09	0.769344	0.935	0.73	0.000108327
greb1l	7.00663e-09	0.895819	0.826	0.555	0.000128298
mtus1a	7.62125e-09	0.469976	0.261	0.052	0.000139553
hspg2	9.48042e-09	0.96674	0.783	0.405	0.000173596
rundc3b	1.03433e-08	0.544701	0.261	0.053	0.000189397
pleca	1.19025e-08	0.921382	0.783	0.481	0.000217947
flvcr1	1.39424e-08	0.683871	0.413	0.131	0.000255299
bicd1a	1.6411e-08	0.394242	0.239	0.045	0.000300501
sdk1b	1.767e-08	0.60914	0.457	0.148	0.000323555
thsd7ba	1.79474e-08	0.580998	0.37	0.105	0.000328635
prickle2b	4.62178e-08	0.811529	0.674	0.322	0.000846294
plxna2	8.53412e-08	0.703981	0.63	0.283	0.00156268
dsc2l	9.61405e-08	0.421636	0.174	0.028	0.00176043
pkd1b	1.46119e-07	0.658181	0.587	0.233	0.00267558
col12a1a	2.71587e-07	0.731463	0.739	0.436	0.00497303
pld1b	3.16008e-07	0.331022	0.217	0.045	0.00578642
pax3a	3.7249e-07	0.750308	0.609	0.274	0.00682066
si:dkey-56f14.4	3.85018e-07	0.275015	0.196	0.038	0.00705006
fam49al	3.96748e-07	0.580028	0.391	0.133	0.00726485
plch1	5.4723e-07	0.589454	0.957	0.81	0.0100203
hs6st1a	6.85505e-07	0.677348	0.826	0.546	0.0125523
wnt4	7.73356e-07	0.530004	0.609	0.27	0.0141609
C7H16orf87	7.94342e-07	0.552021	0.609	0.293	0.0145452
met	8.47248e-07	0.467905	0.522	0.207	0.015514
glud1b	9.82569e-07	0.255241	0.217	0.048	0.0179918
eme1	1.2586e-06	0.683939	0.652	0.365	0.0230462
nat8l	1.3228e-06	0.767196	0.783	0.586	0.0242218
tshz1	1.66844e-06	0.813896	0.696	0.415	0.0305507
hapln1a	2.13121e-06	0.588177	0.348	0.112	0.0390247
zeb1b	3.58283e-06	0.621801	0.935	0.673	0.0656051
stox2a	4.13455e-06	0.341705	0.304	0.094	0.0757078
chl1a	4.68089e-06	0.804764	0.609	0.301	0.0857119
tnfrsf21	4.68536e-06	0.558803	0.37	0.134	0.0857936
tenm4	7.16027e-06	0.765342	0.891	0.763	0.131112
vash2	8.53274e-06	0.635113	0.717	0.428	0.156243
negr1	2.87942e-05	0.538111	0.935	0.73	0.52725
hoxd3a	3.26311e-05	0.264418	0.391	0.146	0.597508
ccnd1	3.93118e-05	0.483524	0.913	0.804	0.719838
npc1	4.14802e-05	0.51027	0.435	0.208	0.759543
phldb2a	4.43171e-05	0.255241	0.174	0.042	0.81149
robo4	4.75064e-05	0.513784	0.435	0.206	0.869889
gnav1	5.64354e-05	0.269246	0.283	0.096	1
notch1b	5.66665e-05	0.476376	0.891	0.743	1
tmem108	6.34766e-05	0.64359	0.63	0.402	1
fxyd6l	8.15029e-05	0.505564	0.478	0.24	1
si:ch211-286o17.1	9.15721e-05	0.455315	0.587	0.32	1
kif4	9.75296e-05	0.408387	0.5	0.256	1
gpt2	9.82294e-05	0.429255	0.348	0.145	1
nos1apa.1	0.000189498	0.532706	0.848	0.681	1
fn1a	0.000209299	0.287628	0.174	0.049	1
sema3gb	0.000212325	0.330969	0.522	0.26	1
hs3st3b1b	0.000221564	0.43901	0.717	0.469	1
pdlim4	0.000222607	0.453193	0.391	0.181	1
fgfr3	0.000247385	0.408697	0.739	0.461	1
si:ch211-266k8.4	0.000309745	0.25294	0.261	0.095	1
fhod3b	0.000377054	0.423788	0.5	0.265	1
si:dkey-205h13.1	0.000411313	0.489262	0.457	0.244	1
sall1a	0.00046076	0.378528	0.413	0.195	1
sntb1	0.000465387	0.435796	0.239	0.091	1
mmrn2b	0.000526757	0.27927	0.261	0.102	1
rxraa	0.000529177	0.317991	0.283	0.114	1
tox3	0.000570761	0.337162	0.652	0.379	1
irx4b	0.000578373	0.263381	0.174	0.053	1
sema5ba	0.00061584	0.593754	0.761	0.577	1
trrap	0.000645284	0.366756	0.957	0.728	1
kpna4	0.000649517	0.326991	0.435	0.23	1
zfhx3	0.000723491	0.435713	0.587	0.361	1
ogdha	0.000726776	0.452633	0.717	0.525	1
hmgn2	0.000740591	0.456077	0.717	0.509	1
rgcc	0.000793358	0.279809	0.261	0.104	1
LO018022.1	0.000837802	0.268209	0.326	0.146	1
auts2b	0.000872004	0.411076	0.609	0.377	1
sox6	0.000937442	0.501503	0.435	0.249	1
NAV1	0.000946941	0.487355	0.565	0.361	1
irx1b	0.00104392	0.374474	0.261	0.104	1
nrxn3a	0.00132192	0.408865	0.391	0.208	1
cadm1a	0.00150878	0.516475	0.913	0.767	1
col4a5	0.00167304	0.4682	0.543	0.368	1
fam102aa	0.00190983	0.417034	0.5	0.309	1
slc25a5	0.00198686	0.345379	0.826	0.614	1
hmga1a	0.00202379	0.325323	0.891	0.815	1
nucks1a	0.00208489	0.42958	0.674	0.498	1
efnb3a	0.00215184	0.366172	0.413	0.225	1
frmd4ba	0.00235424	0.377973	0.783	0.683	1
gfap	0.00237676	0.394186	0.652	0.44	1
wwtr1	0.00251497	0.355633	0.543	0.347	1
chaf1a	0.0025216	0.414161	0.696	0.581	1
fzd7a	0.00267887	0.313491	0.543	0.348	1
zbtb16b	0.00291127	0.417783	0.935	0.831	1
sall4	0.00292737	0.542049	0.761	0.631	1
cdan1	0.00293301	0.260993	0.283	0.133	1
ctdp1	0.00296204	0.455315	0.913	0.814	1
slc25a21	0.00315892	0.495926	0.587	0.433	1
plekha5	0.003412	0.523263	0.435	0.271	1
prelid3b	0.00354564	0.276863	0.348	0.179	1
egfl6	0.00395191	0.322034	0.304	0.154	1
zzz3	0.00425053	0.262266	0.543	0.355	1
appb	0.00428268	0.270909	0.413	0.236	1
si:dkey-151g10.6	0.00430228	0.419065	0.957	0.912	1
arhgef10la	0.00436748	0.331786	0.652	0.459	1
alyref	0.00457562	0.26729	0.391	0.223	1
ppp2r2ab	0.00460739	0.335955	0.457	0.273	1
sorbs2b	0.00469945	0.339639	0.609	0.39	1
mapre3a	0.00473751	0.255046	0.217	0.09	1
efemp2b	0.00494548	0.26782	0.196	0.08	1
ptges3a	0.00502864	0.266472	0.435	0.259	1
arhgef10lb	0.00533618	0.340597	0.609	0.41	1
tiam1a	0.00537896	0.38606	0.696	0.513	1
map7d1a	0.00568389	0.312617	0.826	0.633	1
nudt12	0.00569531	0.287917	0.196	0.083	1
ppp2r5cb	0.00583679	0.275359	0.5	0.32	1
rac1a	0.00587004	0.32175	0.435	0.262	1
celsr1a	0.00601419	0.38889	0.63	0.458	1
pim1	0.0063909	0.335339	0.652	0.513	1
nav2b	0.00679859	0.306374	0.587	0.403	1
zgc:66472	0.00701466	0.268629	0.326	0.171	1
e2f8	0.00738905	0.291616	0.348	0.183	1
si:ch211-214c7.4	0.00795711	0.309967	0.565	0.396	1
dixdc1b	0.00820405	0.32657	0.348	0.2	1
bcar3	0.00871808	0.369792	0.565	0.395	1
upf1	0.00877195	0.267531	0.609	0.42	1
coq10b	0.00907161	0.265991	0.304	0.163	1
SLC39A11	0.00912733	0.263702	0.261	0.131	1
rab11fip3	0.00917848	0.357677	0.565	0.371	1
rps12	0.00956807	0.384872	0.87	0.758	1
st8sia1	0.00975044	0.261526	0.283	0.149	1
igsf3	0.0108154	0.454314	0.674	0.522	1
pcnx1	0.0113333	0.317049	0.435	0.281	1
chst11	0.0114308	0.284373	0.261	0.127	1
tnrc6c1	0.0121804	0.378138	0.63	0.53	1
arrdc2	0.0123096	0.291616	0.326	0.188	1
rrm1	0.0124623	0.284705	0.565	0.408	1
pot1	0.0130213	0.303947	0.348	0.201	1
si:ch211-188f17.1	0.0131232	0.326001	0.152	0.061	1
gtf3c3	0.013809	0.25933	0.413	0.254	1
cxadr	0.0157002	0.366172	0.826	0.721	1
ep400	0.0161094	0.330833	0.565	0.41	1
mknk2b	0.0164809	0.372975	0.674	0.622	1
si:ch211-196c10.15	0.0166015	0.258964	0.783	0.702	1
nectin1b	0.0173322	0.392674	0.783	0.747	1
rp9	0.0188532	0.265139	0.304	0.18	1
rpl24	0.0194894	0.356323	0.652	0.509	1
tmsb4x	0.0204225	0.520571	0.783	0.702	1
pdcd11	0.0206898	0.358018	0.543	0.395	1
nphs1	0.0209451	0.369549	0.239	0.129	1
pcna	0.0210377	0.266052	0.674	0.508	1
pvrl2l	0.0212568	0.262071	0.935	0.789	1
robo1	0.0217814	0.343076	0.978	0.864	1
si:ch73-386h18.1	0.021851	0.313257	0.609	0.486	1
dlgap5	0.0219848	0.263549	0.761	0.571	1
rad51ap1	0.0220325	0.329917	0.174	0.084	1
hist1h4l.6	0.02367	0.258964	0.652	0.507	1
ncam1a	0.0238573	0.420133	0.87	0.9	1
si:ch211-216b21.2	0.0238616	0.511515	0.239	0.132	1
BX511034.7	0.0240731	0.265991	0.283	0.162	1
cul3a	0.0246357	0.259894	0.478	0.332	1
rpl17	0.0248536	0.295209	0.761	0.634	1
asap3	0.0249663	0.286633	0.283	0.167	1
mki67	0.0250495	0.259291	0.804	0.711	1
meis2a.1	0.0254498	0.329109	0.435	0.305	1
cnot10	0.0257042	0.354103	0.37	0.247	1
znf574	0.0261939	0.274571	0.304	0.187	1
rrm2.1	0.0263831	0.410175	0.826	0.685	1
pds5b	0.0265124	0.28151	0.565	0.435	1
galnt7	0.0265945	0.305662	0.587	0.448	1
banf1	0.0279325	0.270909	0.37	0.242	1
abca1b	0.0280014	0.310138	0.196	0.098	1
si:dkey-195m11.8	0.0289652	0.310647	0.761	0.694	1
hdgfl2	0.0292303	0.272543	0.413	0.288	1
tprn	0.0312346	0.260029	0.37	0.237	1
rpl32	0.0331535	0.337478	0.783	0.692	1
luc7l3	0.0331688	0.343646	0.348	0.247	1
poc1b	0.0347553	0.287877	0.326	0.215	1
ep300a	0.0375219	0.268711	0.565	0.459	1
tuba8l	0.0377058	0.36588	0.761	0.67	1
pho	0.0386543	0.344916	0.543	0.414	1
arid1b	0.0397329	0.29505	0.696	0.551	1
lin28a	0.0411571	0.285549	0.913	0.827	1
znf710a	0.0411852	0.303975	0.457	0.338	1
ppp1r21	0.0417649	0.299593	0.478	0.378	1
rpl39	0.0466625	0.252557	0.696	0.655	1
pak2a	0.0477176	0.32657	0.304	0.201	1
pax7b	0.0478724	0.280315	0.196	0.106	1
baz1b	0.0480268	0.304654	0.478	0.375	1
phf21ab	0.0487176	0.264196	0.522	0.395	1
arvcfb	0.0499392	0.332407	0.826	0.706	1
slc7a3b	0.0500886	0.31243	0.457	0.342	1
pax3b	0.0503827	0.260709	0.174	0.09	1
stat2	0.0527292	0.25964	0.239	0.144	1
rpl35	0.0546097	0.3248	0.674	0.61	1
lmnb1	0.0553629	0.305868	0.478	0.373	1
nusap1	0.057857	0.307391	0.435	0.308	1
ddr1	0.0586536	0.286515	0.739	0.631	1
rad18	0.0592034	0.258482	0.543	0.388	1
dclk2a	0.0604506	0.250605	0.37	0.24	1
wdr36	0.0616303	0.301044	0.543	0.452	1
kdm2ba	0.0641387	0.311866	0.565	0.487	1
terf1	0.0686968	0.273285	0.283	0.191	1
dido1	0.0696107	0.283019	0.717	0.662	1
efnb3b	0.0730442	0.309409	0.739	0.671	1
ctnna1	0.0764485	0.25314	0.87	0.74	1
uacaa	0.079701	0.252839	0.304	0.205	1
stag1a	0.0871206	0.304335	0.413	0.31	1
ipo7	0.0876505	0.344235	0.717	0.702	1
BX548028.1	0.0904201	0.366281	0.435	0.362	1
rad21a	0.0915578	0.261428	0.435	0.33	1
rpf1	0.0920808	0.307059	0.565	0.507	1
abca3b	0.0973572	0.298992	0.565	0.478	1
fam172a	0.108417	0.279767	0.674	0.595	1
nup205	0.108551	0.256086	0.261	0.179	1
pim2	0.110753	0.271785	0.304	0.221	1
rpl4	0.113587	0.257189	0.565	0.473	1
btf3	0.115748	0.259087	0.457	0.363	1
ZNF335	0.11691	0.283793	0.522	0.427	1
mlxip	0.124866	0.284572	0.435	0.351	1
si:ch211-153a8.4	0.12602	0.2823	0.478	0.392	1
sh2b1	0.12625	0.268256	0.457	0.381	1
ccne2	0.132495	0.383329	0.478	0.416	1
ncl	0.148727	0.259291	0.783	0.702	1
elavl1b	0.150094	0.254902	0.543	0.482	1
ralgps2	0.150477	0.407391	0.609	0.559	1
rfx7a	0.160949	0.260443	0.196	0.134	1
malrd1	0.17041	0.301566	0.283	0.206	1
lig1	0.173966	0.262873	0.543	0.476	1
azin1a	0.174028	0.316505	0.5	0.444	1
mt-co2	0.192157	0.336428	0.5	0.427	1
eif3ba	0.212784	0.266063	0.304	0.243	1
slc38a4	0.232788	0.257017	0.717	0.69	1
eef1g	0.23735	0.281415	0.609	0.598	1
jade3	0.238852	0.272137	0.391	0.337	1
tmpoa	0.244628	0.262347	0.348	0.304	1
mta1	0.257951	0.252674	0.478	0.425	1
rpl13a	0.259624	0.271082	0.587	0.554	1
nrarpa	0.261491	0.299177	0.609	0.633	1
phf21aa	0.341661	0.279105	0.391	0.351	1
wdr18	0.433301	0.308834	0.587	0.592	1
rplp2l	0.461471	0.256772	0.804	0.77	1
mt-co3	0.626004	0.345749	0.283	0.365	1

## Sheet: 4. 13hpf_CHB.3
	p_val	avg_log2FC	pct.1	pct.2	p_val_adj
ncam1b	1.30689e-15	1.35428	0.921	0.388	2.39304e-11
mcama	3.8743e-12	0.650228	0.368	0.067	7.09423e-08
rnf220a	1.67566e-11	0.983166	0.974	0.499	3.06831e-07
ptprfa	6.50862e-11	0.535279	0.474	0.11	1.19179e-06
col12a1a	2.70127e-10	1.00074	0.842	0.434	4.94629e-06
chl1a	3.57661e-10	1.06075	0.737	0.298	6.54912e-06
sp8a	4.16431e-10	0.507604	0.316	0.058	7.62528e-06
sall1a	1.14793e-09	0.666874	0.579	0.19	2.10198e-05
tinagl1	3.65634e-09	0.523057	0.421	0.103	6.69512e-05
pld1b	4.34826e-09	0.345996	0.263	0.045	7.9621e-05
si:ch73-265d7.2	1.50891e-08	0.506461	0.237	0.039	0.000276296
sulf2a	6.87082e-08	0.623366	0.395	0.107	0.00125812
ptch2	7.45726e-08	0.719745	0.684	0.305	0.0013655
cdh7a	2.35774e-07	0.729013	0.553	0.216	0.00431725
adamts3	3.03e-07	1.2068	0.605	0.263	0.00554823
dusp4	3.46819e-07	0.771487	0.474	0.168	0.00635061
gpm6aa	3.48397e-07	0.539828	0.237	0.047	0.00637949
flvcr1	3.73179e-07	0.626893	0.421	0.133	0.00683328
qkib	4.14868e-07	0.832966	0.789	0.451	0.00759664
gli1	4.54924e-07	0.64676	0.5	0.189	0.00833011
bicc2	4.60616e-07	0.287282	0.447	0.134	0.00843434
wnt7ab	7.31283e-07	0.335517	0.184	0.031	0.0133905
pkd1b	9.71065e-07	0.640104	0.579	0.237	0.0177812
ntn1a	9.98095e-07	0.579856	0.816	0.408	0.0182761
si:dkey-35m8.1	1.93686e-06	0.654832	0.474	0.184	0.0354659
CU468723.4	2.3625e-06	0.321928	0.368	0.11	0.0432598
tiparp	2.39023e-06	0.38443	0.368	0.113	0.0437674
gnai1	3.01469e-06	0.409614	0.395	0.13	0.055202
col11a1a	3.57585e-06	0.336009	0.474	0.169	0.0654774
sgk1	5.63257e-06	0.610229	0.447	0.177	0.103138
dnmbp	5.93993e-06	0.655957	0.553	0.27	0.108766
nup210	7.14774e-06	0.408885	0.737	0.373	0.130882
SLC39A11	7.60853e-06	0.528325	0.368	0.127	0.13932
thsd7ba	7.7397e-06	0.525618	0.342	0.109	0.141722
pcdh1b	8.81808e-06	0.553797	0.5	0.207	0.161468
bloc1s2	9.70366e-06	0.255692	0.263	0.068	0.177684
dixdc1b	9.93099e-06	0.483634	0.474	0.196	0.181846
sulf2b	1.18693e-05	0.586215	0.342	0.111	0.217339
tshz1	1.31312e-05	0.544055	0.737	0.416	0.240446
hey2	2.0852e-05	0.252331	0.158	0.03	0.381821
kdm7aa	2.16384e-05	0.364683	0.474	0.192	0.39622
cadm3	2.21645e-05	0.393227	0.395	0.143	0.405854
rxraa	2.46208e-05	0.389455	0.342	0.113	0.450832
col7a1l	4.81272e-05	0.572251	0.605	0.284	0.881256
phldb2a	4.93298e-05	0.347495	0.184	0.043	0.903279
sema4ba	5.02577e-05	0.450692	0.421	0.167	0.920269
egfra	5.16928e-05	0.37487	0.368	0.13	0.946547
prickle2b	5.75647e-05	0.555766	0.632	0.327	1
vat1	6.16318e-05	0.379169	0.447	0.183	1
raraa	6.87339e-05	0.302168	0.553	0.236	1
plekhh1	6.94767e-05	0.647602	0.947	0.759	1
mtus1a	8.1957e-05	0.35433	0.211	0.056	1
arl5c	8.74797e-05	0.398848	0.447	0.195	1
ctdspl3	9.27403e-05	0.365284	0.368	0.144	1
sema5ba	9.63811e-05	0.565129	0.842	0.576	1
crabp2a	0.000105241	0.39253	0.184	0.045	1
epha4b	0.00010734	0.544024	0.816	0.532	1
ggt1a	0.00011621	0.290709	0.211	0.057	1
lix1	0.000133551	0.570721	0.237	0.072	1
sall4	0.000138672	0.558795	0.816	0.629	1
osmr	0.000141619	0.310929	0.158	0.036	1
si:dkey-205h13.1	0.000148581	0.726982	0.474	0.246	1
BX470137.2	0.000152588	0.433569	0.605	0.33	1
hoxd4a	0.000189122	0.270266	0.237	0.071	1
fam102aa	0.000191409	0.5542	0.579	0.307	1
fam122b	0.00020632	0.3266	0.421	0.181	1
ddr1	0.000216791	0.528887	0.895	0.625	1
rassf8b	0.000227911	0.669527	0.605	0.372	1
tiam1a	0.000256002	0.514137	0.763	0.512	1
sdk1b	0.000257584	0.369768	0.368	0.155	1
fsta	0.000262674	0.36257	0.447	0.2	1
plch1	0.000269023	0.641784	0.921	0.812	1
nup37	0.000278341	0.32141	0.421	0.184	1
dacha	0.00033436	0.62783	0.842	0.668	1
plcb3	0.000335555	0.279778	0.263	0.088	1
bcar3	0.000346062	0.504043	0.658	0.393	1
uqcc1	0.000360414	0.287743	0.316	0.12	1
meis1b	0.000385306	0.506011	0.868	0.611	1
pdlim4	0.000390207	0.442423	0.395	0.183	1
ccdc85ca	0.000390854	0.418526	0.789	0.557	1
asap3	0.000413316	0.371183	0.395	0.163	1
vmp1	0.00044211	0.504589	0.421	0.197	1
tmem47	0.000448144	0.502748	0.579	0.318	1
ppp2r2d	0.00050603	0.345866	0.553	0.297	1
notch1b	0.000528925	0.549827	0.921	0.743	1
efemp2b	0.000601764	0.288223	0.237	0.079	1
prrg1	0.000623053	0.322196	0.342	0.144	1
meis2a.1	0.000668386	0.37025	0.553	0.302	1
slc25a21	0.000673407	0.58579	0.632	0.432	1
kif2c	0.000784239	0.451664	0.579	0.343	1
cdr2a	0.000861539	0.267369	0.237	0.081	1
col2a1a	0.000902889	0.331685	0.658	0.387	1
tanc1b	0.000985468	0.4975	0.789	0.658	1
cadm1a	0.0010146	0.504917	0.974	0.765	1
fgd4a	0.00102513	0.346709	0.421	0.202	1
rarab	0.00115137	0.37009	0.579	0.344	1
hapln1a	0.0011591	0.352562	0.289	0.116	1
hspg2	0.0011693	0.535974	0.632	0.414	1
rasgrp3	0.00118616	0.310635	0.316	0.128	1
tmeff1b	0.00137808	0.481797	0.579	0.384	1
tmsb4x	0.00137816	0.41956	0.842	0.701	1
gpc4	0.00143352	0.326718	0.921	0.685	1
ube2e2	0.00145393	0.313499	0.474	0.247	1
klf8	0.00153519	0.331206	0.658	0.393	1
shprh	0.00154824	0.293196	0.421	0.206	1
esr1	0.0015649	0.312939	0.158	0.045	1
nectin3b	0.00159529	0.549488	0.684	0.544	1
hmga2	0.00159787	0.417235	0.474	0.279	1
pou3f2b	0.00160131	0.370929	0.5	0.274	1
rasgef1ba	0.00163614	0.443366	0.711	0.473	1
gng2	0.00166295	0.28606	0.395	0.185	1
msh6	0.00181223	0.409324	0.605	0.39	1
nlgn3a	0.00189777	0.294113	0.316	0.133	1
plekhm3	0.00194039	0.361215	0.289	0.126	1
lrig1	0.00195905	0.360187	0.947	0.727	1
atp1b3b	0.00199904	0.250837	0.316	0.135	1
cntfr	0.00200184	0.426259	0.921	0.888	1
sh3bp4a	0.00200197	0.430944	0.5	0.299	1
meis3	0.00204054	0.31887	0.263	0.107	1
cspg5a	0.00208978	0.443116	0.632	0.419	1
zdhhc14	0.00212014	0.300682	0.526	0.295	1
casp8ap2	0.00214072	0.283072	0.395	0.192	1
cgnl1	0.00220654	0.380365	0.921	0.732	1
myh14	0.00242878	0.450405	0.553	0.334	1
rab11fip4a	0.00247121	0.29413	0.5	0.276	1
vash2	0.00260778	0.391705	0.658	0.433	1
crb1	0.00292692	0.488594	0.579	0.385	1
rlim	0.00294925	0.250603	0.289	0.124	1
nkd1	0.00295008	0.435667	0.658	0.43	1
sub1b	0.00314279	0.253356	0.289	0.127	1
adpgk2	0.00325369	0.264371	0.316	0.146	1
efcc1	0.00356471	0.332973	0.263	0.114	1
psmb2	0.0036441	0.250434	0.395	0.198	1
eml1	0.00377671	0.291148	0.316	0.146	1
adarb1b	0.00396126	0.312523	0.895	0.704	1
lamb2	0.00397672	0.39672	0.684	0.412	1
zfhx3	0.00404125	0.371183	0.579	0.363	1
cacnb4b	0.00407073	0.331092	0.158	0.052	1
parp12b	0.00407535	0.281491	0.395	0.204	1
sae1	0.00411989	0.396873	0.263	0.121	1
akap12b	0.00423843	0.35081	0.921	0.719	1
syne1a	0.00472417	0.29352	0.289	0.129	1
xpo1a	0.00480717	0.500799	0.632	0.507	1
stag1a	0.00482101	0.284729	0.526	0.306	1
col4a5	0.00504385	0.365181	0.579	0.368	1
brsk2b	0.00506745	0.637944	0.526	0.371	1
neil3	0.00510524	0.270784	0.342	0.172	1
ncoa3	0.00539012	0.476637	0.658	0.533	1
eif5a2	0.00539693	0.29956	0.553	0.349	1
tgif1	0.00540973	0.33795	0.658	0.448	1
hmgn3	0.0055904	0.359996	0.342	0.175	1
tcf7l1b	0.00615826	0.332355	0.605	0.377	1
sipa1l3	0.00632428	0.380015	0.763	0.557	1
ripor2	0.00677017	0.311087	0.342	0.178	1
dkc1	0.00714876	0.333807	0.711	0.553	1
lamb2l	0.007182	0.350448	0.658	0.432	1
fam49al	0.00728658	0.438496	0.289	0.139	1
tasorb	0.00732882	0.469882	0.421	0.266	1
armc8	0.00760615	0.281912	0.184	0.071	1
pold1	0.00776731	0.29956	0.263	0.12	1
ninl	0.0080739	0.259243	0.368	0.194	1
igdcc3	0.00807585	0.440221	0.263	0.126	1
nat8l	0.00810301	0.403035	0.763	0.589	1
ATP9A	0.00844995	0.403124	0.395	0.227	1
nrxn3a	0.00888488	0.466863	0.368	0.211	1
mak16	0.00898673	0.270147	0.447	0.263	1
junbb	0.00921146	0.310908	0.526	0.32	1
sorbs2b	0.00937355	0.277847	0.632	0.391	1
negr1	0.00961781	0.25062	0.921	0.732	1
atrxl	0.00969824	0.482601	0.553	0.42	1
btf3	0.00977491	0.309494	0.553	0.36	1
mcm4	0.0101372	0.298473	0.5	0.297	1
peli2	0.0102435	0.371085	0.579	0.445	1
samd4a	0.0109951	0.390682	0.342	0.186	1
bcar1	0.0110793	0.314083	0.842	0.649	1
si:dkey-34e4.1	0.0115349	0.306474	0.342	0.188	1
greb1l	0.0116744	0.46445	0.711	0.562	1
cbfa2t2	0.0120096	0.36995	0.342	0.188	1
hsp90b1	0.0120384	0.489627	0.474	0.305	1
zbtb11	0.0121826	0.293731	0.342	0.192	1
rin2	0.0124579	0.353468	0.553	0.373	1
psmd1	0.012491	0.322126	0.579	0.386	1
mpp3a	0.0127493	0.264478	0.184	0.077	1
arid1ab	0.0131371	0.287743	0.816	0.652	1
spock1	0.0132918	0.326228	0.342	0.185	1
id2b	0.0133715	0.263034	0.158	0.061	1
allc	0.0151881	0.250108	0.211	0.095	1
zgc:92107	0.0158934	0.395473	0.763	0.638	1
rfc2	0.0161598	0.412573	0.342	0.215	1
fus	0.0175226	0.343484	0.316	0.181	1
med23	0.0177885	0.255591	0.368	0.219	1
cul4b	0.0180647	0.31271	0.447	0.281	1
cox10	0.0189108	0.301949	0.395	0.241	1
mta1	0.0189198	0.460167	0.553	0.422	1
klf7b	0.0189375	0.292579	0.474	0.308	1
si:ch211-216b21.2	0.019025	0.309907	0.263	0.132	1
pptc7b	0.0199207	0.32774	0.289	0.163	1
zbtb16b	0.0201043	0.314684	0.921	0.832	1
sirt3	0.0201674	0.252766	0.316	0.169	1
msi2a	0.0212894	0.332222	0.368	0.213	1
si:ch1073-266p11.2	0.0214766	0.286783	0.132	0.05	1
fgfr3	0.0218814	0.413735	0.658	0.467	1
noc3l	0.0235929	0.370281	0.421	0.275	1
hmgb2a	0.0236458	0.327415	0.763	0.682	1
appa	0.0244595	0.322455	0.289	0.163	1
hipk2	0.0252363	0.312237	0.605	0.452	1
pfkfb3	0.0258596	0.305834	0.395	0.246	1
setbp1	0.0259086	0.393342	0.474	0.334	1
kat6a	0.0263134	0.264817	0.605	0.467	1
pole	0.0265844	0.269058	0.5	0.339	1
dscc1	0.0273395	0.279581	0.316	0.184	1
FOXK2	0.0275237	0.279154	0.605	0.467	1
ncam1a	0.0283914	0.260968	1	0.895	1
cdc73	0.0288229	0.284408	0.632	0.504	1
sox6	0.0288673	0.310482	0.395	0.252	1
eif5	0.0293208	0.337035	0.658	0.535	1
uacaa	0.0293261	0.259371	0.342	0.204	1
dynll1	0.0296143	0.320907	0.711	0.564	1
ptenb	0.0300765	0.293047	0.737	0.616	1
col4a6	0.0311899	0.366169	0.789	0.64	1
spryd3	0.031786	0.252187	0.263	0.143	1
CU104709.1	0.0322865	0.261517	0.684	0.555	1
tcp1	0.0323633	0.256181	0.447	0.291	1
agrn	0.033004	0.320221	0.947	0.876	1
tmem198a	0.0332564	0.261004	0.5	0.343	1
sgip1b	0.0333533	0.405355	0.342	0.217	1
supt5h	0.0334315	0.259371	0.368	0.23	1
suz12b	0.033754	0.307509	0.289	0.169	1
wu:fj29h11	0.0340427	0.253356	0.237	0.127	1
cables2a	0.0340487	0.273194	0.263	0.144	1
cdk1	0.0354847	0.291698	0.342	0.219	1
vdrb	0.0358262	0.306234	0.684	0.529	1
med13a	0.0374458	0.289266	0.789	0.678	1
usf2	0.0374713	0.280861	0.316	0.194	1
sgsm2	0.0438168	0.362148	0.289	0.175	1
nphp4	0.0441197	0.263034	0.5	0.379	1
gfap	0.0443994	0.262155	0.605	0.444	1
cd81a	0.0448989	0.304465	0.816	0.727	1
blm	0.0453168	0.274674	0.289	0.171	1
rps8a	0.0458999	0.321387	0.711	0.67	1
robo1	0.0462825	0.342214	0.947	0.866	1
ndufs4	0.0464162	0.297468	0.211	0.111	1
tfdp2	0.046615	0.269413	0.447	0.317	1
ptar1	0.0469148	0.302205	0.263	0.159	1
nhp2	0.0483607	0.2978	0.395	0.265	1
efhc1	0.0488379	0.313254	0.263	0.156	1
mcm6	0.0493648	0.290779	0.368	0.251	1
cdh11	0.0497974	0.477954	0.237	0.136	1
h2ax1	0.0498577	0.454524	0.579	0.425	1
suco	0.0508807	0.393948	0.5	0.394	1
hyou1	0.0536867	0.495803	0.579	0.462	1
ccne2	0.0550191	0.346459	0.553	0.413	1
fat3a	0.0554437	0.35368	0.842	0.786	1
cdc6	0.0560716	0.31616	0.342	0.221	1
RIMS2	0.0568319	0.253883	0.263	0.157	1
znf609a	0.0592173	0.369613	0.684	0.573	1
rassf2a	0.0593412	0.359122	0.632	0.53	1
itga6a	0.0615506	0.29956	0.421	0.309	1
lrrn1	0.0621902	0.288958	0.474	0.361	1
mylk3	0.0624582	0.269509	0.395	0.269	1
bmpr1ab	0.0651438	0.286593	0.868	0.712	1
nrp1a	0.0663488	0.383095	0.289	0.193	1
khsrp	0.0674003	0.308041	0.447	0.345	1
fermt2	0.0674552	0.264198	0.368	0.266	1
ankib1b	0.0682802	0.300148	0.368	0.253	1
cct4	0.0690989	0.280736	0.579	0.481	1
ncor2	0.0716506	0.35433	0.684	0.595	1
znf710a	0.0722818	0.256775	0.474	0.339	1
rpl19	0.072409	0.300221	0.816	0.661	1
kdm2aa	0.0751236	0.252255	0.368	0.259	1
mcm2	0.0785125	0.251539	0.474	0.339	1
tnrc6b	0.0809168	0.308838	0.5	0.393	1
numbl	0.0817623	0.365238	0.526	0.435	1
ptmaa	0.0837922	0.278575	0.553	0.452	1
nbn	0.0841139	0.260671	0.342	0.245	1
stau2	0.0866509	0.275107	0.684	0.59	1
cbx5	0.0869839	0.294285	0.474	0.366	1
arid1b	0.088977	0.292181	0.658	0.554	1
ncapd2	0.0892527	0.26085	0.421	0.308	1
mylipa	0.0893199	0.340389	0.368	0.241	1
raver1	0.091739	0.313254	0.474	0.385	1
nop2	0.0921848	0.279275	0.421	0.328	1
CR339054.7	0.0922076	0.29956	0.447	0.35	1
cdh23	0.0941578	0.286304	0.132	0.066	1
efnb3b	0.094381	0.375254	0.816	0.669	1
fosl1a	0.10128	0.387254	0.421	0.327	1
pappab	0.104507	0.524915	0.237	0.144	1
si:dkey-108k21.21	0.1108	0.261699	0.237	0.147	1
jag1a	0.110842	0.440573	0.132	0.069	1
si:dkey-79d12.5	0.117932	0.34693	0.421	0.328	1
foxj1a	0.120945	0.367178	0.105	0.049	1
rpl36a	0.121859	0.297137	0.737	0.693	1
si:dkey-44g17.6	0.121938	0.28828	0.105	0.05	1
sema4bb	0.122	0.324435	0.368	0.273	1
kmt2e	0.124101	0.267139	0.658	0.549	1
stat6	0.126573	0.269921	0.368	0.265	1
hist1h4l.11	0.13067	0.301269	0.342	0.255	1
atp2a2b	0.131072	0.258476	0.526	0.439	1
rpl22	0.133393	0.278677	0.658	0.652	1
cdr2l	0.140821	0.275336	0.184	0.114	1
clip2	0.145215	0.376058	0.368	0.294	1
atp2b4	0.151733	0.307345	0.526	0.429	1
si:ch211-155k24.9	0.15181	0.388565	0.474	0.385	1
pcdh2g28	0.153064	0.297096	0.395	0.312	1
lrp2a	0.154385	0.288924	0.816	0.772	1
ctnnd2b	0.169767	0.358779	0.526	0.482	1
rpl39	0.173383	0.288604	0.763	0.652	1
gab1	0.180707	0.280031	0.684	0.65	1
mgaa	0.18171	0.251569	0.658	0.582	1
si:dkey-195m11.8	0.189893	0.258968	0.684	0.697	1
cblb	0.198229	0.284479	0.289	0.215	1
ZNF335	0.216263	0.337035	0.474	0.43	1
spag9a	0.265965	0.322546	0.395	0.337	1
arhgap29b	0.268737	0.304192	0.474	0.404	1
btg3	0.282346	0.253903	0.342	0.298	1
erbin	0.293031	0.267806	0.711	0.634	1
dcbld2	0.293817	0.254317	0.368	0.32	1
CABZ01055347.1	0.306355	0.252431	0.316	0.258	1
nos1apa.1	0.330683	0.261899	0.789	0.685	1
her4.2	0.335088	0.290971	0.316	0.27	1
cadpsa	0.352701	0.263034	0.132	0.092	1
dbn1	0.380507	0.258942	0.447	0.424	1
rps21	0.539657	0.260709	0.632	0.57	1
exoc4	0.964155	0.297854	0.263	0.272	1

## Sheet: 5. 13hpf_SC.1
	p_val	avg_log2FC	pct.1	pct.2	p_val_adj
dnmt3ab	2.86575e-47	1.4448	0.773	0.083	5.24747e-43
hoxc6b	1.94589e-39	1.2596	0.545	0.042	3.56311e-35
stm	1.44823e-33	1.51811	0.591	0.067	2.65185e-29
cdx4	2.62063e-33	0.852683	0.523	0.049	4.79864e-29
col5a2a	4.59224e-33	1.36394	0.591	0.07	8.40885e-29
hoxc3a	2.9892e-31	1.8377	0.682	0.1	5.47353e-27
pkd1b	6.27411e-31	2.00551	0.886	0.22	1.14885e-26
antxr1c	8.29843e-31	1.45996	0.864	0.194	1.51953e-26
ldlrad2	1.1961e-29	0.762099	0.614	0.079	2.19017e-25
gdf6b	7.98699e-29	0.363936	0.205	0.004	1.4625e-24
hoxb7a	1.15663e-27	0.84786	0.386	0.031	2.1179e-23
adgrd2	1.89704e-27	0.455469	0.25	0.01	3.47367e-23
tinagl1	1.19074e-25	1.11668	0.591	0.093	2.18037e-21
col28a2a	2.55073e-25	1.65972	0.659	0.127	4.67065e-21
apcdd1l	6.86016e-25	1.10364	0.591	0.096	1.25616e-20
ptprfa	6.89274e-25	1.26321	0.591	0.102	1.26213e-20
raraa	6.99213e-25	1.36951	0.841	0.22	1.28033e-20
rasgrp3	1.04721e-24	0.957943	0.636	0.111	1.91754e-20
si:ch73-265d7.2	4.19733e-24	0.579159	0.364	0.032	7.68574e-20
hoxd3a	6.42522e-24	1.07471	0.682	0.132	1.17652e-19
cass4	9.41585e-23	0.578276	0.273	0.018	1.72414e-18
wnt4	2.52391e-22	1.72153	0.841	0.259	4.62154e-18
adamts3	1.81856e-21	1.81624	0.818	0.251	3.32996e-17
hoxb3a	1.85757e-20	1.03338	0.841	0.225	3.40139e-16
hoxb9a	5.01573e-20	0.449309	0.273	0.021	9.18431e-16
tanc2a	2.91709e-19	1.50074	0.705	0.178	5.34149e-15
prickle2b	3.29021e-19	1.81139	0.841	0.315	6.0247e-15
RIMBP2	2.4394e-18	1.42792	0.705	0.208	4.46679e-14
CU639469.1	5.95287e-18	1.3254	0.75	0.237	1.09003e-13
cavin2b	6.40846e-18	0.452472	0.273	0.024	1.17345e-13
sp8a	1.21079e-17	0.63528	0.386	0.053	2.21707e-13
mllt3	2.24227e-17	1.10011	0.477	0.084	4.10582e-13
oc90	3.79502e-17	0.625982	0.364	0.049	6.94906e-13
hoxb6a	4.31161e-17	0.304517	0.182	0.01	7.89499e-13
bicc2	8.48569e-17	0.885698	0.568	0.126	1.55382e-12
LO018340.1	2.71171e-16	0.523579	0.477	0.087	4.96542e-12
cdh7a	6.64385e-16	1.13275	0.705	0.206	1.21656e-11
cdh11	4.07001e-15	1.1052	0.523	0.121	7.4526e-11
ppfia3	6.98853e-15	0.37173	0.205	0.017	1.27967e-10
ptprz1b	1.04562e-14	0.663496	0.386	0.07	1.91464e-10
ncam1b	1.19363e-14	1.30838	0.864	0.387	2.18565e-10
aopep	1.31866e-14	1.41674	0.636	0.214	2.4146e-10
nfia	2.13235e-14	0.979373	0.795	0.267	3.90455e-10
sema6ba	2.9051e-14	0.62007	0.341	0.053	5.31952e-10
hspg2	4.20741e-14	1.23284	0.841	0.403	7.70418e-10
rnf220a	4.3967e-14	1.10658	0.955	0.497	8.05079e-10
FRMD1	5.06065e-14	0.627445	0.455	0.094	9.26656e-10
col11a1a	8.85695e-14	0.949608	0.591	0.161	1.6218e-09
efemp2b	1.23034e-13	0.586534	0.386	0.071	2.25287e-09
ddr1	1.60166e-13	1.14798	0.955	0.62	2.93279e-09
bcar3	3.00604e-13	1.12922	0.841	0.382	5.50436e-09
si:dkey-35m8.1	6.56488e-13	0.895787	0.591	0.177	1.20209e-08
XKR4	8.69716e-13	0.643292	0.568	0.148	1.59254e-08
syne1a	1.35989e-12	0.685314	0.477	0.119	2.4901e-08
evx1	1.49321e-12	0.679798	0.5	0.121	2.73421e-08
fam171a2a	1.57625e-12	0.763706	0.614	0.195	2.88627e-08
phip	3.48275e-12	1.04969	0.886	0.619	6.37727e-08
kcnn3	2.75992e-11	0.510484	0.25	0.036	5.05368e-07
itgb4	3.39379e-11	0.533692	0.273	0.044	6.21436e-07
stard13b	1.07078e-10	0.939998	0.432	0.115	1.9607e-06
dacha	1.78326e-10	0.906007	0.932	0.662	3.26532e-06
col12a1a	3.79695e-10	1.11035	0.795	0.434	6.95259e-06
cdkl1	5.70432e-10	0.253512	0.227	0.033	1.04452e-05
tent5d	8.56688e-10	0.276473	0.114	0.008	1.56868e-05
efcc1	9.09739e-10	0.517587	0.409	0.106	1.66582e-05
arhgef10	9.19305e-10	0.728043	0.682	0.277	1.68334e-05
si:dkey-91m11.5	9.67833e-10	0.690535	0.432	0.119	1.7722e-05
hoxb1b	1.10874e-09	0.256552	0.227	0.034	2.03021e-05
qkib	2.04514e-09	1.07649	0.818	0.447	3.74485e-05
krt18b	2.9022e-09	0.362434	0.25	0.044	5.31421e-05
sox5	3.71827e-09	0.909154	0.545	0.198	6.80852e-05
iqca1	4.95501e-09	0.530362	0.409	0.111	9.07312e-05
tcirg1b	5.00654e-09	0.366801	0.341	0.079	9.16748e-05
igsf9a	6.3812e-09	0.839482	0.909	0.565	0.000116846
notch1b	6.61473e-09	0.818447	0.932	0.742	0.000121122
nradd	1.52971e-08	0.963056	0.477	0.17	0.000280105
esr1	2.1635e-08	0.318035	0.227	0.041	0.000396158
hoxa4a	2.17342e-08	0.67809	0.523	0.178	0.000397974
fgd4a	2.74194e-08	0.471729	0.545	0.194	0.000502076
angptl2b	3.87988e-08	0.381784	0.25	0.05	0.000710445
abr	5.52447e-08	0.314364	0.273	0.06	0.00101159
brsk2b	5.79694e-08	0.855911	0.75	0.359	0.00106148
hoxd4a	5.85778e-08	0.27501	0.295	0.067	0.00107262
nectin3b	6.85851e-08	0.769813	0.886	0.533	0.00125586
ppp1r9ala	7.23472e-08	0.508646	0.455	0.155	0.00132475
sox6	9.21289e-08	0.617981	0.591	0.242	0.00168697
fam222ba	9.73983e-08	0.339023	0.318	0.082	0.00178346
qkia	1.81857e-07	0.678124	0.886	0.726	0.00332999
peli2	1.96606e-07	0.613095	0.795	0.434	0.00360006
plod2	2.00179e-07	0.530323	0.273	0.066	0.00366549
smad7	2.39583e-07	0.303524	0.205	0.039	0.004387
si:ch211-176l24.4	2.75387e-07	0.323382	0.182	0.031	0.00504261
rasgef1ba	2.81357e-07	0.684195	0.773	0.468	0.00515193
robo3	3.01764e-07	0.509275	0.727	0.351	0.00552559
meis1b	3.05988e-07	0.804968	0.841	0.61	0.00560295
dachb	3.33177e-07	0.351504	0.318	0.084	0.0061008
madd	3.39261e-07	0.541314	0.614	0.26	0.0062122
arhgap29a	3.67881e-07	0.646779	0.795	0.442	0.00673627
cbfa2t2	4.10253e-07	0.552816	0.477	0.18	0.00751215
epha4b	4.23537e-07	0.715376	0.864	0.528	0.00775539
ralgps1	6.46533e-07	0.484172	0.295	0.079	0.0118387
ntn1a	6.91772e-07	0.572572	0.773	0.407	0.012667
plekhh1	7.09355e-07	0.687952	0.977	0.756	0.012989
ndnf	8.72316e-07	0.450288	0.386	0.13	0.015973
wnt11	8.73288e-07	0.51833	0.682	0.308	0.0159908
si:ch211-216b21.2	8.9736e-07	0.633202	0.386	0.125	0.0164316
pdzd2	1.14458e-06	0.747264	0.545	0.263	0.0209585
foxb1b	1.21821e-06	0.251544	0.159	0.026	0.0223066
abcb5	1.35892e-06	0.586091	0.682	0.333	0.0248831
tshz3b	1.37226e-06	0.345735	0.341	0.104	0.0251275
macf1a	1.39143e-06	0.74419	0.932	0.869	0.0254785
lmo3	1.57256e-06	0.595575	0.273	0.073	0.0287952
C7H16orf87	1.71331e-06	0.539146	0.614	0.294	0.0313725
phldb1b	1.75648e-06	0.671802	0.727	0.487	0.032163
CABZ01029822.1	1.9157e-06	0.577121	0.545	0.233	0.0350783
myt1a	2.1877e-06	0.467205	0.364	0.117	0.0400591
spock1	2.26531e-06	0.599865	0.455	0.179	0.0414801
tspan17	2.47454e-06	0.69817	0.75	0.526	0.0453112
mdka	2.54961e-06	0.637104	0.886	0.66	0.0466859
pcdh1g32	2.95414e-06	0.358222	0.318	0.096	0.0540932
ptmaa	3.22728e-06	0.679437	0.727	0.443	0.0590947
gfra1a	3.84937e-06	0.268915	0.159	0.029	0.0704859
fat1a	4.35419e-06	0.52723	1	0.832	0.0797296
pcdh2g28	5.21427e-06	0.732679	0.591	0.302	0.0954785
sulf2a	5.66176e-06	0.310824	0.341	0.108	0.103672
mtss1la	5.79447e-06	0.543055	0.568	0.269	0.106102
EPB41L2	5.86493e-06	0.435019	0.545	0.247	0.107393
cd81a	6.02851e-06	0.520596	0.932	0.721	0.110388
si:dkey-79d12.5	7.82364e-06	0.525992	0.614	0.318	0.143259
fhdc1	8.65507e-06	0.484486	0.614	0.301	0.158483
gpm6aa	9.01598e-06	0.292658	0.205	0.047	0.165092
map2	9.80379e-06	0.651692	0.523	0.251	0.179517
pvrl2l	1.07257e-05	0.646635	0.932	0.789	0.196398
kalrna	1.1416e-05	0.267868	0.295	0.092	0.209038
bmpr1ab	1.20559e-05	0.550779	0.864	0.711	0.220756
tcf7l1a	1.28218e-05	0.623102	0.795	0.564	0.23478
actn4	1.47827e-05	0.61751	0.773	0.544	0.270685
ZNF335	1.61144e-05	0.689193	0.636	0.422	0.29507
asb11	1.75637e-05	0.359715	0.318	0.107	0.321609
zgc:85858	1.81112e-05	0.388874	0.227	0.063	0.331633
zgc:92107	1.8357e-05	0.582917	0.841	0.634	0.336135
meis2a.1	1.88426e-05	0.396428	0.614	0.297	0.345027
fam219aa	2.21854e-05	0.425749	0.477	0.209	0.406236
tnfrsf19	2.34508e-05	0.27183	0.545	0.233	0.429407
gli1	2.51787e-05	0.386358	0.455	0.189	0.461046
CABZ01044099.1	2.71794e-05	0.315026	0.205	0.053	0.497683
hmga2	2.93317e-05	0.392461	0.568	0.273	0.537093
cdr2l	3.05955e-05	0.292992	0.318	0.107	0.560234
col18a1a	4.62261e-05	0.540026	0.932	0.712	0.846447
zpr1	4.783e-05	0.385828	0.614	0.337	0.875814
agrn	5.02252e-05	0.521824	1	0.873	0.919673
si:ch211-212g7.6	5.20882e-05	0.369495	0.318	0.114	0.953787
ccdc173	5.89676e-05	0.25325	0.25	0.077	1
gnao1a	6.32681e-05	0.512059	0.523	0.254	1
cngb1b	6.49339e-05	0.329447	0.273	0.089	1
xgb	6.53398e-05	0.279454	0.205	0.056	1
zgc:110158	6.99924e-05	0.640909	0.864	0.681	1
sema3ga	7.7535e-05	0.471472	0.205	0.057	1
arl5c	7.79255e-05	0.420327	0.432	0.194	1
lgr4	8.77192e-05	0.428066	0.614	0.342	1
epha4a	8.79727e-05	0.431469	0.636	0.35	1
rprd1b	9.04549e-05	0.304111	0.318	0.117	1
lamb2l	9.30278e-05	0.514056	0.659	0.43	1
pcdh1b	9.59732e-05	0.604199	0.455	0.208	1
pkp3b	0.000100873	0.499424	0.364	0.158	1
rarab	0.000105488	0.414699	0.636	0.34	1
p3h2	0.000109929	0.351291	0.364	0.143	1
col4a5	0.000116782	0.458037	0.636	0.364	1
zbtb18	0.000119096	0.30674	0.432	0.189	1
kcnab1a	0.000132155	0.344416	0.409	0.173	1
rassf8b	0.000136791	0.537447	0.614	0.37	1
col4a6	0.000142698	0.522023	0.909	0.634	1
notch3	0.0001779	0.575196	0.932	0.775	1
tmem67	0.000182051	0.354546	0.364	0.153	1
dpysl5a	0.000189464	0.271095	0.341	0.134	1
abca4a	0.000198398	0.25325	0.25	0.085	1
rin2	0.000203723	0.414155	0.636	0.368	1
setbp1	0.000206796	0.39362	0.591	0.328	1
itpr2	0.000207783	0.296412	0.25	0.085	1
tshz1	0.000212366	0.502433	0.705	0.415	1
adcy7	0.000219181	0.432899	0.432	0.211	1
ankmy1	0.000225927	0.565569	0.659	0.394	1
cgnl1	0.000239418	0.451902	0.886	0.733	1
foxp1b	0.000253304	0.622994	0.727	0.547	1
hapln1a	0.000283735	0.498677	0.295	0.115	1
gfap	0.000291685	0.403488	0.705	0.438	1
LO018022.1	0.000311366	0.312162	0.341	0.146	1
ptpn4a	0.000349061	0.503098	0.5	0.276	1
dnmbp	0.000364722	0.338401	0.523	0.269	1
CU856539.2	0.000370891	0.277989	0.159	0.043	1
fam222a	0.000376392	0.289048	0.273	0.102	1
zmp:0000000936	0.000400025	0.290929	0.227	0.077	1
grb10b	0.000406274	0.302159	0.659	0.37	1
lrp2a	0.000424364	0.430823	0.909	0.767	1
fbxo16	0.000518453	0.355968	0.523	0.284	1
greb1	0.000542258	0.43535	0.773	0.577	1
fam167ab	0.000600513	0.557739	0.477	0.264	1
npr1a	0.000628614	0.259599	0.273	0.105	1
sall1a	0.000645174	0.405402	0.386	0.196	1
enc2	0.000652466	0.26125	0.318	0.136	1
notch1a	0.000658254	0.611791	0.773	0.575	1
dennd5b	0.000674974	0.699206	0.636	0.424	1
esrrga	0.000731923	0.326959	0.273	0.11	1
mvp	0.000745407	0.361247	0.273	0.114	1
myo10l3	0.00076345	0.441448	0.5	0.275	1
ripor2	0.000766714	0.376875	0.364	0.175	1
hsp90b1	0.000809832	0.453084	0.523	0.301	1
necab2	0.000954667	0.367979	0.295	0.129	1
tle2a	0.00096901	0.305319	0.75	0.504	1
eef2k	0.00099706	0.2644	0.341	0.155	1
adam10a	0.00100843	0.375395	0.5	0.277	1
CABZ01075509.1	0.00107623	0.320867	0.341	0.159	1
zgc:86598	0.00108491	0.379605	0.523	0.309	1
foxj1a	0.00112992	0.251235	0.159	0.046	1
auts2a	0.0011566	0.408504	0.705	0.493	1
sema5ba	0.00122298	0.573959	0.773	0.577	1
col14a1a	0.00125958	0.567214	0.409	0.213	1
mcama	0.00127412	0.280794	0.205	0.073	1
dcbld2	0.00134351	0.326114	0.545	0.311	1
kaznb	0.00148099	0.51698	0.841	0.603	1
tmcc3	0.00155331	0.542339	0.591	0.398	1
ccdc85ca	0.00163894	0.553032	0.705	0.56	1
si:rp71-15k1.1	0.00171262	0.327512	0.318	0.151	1
ebf2	0.0018285	0.363936	0.364	0.189	1
hspa5	0.00184255	0.466583	0.909	0.708	1
dym	0.00189506	0.322908	0.318	0.149	1
cdk17	0.00190508	0.410314	0.477	0.268	1
igsf9b	0.0020679	0.399712	0.386	0.206	1
hgsnat	0.00216038	0.25364	0.25	0.104	1
phc2a	0.00234841	0.583548	0.295	0.147	1
blmh	0.00236839	0.401723	0.909	0.869	1
camkmt	0.00238862	0.283016	0.318	0.15	1
fhod3b	0.0027637	0.475623	0.455	0.268	1
tjp1b	0.0028427	0.402312	0.614	0.437	1
spsb4a	0.00289914	0.455197	0.591	0.381	1
si:ch211-113e8.10	0.00297961	0.257736	0.318	0.15	1
tox3	0.00303241	0.2528	0.614	0.382	1
nrp2b	0.00303539	0.307033	0.409	0.217	1
ahcyl2b	0.00309357	0.414453	0.523	0.348	1
chl1a	0.00310795	0.880079	0.477	0.308	1
osbpl10b	0.00332934	0.376875	0.545	0.333	1
pard6gb	0.00348078	0.353866	0.705	0.471	1
fcf1	0.00349334	0.271561	0.432	0.247	1
DYNC2H1	0.00371429	0.273036	0.5	0.296	1
tmem108	0.00377055	0.606152	0.591	0.404	1
jmjd1cb	0.00403187	0.392539	0.795	0.705	1
erfl3	0.00407184	0.339719	0.614	0.412	1
eif2s1b	0.00477984	0.281625	0.364	0.194	1
spred2b	0.00490641	0.380424	0.75	0.588	1
maml3	0.00505343	0.497011	0.659	0.515	1
arid3c	0.00546127	0.449268	0.25	0.115	1
yap1	0.00549356	0.310108	0.909	0.783	1
srsf5b	0.00592931	0.33603	0.477	0.302	1
ehbp1	0.00595481	0.250193	0.682	0.447	1
cadm1a	0.00607788	0.36788	0.864	0.769	1
slc6a9	0.00608432	0.308982	0.295	0.146	1
asap3	0.00624631	0.395969	0.318	0.166	1
fosb	0.00678239	0.386946	0.386	0.228	1
dnah5	0.00692635	0.273942	0.25	0.115	1
tpm4a	0.0069764	0.382605	0.864	0.747	1
kmt2bb	0.0070185	0.287	0.932	0.849	1
fam102aa	0.0070563	0.547336	0.477	0.31	1
ptp4a2b	0.00707823	0.282067	0.477	0.284	1
hs3st3b1b	0.0070971	0.574484	0.636	0.474	1
ppfibp1b	0.0075206	0.3258	0.545	0.36	1
fosl1a	0.00764227	0.396291	0.5	0.322	1
LO016987.2	0.00787605	0.251877	0.341	0.179	1
rhoj	0.00797621	0.330677	0.295	0.155	1
elf1	0.00828703	0.252864	0.5	0.288	1
tnpo3	0.00836053	0.277842	0.273	0.139	1
znf609a	0.00861542	0.336819	0.727	0.571	1
efhc1	0.00867848	0.268539	0.295	0.153	1
nos1apa.1	0.0092439	0.392967	0.795	0.684	1
si:dkey-253i9.4	0.00931478	0.379043	0.409	0.244	1
chd4a	0.00933598	0.385077	0.705	0.536	1
ssbp4	0.00974554	0.310069	0.818	0.675	1
epb41l4a	0.0106941	0.377031	0.477	0.311	1
akap12b	0.0108306	0.328097	0.795	0.724	1
map3k4	0.0109125	0.346824	0.659	0.538	1
bcl9	0.0113887	0.298513	0.659	0.467	1
lpp	0.0115346	0.295975	0.545	0.362	1
lgmn	0.0116059	0.268778	0.318	0.175	1
arvcfb	0.0118217	0.328416	0.841	0.705	1
id1	0.0123666	0.287338	0.818	0.646	1
ece2b	0.0142034	0.284676	0.477	0.317	1
sh3gl3a	0.0150714	0.251975	0.523	0.348	1
eif4g3a	0.015415	0.27836	0.591	0.422	1
hif1ab	0.0155476	0.278708	0.432	0.279	1
ncalda	0.017005	0.286183	0.705	0.572	1
ep400	0.0172788	0.264947	0.591	0.409	1
tas1r1	0.0183228	0.322276	0.227	0.117	1
hivep1	0.0184377	0.344345	0.523	0.393	1
agap3	0.0191386	0.386188	0.568	0.423	1
slc4a7	0.0193775	0.552497	0.568	0.499	1
sh3bp4a	0.0201508	0.268973	0.455	0.3	1
dock7	0.0205678	0.298826	0.545	0.401	1
ptpn13	0.0210762	0.326794	0.75	0.673	1
ppp3cca	0.0222467	0.317357	0.455	0.315	1
amotl2a	0.022789	0.251931	0.432	0.28	1
cers2b	0.0233661	0.265736	0.273	0.148	1
tp53bp2b	0.0282682	0.362458	0.114	0.044	1
plxnb1b	0.0284953	0.280335	0.773	0.666	1
itsn2b	0.0290899	0.257313	0.318	0.194	1
pappab	0.0312364	0.601435	0.25	0.142	1
frmd4ba	0.0346813	0.416737	0.75	0.684	1
prr12a	0.0347447	0.310824	0.409	0.287	1
zswim5	0.0355154	0.266277	0.773	0.708	1
chrm4a	0.0355162	0.253292	0.318	0.191	1
sall4	0.0397313	0.304621	0.727	0.632	1
p3h4	0.0413802	0.327369	0.614	0.512	1
crb1	0.0432454	0.330624	0.5	0.387	1
phf21aa	0.0436501	0.310824	0.477	0.347	1
znf609b	0.0463529	0.357016	0.909	0.806	1
chl1b	0.0499078	0.265133	0.386	0.254	1
arhgef10la	0.0514068	0.297424	0.591	0.462	1
nhsl1b	0.0514711	0.391441	0.727	0.659	1
ppt2	0.0531336	0.25702	0.295	0.192	1
plch1	0.0534935	0.292666	0.886	0.813	1
mta1	0.0597027	0.335691	0.545	0.422	1
c4b	0.0647075	0.250745	0.477	0.332	1
tpra	0.0655876	0.257094	0.545	0.432	1
foxo3b	0.0684413	0.258481	0.341	0.232	1
sat1a.2	0.0779206	0.297152	0.205	0.117	1
tbl1xr1a	0.0865432	0.252427	0.841	0.73	1
alcamb	0.0868674	0.286933	0.659	0.545	1
fam49a	0.0897988	0.298934	0.545	0.449	1
cables2a	0.0898549	0.386978	0.227	0.145	1
brd3b	0.0947465	0.269546	0.682	0.584	1
slc25a21	0.0970552	0.278122	0.545	0.435	1
ubl3a	0.100615	0.257963	0.455	0.349	1
nkd1	0.102714	0.280994	0.523	0.435	1
plekhg4	0.108795	0.254018	0.364	0.266	1
col11a1b	0.114254	0.342506	0.227	0.145	1
si:dkey-205h13.1	0.120253	0.305773	0.341	0.251	1
kdm2ba	0.138376	0.275624	0.568	0.487	1
hnrpkl	0.142158	0.26224	0.523	0.453	1
fam120a	0.143353	0.275385	0.386	0.297	1
sik2b	0.143585	0.257991	0.364	0.281	1
cbx7a	0.164061	0.250091	0.523	0.422	1
dnajb11	0.164117	0.254383	0.205	0.139	1
ctbp2a	0.165985	0.26772	0.659	0.566	1
si:ch73-299h12.6	0.173548	0.253014	0.205	0.143	1
her4.2	0.177735	0.283562	0.364	0.267	1
ank2b	0.185903	0.301616	0.682	0.648	1
lfng	0.209405	0.256642	0.727	0.668	1
dnajb2	0.294799	0.259238	0.455	0.411	1
arhgap21a	0.29583	0.300786	0.409	0.374	1
tnikb	0.315314	0.294588	0.545	0.476	1
cdc14b	0.346429	0.278182	0.636	0.668	1
slc49a4	0.391352	0.25362	0.273	0.246	1
tns2a	0.707971	0.272372	0.114	0.1	1
nkain2	0.758293	0.272437	0.114	0.108	1

## Sheet: 6. 13hpf_SC.2
	p_val	avg_log2FC	pct.1	pct.2	p_val_adj
CABZ01060373.1	2.44564e-35	0.808336	0.484	0.028	4.47821e-31
cdx4	3.38611e-29	0.902461	0.581	0.053	6.2003e-25
XKR4	2.25625e-28	2.21165	0.839	0.145	4.13142e-24
hoxc3a	3.66677e-28	1.44417	0.774	0.106	6.71422e-24
sfrp2	4.66328e-27	1.03102	0.516	0.046	8.53893e-23
pxdn	2.53012e-26	0.95062	0.387	0.025	4.6329e-22
hoxc6b	4.67536e-25	1.20272	0.516	0.05	8.56105e-21
pax3a	1.77269e-24	1.86306	1	0.267	3.24597e-20
hoxd3a	2.69045e-21	0.940436	0.774	0.137	4.92649e-17
tanc2a	4.45588e-21	1.32859	0.839	0.181	8.15917e-17
nrp2b	5.43296e-21	1.44357	0.871	0.205	9.94829e-17
pkd1b	7.15843e-21	1.86123	0.871	0.23	1.31078e-16
col7a1l	1.33759e-20	1.88048	0.968	0.274	2.44927e-16
si:dkey-25g12.4	7.12092e-19	0.430293	0.161	0.004	1.30391e-14
hoxb7a	3.31452e-16	0.663449	0.355	0.037	6.06922e-12
megf6b	5.63241e-16	0.489959	0.387	0.046	1.03135e-11
BX640512.3	9.78109e-16	0.832789	0.419	0.058	1.79102e-11
wnt11	1.58524e-15	1.12696	0.935	0.305	2.90273e-11
wnt4	2.14258e-15	1.45567	0.839	0.268	3.92328e-11
tcirg1b	4.40355e-15	0.685243	0.484	0.078	8.06335e-11
bcam	2.59757e-13	1.04626	0.742	0.224	4.75642e-09
raraa	6.43139e-13	1.11607	0.742	0.232	1.17765e-08
ece2b	4.64274e-11	1.03382	0.806	0.308	8.50131e-07
prickle2b	5.86518e-11	1.07485	0.806	0.323	1.07397e-06
agap3	1.09615e-10	0.927559	0.871	0.415	2.00717e-06
ehbp1	1.15267e-10	1.1189	0.839	0.445	2.11065e-06
igsf9a	1.57656e-10	1.13484	0.903	0.57	2.88684e-06
ncam1b	5.27895e-10	1.30129	0.839	0.395	9.66628e-06
cygb1	6.17547e-10	0.35723	0.29	0.042	1.13079e-05
hoxb3a	8.85278e-10	0.987466	0.71	0.238	1.62103e-05
nradd	1.14434e-09	0.865878	0.581	0.171	2.09539e-05
chl1a	1.36484e-09	0.843099	0.806	0.299	2.49916e-05
si:dkey-56m15.2	1.39584e-09	0.653836	0.516	0.141	2.55593e-05
adam19a	1.95886e-09	0.552321	0.419	0.09	3.58687e-05
draxin	3.21974e-09	0.532173	0.355	0.069	5.89567e-05
dnmt3ab	5.40282e-09	0.383252	0.452	0.103	9.89311e-05
nrp1a	5.40427e-09	0.797555	0.581	0.184	9.89576e-05
znfl1c	6.7638e-09	0.333602	0.194	0.022	0.000123852
ldlrad2	8.01571e-09	0.672766	0.419	0.094	0.000146776
esr1	2.63689e-08	0.491446	0.258	0.042	0.00048284
si:ch211-176l24.4	2.70547e-08	0.27426	0.226	0.032	0.000495399
rdh8a	2.73568e-08	0.427246	0.194	0.024	0.000500931
zgc:110158	3.20162e-08	0.899655	0.935	0.681	0.000586248
msx1b	4.48349e-08	0.726686	0.548	0.165	0.000820971
nectin1b	5.48576e-08	0.970001	0.903	0.743	0.0010045
zgc:154058	7.76962e-08	0.788796	0.581	0.206	0.0014227
LO018022.1	7.81605e-08	0.555824	0.484	0.144	0.0014312
antxr1c	1.00119e-07	0.864346	0.613	0.212	0.00183328
CU928117.1	1.23644e-07	0.545502	0.645	0.235	0.00226404
frmd4ba	1.39865e-07	0.727315	0.968	0.678	0.00256106
ches1	1.56976e-07	0.81678	0.806	0.422	0.00287439
hoxd4a	1.91809e-07	0.415794	0.323	0.07	0.00351221
RIMBP2	2.03766e-07	1.09702	0.581	0.219	0.00373115
dacha	2.44759e-07	1.01149	0.871	0.668	0.00448179
rarab	3.4676e-07	0.674852	0.774	0.339	0.00634952
si:dkey-117n7.5	3.73545e-07	0.332215	0.29	0.059	0.00683999
hoxb1b	4.45368e-07	0.262238	0.226	0.037	0.00815513
col5a2a	4.55592e-07	0.434156	0.355	0.085	0.00834235
arhgef28a	5.26088e-07	0.370172	0.387	0.098	0.0096332
cgnl1	6.20557e-07	0.80396	0.968	0.732	0.011363
rimbp2	7.45433e-07	0.26883	0.129	0.013	0.0136496
cadm1a	1.01888e-06	0.704468	1	0.766	0.0186568
ints11	1.34232e-06	0.325886	0.355	0.089	0.0245791
rhoj	1.46165e-06	0.662537	0.452	0.151	0.0267643
fbxl22	1.94227e-06	0.265234	0.226	0.041	0.035565
foxp1b	1.99291e-06	0.777921	0.871	0.545	0.0364922
col12a1a	2.01576e-06	1.01307	0.774	0.44	0.0369106
tshz1	2.66718e-06	0.966373	0.774	0.417	0.0488387
sema5ba	2.77196e-06	0.763707	0.935	0.575	0.0507573
sema6e	3.38747e-06	0.613465	0.613	0.249	0.062028
vcana	3.9228e-06	0.38262	0.323	0.083	0.0718304
mllt3	4.24394e-06	0.384731	0.355	0.094	0.0777108
ggt1a	5.3064e-06	0.40225	0.258	0.057	0.0971654
znf644a	6.46831e-06	0.416218	0.516	0.19	0.118441
nckap5l	6.64784e-06	0.521655	0.613	0.255	0.121729
tnfrsf19	7.75433e-06	0.711691	0.548	0.237	0.14199
sall1a	8.60079e-06	0.459196	0.516	0.195	0.157489
plxna2	1.00943e-05	0.666712	0.645	0.288	0.184837
flvcr1	1.29251e-05	0.436612	0.419	0.135	0.236672
wnt3	1.33077e-05	0.305445	0.839	0.372	0.243677
notch1b	1.39325e-05	0.721744	0.935	0.744	0.255119
bicd1a	1.45309e-05	0.346877	0.226	0.049	0.266075
ldb1b	1.77943e-05	0.351479	0.581	0.23	0.325832
slc6a9	1.88307e-05	0.472521	0.419	0.144	0.34481
rai14	2.19987e-05	0.55275	0.548	0.223	0.402818
cdon	2.33744e-05	0.564333	0.871	0.481	0.428008
hoxa4a	2.36282e-05	0.441434	0.516	0.183	0.432655
efemp2b	2.59906e-05	0.503026	0.29	0.078	0.475914
ror1	3.19742e-05	0.566884	0.71	0.33	0.58548
robo3	3.28949e-05	0.600114	0.71	0.357	0.602338
efna3b	3.33391e-05	0.641797	0.774	0.41	0.610472
acss1	4.17233e-05	0.530917	0.452	0.181	0.763996
madd	4.18472e-05	0.456553	0.613	0.266	0.766264
plxnb1b	4.26815e-05	0.723009	0.903	0.663	0.78154
kcnab1a	5.08002e-05	0.768937	0.452	0.175	0.930203
arhgap42a	5.28205e-05	0.444165	0.548	0.23	0.967196
apcdd1l	5.71584e-05	0.350566	0.355	0.111	1
adcy7	6.32418e-05	0.68382	0.484	0.212	1
zgc:100920	6.75969e-05	0.254338	0.323	0.097	1
ophn1	7.44203e-05	0.399836	0.419	0.157	1
dcc	7.87368e-05	0.337929	0.323	0.102	1
spsb4a	8.31782e-05	0.580476	0.71	0.38	1
phip	8.54145e-05	1.03548	0.806	0.626	1
igsf3	8.92205e-05	0.716834	0.774	0.521	1
hspg2	9.53217e-05	0.70066	0.71	0.413	1
psma5	0.000103154	0.29523	0.387	0.135	1
arpc5lb	0.000118279	0.314581	0.323	0.104	1
ddr1	0.000122122	0.603536	0.871	0.628	1
efhc1	0.000132947	0.591171	0.387	0.152	1
scml2	0.000133984	0.551737	0.581	0.281	1
macf1a	0.000134438	0.688447	0.903	0.871	1
tmcc3	0.000169437	0.531247	0.677	0.398	1
irx1b	0.000169641	0.284414	0.323	0.104	1
med16	0.000175539	0.289495	0.452	0.175	1
si:ch211-161h7.4	0.000189173	0.380631	0.71	0.349	1
tmem108	0.000203974	0.597428	0.71	0.403	1
flad1	0.000204556	0.294778	0.29	0.091	1
spred2b	0.000213288	0.584826	0.774	0.59	1
znf106a	0.000237332	0.42791	0.548	0.259	1
tshz3b	0.000246851	0.337184	0.323	0.108	1
snrnp40	0.000283058	0.282936	0.258	0.077	1
met	0.000311766	0.523403	0.484	0.213	1
kntc1	0.000312918	0.587912	0.548	0.291	1
mtmr11	0.000327786	0.549875	0.484	0.221	1
fat1a	0.000350529	0.441885	0.935	0.837	1
npas2	0.000368854	0.288325	0.194	0.049	1
wu:fi09b08	0.000371446	0.260013	0.29	0.095	1
hs6st1a	0.000376278	0.710581	0.806	0.552	1
lrch4	0.000384248	0.702573	0.774	0.583	1
ttyh3a	0.000401691	0.436346	0.742	0.444	1
sall4	0.000430714	0.496783	0.903	0.628	1
etv4	0.000443936	0.335818	0.29	0.097	1
ndnf	0.000468783	0.38061	0.355	0.135	1
nkain2	0.00048049	0.506685	0.29	0.102	1
fgfr3	0.00050801	0.311814	0.839	0.462	1
ralgps2	0.000512853	0.520744	0.839	0.552	1
eif3eb	0.000522027	0.258912	0.226	0.065	1
adamts3	0.000565857	0.254837	0.581	0.267	1
pvrl2l	0.000577634	0.620264	0.871	0.793	1
adcy5	0.000602422	0.473868	0.419	0.187	1
bicc2	0.000624268	0.481936	0.355	0.139	1
add3a	0.000647892	0.743107	0.677	0.52	1
stard8	0.000739803	0.482686	0.581	0.335	1
pcif1	0.000855539	0.414945	0.419	0.197	1
col28a2a	0.000858709	0.615176	0.355	0.145	1
fzd10	0.00089485	0.255725	0.452	0.189	1
npr1a	0.000923314	0.415026	0.29	0.107	1
rps6kb1b	0.000959606	0.392635	0.516	0.261	1
atp2a2a	0.00110628	0.560719	0.452	0.229	1
cdk5rap1	0.00119213	0.414676	0.677	0.387	1
znf1057	0.00121067	0.29052	0.258	0.089	1
tmem9b	0.00127714	0.315733	0.29	0.107	1
arih1l	0.00133478	0.406067	0.419	0.193	1
smtnl	0.0013567	0.378763	0.258	0.09	1
sgip1b	0.00142578	0.514086	0.419	0.215	1
dpp9	0.00144735	0.362328	0.419	0.183	1
ptpn4a	0.00158986	0.487307	0.516	0.279	1
malrd1	0.00162419	0.259154	0.452	0.201	1
sox6	0.00168948	0.523403	0.484	0.25	1
si:ch211-40k21.5	0.00174536	0.517823	0.484	0.273	1
evx1	0.00182955	0.698666	0.323	0.133	1
xgb	0.00187625	0.269138	0.194	0.059	1
cep170aa	0.00191666	0.40301	0.355	0.157	1
alcamb	0.00193336	0.486991	0.806	0.542	1
negr1	0.00199746	0.418819	0.871	0.736	1
kifc3	0.00200048	0.273544	0.194	0.058	1
sv2a	0.00204718	0.272074	0.194	0.059	1
snapc4	0.00212948	0.290115	0.484	0.236	1
xylt1	0.00215144	0.509024	0.742	0.564	1
micall2b	0.00224671	0.430293	0.323	0.139	1
gpt2	0.00233392	0.266534	0.355	0.148	1
smurf2	0.00234974	0.480612	0.516	0.286	1
ankhd1	0.00240639	0.385645	0.806	0.669	1
meis1b	0.00256567	0.430895	0.871	0.613	1
dhx57	0.00262274	0.311769	0.258	0.097	1
fam171a1	0.00273939	0.282042	0.258	0.096	1
zmynd8	0.0027834	0.405469	0.452	0.232	1
grk4	0.0028132	0.430293	0.484	0.276	1
gli3	0.00284557	0.466694	0.968	0.902	1
elp2	0.00290917	0.32278	0.355	0.156	1
atad2	0.00292231	0.431444	0.484	0.258	1
tanc1a	0.00298969	0.266534	0.355	0.153	1
fam120a	0.00308005	0.272341	0.548	0.293	1
si:ch211-199g17.2	0.00309822	0.348763	0.194	0.062	1
LO018340.1	0.00319752	0.420559	0.258	0.1	1
tbl1x	0.00329954	0.309887	0.387	0.177	1
anks1b	0.00330269	0.347748	0.258	0.1	1
zgc:92107	0.0034372	0.579758	0.742	0.64	1
med19a	0.00346632	0.377275	0.419	0.214	1
mdka	0.00350817	0.594172	0.839	0.665	1
phf21ab	0.00350948	0.397378	0.645	0.393	1
exoc4	0.00351763	0.350284	0.484	0.264	1
igsf9b	0.00364938	0.299863	0.419	0.208	1
pleca	0.0036625	0.323207	0.774	0.486	1
pacs2	0.0037084	0.339145	0.323	0.14	1
rassf8b	0.00376431	0.372634	0.613	0.373	1
ncam1a	0.0038558	0.476402	0.968	0.897	1
ndrg3a	0.00387903	0.367347	0.452	0.23	1
arfip1	0.00397943	0.421765	0.226	0.084	1
pdlim4	0.0040205	0.349946	0.387	0.185	1
atrn	0.00408997	0.456023	0.645	0.433	1
p3h4	0.00413994	0.265747	0.774	0.508	1
tspan17	0.00426399	0.418419	0.774	0.529	1
tiam1a	0.00437012	0.551855	0.742	0.515	1
ctcf	0.00438986	0.354315	0.548	0.321	1
arvcfb	0.00456569	0.452836	0.903	0.705	1
pum1	0.00459623	0.470359	0.645	0.515	1
CR387919.1	0.00473302	0.277962	0.161	0.049	1
gse1	0.00478838	0.466259	0.613	0.396	1
sap130a	0.0050895	0.286582	0.387	0.187	1
rfx2	0.00513906	0.338299	0.903	0.802	1
ccnf	0.00514536	0.465059	0.71	0.485	1
pcnx1	0.0053595	0.368405	0.484	0.282	1
zfand3	0.00537381	0.290115	0.452	0.234	1
grk6	0.00548557	0.266627	0.258	0.104	1
ctnna2	0.00549821	0.3817	0.516	0.299	1
ap3d1	0.00551102	0.390973	0.387	0.196	1
trip12	0.00553708	0.309394	0.677	0.429	1
fbrsl1	0.00646295	0.311912	0.516	0.287	1
xpnpep1	0.00647233	0.296399	0.258	0.104	1
mier1a	0.00653618	0.368577	0.419	0.23	1
ripply1	0.00700712	0.276418	0.226	0.087	1
scube2	0.00731626	0.599588	0.516	0.338	1
ddx11	0.00755056	0.2787	0.419	0.218	1
smc3	0.00796375	0.356784	0.548	0.351	1
caly	0.00799657	0.311769	0.226	0.09	1
znf395a	0.00801977	0.375316	0.452	0.268	1
aopep	0.00802618	0.626473	0.419	0.227	1
arid2	0.00823366	0.261261	0.452	0.24	1
morf4l1	0.00840208	0.300146	0.484	0.269	1
ZNF335	0.00856064	0.322552	0.645	0.424	1
tox3	0.00868032	0.424266	0.581	0.386	1
taok2a	0.00887322	0.346826	0.548	0.328	1
NAV1	0.00890539	0.523286	0.548	0.365	1
cables2a	0.00900581	0.705649	0.29	0.144	1
nploc4	0.00909366	0.262942	0.484	0.26	1
braf	0.00962223	0.314357	0.258	0.116	1
ppa2	0.00967653	0.283546	0.323	0.157	1
phldb1b	0.00982771	0.311994	0.71	0.491	1
ptprfb	0.0100729	0.277887	0.968	0.912	1
mtf2	0.0103061	0.276242	0.419	0.223	1
fgfr1b	0.0103356	0.421603	0.968	0.854	1
ccdc102a	0.0103677	0.300316	0.452	0.258	1
unkl	0.0107952	0.309141	0.516	0.31	1
sh3gl1b	0.0110475	0.354687	0.355	0.178	1
mmd2a	0.0111675	0.288325	0.161	0.055	1
meis2a.1	0.0113617	0.357823	0.516	0.305	1
nfia	0.011446	0.407435	0.484	0.285	1
eif2b3	0.0115044	0.30607	0.29	0.137	1
lipg	0.0116735	0.302407	0.387	0.207	1
aff2	0.0116763	0.388857	0.613	0.436	1
megf10	0.0119863	0.269138	0.161	0.055	1
boc	0.0120564	0.451202	0.871	0.741	1
bmpr1ab	0.0120741	0.362055	0.871	0.713	1
atxn2	0.0121336	0.270605	0.161	0.054	1
si:ch73-335l21.1	0.0124276	0.455738	0.323	0.166	1
pik3r3b	0.0124449	0.325373	0.29	0.135	1
cdkl1	0.012481	0.297268	0.129	0.039	1
nudc	0.0126663	0.299677	0.613	0.378	1
mindy3	0.0132188	0.340071	0.742	0.532	1
kat6a	0.0133764	0.327593	0.71	0.465	1
tas1r1	0.013507	0.314143	0.258	0.118	1
si:ch211-212g7.6	0.0135622	0.303397	0.258	0.119	1
tmc5	0.0137432	0.330908	0.516	0.321	1
cercam	0.0138543	0.328261	0.355	0.189	1
oser1	0.0142757	0.38061	0.323	0.164	1
fam49a	0.0144726	0.256088	0.71	0.445	1
yap1	0.0146298	0.394118	0.968	0.782	1
si:ch73-368j24.11	0.0151398	0.254677	0.355	0.188	1
pcdh1b	0.0151687	0.34087	0.387	0.213	1
haus4	0.0158976	0.255755	0.226	0.095	1
arid3c	0.0160585	0.31734	0.258	0.116	1
pfkfb1	0.016064	0.275015	0.226	0.098	1
ank2b	0.0162106	0.373281	0.806	0.644	1
wu:fa19b12	0.0163783	0.279438	0.161	0.059	1
ambra1a	0.0165794	0.323024	0.452	0.273	1
strbp	0.0168964	0.256595	0.419	0.239	1
arhgef39	0.0173283	0.272214	0.226	0.095	1
plekha5	0.0173379	0.332348	0.452	0.273	1
gli2a	0.0175857	0.303808	0.968	0.869	1
qkib	0.0179899	0.275015	0.677	0.457	1
dynll1	0.0180937	0.335497	0.774	0.563	1
hnrnpa1a	0.0182579	0.269138	0.613	0.396	1
fhdc1	0.018354	0.334616	0.484	0.31	1
rasa1a	0.0184129	0.448546	0.774	0.61	1
bard1	0.0187412	0.332777	0.387	0.222	1
hnrnpul1l	0.0189027	0.302538	0.484	0.306	1
col11a1b	0.018952	0.366163	0.29	0.144	1
zic2b	0.0197166	0.340261	0.484	0.281	1
chpfa	0.0199518	0.443469	0.258	0.127	1
cttnbp2nlb	0.0205386	0.292235	0.226	0.099	1
mertka	0.0208632	0.302311	0.387	0.21	1
oplah	0.0208717	0.275015	0.226	0.102	1
CU639469.1	0.0210243	0.333576	0.452	0.255	1
atg13	0.0212256	0.298099	0.29	0.147	1
ZNF462	0.021249	0.266209	0.161	0.061	1
cnot6b	0.0214875	0.311936	0.194	0.081	1
plekhh1	0.0221423	0.286073	0.903	0.762	1
ildr2	0.022274	0.307243	0.839	0.699	1
peli2	0.0224429	0.308251	0.677	0.443	1
oma1	0.0226275	0.272862	0.194	0.083	1
BX324164.5	0.0227464	0.257694	0.419	0.244	1
atf7a	0.0235972	0.309579	0.387	0.212	1
slc7a7	0.0237106	0.265234	0.677	0.449	1
gng12a	0.0239009	0.27993	0.355	0.19	1
asb7	0.0239713	0.2531	0.387	0.218	1
asap3	0.0241136	0.385593	0.323	0.168	1
ly6pge	0.0243558	0.477342	0.258	0.128	1
pik3c2b	0.0246743	0.289979	0.839	0.592	1
stx2b	0.0261855	0.254774	0.129	0.045	1
pbx4	0.0268458	0.25151	0.968	0.844	1
nktr	0.0270187	0.290623	0.484	0.32	1
si:dkey-195m11.8	0.0270402	0.269253	0.871	0.691	1
C7H16orf87	0.0277238	0.35557	0.484	0.303	1
med13b	0.0291151	0.337254	0.516	0.344	1
elavl1a	0.0297703	0.251338	0.742	0.58	1
cirbpa	0.029776	0.256294	0.903	0.755	1
dmd	0.0300076	0.343933	0.452	0.299	1
map4k3a	0.0302638	0.299087	0.71	0.526	1
ctbp1	0.0305855	0.272074	0.581	0.413	1
xkr5b	0.0306651	0.339328	0.226	0.103	1
efna5a	0.0306924	0.320461	0.613	0.453	1
BX323459.2	0.0307242	0.266627	0.226	0.106	1
zbtb16a	0.0313458	0.285368	0.968	0.961	1
sox3	0.031624	0.370495	0.71	0.501	1
bahcc1b	0.0317367	0.281175	0.742	0.592	1
syne1a	0.0318548	0.295442	0.258	0.132	1
slx4ip	0.0318896	0.380874	0.452	0.3	1
camkmt	0.0319893	0.252295	0.29	0.153	1
trmt61a	0.032057	0.31962	0.516	0.351	1
kaznb	0.0337947	0.323671	0.774	0.608	1
gab1	0.0342411	0.301499	0.806	0.646	1
abr	0.0356917	0.251651	0.161	0.066	1
sorbs3	0.0358148	0.306194	0.161	0.069	1
map2	0.0369044	0.449894	0.419	0.258	1
si:ch211-155k24.9	0.0369719	0.360384	0.516	0.384	1
brsk2b	0.0371954	0.341288	0.548	0.371	1
ssbp4	0.0380225	0.317083	0.839	0.677	1
CU104709.1	0.0382398	0.344148	0.742	0.554	1
tbl1xr1a	0.0396838	0.269138	0.903	0.729	1
nus1	0.0399018	0.345072	0.516	0.375	1
fkbp10a	0.0402183	0.284442	0.323	0.185	1
ubr2	0.0405848	0.255701	0.484	0.329	1
dvl2	0.042975	0.306703	0.548	0.393	1
grip1	0.0430129	0.256487	0.581	0.382	1
slc1a8b	0.043534	0.366163	0.516	0.378	1
ipo13	0.04375	0.29592	0.581	0.398	1
plxna1a	0.0438933	0.2797	0.742	0.627	1
col4a6	0.0452824	0.359606	0.742	0.643	1
plxna3	0.0463278	0.293457	1	0.864	1
srcap	0.047268	0.306801	0.516	0.371	1
ppp6r3	0.0477821	0.347983	0.677	0.496	1
arhgef10	0.0495338	0.264208	0.452	0.291	1
actn4	0.050723	0.329637	0.71	0.55	1
mgat4a	0.0516283	0.32261	0.516	0.359	1
plk1	0.0520014	0.259898	0.548	0.392	1
qkia	0.0530241	0.369718	0.871	0.729	1
fbxo5	0.0531594	0.262451	0.581	0.406	1
carm1	0.0537093	0.257826	0.613	0.466	1
tcf3b	0.0540273	0.318489	0.71	0.639	1
mvp	0.0548304	0.316572	0.226	0.118	1
gna11b	0.0557662	0.253991	0.516	0.363	1
bmpr1aa	0.0561375	0.283875	0.548	0.387	1
lsm8	0.0567809	0.259154	0.355	0.224	1
mrpl57	0.0567854	0.313586	0.129	0.052	1
ccdc186	0.05824	0.253759	0.258	0.141	1
tacc3	0.0585513	0.471998	0.452	0.33	1
fxyd6l	0.0594532	0.337411	0.387	0.247	1
utp25	0.0609709	0.320167	0.387	0.251	1
ndor1	0.0615338	0.273735	0.29	0.171	1
cherp	0.0616687	0.309999	0.29	0.172	1
cnksr3	0.0625873	0.269455	0.677	0.507	1
arhgap29a	0.0632328	0.290214	0.613	0.453	1
epb41l5	0.0648665	0.286159	0.516	0.39	1
cachd1	0.0650414	0.258631	0.839	0.731	1
qki2	0.0652349	0.302001	0.677	0.555	1
rpp14	0.065624	0.251799	0.129	0.054	1
casc3	0.0692838	0.271339	0.355	0.226	1
lasp1	0.0717371	0.290115	0.355	0.229	1
nr3c1	0.0717783	0.278416	0.419	0.277	1
phactr4a	0.0721086	0.354201	0.258	0.149	1
arhgap29b	0.0761466	0.318489	0.548	0.402	1
ctdspl2b	0.0766987	0.271886	0.323	0.2	1
agrn	0.0767001	0.354957	0.968	0.876	1
robo4	0.0779073	0.373022	0.323	0.213	1
upb1	0.0780344	0.264283	0.161	0.078	1
nup98	0.0803908	0.263817	0.484	0.336	1
p3h2	0.0812143	0.252021	0.258	0.15	1
mgrn1a	0.081968	0.254677	0.29	0.182	1
ewsr1b	0.0840354	0.283389	0.613	0.478	1
foxo3b	0.0840748	0.258994	0.355	0.233	1
smc2	0.0876829	0.302407	0.355	0.225	1
insrb	0.0889185	0.261362	1	0.916	1
emsy	0.0890578	0.266141	0.226	0.122	1
zgc:113263	0.0904837	0.315623	0.323	0.217	1
ctdp1	0.0912222	0.402112	0.774	0.82	1
sox13	0.0916216	0.25834	0.645	0.466	1
rgs12a	0.0918317	0.294136	0.484	0.375	1
hif1ab	0.0942379	0.28706	0.387	0.283	1
kif2c	0.0944174	0.404298	0.452	0.349	1
nom1	0.0983443	0.258469	0.323	0.205	1
crtc3	0.0989226	0.320954	0.419	0.304	1
kif20a	0.0997425	0.355035	0.516	0.432	1
vwa8	0.100032	0.300055	0.355	0.26	1
mus81	0.100827	0.278819	0.516	0.395	1
prex2	0.101215	0.278151	0.258	0.161	1
rassf2a	0.102768	0.255257	0.645	0.53	1
arhgap21a	0.104032	0.27164	0.516	0.371	1
ctnnal1	0.106266	0.336752	0.355	0.239	1
si:ch211-212k18.5	0.112251	0.275482	0.548	0.423	1
calr	0.117495	0.294136	0.516	0.404	1
pcf11	0.119475	0.339077	0.613	0.576	1
mibp	0.125087	0.314971	0.516	0.409	1
efnb2b	0.133363	0.314581	0.645	0.56	1
hint2	0.139327	0.32807	0.484	0.371	1
ube2h	0.139937	0.325324	0.355	0.251	1
si:ch211-108d22.2	0.140165	0.269478	0.613	0.496	1
akap12b	0.148869	0.276067	0.774	0.726	1
abca3b	0.151002	0.296976	0.548	0.48	1
tardbpl	0.151927	0.280915	0.742	0.641	1
wdr82	0.152238	0.264781	0.226	0.14	1
itga6a	0.15383	0.256595	0.419	0.31	1
sb:cb81	0.158682	0.272592	0.71	0.582	1
tet2	0.166849	0.290718	0.903	0.729	1
tln2a	0.167702	0.310237	0.387	0.297	1
bcar1	0.168984	0.290823	0.71	0.655	1
hmgn2	0.177119	0.268693	0.613	0.516	1
epb41a	0.178002	0.258069	0.742	0.657	1
serinc5	0.178189	0.410034	0.581	0.533	1
tmeff1b	0.179691	0.291252	0.484	0.388	1
kif20bb	0.182241	0.25621	0.419	0.316	1
dlg1l	0.184943	0.310786	0.29	0.215	1
ubap2a	0.185616	0.252617	0.484	0.412	1
uso1	0.18802	0.305876	0.387	0.289	1
ireb2	0.192886	0.326136	0.323	0.234	1
dis3l2	0.195456	0.275015	0.29	0.214	1
si:dkey-250d21.1	0.203763	0.337929	0.387	0.306	1
abhd17c	0.20813	0.254136	0.516	0.428	1
ncoa3	0.224437	0.27227	0.581	0.536	1
osbpl10b	0.236363	0.368124	0.419	0.341	1
lztfl1	0.239705	0.397872	0.484	0.481	1
hcfc1b	0.240118	0.257457	0.613	0.606	1
ywhaqa	0.248429	0.320477	0.29	0.226	1
meis2a	0.252047	0.283701	0.258	0.188	1
fam118b	0.278163	0.25875	0.226	0.172	1
mdga2a	0.284063	0.283944	0.161	0.107	1
igdcc4	0.296735	0.277119	0.387	0.337	1
mical3a	0.299422	0.258352	0.516	0.439	1
dis3	0.301499	0.257204	0.258	0.199	1
rbm33a	0.330065	0.287545	0.419	0.386	1
dennd5b	0.339018	0.334283	0.452	0.433	1
rnf24	0.342685	0.258162	0.677	0.668	1
disp1	0.360625	0.340056	0.258	0.214	1
slbp	0.432075	0.292617	0.484	0.474	1
pnisr	0.480847	0.292617	0.484	0.499	1
gosr1	0.548852	0.254873	0.194	0.17	1

## Sheet: 7. 13hpf_SC.3
	p_val	avg_log2FC	pct.1	pct.2	p_val_adj
hoxa10b	1.90247e-129	1.36734	0.765	0.003	3.48361e-125
hoxa9a	6.32707e-86	1.2486	0.765	0.012	1.15855e-81
hoxa9b	9.52404e-62	0.805578	0.529	0.008	1.74395e-57
hoxb6b	1.48429e-61	1.09898	0.647	0.014	2.71788e-57
hoxa11b	4.65887e-60	0.811717	0.412	0.003	8.53085e-56
BX936418.1	1.52936e-58	1.15228	0.765	0.024	2.8004e-54
hoxc6b	4.79279e-57	2.09126	1	0.048	8.77609e-53
hoxb5a	2.24367e-55	0.43301	0.353	0.002	4.10838e-51
hoxc9a	2.2281e-54	0.547145	0.412	0.004	4.07988e-50
CR382300.2	5.48537e-50	0.808644	0.412	0.005	1.00443e-45
hoxb9a	3.54011e-47	0.99766	0.647	0.021	6.48229e-43
hoxc8a	1.15372e-45	0.596067	0.471	0.01	2.11258e-41
hoxb7a	5.90223e-45	1.33749	0.765	0.034	1.08076e-40
cdx4	4.77917e-40	1.44507	0.882	0.056	8.75113e-36
mllt3	4.21503e-39	2.32274	1	0.086	7.71814e-35
smad3a	2.77015e-35	1.22593	0.529	0.02	5.07242e-31
rdh8a	8.43296e-35	0.825576	0.529	0.02	1.54416e-30
lypd6b	1.51798e-34	1.14891	0.765	0.049	2.77957e-30
hoxb5b	9.02641e-34	0.695361	0.471	0.016	1.65283e-29
kif26ab	1.6108e-32	2.42912	0.941	0.094	2.94953e-28
hoxc3a	1.8837e-32	3.39867	1	0.111	3.44924e-28
arid3c	1.61925e-28	1.94473	0.941	0.106	2.96501e-24
evx1	3.08676e-24	1.85002	0.941	0.124	5.65216e-20
plod2	1.28856e-23	1.16777	0.706	0.064	2.35948e-19
si:ch211-246m6.5	3.2815e-23	0.534906	0.353	0.014	6.00875e-19
fgf8a	5.08896e-23	0.920289	0.412	0.02	9.3184e-19
prickle1a	1.52222e-22	0.672736	0.471	0.028	2.78734e-18
angptl2b	2.92583e-21	0.912992	0.588	0.049	5.35749e-17
hnf1ba	7.45765e-20	0.468415	0.353	0.017	1.36557e-15
si:dkey-261h17.1	1.13716e-19	0.573323	0.412	0.025	2.08226e-15
wnt8a	4.20544e-19	0.429927	0.176	0.003	7.70058e-15
XKR4	4.67929e-19	2.72506	0.882	0.154	8.56825e-15
hoxd3a	4.86378e-19	1.65872	0.882	0.145	8.90607e-15
hoxb1b	2.47207e-18	0.602421	0.471	0.035	4.5266e-14
gfra1a	1.04467e-17	1.01598	0.412	0.028	1.91289e-13
phc2a	3.53407e-17	1.70609	0.824	0.141	6.47124e-13
nradd	4.74442e-17	1.79476	0.882	0.171	8.68752e-13
raraa	5.94556e-17	1.87455	1	0.235	1.08869e-12
foxd5	1.26569e-16	0.456342	0.353	0.021	2.3176e-12
smtnl	7.83777e-16	0.973703	0.647	0.086	1.43517e-11
tnfaip8l3	2.19595e-15	0.350481	0.235	0.01	4.02101e-11
rflnb	2.53178e-15	0.287945	0.235	0.01	4.63594e-11
wnt8a.1	4.34474e-15	0.759487	0.471	0.044	7.95565e-11
sh3pxd2aa	4.88246e-15	1.02475	0.647	0.09	8.94028e-11
hspa12a	5.74116e-15	0.51674	0.353	0.025	1.05126e-10
lifrb	6.33864e-15	0.855438	0.471	0.046	1.16067e-10
cdkl5	2.0509e-14	0.336835	0.294	0.017	3.7554e-10
cdh6	3.63341e-14	1.94797	0.824	0.169	6.65313e-10
aopep	3.97265e-14	1.74045	0.882	0.222	7.27432e-10
fhl3a	1.77594e-13	0.88274	0.471	0.051	3.25192e-09
BX640512.3	1.80523e-13	0.491446	0.529	0.061	3.30555e-09
kcnn3	1.94525e-13	0.920289	0.412	0.04	3.56194e-09
adam8a	2.77908e-13	0.608345	0.412	0.04	5.08877e-09
sulf1	3.30288e-13	1.56233	0.941	0.259	6.0479e-09
hoxb3a	4.87052e-13	2.05805	0.882	0.242	8.91841e-09
slc15a2	1.49215e-12	0.477537	0.235	0.013	2.73228e-08
hoxb8a	1.69744e-12	0.286417	0.235	0.013	3.10817e-08
dnah5	1.98107e-12	1.24471	0.647	0.111	3.62753e-08
itih6	2.98337e-12	0.565932	0.471	0.056	5.46285e-08
asap3	3.19981e-12	1.02338	0.765	0.162	5.85918e-08
nhsb	5.29391e-12	0.627771	0.294	0.023	9.69367e-08
scg3	8.11156e-12	0.414612	0.235	0.014	1.48531e-07
hoxb6a	8.56594e-12	0.411568	0.235	0.014	1.56851e-07
rarga	1.15174e-11	1.18773	0.529	0.083	2.10895e-07
cacna1ia	1.53538e-11	0.784294	0.294	0.024	2.81143e-07
hoxa4a	5.32124e-11	0.994894	0.824	0.182	9.74372e-07
rasgrp3	6.7475e-11	1.00783	0.647	0.126	1.23553e-06
itpr2	7.48151e-11	0.854506	0.529	0.085	1.36994e-06
sorbs2a	1.26462e-10	0.436937	0.353	0.036	2.31565e-06
klhl5	1.30919e-10	0.292537	0.176	0.009	2.39726e-06
stm	1.31776e-10	1.72819	0.529	0.084	2.41294e-06
itga5	3.71693e-10	1.09037	0.471	0.073	6.80608e-06
sytl5	5.76892e-10	0.278804	0.235	0.017	1.05635e-05
si:ch211-220m17.4	9.4218e-10	0.291005	0.176	0.01	1.72523e-05
ankrd50l	9.56199e-10	0.385953	0.294	0.028	1.7509e-05
prex2	1.81423e-09	1.48397	0.647	0.155	3.32203e-05
pcdh1b	3.54351e-09	1.20371	0.765	0.209	6.48851e-05
homeza	3.69594e-09	0.466086	0.529	0.091	6.76764e-05
greb1	4.75356e-09	1.16356	1	0.579	8.70424e-05
sp5l	5.00443e-09	0.362721	0.118	0.004	9.1636e-05
ldlrad2	5.81215e-09	0.828069	0.529	0.096	0.000106426
dnah11	5.92262e-09	0.949382	0.529	0.102	0.000108449
bcar3	7.45418e-09	1.20215	1	0.392	0.000136493
kalrnb	9.93066e-09	0.473759	0.353	0.045	0.00018184
optc	1.03366e-08	0.315861	0.294	0.031	0.000189274
arhgef28a	1.39756e-08	0.63707	0.529	0.1	0.000255908
si:ch211-246m6.5.1	1.64553e-08	0.445861	0.294	0.033	0.000301314
lpin2	2.12363e-08	0.510043	0.412	0.064	0.000388857
tanc2a	2.37445e-08	1.38393	0.706	0.193	0.000434786
col5a2a	2.83574e-08	0.994993	0.471	0.087	0.000519252
efhd2	3.97223e-08	0.765646	0.471	0.091	0.000727355
si:dkey-222b8.1	7.6998e-08	0.297144	0.118	0.005	0.00140991
inhbaa	7.79296e-08	0.369618	0.294	0.035	0.00142697
arhgef4	1.00518e-07	0.946787	0.412	0.073	0.00184058
lamb1a	1.03664e-07	1.24667	0.824	0.267	0.00189819
col19a1.1	1.17435e-07	0.32631	0.235	0.024	0.00215035
draxin	1.1832e-07	0.841979	0.412	0.072	0.00216656
sfrp2	1.78576e-07	0.892138	0.353	0.056	0.0032699
exo5	1.8516e-07	0.533057	0.529	0.115	0.00339047
pfkfb1	2.34884e-07	0.611112	0.471	0.095	0.00430096
celsr1a	3.48114e-07	1.20064	0.882	0.459	0.00637432
stmn1a	3.86106e-07	0.485772	0.412	0.075	0.00706998
zgc:110158	4.315e-07	1.33832	0.941	0.685	0.00790119
zgc:77151	4.74664e-07	0.384522	0.412	0.074	0.00869157
nrp2b	5.17537e-07	1.47498	0.647	0.219	0.00947662
nrp1a	5.21469e-07	1.16414	0.647	0.189	0.00954862
wnt3a	5.43758e-07	0.816338	0.529	0.124	0.00995676
nrg1	8.09271e-07	0.429188	0.412	0.077	0.0148186
tnfrsf1a	8.48327e-07	0.256203	0.235	0.027	0.0155337
necab2	9.87458e-07	0.622636	0.529	0.13	0.0180813
crlf1a	1.17927e-06	0.573156	0.294	0.043	0.0215937
stc2a	1.38611e-06	0.347438	0.176	0.016	0.025381
acsl1a	1.50584e-06	0.306965	0.294	0.043	0.0275734
serinc5	1.64106e-06	0.942887	0.941	0.527	0.0300494
med15	1.70547e-06	0.477302	0.412	0.083	0.0312289
kif6	1.99062e-06	0.447354	0.235	0.029	0.0364503
CU855552.1	2.37808e-06	0.257699	0.235	0.029	0.0435451
gdf6a	3.42638e-06	0.317349	0.235	0.03	0.0627405
tm9sf2	3.43379e-06	0.471883	0.588	0.159	0.0628761
cacna1ba	3.72889e-06	1.0819	0.412	0.091	0.0682797
megf11	3.90697e-06	0.324552	0.353	0.063	0.0715405
kcnn1a	4.24236e-06	0.533158	0.353	0.065	0.0776818
msx1b	4.66702e-06	0.810517	0.588	0.17	0.0854579
si:ch211-113j13.2	6.05188e-06	0.251725	0.235	0.031	0.110816
dock5	6.62235e-06	0.37702	0.235	0.032	0.121262
SEMA4F	7.27994e-06	0.598947	0.647	0.192	0.133303
ece2b	8.71787e-06	0.904136	0.765	0.316	0.159633
si:dkey-192l18.9	8.91262e-06	0.251725	0.235	0.032	0.163199
skap2	9.4167e-06	0.551717	0.529	0.138	0.172429
LO018340.1	1.05669e-05	0.686707	0.412	0.1	0.19349
znfl2a	1.06829e-05	0.453571	0.412	0.093	0.195615
spry4	1.1371e-05	0.652333	0.706	0.241	0.208214
megf6b	1.13791e-05	0.581873	0.294	0.053	0.208363
xk	1.17436e-05	0.359651	0.118	0.009	0.215037
hoxb2a	1.17456e-05	0.284961	0.294	0.049	0.215074
pxdn	1.20886e-05	0.473759	0.235	0.033	0.221354
itga9	1.22494e-05	0.614824	0.529	0.146	0.224298
etv4	1.23654e-05	0.568817	0.412	0.098	0.226422
prickle1b	1.29175e-05	0.487398	0.412	0.094	0.236533
afap1	1.43176e-05	0.496984	0.412	0.096	0.262169
npr3	1.47302e-05	0.553898	0.235	0.035	0.269725
arhgap42a	1.5016e-05	0.645557	0.706	0.232	0.274958
glud1b	1.56636e-05	0.350548	0.294	0.051	0.286816
whrna	1.63354e-05	0.781182	0.235	0.035	0.299117
ppp1r3b	1.71724e-05	0.40468	0.294	0.053	0.314443
tmie	1.72129e-05	0.419253	0.235	0.034	0.315185
unc5b	1.79787e-05	0.950288	0.824	0.365	0.329208
piwil1	1.93304e-05	0.398372	0.412	0.095	0.353958
slit3	2.17548e-05	0.491841	0.471	0.119	0.398353
hoxc10a	2.19296e-05	0.431586	0.412	0.096	0.401554
asxl2	2.26468e-05	0.309924	0.235	0.035	0.414686
cux1a	2.34296e-05	0.938494	0.765	0.369	0.429019
grid1a	2.34784e-05	0.309924	0.235	0.035	0.429913
sema6e	2.34812e-05	1.21349	0.647	0.254	0.429964
lancl1	2.41282e-05	0.346182	0.294	0.054	0.441811
aebp1	2.57762e-05	0.402475	0.176	0.021	0.471987
thrab	2.72438e-05	0.587939	0.765	0.316	0.498861
klhl29	3.08377e-05	0.495513	0.471	0.128	0.564669
rarab	3.13385e-05	0.875232	0.765	0.346	0.573839
plppr3a	3.22548e-05	0.606641	0.882	0.442	0.590618
smim20	3.3834e-05	0.272742	0.176	0.021	0.619534
si:dkey-56m15.2	3.43465e-05	0.368879	0.529	0.147	0.628918
gabarapa	3.45903e-05	0.271231	0.176	0.021	0.633383
arid3b	3.63542e-05	0.842661	0.941	0.508	0.665682
arf1	3.86428e-05	0.513423	0.529	0.164	0.707588
il1rapl1a	3.89241e-05	0.875393	0.647	0.282	0.71274
phkg2	4.2425e-05	0.31289	0.235	0.038	0.776843
stim1a	4.33977e-05	0.311406	0.235	0.038	0.794655
cylda	4.86098e-05	0.442537	0.412	0.103	0.890093
selenon	4.90016e-05	0.552202	0.412	0.109	0.897269
cdkl1	5.13608e-05	0.425124	0.235	0.039	0.940468
esrrga	5.39537e-05	0.808206	0.412	0.113	0.987945
mgat1b	5.91616e-05	0.552414	0.235	0.04	1
RTKN	6.1474e-05	0.337492	0.294	0.058	1
si:ch73-335l21.4	6.31013e-05	0.763722	0.529	0.173	1
rims2b	6.34142e-05	0.393127	0.294	0.059	1
lamc1	6.5591e-05	0.769142	0.882	0.547	1
chrd	6.81946e-05	0.985908	0.353	0.087	1
sema3ga	7.02174e-05	0.623627	0.294	0.06	1
vcana	8.33306e-05	0.47652	0.353	0.086	1
adamts3	8.34847e-05	1.1851	0.647	0.27	1
bcl9l	8.51291e-05	0.321574	0.353	0.079	1
ptprz1b	8.64075e-05	0.297612	0.353	0.079	1
tfap2a	9.16489e-05	0.260695	0.176	0.024	1
asb11	9.84446e-05	0.633952	0.412	0.111	1
cdon	0.000111356	0.701624	0.882	0.487	1
itgb5	0.000122747	0.484963	0.471	0.136	1
notch3	0.00012598	0.733876	1	0.778	1
nudt4a	0.000126021	0.792931	0.412	0.108	1
parp3	0.000127548	0.401147	0.353	0.086	1
crk	0.000129566	0.32981	0.412	0.108	1
prdm1a	0.00013842	0.257699	0.176	0.025	1
aldh3a2b	0.000141147	0.296208	0.353	0.084	1
arhgef10	0.000150604	0.624465	0.706	0.288	1
sept7a	0.000153136	0.727644	0.529	0.189	1
robo3	0.000166136	0.741181	0.765	0.361	1
retsat	0.000167756	0.286417	0.118	0.012	1
unga	0.000171529	0.372802	0.471	0.139	1
dzip1	0.000174014	0.662117	0.765	0.356	1
map7d1b	0.000175746	0.422072	0.412	0.116	1
zic2a	0.000176282	0.322627	0.471	0.135	1
neto1l	0.000182649	0.353465	0.235	0.043	1
zbtb40	0.000184435	0.359012	0.353	0.088	1
stx2b	0.000191467	0.357852	0.235	0.044	1
mprip	0.000217633	0.601077	0.588	0.221	1
mvp	0.000223128	0.411624	0.412	0.116	1
pdia4	0.000224199	0.353404	0.353	0.089	1
baiap2a	0.000248617	0.616159	0.588	0.227	1
amn1	0.00026533	0.273361	0.294	0.065	1
mrpl15	0.000268324	0.299017	0.353	0.089	1
jag1a	0.000287216	0.45773	0.294	0.068	1
qdprb1	0.000315643	0.302537	0.235	0.046	1
ttc27	0.000326545	0.627037	0.765	0.364	1
tmem192	0.000333708	0.281845	0.118	0.013	1
RALGDS	0.000340654	0.643502	0.765	0.332	1
cttnbp2nlb	0.000357627	0.643502	0.353	0.099	1
b4galt7	0.000362505	0.364135	0.412	0.121	1
si:dkey-211i20.2	0.000366566	0.270476	0.294	0.068	1
lypd6	0.000371006	0.422127	0.294	0.07	1
zgc:92242	0.000383429	0.624465	0.706	0.326	1
gsna	0.000401516	0.318839	0.294	0.069	1
stard13b	0.000407934	0.461326	0.412	0.124	1
arhgap33	0.000419602	0.529259	0.706	0.289	1
ctnnal1	0.000420154	0.580456	0.588	0.237	1
si:dkey-240h12.3	0.000425554	0.287754	0.353	0.09	1
ca16b	0.00046415	0.423536	0.294	0.07	1
yap1	0.000476157	0.756338	0.941	0.786	1
arhgef11	0.000484992	0.478793	0.706	0.325	1
ucp2	0.00050163	0.770594	0.647	0.277	1
nup88	0.000509727	0.411276	0.412	0.129	1
hmg20b	0.000510881	0.395603	0.353	0.099	1
fgf12b	0.000516306	0.261854	0.294	0.07	1
tob1a	0.000545813	0.472602	0.471	0.166	1
ing3	0.000574581	0.408589	0.412	0.13	1
zbtb7a	0.00059625	0.357852	0.235	0.05	1
scml2	0.000600535	0.939067	0.588	0.285	1
arl5a	0.0006112	0.287812	0.353	0.096	1
efna5a	0.000619002	0.651323	0.824	0.451	1
ly6pge	0.000623372	0.416814	0.412	0.128	1
npr1a	0.000651268	0.681258	0.353	0.108	1
ttyh3a	0.000652325	0.812914	0.706	0.449	1
txndc5	0.000661422	0.392839	0.353	0.102	1
metrnla	0.000694911	0.429188	0.294	0.075	1
vps29	0.000704388	0.295188	0.235	0.05	1
rhbdl3	0.000751106	0.631235	0.353	0.109	1
nectin1b	0.000756608	0.700268	0.882	0.746	1
zfp36l1a	0.000773229	0.337171	0.529	0.186	1
adcy7	0.00081966	0.662793	0.529	0.215	1
ndfip2	0.000829241	0.560313	0.529	0.213	1
stil	0.000835897	0.338647	0.412	0.129	1
sncgb	0.000843879	0.354926	0.235	0.053	1
igsf11	0.000847557	0.43842	0.353	0.102	1
snrpa1	0.000849916	0.478904	0.471	0.176	1
nubp1	0.000853507	0.388598	0.412	0.133	1
wnt4	0.000864935	0.489431	0.647	0.28	1
fech	0.00088041	0.290796	0.235	0.051	1
slc22a2	0.000913601	0.286417	0.235	0.051	1
zic3	0.00097208	0.817441	0.353	0.115	1
hmcn2.1	0.000972544	0.579857	0.588	0.249	1
pax3a	0.000980552	0.675386	0.647	0.284	1
ptprk	0.000981361	0.512088	0.529	0.219	1
nfkb2	0.0010102	0.292258	0.235	0.053	1
si:ch211-285f17.1	0.00101264	0.799083	0.647	0.299	1
hdac10	0.00103245	0.379991	0.176	0.032	1
scaf1	0.00106186	0.352006	0.471	0.165	1
her12	0.00109678	0.730757	0.588	0.251	1
ndrg3b	0.00109839	0.397449	0.588	0.24	1
spred2b	0.00110451	0.810107	0.824	0.592	1
cfap45	0.00113723	0.331187	0.294	0.077	1
ift46	0.00117827	0.435683	0.353	0.111	1
dhrsx	0.00120035	0.349091	0.235	0.054	1
si:ch211-107m4.1	0.00123214	0.335941	0.529	0.196	1
rxraa	0.00128868	0.754598	0.353	0.118	1
nars2	0.0013613	0.331726	0.235	0.055	1
sema4ba	0.00137725	0.51088	0.471	0.171	1
atp1b4	0.00137869	0.300424	0.294	0.078	1
vaspb	0.00138444	0.360127	0.588	0.239	1
tiam1b	0.00139413	0.887926	0.412	0.153	1
FRMD1	0.00142067	0.424784	0.353	0.106	1
mfhas1	0.00150493	0.782032	0.412	0.158	1
twnk	0.00151214	0.294805	0.294	0.079	1
efnb2b	0.00155183	0.589486	0.941	0.556	1
lrrc58b	0.00157362	0.274445	0.412	0.133	1
lims1	0.0016037	0.614082	0.529	0.256	1
mtrex	0.00167505	0.646978	0.647	0.364	1
zgc:109986	0.00167527	0.250438	0.294	0.079	1
ghra	0.00173775	0.430223	0.353	0.117	1
apbb2b	0.00180042	0.347636	0.235	0.058	1
bmpr2b	0.00182374	0.502901	0.706	0.325	1
plxna3	0.00184059	0.524577	1	0.866	1
jmjd1cb	0.00186061	0.621956	0.941	0.705	1
erlin1	0.00186651	0.267033	0.353	0.107	1
hip1	0.0019917	0.490815	0.941	0.615	1
ccnd1	0.00201196	0.497921	1	0.806	1
CU639469.1	0.0020153	0.881648	0.529	0.256	1
nsmfa	0.00209193	0.309924	0.176	0.035	1
alcamb	0.00212339	0.854463	0.882	0.544	1
sox5	0.00222555	0.411948	0.529	0.208	1
si:dkey-103i16.6	0.0023062	0.418014	0.353	0.12	1
chfr	0.00234506	0.296208	0.294	0.084	1
wnt11	0.0023597	0.598582	0.647	0.319	1
prkd2	0.00240185	0.353249	0.471	0.178	1
ZNF335	0.00243037	0.595049	0.706	0.427	1
carf	0.00243776	0.322779	0.412	0.145	1
tax1bp1b	0.00245877	0.961769	0.824	0.597	1
abcg2d	0.0025121	0.312024	0.353	0.114	1
epha2a	0.00251943	0.931293	0.706	0.377	1
n4bp2l2	0.0025304	0.282052	0.235	0.059	1
kifc3	0.00258642	0.338936	0.235	0.059	1
ddx39aa	0.00262769	0.375003	0.353	0.116	1
glt1d1	0.002691	0.337318	0.353	0.111	1
MYO9B	0.00281557	0.663439	0.647	0.368	1
tma7	0.00282514	0.370767	0.471	0.189	1
adarb2	0.00291537	0.304484	0.412	0.146	1
atp1b1a	0.00298317	0.65844	0.471	0.208	1
sema3fb	0.00308602	0.346718	0.529	0.217	1
dlg1l	0.00316913	0.336512	0.529	0.212	1
gfra1b	0.00321711	0.271231	0.118	0.018	1
CABZ01029822.1	0.00325895	0.741181	0.529	0.242	1
poc5	0.00326522	0.299017	0.294	0.088	1
tiparp	0.00330219	0.345311	0.353	0.119	1
spry2	0.00335161	0.416953	0.471	0.192	1
krt1-c5	0.00341299	0.469931	0.118	0.018	1
ik	0.00344195	0.31491	0.412	0.15	1
si:ch211-160o17.4	0.00357229	0.446756	0.529	0.24	1
si:ch211-1i11.3	0.00359653	0.300593	0.412	0.148	1
styx	0.00362873	0.268575	0.471	0.179	1
sall4	0.00364324	0.643461	0.824	0.633	1
csrnp1b	0.00375981	0.364135	0.353	0.12	1
swt1	0.00377985	0.335327	0.529	0.212	1
ifih1	0.00380759	0.253284	0.235	0.061	1
hmgcrb	0.00389575	0.251984	0.353	0.117	1
tubgcp5	0.00402144	0.352006	0.353	0.123	1
nsmaf	0.00418511	0.459016	0.353	0.13	1
hpse	0.00421642	0.29849	0.353	0.121	1
cfap298	0.00422475	0.429237	0.471	0.209	1
stx16	0.0043029	0.407744	0.412	0.16	1
rsf1b.1	0.00432426	0.33296	0.529	0.224	1
lrp1ab	0.00435088	0.608982	0.824	0.66	1
pard6a	0.00436453	0.383208	0.294	0.09	1
apcdd1l	0.00438511	0.268575	0.353	0.115	1
tbcelb	0.00446851	0.321693	0.235	0.064	1
si:dkey-66i24.7	0.00450487	0.267596	0.235	0.063	1
antxr1c	0.00463096	0.405867	0.529	0.22	1
plecb	0.00475486	0.340865	0.294	0.094	1
dlg1	0.00487129	0.760956	0.588	0.34	1
col14a1a	0.0049894	0.342716	0.529	0.217	1
sik2b	0.00499344	0.436196	0.588	0.28	1
zic2b	0.00501125	0.660089	0.529	0.283	1
MARK4	0.00504189	0.399041	0.471	0.198	1
usp33	0.00505848	0.306283	0.471	0.191	1
plcb3	0.00514809	0.256073	0.294	0.091	1
sgo1	0.00519503	0.403231	0.353	0.129	1
clip2	0.00519886	0.422853	0.588	0.292	1
dgkza	0.00534684	0.311292	0.412	0.156	1
dnah2	0.00542245	0.518527	0.353	0.128	1
ccnd2a	0.00542808	0.716833	0.706	0.437	1
her6	0.00549611	0.748911	0.412	0.167	1
rtkn2a	0.00585821	0.556294	0.412	0.177	1
otud6b	0.0058993	0.405908	0.353	0.131	1
ssbp3a	0.00591644	0.345568	0.353	0.125	1
phip	0.00593353	0.56642	0.882	0.627	1
thbs4a	0.00593419	0.372521	0.471	0.206	1
htr2aa	0.00601993	0.294132	0.353	0.124	1
jag1b	0.00604018	0.569999	0.471	0.214	1
elk4	0.00631025	0.263287	0.235	0.066	1
prickle2b	0.00643907	0.663327	0.588	0.334	1
wnt5b	0.00646336	0.757136	0.412	0.181	1
mob4	0.00661384	0.266158	0.235	0.068	1
myo1b	0.00670447	0.546003	0.706	0.354	1
setd1a	0.00682883	0.297144	0.353	0.129	1
mrps22	0.00684329	0.264722	0.235	0.068	1
rab3gap1	0.00690218	0.327418	0.235	0.07	1
tspan17	0.00703724	0.733876	0.765	0.533	1
lrrc8c	0.00712087	0.298005	0.412	0.163	1
fam135a	0.00712499	0.276693	0.294	0.096	1
cnot4a	0.00728353	0.28002	0.412	0.16	1
gorasp2	0.00731252	0.282242	0.294	0.098	1
srsf6a	0.00735355	0.339633	0.471	0.207	1
b4galt6	0.00745412	0.370636	0.529	0.244	1
man1a2	0.0074671	0.462513	0.765	0.451	1
zgc:161973	0.00752378	0.250438	0.235	0.068	1
angptl3	0.00765238	0.33382	0.118	0.021	1
gdi1	0.00766119	0.378814	0.235	0.069	1
pleca	0.00779295	0.47449	0.824	0.49	1
si:ch211-106e7.2	0.00781899	0.391459	0.294	0.102	1
dock7	0.00797671	0.601682	0.647	0.403	1
strbp	0.00809378	0.271533	0.529	0.24	1
arhgap29a	0.0084652	0.623353	0.706	0.453	1
hibadha	0.00846848	0.327809	0.118	0.021	1
hif1ab	0.0086838	0.486355	0.529	0.282	1
nr2f6a	0.0086934	0.366457	0.471	0.208	1
crkl	0.00876396	0.331505	0.412	0.171	1
zmym2	0.00900586	0.271023	0.647	0.308	1
tmem131	0.00902416	0.446458	0.765	0.462	1
birc5a	0.00912978	0.277812	0.471	0.199	1
notch1a	0.00917414	0.481027	0.882	0.579	1
cdkn1ca	0.0092745	0.252097	0.353	0.13	1
gulp1a	0.00941805	0.595805	0.471	0.236	1
nacc1a	0.00946951	0.437051	0.294	0.108	1
pink1	0.00948844	0.256135	0.235	0.071	1
col12a1a	0.00959859	0.285024	0.824	0.444	1
epb41l5	0.009633	0.348176	0.706	0.388	1
btbd10a	0.00975521	0.393902	0.353	0.134	1
si:ch211-59o9.10	0.00978478	0.264722	0.235	0.072	1
igf1ra	0.00995571	0.531444	0.882	0.721	1
atf1	0.0101598	0.327365	0.471	0.212	1
znfl1h	0.0104784	0.271231	0.118	0.023	1
ncoa2	0.0104987	0.452021	1	0.818	1
gpcpd1	0.0105231	0.254708	0.294	0.101	1
lsg1	0.0107265	0.452187	0.294	0.108	1
elf1	0.0107837	0.55192	0.529	0.294	1
serpinh1a	0.0108211	0.287875	0.176	0.046	1
ZNF423	0.0111499	0.470222	0.706	0.444	1
plrdgb	0.0113558	0.266158	0.235	0.074	1
cd99l2	0.0114659	0.269155	0.353	0.135	1
slc35b1	0.0115184	0.297558	0.412	0.174	1
hectd1	0.0115577	0.420718	0.471	0.219	1
xbp1	0.0117746	0.660273	0.588	0.407	1
fbn2b	0.0118865	0.398273	0.412	0.192	1
hoxd4a	0.012043	0.304653	0.235	0.075	1
si:dkey-102m7.3	0.0120698	0.325411	0.765	0.432	1
clybl	0.0121513	0.310311	0.235	0.074	1
hspg2	0.0124244	0.660071	0.647	0.419	1
RIMBP2	0.0126701	0.579857	0.471	0.226	1
CR933791.2	0.0126823	0.261854	0.235	0.075	1
ehbp1	0.0126904	0.654044	0.647	0.454	1
jazf1b	0.0127459	0.308894	0.235	0.076	1
ppargc1a	0.0128486	0.336048	0.176	0.047	1
hipk2	0.0128698	0.553304	0.706	0.453	1
prdx3	0.0128946	0.318839	0.353	0.138	1
ppm1k	0.0132562	0.265659	0.294	0.106	1
cdk17	0.0134126	0.382633	0.529	0.273	1
fbxw8	0.0134516	0.269155	0.353	0.139	1
si:dkey-197c15.6	0.0135491	0.253284	0.235	0.075	1
nrbp2a	0.0137034	0.316218	0.353	0.144	1
akap12b	0.0137057	0.605746	0.824	0.726	1
gigyf1b	0.013775	0.407812	0.706	0.432	1
BX323459.2	0.0138657	0.260173	0.294	0.106	1
nmt1a	0.0140914	0.286417	0.529	0.255	1
xpnpep1	0.0142278	0.254708	0.294	0.106	1
slc38a9	0.0143221	0.394566	0.412	0.189	1
zgc:194224	0.0143919	0.383313	0.353	0.148	1
osbpl10b	0.0146409	0.696605	0.529	0.34	1
actn4	0.01478	0.49441	0.765	0.551	1
sall3b	0.0149901	0.321363	0.353	0.141	1
si:dkey-29p10.4	0.0150093	0.322943	0.294	0.113	1
specc1la	0.0152226	0.575714	0.471	0.26	1
col18a1a	0.0152663	0.513188	1	0.717	1
sdccag8	0.0154627	0.300045	0.412	0.183	1
zgc:161969	0.0154797	0.32127	0.471	0.217	1
hnrnph1	0.0155472	0.253284	0.235	0.077	1
bicc2	0.0159527	0.308785	0.353	0.143	1
tnfrsf19	0.0160017	0.582248	0.471	0.243	1
si:ch211-170d8.2	0.0160294	0.314746	0.294	0.113	1
rock1	0.0160368	0.326029	0.647	0.35	1
rbb4l	0.0161088	0.310946	0.529	0.268	1
ctnnd2b	0.0165122	0.758283	0.647	0.481	1
rgs12b	0.0165554	0.252097	0.353	0.141	1
kif5c	0.0173342	0.470088	0.294	0.117	1
etv5a	0.0173675	0.494984	0.529	0.297	1
elp4	0.0174743	0.428017	0.412	0.192	1
fkbp9	0.0175479	0.300737	0.412	0.184	1
nrd1a	0.0179271	0.258634	0.353	0.145	1
rptor	0.0181329	0.400453	0.824	0.593	1
cerk	0.0184451	0.291771	0.294	0.113	1
kras	0.0184894	0.343001	0.353	0.153	1
myo1ea	0.0189343	0.349523	0.412	0.189	1
peli2	0.0190609	0.457201	0.706	0.446	1
ptpn21	0.0190716	0.447354	0.765	0.601	1
apela	0.0190716	0.346647	0.294	0.115	1
ccnjl	0.0191192	0.53487	0.588	0.404	1
spsb4a	0.0194782	0.574144	0.647	0.386	1
farp2	0.0195308	0.273451	0.647	0.35	1
rhbdf1a	0.0196812	0.263697	0.118	0.026	1
ahcyl2b	0.019779	0.426763	0.588	0.352	1
ptprga	0.019988	0.510177	0.588	0.371	1
BX324156.2	0.0202685	0.392328	0.353	0.158	1
EML4	0.0204298	0.257438	0.294	0.114	1
cdca8	0.0205037	0.250793	0.353	0.147	1
cep192	0.0205101	0.548983	0.588	0.405	1
ybx1	0.0207938	0.348515	0.882	0.608	1
paxbp1	0.0209277	0.30857	0.765	0.435	1
pald1a	0.0210207	0.256073	0.294	0.114	1
usp42	0.0213507	0.451199	0.588	0.337	1
rpl13	0.0213857	0.371306	0.882	0.698	1
arhgap17a	0.021732	0.328963	0.353	0.152	1
pappab	0.0221685	0.39373	0.353	0.144	1
racgap1	0.0222507	0.381319	0.706	0.398	1
frem1b	0.0222939	0.355882	0.353	0.163	1
spata13	0.0225696	0.350764	0.412	0.196	1
adat1	0.0228785	0.317528	0.353	0.152	1
pafah1b1b	0.0233514	0.253346	0.294	0.116	1
si:ch211-113e8.10	0.0235756	0.288984	0.353	0.154	1
mfge8b	0.0236883	0.2806	0.176	0.054	1
lrrc39	0.0236902	0.259196	0.118	0.027	1
ndst1b	0.0237188	0.328135	0.765	0.581	1
cdc14aa	0.0237861	0.256203	0.118	0.027	1
pank2	0.0240532	0.263697	0.529	0.271	1
lmo4b	0.0241967	0.310038	0.353	0.151	1
aifm3	0.0244006	0.269787	0.235	0.084	1
cul3b	0.0245278	0.302537	0.412	0.199	1
arglu1b	0.0245498	0.337171	0.412	0.205	1
mon2	0.0248584	0.295422	0.353	0.156	1
mtss1la	0.0250324	0.38488	0.529	0.279	1
plekho1b	0.0250558	0.480984	0.412	0.212	1
slc1a5	0.0251503	0.40075	0.353	0.159	1
timm50	0.0253723	0.258634	0.353	0.153	1
il6st	0.0262063	0.506324	0.765	0.599	1
cdc16	0.0262389	0.312024	0.294	0.119	1
ralgps1	0.0264877	0.394221	0.235	0.087	1
crim1	0.0265122	0.27577	0.235	0.086	1
arfip1	0.0265902	0.278078	0.235	0.086	1
pcca	0.0272893	0.301128	0.706	0.416	1
psmc5	0.0275199	0.300593	0.353	0.161	1
mier3a	0.0281447	0.258634	0.353	0.158	1
ddx6	0.0285504	0.290121	0.412	0.2	1
ascc3	0.0287346	0.288984	0.353	0.161	1
chst10	0.0288434	0.340438	0.353	0.161	1
shroom2a	0.0291965	0.356948	0.588	0.341	1
rab21	0.0292108	0.296208	0.235	0.089	1
tp53bp1	0.0294197	0.494869	0.588	0.356	1
acadvl	0.0299351	0.259362	0.471	0.238	1
rps6kb1b	0.030097	0.426405	0.471	0.266	1
si:dkeyp-113d7.1	0.0301235	0.255915	0.471	0.238	1
smg7	0.0304613	0.382522	0.471	0.265	1
eif4a2	0.0314456	0.327809	0.588	0.347	1
ahi1	0.0314818	0.465647	0.529	0.317	1
rsl24d1	0.031512	0.294132	0.353	0.164	1
FO704777.1	0.0315848	0.285024	0.235	0.089	1
cobl	0.0316082	0.312547	0.353	0.164	1
kmt5c	0.0320554	0.306356	0.706	0.416	1
si:dkey-38p12.3	0.032078	0.4157	0.353	0.17	1
si:dkey-6e2.2	0.0339636	0.416185	0.471	0.251	1
rab14	0.0342219	0.346647	0.294	0.134	1
mtrr	0.0346681	0.277468	0.353	0.158	1
capza1b	0.0349386	0.335862	0.529	0.323	1
ccdc59	0.0350208	0.293404	0.235	0.089	1
cad	0.0355326	0.461612	0.706	0.512	1
mpped2a	0.0356073	0.278078	0.235	0.091	1
prkg1b	0.0359045	0.508018	0.235	0.089	1
agfg1b	0.0362795	0.282415	0.294	0.123	1
rab34a	0.0363852	0.283632	0.235	0.089	1
mphosph10	0.036403	0.283855	0.353	0.166	1
nid1b	0.0365775	0.334664	0.294	0.129	1
prodha	0.0365932	0.386857	0.647	0.426	1
fam222ba	0.0367377	0.292004	0.235	0.09	1
notch1b	0.0367444	0.449241	0.882	0.748	1
si:ch73-22o12.1	0.0370459	0.334792	0.471	0.278	1
dglucy	0.0375432	0.281297	0.353	0.167	1
psmb7	0.0381131	0.458598	0.471	0.278	1
phldb1b	0.0382589	0.535096	0.706	0.494	1
bahcc1a	0.0385847	0.352006	0.647	0.468	1
cdh7a	0.0387771	0.608345	0.412	0.226	1
sec31a	0.0404581	0.3201	0.353	0.176	1
ints8	0.0407687	0.358556	1	0.829	1
mylk2	0.0415434	0.440118	0.647	0.398	1
atrnl1a	0.0422385	0.272545	0.235	0.094	1
lbr	0.042324	0.277539	0.765	0.463	1
pi4kaa	0.0424109	0.286417	0.235	0.095	1
tes	0.042477	0.32631	0.118	0.031	1
slc25a36a	0.0434267	0.262571	0.471	0.252	1
cers1	0.0438041	0.443911	0.235	0.095	1
pde4d	0.0440258	0.305783	0.294	0.136	1
zgc:113372	0.0441594	0.277097	0.294	0.128	1
her4.2.1	0.0445006	0.306015	0.353	0.17	1
bmpr1ab	0.0445118	0.563762	0.824	0.716	1
acd	0.0450962	0.45234	0.294	0.136	1
rbms2b	0.0455458	0.451376	0.353	0.173	1
pde7a	0.045933	0.347221	0.588	0.391	1
ccdc30	0.046384	0.349611	0.412	0.224	1
tnfaip1	0.0464697	0.343642	0.235	0.102	1
chd1	0.0465014	0.327809	0.765	0.583	1
syt14a	0.0465744	0.258477	0.353	0.164	1
tomm22	0.0473365	0.276252	0.176	0.061	1
pcdh2g28	0.0475783	0.352006	0.529	0.312	1
timm23b	0.0475989	0.273121	0.294	0.134	1
mis18bp1	0.0481112	0.332778	0.353	0.168	1
lpin1	0.0486804	0.267596	0.176	0.061	1
klf12b	0.0493215	0.259041	0.471	0.255	1
snd1	0.0500143	0.388853	0.941	0.846	1
brdt	0.0506466	0.369058	0.941	0.909	1
erbb2	0.0508892	0.362456	0.412	0.221	1
fam120c	0.0509177	0.302537	0.647	0.406	1
ralbp1	0.0515497	0.3152	0.412	0.22	1
camsap1b	0.0516	0.336603	0.353	0.171	1
BX323448.1	0.0517606	0.273926	0.235	0.095	1
brd1a	0.0526111	0.291771	0.529	0.308	1
psmd12	0.0530715	0.298341	0.412	0.232	1
CABZ01088428.1	0.0544709	0.324095	0.294	0.138	1
lfng	0.0547979	0.288794	0.882	0.667	1
galnt11	0.0552522	0.282242	0.235	0.098	1
ptpn13	0.0554501	0.378001	0.765	0.675	1
amotl2a	0.055616	0.305335	0.471	0.284	1
hsp90b1	0.0557016	0.293981	0.529	0.308	1
cd81a	0.0561889	0.324668	0.882	0.728	1
slc25a25b	0.0565305	0.267596	0.176	0.065	1
dock11	0.0567837	0.286417	0.353	0.182	1
lcorl	0.0572556	0.288886	0.353	0.185	1
cx43.4	0.0579793	0.438071	0.765	0.616	1
asap1a	0.0580206	0.333377	0.588	0.369	1
sp2	0.0583985	0.269842	0.353	0.174	1
ppm1g	0.0587505	0.334755	0.471	0.27	1
trim71	0.0606935	0.314228	1	0.816	1
nop58	0.0623492	0.293234	0.588	0.395	1
zeb2a	0.0625533	0.342379	0.882	0.732	1
pias1b	0.0630538	0.371809	0.412	0.235	1
rspry1	0.0630772	0.315861	0.529	0.342	1
SBNO2	0.0656481	0.578413	0.647	0.452	1
rnf220a	0.0656515	0.360945	0.706	0.514	1
znf574	0.0657249	0.293835	0.353	0.19	1
atp2b1a	0.0660566	0.354493	0.353	0.176	1
npm1a	0.0662611	0.330657	0.647	0.488	1
usf1l	0.0666945	0.338401	0.353	0.192	1
aspm	0.0668523	0.446074	0.706	0.523	1
mia3	0.0668736	0.471753	0.588	0.442	1
inpp4aa	0.0677962	0.258477	0.353	0.178	1
las1l	0.0684876	0.295948	0.412	0.243	1
tjp1b	0.0686674	0.402785	0.588	0.443	1
hnrnpabb	0.0690918	0.269544	0.647	0.418	1
helb	0.0699627	0.269787	0.235	0.106	1
rbm4.3	0.0701499	0.35914	0.529	0.36	1
tiam1a	0.0713523	0.420015	0.647	0.52	1
ror2	0.0720934	0.459781	0.647	0.405	1
luzp1	0.0723864	0.275439	0.529	0.342	1
znf687b	0.0732561	0.328049	0.294	0.149	1
taok2a	0.0733241	0.254708	0.529	0.331	1
slc37a2	0.0733883	0.292154	0.412	0.244	1
dlb	0.0736405	0.266158	0.118	0.035	1
atg9b	0.0746621	0.294177	0.471	0.284	1
wu:fc75a09	0.0750304	0.316319	0.294	0.144	1
cdc14ab	0.075435	0.259617	0.588	0.379	1
kif14	0.0755072	0.441987	0.471	0.324	1
pard3ab	0.0756296	0.382342	0.765	0.701	1
mlxip	0.0759701	0.3083	0.529	0.352	1
sept9a	0.0761808	0.282415	0.235	0.106	1
zgc:158689	0.0766057	0.31183	0.412	0.253	1
zgc:153901	0.0767721	0.319932	0.471	0.298	1
si:dkey-86e18.1	0.0782463	0.269787	0.235	0.105	1
sdcbp2	0.0801905	0.323892	0.647	0.472	1
susd6	0.0805054	0.302537	0.353	0.193	1
dhrs11a	0.0816758	0.298005	0.294	0.149	1
nop2	0.0819011	0.322015	0.471	0.329	1
icmt	0.0827718	0.256135	0.176	0.072	1
hspa8b	0.0834507	0.332711	0.588	0.378	1
fzd10	0.0841787	0.264391	0.353	0.195	1
surf4l	0.0849473	0.400559	0.235	0.114	1
NAV1	0.0859211	0.275467	0.529	0.368	1
stag2a	0.0865889	0.262913	0.235	0.107	1
nudt3b	0.0868981	0.272545	0.235	0.108	1
csk	0.0875238	0.451541	0.353	0.212	1
anp32a	0.0891787	0.253813	0.647	0.462	1
fbrs	0.0893445	0.269118	0.706	0.464	1
zmiz1a	0.0895526	0.549739	0.882	0.721	1
nfia	0.0895813	0.264063	0.471	0.288	1
stim2b	0.0902251	0.295755	0.471	0.288	1
vmp1	0.090438	0.335899	0.353	0.204	1
phf14	0.0907493	0.371929	0.588	0.479	1
nbas	0.0908407	0.453067	0.412	0.277	1
crebrf	0.0909615	0.347818	0.529	0.34	1
mpp6a	0.0932114	0.299501	0.529	0.346	1
rcor2	0.0936301	0.375685	0.412	0.263	1
kif13a	0.0939336	0.312296	0.294	0.156	1
kat6a	0.0945259	0.328362	0.647	0.469	1
rreb1b	0.0946331	0.405908	0.235	0.111	1
mad1l1	0.0947126	0.4006	0.471	0.31	1
pgap1	0.0960956	0.253284	0.176	0.075	1
golgb1	0.0968988	0.253627	0.471	0.299	1
zw10	0.097088	0.258992	0.176	0.073	1
fbxw4	0.0978726	0.296759	0.412	0.251	1
sema6dl	0.0995364	0.286417	0.706	0.519	1
nrarpa	0.100136	0.341482	0.765	0.629	1
chuk	0.100255	0.292596	0.353	0.202	1
polg2	0.100553	0.268039	0.353	0.197	1
cep290	0.103495	0.289856	0.412	0.254	1
si:ch73-347e22.4	0.104737	0.333613	0.412	0.255	1
kmt2e	0.106145	0.356005	0.647	0.552	1
si:dkey-85a20.4	0.10659	0.411624	0.294	0.152	1
tjap1	0.106862	0.285384	0.529	0.347	1
tyw1	0.107231	0.299838	0.588	0.439	1
ddr1	0.108129	0.26588	0.824	0.632	1
kaznb	0.108782	0.328149	0.765	0.611	1
nudt14	0.108809	0.28002	0.294	0.152	1
snapc4	0.109912	0.292367	0.412	0.241	1
aff2	0.110215	0.389953	0.647	0.438	1
ssr2	0.110709	0.29027	0.294	0.16	1
bcar1	0.11113	0.516033	0.706	0.656	1
ctbp2a	0.112907	0.265201	0.706	0.568	1
wdpcp	0.114375	0.339978	0.235	0.122	1
arl6ip1	0.114855	0.303137	0.353	0.211	1
wsb1	0.115139	0.253627	0.471	0.31	1
plekhg4	0.116402	0.392408	0.412	0.268	1
lsp1b	0.116832	0.494102	0.294	0.176	1
ube3c	0.11691	0.276082	0.588	0.419	1
tuba1a	0.117251	0.32001	0.353	0.218	1
si:dkey-237h12.3	0.117468	0.295799	0.235	0.119	1
pax6a	0.117618	0.313879	0.412	0.24	1
wdr37	0.119116	0.324924	0.294	0.169	1
paics	0.119668	0.423738	0.471	0.335	1
gnao1a	0.120665	0.335327	0.412	0.264	1
BX901962.4	0.120917	0.352006	0.235	0.12	1
reps1	0.12203	0.279038	0.353	0.209	1
usp24	0.122934	0.317278	0.647	0.524	1
si:ch211-160f23.5	0.123102	0.264825	0.412	0.256	1
rras2	0.123855	0.482338	0.235	0.115	1
tsen54	0.125601	0.584499	0.235	0.126	1
eea1	0.126797	0.428278	0.294	0.174	1
sptbn2	0.127106	0.330691	0.235	0.125	1
zfx	0.128035	0.289627	0.471	0.326	1
vwa5b2	0.129325	0.283748	0.235	0.121	1
nedd9	0.130634	0.284415	0.471	0.327	1
rgl1	0.130926	0.371306	0.706	0.607	1
mindy3	0.131326	0.251725	0.706	0.536	1
golga4	0.13145	0.29056	0.529	0.334	1
sun1	0.131763	0.342966	0.529	0.411	1
tpm3	0.133298	0.323892	0.588	0.477	1
cdkn1bb	0.133546	0.253627	0.471	0.308	1
znf106b	0.136365	0.290309	0.529	0.385	1
ikbkb	0.137609	0.303888	0.235	0.12	1
mybbp1a	0.13793	0.355059	0.471	0.347	1
aars2	0.139323	0.334664	0.235	0.123	1
stat1a	0.141863	0.294237	0.588	0.418	1
rbmx	0.142517	0.405822	0.706	0.591	1
rab10	0.143507	0.293033	0.529	0.404	1
tns1b	0.143878	0.297144	0.471	0.337	1
p3h4	0.143964	0.307446	0.647	0.514	1
nop56	0.14401	0.338519	0.765	0.68	1
si:ch211-210c8.7	0.144217	0.306965	0.118	0.045	1
dab2ipb	0.14466	0.255754	0.412	0.265	1
si:cabz01054396.2	0.147164	0.353404	0.176	0.085	1
eif4a1a	0.149078	0.289168	0.588	0.437	1
zfyve9a	0.150334	0.333613	0.412	0.259	1
UTP14C	0.151497	0.277468	0.294	0.171	1
csnk2a2b	0.152516	0.298341	0.353	0.228	1
crebbpb	0.1533	0.262725	0.941	0.719	1
sema4bb	0.153978	0.289738	0.412	0.274	1
rrp12	0.154282	0.426227	0.412	0.297	1
adcy6a	0.154775	0.428068	0.118	0.046	1
caska	0.154872	0.312704	0.471	0.309	1
puf60a	0.154883	0.305178	0.706	0.596	1
abcb6b	0.155806	0.317528	0.235	0.132	1
vps13a	0.156126	0.27577	0.235	0.133	1
plekha1b	0.156579	0.295188	0.118	0.046	1
ints2	0.157755	0.269344	0.412	0.273	1
ppp1caa	0.158568	0.250693	0.706	0.523	1
cenpf	0.159886	0.34514	0.529	0.372	1
nos1apa.1	0.160859	0.384292	0.765	0.688	1
prps1b	0.161355	0.253925	0.706	0.574	1
gsr	0.161686	0.283748	0.235	0.13	1
nus1	0.162019	0.295188	0.471	0.378	1
calr3a	0.167681	0.255689	0.529	0.356	1
dnaja2a	0.172088	0.28286	0.353	0.245	1
map7d2a	0.174582	0.267309	0.294	0.178	1
CABZ01048666.1	0.177011	0.258477	0.294	0.177	1
prkcsh	0.180004	0.27931	0.353	0.235	1
greb1l	0.180219	0.347134	0.647	0.567	1
tsc2	0.181147	0.259945	0.235	0.132	1
large2	0.182732	0.281971	0.529	0.408	1
abca4a	0.182819	0.346425	0.176	0.091	1
cdh11	0.182891	0.773533	0.235	0.138	1
shdb	0.183255	0.389775	0.235	0.133	1
taf2	0.186507	0.294992	0.412	0.311	1
tnfrsf21	0.189303	0.469628	0.235	0.144	1
unkl	0.194488	0.296068	0.412	0.315	1
pan3	0.195177	0.398603	0.353	0.258	1
kdm4b	0.196391	0.251228	0.353	0.247	1
hdac4	0.196834	0.255279	0.882	0.663	1
brd7	0.197493	0.509281	0.412	0.288	1
arhgap35b	0.198214	0.267309	0.294	0.184	1
mcl1a	0.202417	0.301291	0.294	0.182	1
ubl3a	0.207027	0.353981	0.471	0.352	1
sort1a	0.207069	0.285185	0.294	0.192	1
slc1a8b	0.20908	0.336303	0.471	0.38	1
si:dkey-261m9.12	0.209328	0.276949	0.353	0.232	1
fkbp10a	0.21211	0.40199	0.294	0.188	1
supt3h	0.21334	0.294455	0.588	0.443	1
ttyh2	0.218945	0.48898	0.471	0.369	1
prkcbp1l	0.219386	0.301637	0.529	0.445	1
dusp6	0.219999	0.279564	0.353	0.252	1
si:dkey-79d12.5	0.220022	0.274806	0.471	0.329	1
relch	0.223468	0.359856	0.353	0.255	1
vangl2	0.223698	0.318076	0.765	0.553	1
sipa1l2	0.225697	0.312163	0.588	0.58	1
osbpl2b	0.225916	0.310991	0.235	0.143	1
dnaja1	0.226128	0.409379	0.412	0.365	1
flot2a	0.226475	0.264031	0.353	0.233	1
rreb1a	0.227817	0.282986	0.353	0.258	1
ptp4a2b	0.228459	0.254708	0.412	0.29	1
myo18ab	0.229727	0.327493	0.588	0.464	1
atg13	0.230029	0.312296	0.235	0.15	1
cngb1b	0.230295	0.258805	0.176	0.096	1
ranbp9	0.230617	0.275013	0.353	0.256	1
sox11b	0.232786	0.289523	0.412	0.319	1
acss2l	0.232927	0.2777	0.118	0.056	1
mycb	0.236866	0.419506	0.294	0.198	1
tpk1	0.237528	0.305783	0.235	0.144	1
mnta	0.237688	0.317782	0.412	0.311	1
cdc23	0.238114	0.357802	0.353	0.251	1
virma	0.239967	0.261445	0.412	0.27	1
ankrd11	0.240099	0.507741	0.824	0.869	1
ipo11	0.240315	0.311144	0.706	0.614	1
sltm	0.24231	0.295878	0.529	0.414	1
gnl1	0.246355	0.343333	0.294	0.207	1
tbl1xr1a	0.24775	0.275404	0.765	0.734	1
si:ch73-138e16.6	0.248377	0.264861	0.471	0.364	1
usta	0.250719	0.397449	0.118	0.058	1
qki2	0.262293	0.366166	0.647	0.557	1
kctd17	0.267465	0.264244	0.471	0.378	1
osbpl9	0.269079	0.283953	0.294	0.198	1
nol9	0.270281	0.263177	0.294	0.206	1
fntb	0.279369	0.252298	0.294	0.207	1
ptk7a	0.28047	0.317528	0.235	0.154	1
zbtb8b	0.281451	0.361067	0.235	0.152	1
rb1cc1	0.281637	0.266371	0.353	0.249	1
fanci	0.281908	0.291556	0.235	0.152	1
tsc22d1	0.285546	0.274083	0.647	0.58	1
ext1b	0.287298	0.286417	0.588	0.499	1
sdad1	0.291747	0.255871	0.353	0.268	1
prrc2c	0.296375	0.268213	0.353	0.279	1
lzts2a	0.301276	0.316725	0.353	0.303	1
tpra	0.305637	0.26582	0.529	0.435	1
noc3l	0.306579	0.26032	0.353	0.28	1
hey1	0.3082	0.311728	0.118	0.06	1
clgn	0.310016	0.372521	0.294	0.207	1
acvr1ba	0.31695	0.253346	0.176	0.109	1
gb:ai877918	0.324359	0.264285	0.176	0.111	1
xylt1	0.329382	0.28357	0.588	0.569	1
akt2	0.344727	0.28435	0.412	0.363	1
cfap57	0.346825	0.260528	0.176	0.105	1
kcnn4	0.35184	0.523013	0.235	0.174	1
tnrc6a	0.354761	0.321183	0.588	0.552	1
ythdf2	0.357924	0.312071	0.353	0.28	1
tln1	0.361969	0.280225	0.412	0.338	1
exd3	0.367204	0.440401	0.176	0.122	1
lrpprc	0.368819	0.288487	0.412	0.341	1
rbm19	0.369	0.36069	0.353	0.296	1
si:ch211-51h4.2	0.370528	0.269419	0.412	0.315	1
dlgap5	0.374582	0.260173	0.647	0.579	1
acsl4b	0.379234	0.382404	0.294	0.232	1
zgc:86598	0.387439	0.399976	0.353	0.318	1
st6gal2a	0.389538	0.26478	0.235	0.16	1
aph1b	0.396007	0.317578	0.235	0.168	1
si:ch73-335l21.1	0.416184	0.253455	0.235	0.17	1
dennd4a	0.42713	0.280704	0.294	0.243	1
ago4	0.43864	0.274922	0.235	0.178	1
p4hb	0.43954	0.268837	0.353	0.294	1
maml3	0.439823	0.27396	0.529	0.522	1
mntb	0.441771	0.288422	0.412	0.344	1
bicd2	0.451215	0.267543	0.294	0.242	1
rfx5	0.452471	0.28286	0.294	0.244	1
phgdh	0.454915	0.33844	0.353	0.307	1
dnm2a	0.466595	0.311208	0.353	0.3	1
si:ch211-183d21.1	0.477134	0.275362	0.235	0.19	1
zswim7	0.481499	0.368879	0.118	0.079	1
itgb1b.2	0.488515	0.338647	0.176	0.131	1
tmcc3	0.492333	0.345672	0.471	0.406	1
aldh7a1	0.494517	0.25722	0.235	0.186	1
adam8b	0.494576	0.278078	0.118	0.076	1
adcy8	0.50975	0.267836	0.176	0.126	1
znf536	0.526762	0.266822	0.176	0.137	1
rnf38	0.534554	0.334989	0.647	0.62	1
rbms1a	0.539014	0.378432	0.294	0.397	1
taar10	0.558709	0.313989	0.235	0.205	1
clta	0.567545	0.292596	0.235	0.194	1
usp2a	0.5799	0.475505	0.353	0.341	1
smyd3	0.584877	0.253663	0.353	0.316	1
tnrc6c2	0.589142	0.261257	0.176	0.135	1
ptk2ab	0.590099	0.294753	0.235	0.208	1
her2	0.604046	0.291117	0.412	0.406	1
pax5	0.626012	0.402073	0.176	0.14	1
kmt2a	0.636479	0.303852	0.471	0.475	1
pik3r1	0.644691	0.353981	0.353	0.358	1
ggps1	0.652566	0.269544	0.412	0.422	1
pik3r2	0.711612	0.327809	0.353	0.354	1
ncoa1	0.713789	0.258634	0.588	0.55	1
rasgef1bb	0.717897	0.465075	0.176	0.168	1
lpp	0.745467	0.345672	0.353	0.371	1
fam117bb	0.756195	0.273877	0.235	0.224	1
usp6nl	0.757434	0.405277	0.353	0.327	1
tns2a	0.777624	0.32673	0.118	0.101	1
her15.1	0.810128	0.475895	0.294	0.298	1
gtf3c3	0.854997	0.285273	0.235	0.263	1
kcnab1a	0.921082	0.276502	0.176	0.184	1
shroom3	0.94161	0.255721	0.294	0.345	1
syne1b	0.998974	0.254708	0.176	0.197	1

## Sheet: 8. 16hpf_CHB.1
	p_val	avg_log2FC	pct.1	pct.2	p_val_adj
bicd1a	5.17504e-46	1.39293	0.75	0.128	9.34354e-42
bmp1b	1.10465e-33	0.797764	0.434	0.051	1.99445e-29
rxraa	7.00324e-33	1.60702	0.737	0.179	1.26443e-28
olig3	7.29906e-33	0.594697	0.368	0.034	1.31785e-28
zic2b	5.55276e-28	1.00279	0.776	0.228	1.00255e-23
kcnab1a	3.9443e-27	1.26918	0.592	0.131	7.12144e-23
zic3	1.18923e-23	0.677087	0.539	0.116	2.14716e-19
bcam	2.22847e-23	0.87693	0.803	0.266	4.0235e-19
msx1b	7.75841e-23	0.905643	0.75	0.241	1.40078e-18
mmp24	4.51833e-22	0.301487	0.224	0.017	8.15784e-18
cdon	2.19315e-21	1.44182	0.921	0.457	3.95973e-17
prdm13	3.56562e-21	0.543245	0.342	0.05	6.43773e-17
col7a1l	3.98491e-21	1.15881	0.789	0.313	7.19476e-17
boc	8.81608e-20	0.994408	1	0.769	1.59174e-15
rundc3b	7.15691e-19	0.411425	0.316	0.049	1.29218e-14
adgrl1a	1.71316e-17	1.35976	0.658	0.245	3.09311e-13
unc5b	2.44075e-17	0.955848	0.803	0.358	4.40677e-13
BX908388.3	1.31316e-16	0.759393	0.618	0.202	2.37092e-12
glsl	2.61962e-16	0.479827	0.263	0.039	4.72972e-12
tshz1	3.99954e-16	1.05005	0.895	0.48	7.22117e-12
nxph3	7.63819e-16	0.748649	0.526	0.156	1.37907e-11
hs6st1a	9.89405e-16	1.14225	0.816	0.488	1.78637e-11
pax3a	2.88843e-15	0.902041	0.974	0.513	5.21506e-11
hoxc3a	3.40376e-15	0.312848	0.724	0.235	6.14549e-11
nrp1a	3.80708e-15	0.588409	0.697	0.273	6.87368e-11
hoxc1a	3.88453e-15	0.604565	0.447	0.117	7.01351e-11
olig4	5.3344e-15	0.304013	0.211	0.026	9.63126e-11
ZNF423	2.06026e-14	0.88104	0.855	0.466	3.7198e-10
wnt11	2.32282e-14	0.781158	0.671	0.282	4.19386e-10
zfhx4	4.12965e-14	0.836331	0.921	0.639	7.45609e-10
nfixb	4.39627e-14	0.53121	0.224	0.034	7.93747e-10
rorcb	4.56938e-14	0.457243	0.237	0.038	8.25002e-10
notum1a	1.64572e-13	0.651095	0.395	0.105	2.97135e-09
wnt3a	1.83179e-13	0.641609	0.434	0.125	3.30729e-09
arhgef28a	2.4625e-13	0.612171	0.447	0.137	4.44605e-09
zgc:112332	3.51004e-13	0.486209	0.224	0.036	6.33738e-09
bahcc1b	4.62179e-13	0.905464	0.961	0.73	8.34464e-09
chl1a	1.48287e-12	0.625831	0.803	0.373	2.67732e-08
hoxb3a	1.52284e-12	0.744549	0.895	0.48	2.74948e-08
myo15b	2.70283e-12	0.267949	0.132	0.012	4.87995e-08
sema3gb	3.88232e-12	0.660315	0.592	0.227	7.00953e-08
plxdc2	8.96861e-12	0.542938	0.921	0.539	1.61928e-07
ripply1	1.31659e-11	0.474533	0.355	0.1	2.37711e-07
meis2a	1.44136e-11	0.703536	0.789	0.432	2.60237e-07
map7d1a	1.55104e-11	0.805483	0.934	0.671	2.80041e-07
ncoa3	1.72258e-11	0.795632	0.776	0.521	3.11013e-07
raraa	1.84567e-11	0.803597	0.658	0.318	3.33235e-07
ppp1r13ba	2.95292e-11	0.464033	0.303	0.075	5.3315e-07
draxin	4.88492e-11	0.612302	0.421	0.138	8.81973e-07
tenm3	6.4835e-11	0.788716	0.842	0.557	1.1706e-06
dacha	1.06465e-10	0.884597	0.908	0.711	1.92223e-06
met	1.08284e-10	0.418698	0.355	0.102	1.95507e-06
efnb3b	2.25303e-10	0.664297	0.961	0.781	4.06784e-06
zbtb16b	2.64679e-10	0.653651	1	0.882	4.77877e-06
zic2a	4.36466e-10	0.436949	0.461	0.167	7.8804e-06
pdgfaa	1.4235e-09	0.440393	0.316	0.095	2.57012e-05
igsf9a	1.80341e-09	0.733865	0.724	0.434	3.25606e-05
neo1a	2.40982e-09	0.806717	0.987	0.936	4.35094e-05
tnrc18	2.93116e-09	0.563744	0.776	0.514	5.29222e-05
crabp2a	8.73174e-09	0.600695	0.355	0.125	0.000157652
pax3b	1.04757e-08	0.44488	0.461	0.182	0.000189139
fgfr4	1.32762e-08	0.591872	0.539	0.271	0.000239703
pbx1b	1.36727e-08	0.513871	0.382	0.142	0.000246861
msx1a	1.75951e-08	0.273065	0.276	0.079	0.00031768
tle3a	2.06808e-08	0.670647	0.697	0.433	0.000373392
fgfr3	5.0806e-08	0.539614	0.921	0.633	0.000917303
meis2a.1	9.43328e-08	0.487184	0.803	0.516	0.00170318
kank1a	1.31963e-07	0.442816	0.5	0.229	0.0023826
axin2	1.42814e-07	0.506368	0.684	0.403	0.0025785
utp4	2.11434e-07	0.350717	0.329	0.119	0.00381744
gas1a	2.1308e-07	0.527716	0.539	0.281	0.00384716
hoxa4a	5.21865e-07	0.378534	0.671	0.344	0.00942227
nxn	5.77129e-07	0.483627	0.776	0.529	0.0104201
sox4a	7.45327e-07	0.428287	0.395	0.17	0.0134569
dla	7.53577e-07	0.469153	0.697	0.408	0.0136058
sema6ba	8.41675e-07	0.293007	0.276	0.091	0.0151964
atp1b3a	1.11016e-06	0.485887	0.579	0.312	0.0200439
slc6a22.1	1.17925e-06	0.290473	0.197	0.055	0.0212913
hoxd4a	1.31776e-06	0.315293	0.289	0.104	0.0237922
wnt7ab	1.9275e-06	0.382173	0.303	0.114	0.034801
epha4l	2.32818e-06	0.344066	0.618	0.326	0.0420354
dcc	3.82433e-06	0.314666	0.382	0.167	0.0690483
SLC39A11	4.07998e-06	0.333746	0.368	0.162	0.073664
nectin1b	6.20382e-06	0.565658	0.763	0.593	0.11201
xylt1	6.78052e-06	0.658798	0.711	0.555	0.122422
cygb1	6.87878e-06	0.333215	0.237	0.081	0.124196
ror1	8.64774e-06	0.472141	0.776	0.513	0.156135
foxp1b	8.84587e-06	0.491859	0.776	0.568	0.159712
wdr33	9.76463e-06	0.397637	0.855	0.638	0.1763
nr2f5	1.13067e-05	0.424911	0.829	0.564	0.204142
nkain4	1.17429e-05	0.382197	0.526	0.305	0.212019
tmem198a	1.57251e-05	0.386026	0.724	0.458	0.283916
cntn3a.1	1.63448e-05	0.285999	0.171	0.051	0.295106
rxrgb	2.24677e-05	0.267712	0.224	0.079	0.405655
notch1a	2.7675e-05	0.385802	0.934	0.746	0.499673
efnb2a	2.91165e-05	0.274266	0.434	0.217	0.525698
ier5l	3.46669e-05	0.350753	0.316	0.143	0.625912
pprc1	3.88109e-05	0.29213	0.553	0.32	0.700731
ipo7	4.18461e-05	0.349624	0.987	0.869	0.755531
gadd45gb.1	4.20489e-05	0.695621	0.342	0.159	0.759192
tmpoa	5.08257e-05	0.433331	0.645	0.492	0.917657
tshz3b	5.33099e-05	0.401741	0.513	0.302	0.96251
efna5a	5.7777e-05	0.382911	0.645	0.4	1
lfng	5.88446e-05	0.475922	0.763	0.544	1
hdac4	7.27295e-05	0.50095	0.882	0.768	1
mpp6a	8.57392e-05	0.439282	0.579	0.41	1
gse1	0.00011089	0.423562	0.737	0.57	1
id1	0.000118333	0.661358	0.776	0.612	1
dhrs11a	0.000124671	0.304454	0.368	0.181	1
ttyh3b	0.000125755	0.323161	0.461	0.272	1
dkc1	0.000135253	0.330997	0.842	0.637	1
gli3	0.000150923	0.378561	0.987	0.886	1
letm1	0.00016978	0.48412	0.632	0.473	1
neurog1	0.000180313	0.291943	0.145	0.046	1
pbx2	0.000191699	0.401916	0.395	0.233	1
igsf3	0.000193901	0.427715	0.803	0.64	1
smad1	0.000224961	0.369216	0.355	0.189	1
zfr	0.000251661	0.336268	0.592	0.405	1
agap3	0.00034241	0.436124	0.566	0.405	1
npm1a	0.000345271	0.420628	0.658	0.473	1
mllt10	0.000386008	0.338051	0.961	0.897	1
mylk3	0.000470001	0.353348	0.382	0.225	1
nop56	0.000577043	0.318706	0.921	0.775	1
ccdc85ca	0.000735439	0.328106	0.75	0.589	1
nhp2	0.000770547	0.277576	0.408	0.238	1
si:ch73-386h18.1	0.000796563	0.407022	0.789	0.64	1
rpl30	0.000809717	0.306558	0.592	0.405	1
caprin1b	0.000812844	0.317302	0.434	0.271	1
smad7	0.000814957	0.25812	0.303	0.156	1
cdkn1ca	0.000816253	0.523317	0.408	0.264	1
tmem131l	0.000899427	0.328603	0.789	0.613	1
ctcf	0.000925982	0.269038	0.5	0.326	1
zgc:101858	0.00107971	0.266094	0.211	0.097	1
si:dkey-51a16.9	0.00109715	0.262216	0.224	0.103	1
hs6st2	0.00126585	0.3299	0.276	0.15	1
rab11fip4a	0.00127642	0.33286	0.342	0.202	1
prkcdb	0.00128114	0.262527	0.237	0.115	1
nt5dc2	0.00134178	0.442184	0.395	0.254	1
hif1al	0.00140099	0.324871	0.382	0.232	1
ctbp2a	0.00140987	0.3382	0.724	0.562	1
hnrnpa1b	0.00160966	0.355419	0.632	0.502	1
acin1a	0.0017978	0.325668	0.882	0.777	1
bcor	0.00228145	0.321272	0.526	0.397	1
FO082779.1	0.0023287	0.25866	0.342	0.2	1
meis3	0.00237914	0.254105	0.487	0.31	1
vat1	0.00242482	0.260071	0.434	0.279	1
flrt3	0.00242758	0.251967	0.421	0.248	1
tle2a	0.0024889	0.283303	0.789	0.658	1
gtpbp4	0.00260273	0.371613	0.474	0.347	1
fgd4a	0.00274365	0.332511	0.408	0.261	1
pik3c2b	0.00277945	0.34116	0.711	0.581	1
rbmx	0.00287314	0.301961	0.816	0.69	1
sh2d3ca	0.00292242	0.306015	0.526	0.382	1
fgfr1b	0.0029523	0.279335	0.803	0.708	1
pum3	0.00336539	0.273869	0.553	0.396	1
serbp1a	0.00338422	0.316636	0.697	0.595	1
naca	0.00346846	0.26146	0.658	0.531	1
pwp2h	0.00355197	0.299315	0.684	0.562	1
bmpr1ab	0.0037939	0.371968	0.618	0.508	1
vezf1a	0.0038191	0.299526	0.645	0.509	1
e2f3	0.0046558	0.323909	0.684	0.533	1
srgap3	0.00472979	0.265151	0.763	0.637	1
tspan7	0.00526877	0.295841	0.447	0.321	1
rps12	0.0053576	0.333668	0.789	0.687	1
lrch4	0.00569776	0.296741	0.737	0.605	1
ddx3xb	0.00574279	0.258868	0.539	0.414	1
snrpe	0.00611165	0.263721	0.408	0.277	1
rpl10a	0.00645302	0.329612	0.829	0.769	1
ankrd10a	0.00661621	0.280891	0.447	0.308	1
dlgap5	0.00704967	0.315465	0.724	0.586	1
irx1b	0.0072383	0.256642	0.263	0.152	1
tiparp	0.00799879	0.317537	0.355	0.226	1
adka	0.00802615	0.286327	0.803	0.748	1
trim3b	0.0100782	0.269101	0.342	0.221	1
pcnx1	0.0110119	0.329041	0.5	0.38	1
odc1	0.0117887	0.287812	0.618	0.496	1
arih2	0.012267	0.302839	0.447	0.337	1
cnbpb	0.014283	0.276845	0.526	0.42	1
sema6e	0.0142933	0.27196	0.447	0.326	1
tcf12	0.0151417	0.257336	0.487	0.346	1
rpl12	0.0167136	0.330943	0.618	0.537	1
hk2	0.0171017	0.273229	0.368	0.254	1
plxna1a	0.0173482	0.291425	0.842	0.719	1
atad5a	0.0174831	0.279704	0.513	0.419	1
eif4bb	0.017842	0.278767	0.553	0.465	1
exosc5	0.0183836	0.259337	0.329	0.23	1
si:dkey-154b15.1	0.0190846	0.31018	0.395	0.284	1
eef2b	0.0196066	0.258303	0.921	0.863	1
arglu1a	0.0252995	0.274402	0.711	0.61	1
guk1a	0.028611	0.276239	0.276	0.184	1
mki67	0.0329283	0.398861	0.816	0.729	1
rps16	0.0331721	0.322095	0.566	0.487	1
lzts2a	0.0357459	0.33259	0.408	0.311	1
rplp2l	0.0374623	0.278767	0.763	0.683	1
clic4	0.0431254	0.284517	0.579	0.505	1
rbm28	0.0455943	0.266276	0.526	0.462	1
ccdc142	0.0465265	0.260013	0.224	0.145	1
rpl9	0.048832	0.274793	0.474	0.389	1
acsl2	0.0607028	0.274555	0.566	0.463	1
rpl35a	0.0771013	0.289271	0.658	0.593	1
baz1a.1	0.0827095	0.25002	0.526	0.46	1
fam214a	0.0831932	0.274561	0.368	0.293	1
fth1a	0.150908	0.270137	0.461	0.424	1
slc1a3a	0.166518	0.296665	0.382	0.321	1

## Sheet: 9. 16hpf_CHB.2
	p_val	avg_log2FC	pct.1	pct.2	p_val_adj
rxraa	2.62308e-27	1.7	0.788	0.19	4.73597e-23
wnt7ab	8.21164e-26	0.912667	0.596	0.103	1.48261e-21
pax7a	1.8609e-19	1.31663	0.731	0.199	3.35986e-15
hs3st3b1a	1.02957e-17	0.732343	0.673	0.179	1.8589e-13
robo4	1.2801e-17	1.28332	0.827	0.326	2.31122e-13
plekhh1	1.50545e-17	1.16938	0.981	0.719	2.7181e-13
ppp1r13ba	1.77935e-17	0.543439	0.423	0.074	3.21261e-13
ncam1b	2.18021e-17	1.16992	0.981	0.617	3.93638e-13
fam49al	1.10587e-15	0.76861	0.577	0.155	1.99665e-11
tenm4	1.72239e-15	1.40538	0.962	0.851	3.10977e-11
chl1a	2.59281e-15	1.26296	0.865	0.381	4.68131e-11
prdm13	3.08839e-15	0.562159	0.346	0.057	5.57608e-11
bicd1a	7.64765e-15	0.759542	0.577	0.153	1.38078e-10
nxph3	1.63382e-14	0.626127	0.596	0.162	2.94986e-10
tshz1	4.91173e-14	1.13066	0.904	0.49	8.86813e-10
pcdh10b	1.06389e-13	0.392088	0.288	0.043	1.92086e-09
hs6st1a	1.2506e-13	1.1105	0.885	0.493	2.25796e-09
raraa	1.55029e-13	0.969769	0.788	0.319	2.79904e-09
negr1	3.18264e-13	0.965083	0.962	0.811	5.74625e-09
crabp2a	1.46304e-12	0.472261	0.481	0.124	2.64152e-08
rhbdl3	1.97132e-12	0.874548	0.577	0.184	3.55922e-08
wnt11	2.53511e-12	0.659472	0.769	0.286	4.57714e-08
wnt4	4.38462e-12	0.645794	0.769	0.289	7.91644e-08
meis3	1.16533e-11	0.737444	0.731	0.301	2.104e-07
zgc:112332	1.19923e-11	0.438227	0.25	0.039	2.16521e-07
thsd7ba	1.35039e-11	0.788534	0.423	0.109	2.43813e-07
lbx1b	1.54627e-11	0.402101	0.269	0.045	2.79179e-07
auts2b	1.61599e-11	0.633697	0.788	0.328	2.91767e-07
rxrgb	2.90259e-11	0.589406	0.346	0.076	5.24062e-07
pax3a	9.05376e-11	0.941601	0.904	0.529	1.63466e-06
si:ch211-286o17.1	1.11254e-10	0.804897	0.885	0.54	2.00868e-06
slc6a9	1.14446e-10	1.0226	0.712	0.363	2.06632e-06
pax7b	2.72122e-10	0.938912	0.596	0.223	4.91316e-06
igdcc3	4.58042e-10	0.669093	0.442	0.133	8.26995e-06
hoxb3a	5.76025e-10	0.805613	0.904	0.49	1.04001e-05
jag1a	1.01271e-09	0.714127	0.462	0.146	1.82844e-05
cygb1	1.40575e-09	0.540722	0.327	0.08	2.53809e-05
pax6b	1.54381e-09	0.640277	0.615	0.242	2.78734e-05
rundc3b	6.5892e-09	0.285455	0.269	0.058	0.000118968
ncam1a	7.5098e-09	0.654927	0.962	0.93	0.000135589
eme1	2.23151e-08	0.44768	0.808	0.41	0.000402899
ncoa3	2.7051e-08	0.710434	0.788	0.526	0.000488406
nos1apa.1	3.17343e-08	0.746758	0.904	0.705	0.000572963
hspg2	4.23286e-08	0.78683	0.731	0.389	0.000764243
dacha	7.34403e-08	0.748691	0.923	0.716	0.00132596
prickle2b	1.66621e-07	0.437851	0.788	0.457	0.00300834
fam102aa	2.44539e-07	0.613162	0.615	0.315	0.00441515
sema5bb	3.77969e-07	0.575084	0.481	0.2	0.00682422
efnb3a	6.62553e-07	0.602316	0.596	0.296	0.0119624
si:ch211-216b21.2	7.35328e-07	0.596656	0.442	0.166	0.0132763
vash2	9.3068e-07	0.807773	0.538	0.282	0.0168034
gbx1	1.06937e-06	0.380387	0.404	0.144	0.0193076
kirrel3l	1.10166e-06	0.544823	0.846	0.467	0.0198904
fgfr3	1.36928e-06	0.599921	0.923	0.641	0.0247223
hs3st3b1b	2.1513e-06	0.506972	0.846	0.526	0.0388417
col28a2a	2.5807e-06	0.340812	0.481	0.197	0.0465946
hoxd4a	3.74324e-06	0.266393	0.327	0.107	0.0675842
fgfr4	4.45338e-06	0.403897	0.577	0.276	0.0804058
robo1	4.58283e-06	0.597944	0.962	0.868	0.082743
boc	5.04906e-06	0.512454	0.942	0.778	0.0911609
znf1107	5.76277e-06	0.267719	0.365	0.134	0.104047
si:dkey-35m8.1	5.84354e-06	0.532863	0.712	0.407	0.105505
map7d1a	5.99508e-06	0.586065	0.827	0.684	0.108241
SLC39A11	1.3971e-05	0.290911	0.404	0.165	0.252246
rgs3b	1.4263e-05	0.545772	0.577	0.298	0.257519
cgnl1	1.65506e-05	0.559393	0.692	0.383	0.298821
NAV1	1.7389e-05	0.506458	0.635	0.357	0.313959
si:ch73-386h18.1	2.36855e-05	0.531178	0.827	0.642	0.427641
nuak1b	2.60141e-05	0.404781	0.442	0.204	0.469684
prkcdb	2.61118e-05	0.367371	0.308	0.114	0.471449
zbtb16b	3.10948e-05	0.418822	0.981	0.886	0.561417
efnb3b	3.60857e-05	0.418269	0.923	0.788	0.651528
adgrl2a	4.29903e-05	0.602304	1	0.847	0.776189
fam102bb	5.45567e-05	0.382071	0.596	0.33	0.985021
miga1	6.76886e-05	0.304162	0.404	0.182	1
dnajc14	6.78063e-05	0.301256	0.288	0.108	1
srsf11	7.54804e-05	0.408182	0.788	0.595	1
pde5ab	8.84731e-05	0.388244	0.269	0.099	1
ccdc85ca	9.23388e-05	0.469677	0.788	0.591	1
abcc8	9.28968e-05	0.379276	0.212	0.068	1
nrp2b	0.000105096	0.389169	0.404	0.181	1
thbs1b	0.000120066	0.257798	0.135	0.032	1
sox6	0.000133555	0.425796	0.481	0.253	1
tspy	0.000136986	0.332522	0.308	0.126	1
si:rp71-79p20.2	0.000149125	0.332664	0.269	0.105	1
tfdp2	0.000189526	0.626343	0.673	0.475	1
fbxw7	0.000192983	0.303227	0.962	0.962	1
greb1l	0.000210515	0.37101	0.981	0.821	1
mycla	0.000236264	0.337501	0.423	0.208	1
irx1b	0.000270033	0.284625	0.346	0.15	1
ubr2	0.000277368	0.32516	0.558	0.32	1
nck2b	0.000281273	0.470351	0.865	0.826	1
cnot8	0.000282671	0.299213	0.404	0.196	1
lrig1	0.000312981	0.348208	0.923	0.752	1
meis1b	0.000340582	0.396218	0.962	0.859	1
ralgps2	0.000366499	0.442485	0.846	0.692	1
scube2	0.000391817	0.401881	0.692	0.451	1
hoxc1a	0.000395481	0.363079	0.308	0.133	1
tiam2a	0.00039841	0.365484	0.846	0.627	1
sox5	0.000429225	0.300886	0.519	0.283	1
gas1a	0.000456592	0.365465	0.519	0.289	1
sox3	0.000522202	0.395342	0.577	0.346	1
WDR70	0.000522996	0.258467	0.288	0.125	1
kank1a	0.000539869	0.275199	0.462	0.238	1
cadm1a	0.000568511	0.455481	0.923	0.85	1
irx3a	0.000654876	0.265675	0.442	0.227	1
dhfr	0.000696491	0.291487	0.404	0.21	1
tmem108	0.000716451	0.334857	0.615	0.374	1
ubl3a	0.000795816	0.304752	0.596	0.375	1
st8sia2	0.000811509	0.364385	0.731	0.462	1
si:dkey-67c22.2	0.000815217	0.341502	0.731	0.517	1
kif20ba	0.000845837	0.279485	0.462	0.246	1
col7a1l	0.000899511	0.475017	0.558	0.338	1
cdca7a	0.000910622	0.305217	0.519	0.299	1
pcdh11	0.000921866	0.274129	0.173	0.058	1
zeb1b	0.000946769	0.471716	0.923	0.834	1
hoxa4a	0.00099374	0.341273	0.615	0.355	1
pcdh11.1	0.0011123	0.379073	0.346	0.167	1
pola1	0.00116834	0.439704	0.75	0.624	1
sdk1b	0.00123286	0.400873	0.462	0.271	1
si:dkey-219c3.2	0.00136322	0.38579	0.712	0.513	1
bahcc1b	0.0014556	0.435427	0.904	0.739	1
rcc2	0.00156819	0.319642	0.635	0.405	1
her15.1	0.00156906	0.487068	0.673	0.479	1
zfhx3	0.00162695	0.254736	0.635	0.395	1
tspan2a	0.00169234	0.27108	0.365	0.187	1
dtl	0.00184232	0.335879	0.635	0.405	1
pax6a	0.00185862	0.278366	0.577	0.322	1
pold1	0.00190704	0.346378	0.481	0.294	1
lin28a	0.0019888	0.294374	0.827	0.57	1
sephs1	0.00219056	0.320999	0.423	0.249	1
rabl2	0.0023336	0.253913	0.365	0.193	1
ivns1abpb	0.00245419	0.265738	0.538	0.338	1
aifm2	0.00252468	0.256548	0.231	0.098	1
smad6b	0.00257401	0.29075	0.654	0.448	1
pcna	0.0026465	0.359784	0.673	0.506	1
BX324164.5	0.00269092	0.272513	0.404	0.225	1
pnn	0.00270519	0.390841	0.538	0.376	1
znf503	0.00274686	0.252855	0.25	0.114	1
mn1a	0.00279988	0.272719	0.404	0.224	1
atp2c1	0.00280247	0.295499	0.558	0.351	1
slc25a3b	0.0028511	0.369997	0.635	0.48	1
pleca	0.00296639	0.35712	0.673	0.438	1
mcm3	0.00315691	0.392438	0.538	0.368	1
mcm6	0.00320299	0.318785	0.635	0.397	1
leng8	0.00335009	0.256193	0.635	0.411	1
sorbs3	0.00376626	0.425642	0.192	0.08	1
ipo9	0.00416928	0.293963	0.5	0.322	1
tenm3	0.00446521	0.316712	0.731	0.571	1
notch1b	0.00479751	0.278366	0.942	0.772	1
slc23a2	0.00514335	0.303677	0.481	0.299	1
rab30	0.005246	0.413313	0.519	0.374	1
tmem198a	0.00535824	0.412408	0.635	0.469	1
mgrn1a	0.00540097	0.288016	0.346	0.199	1
cdt1	0.00540547	0.274808	0.385	0.219	1
arhgef10lb	0.00561207	0.260825	0.615	0.416	1
skp2	0.00620032	0.266787	0.481	0.31	1
fgfr1b	0.00647922	0.2734	0.865	0.707	1
cep162	0.00658764	0.314305	0.365	0.214	1
ctdp1	0.00700125	0.356135	0.962	0.869	1
sort1a	0.0070699	0.286941	0.481	0.296	1
letm1	0.0082504	0.350786	0.654	0.476	1
ppih	0.00832383	0.297939	0.5	0.327	1
srrm2	0.00838765	0.274562	0.558	0.401	1
brd3a	0.00858638	0.264112	0.538	0.359	1
msh6	0.00859911	0.252732	0.654	0.46	1
uhrf1	0.00865936	0.253181	0.596	0.412	1
nup155	0.00893488	0.253337	0.385	0.233	1
cstf3	0.0095825	0.265492	0.692	0.516	1
tfap4	0.00962239	0.30094	0.769	0.632	1
rarab	0.0099364	0.285732	0.731	0.557	1
usp25	0.0102759	0.269986	0.596	0.431	1
plxna2	0.0103555	0.315663	0.5	0.325	1
nat8l	0.0104992	0.453121	0.788	0.67	1
socs5b	0.0112598	0.311533	0.404	0.258	1
sema5ba	0.0118641	0.401118	0.846	0.677	1
SRBD1	0.0125523	0.270692	0.538	0.391	1
espl1	0.0128663	0.250352	0.423	0.266	1
hmgb1a	0.0136319	0.283515	0.788	0.585	1
dkc1	0.0137529	0.271283	0.75	0.647	1
pole	0.0140531	0.31908	0.596	0.414	1
cep192	0.0141392	0.250654	0.615	0.459	1
ppp6r3	0.0147398	0.31107	0.654	0.499	1
actn4	0.0156871	0.26082	0.846	0.692	1
smc2	0.0162023	0.330728	0.481	0.369	1
ncapd2	0.0164161	0.300953	0.558	0.415	1
rpl5b	0.0170215	0.278366	0.5	0.342	1
fxyd6l	0.0177056	0.330596	0.538	0.397	1
parp1	0.0178967	0.312279	0.712	0.568	1
abce1	0.0184594	0.274145	0.481	0.331	1
ipo11	0.0185787	0.27448	0.788	0.68	1
lig1	0.0188035	0.34414	0.75	0.626	1
si:ch211-137a8.4	0.0190034	0.258162	0.577	0.424	1
mad1l1	0.0190659	0.264129	0.673	0.502	1
u2af2b	0.0202449	0.270987	0.654	0.521	1
chd4a	0.0216856	0.265336	0.769	0.735	1
rasal2	0.0217977	0.289446	0.885	0.788	1
si:dkey-244a7.1	0.022283	0.272304	0.481	0.345	1
rbbp4	0.0231264	0.251512	0.635	0.474	1
zgc:77151	0.0240487	0.309298	0.385	0.263	1
chd1	0.0263416	0.305551	0.788	0.758	1
celsr2	0.0294574	0.257748	0.442	0.311	1
rtel1	0.0296376	0.253644	0.346	0.218	1
lrch4	0.0302843	0.291787	0.692	0.611	1
taf1	0.0306492	0.270373	0.385	0.261	1
cnp	0.0315083	0.261088	0.365	0.245	1
si:ch211-243j20.2	0.031929	0.299057	0.5	0.373	1
marcksl1a	0.0320484	0.342626	0.481	0.362	1
anp32b	0.0336441	0.260161	0.577	0.446	1
epn3a	0.034736	0.274446	0.481	0.364	1
igsf9a	0.0362036	0.374806	0.577	0.449	1
rpl8	0.0365099	0.263591	0.731	0.634	1
rbm25b	0.037398	0.260444	0.692	0.594	1
phip	0.0376504	0.301915	0.75	0.574	1
smc5	0.037839	0.304838	0.404	0.279	1
palm1b	0.0393859	0.253445	0.365	0.248	1
ank2b	0.0399926	0.256007	0.788	0.665	1
soga1	0.0404682	0.313565	0.596	0.497	1
ect2	0.0406716	0.290541	0.558	0.413	1
cdc20	0.0417444	0.287826	0.442	0.339	1
hells	0.0425116	0.302424	0.577	0.482	1
meis1a	0.0470593	0.279525	0.269	0.169	1
smc4	0.0481936	0.327276	0.558	0.45	1
plekhg7	0.0485644	0.364666	0.346	0.256	1
per3	0.0518355	0.27419	0.577	0.475	1
arhgap32b	0.0535345	0.32407	0.615	0.481	1
rgmd	0.0535452	0.282745	0.385	0.279	1
tmpoa	0.0564156	0.300355	0.577	0.5	1
stmn4	0.0570564	0.262821	0.308	0.21	1
ptpra	0.0583324	0.261996	0.615	0.501	1
trps1	0.0636124	0.338373	0.788	0.776	1
si:ch211-40k21.5	0.0668937	0.257026	0.346	0.258	1
si:dkeyp-26a9.2	0.0693765	0.254247	0.365	0.279	1
baz1b	0.0745902	0.267056	0.673	0.632	1
celsr1a	0.0753724	0.252434	0.615	0.526	1
arhgef10la	0.0779829	0.264588	0.635	0.514	1
ddx39b	0.0805715	0.254798	0.365	0.291	1
psmc3ip	0.0825534	0.278366	0.25	0.17	1
rb1	0.083369	0.306935	0.538	0.444	1
vti1a	0.0866115	0.259556	0.654	0.568	1
si:ch211-216l23.2	0.100711	0.268131	0.519	0.439	1
hltf	0.111793	0.250281	0.269	0.188	1
col12a1a	0.115972	0.453326	0.404	0.32	1
rassf2a	0.122344	0.348262	0.481	0.444	1
add1	0.130884	0.277298	0.385	0.316	1
ints7	0.13344	0.254298	0.519	0.44	1
tiparp	0.160132	0.25099	0.308	0.232	1
gab1	0.179551	0.282094	0.692	0.666	1

## Sheet: 10. 16hpf_CHB.3
	p_val	avg_log2FC	pct.1	pct.2	p_val_adj
rxrgb	4.96617e-26	0.801381	0.474	0.067	8.96642e-22
cdh7a	3.50006e-23	1.36462	0.93	0.31	6.31936e-19
rnf220a	1.05999e-21	1.5526	0.965	0.541	1.91381e-17
sulf2a	1.34343e-19	1.07412	0.737	0.223	2.42557e-15
crabp2a	1.52842e-19	0.779816	0.544	0.118	2.75956e-15
rxraa	2.86924e-19	0.856641	0.719	0.191	5.18041e-15
ncam1b	1.01355e-18	1.43407	0.965	0.616	1.82996e-14
mcama	6.24977e-18	0.819448	0.509	0.113	1.1284e-13
plekhh1	3.00905e-17	1.25344	0.965	0.718	5.43284e-13
wnt7ab	1.47415e-16	0.813274	0.474	0.107	2.66158e-12
ntn1a	6.60624e-16	1.11383	0.965	0.481	1.19276e-11
pkd1b	3.47742e-15	0.785418	0.719	0.236	6.27848e-11
tenm4	1.58669e-14	1.19308	0.982	0.849	2.86476e-10
chl1a	1.94934e-14	1.3594	0.825	0.38	3.51953e-10
tshz1	6.13736e-14	1.08946	0.912	0.488	1.1081e-09
raraa	1.61355e-12	1.00077	0.737	0.32	2.91327e-08
CABZ01020455.1	2.11079e-12	0.344721	0.228	0.033	3.81102e-08
ptch2	3.25688e-12	0.923811	0.737	0.318	5.88031e-08
adamts3	1.12914e-11	1.07375	0.596	0.226	2.03866e-07
sema5bb	2.86149e-11	0.798973	0.544	0.194	5.16642e-07
zgc:113531	4.11274e-11	0.425614	0.193	0.027	7.42555e-07
hoxd4a	9.44784e-11	0.454805	0.386	0.102	1.70581e-06
dacha	3.14397e-10	0.912937	0.93	0.714	5.67644e-06
gpm6aa	9.14739e-10	0.363794	0.316	0.077	1.65156e-05
lmo3	1.12393e-09	0.514846	0.719	0.311	2.02925e-05
tcf7l1a	1.15382e-09	0.716313	0.86	0.55	2.08323e-05
fgfr3	1.22904e-09	0.703796	0.965	0.637	2.21903e-05
nkx6.2	1.26004e-09	0.538688	0.368	0.102	2.275e-05
prickle2b	1.85095e-09	0.683466	0.825	0.453	3.34189e-05
qkib	1.88855e-09	0.67914	0.842	0.496	3.40978e-05
rhbdl3	3.1119e-09	0.935209	0.491	0.187	5.61854e-05
egf	3.28688e-09	0.334261	0.123	0.013	5.93447e-05
hoxb3a	5.70536e-09	0.734082	0.877	0.49	0.00010301
cpne5b	9.03553e-09	1.31813	0.228	0.05	0.000163137
flvcr1	1.84083e-08	0.36542	0.298	0.079	0.000332361
igdcc3	2.40341e-08	0.434136	0.404	0.134	0.000433936
sorbs3	2.42474e-08	0.556722	0.281	0.074	0.000437788
ncoa3	3.34958e-08	0.730575	0.807	0.524	0.000604767
pax6b	4.62609e-08	0.462171	0.579	0.242	0.00083524
ptch1	5.29956e-08	0.618468	0.877	0.628	0.000956836
sdk1b	8.73088e-08	0.621203	0.579	0.262	0.00157636
si:dkey-35m8.1	3.87466e-07	0.75389	0.702	0.406	0.0069957
hoxc1a	4.73312e-07	0.416114	0.368	0.129	0.00854565
epha3	4.94278e-07	0.279398	0.298	0.089	0.00892418
nxph3	7.4755e-07	0.59822	0.421	0.17	0.013497
meis3	9.51234e-07	0.562254	0.561	0.309	0.0171745
efcc1	1.58226e-06	0.545492	0.614	0.325	0.0285678
ptprfa	1.6191e-06	0.430968	0.439	0.177	0.0292329
hspg2	1.85676e-06	0.745548	0.667	0.391	0.0335237
chl1b	3.71417e-06	0.595449	0.684	0.382	0.0670593
cadm1a	3.74468e-06	0.467031	0.965	0.847	0.0676103
zgc:92107	4.42315e-06	0.441509	0.754	0.467	0.0798599
fras1	4.92643e-06	0.28883	0.509	0.228	0.0889466
ptprnb	6.28284e-06	0.55629	0.947	0.685	0.113437
zbtb16b	1.10257e-05	0.425531	0.982	0.885	0.199069
wnt11	1.48481e-05	0.404392	0.579	0.295	0.268083
bcar3	1.79104e-05	0.522662	0.456	0.221	0.323373
pappab	1.89025e-05	0.548735	0.316	0.122	0.341285
sema4ba	2.2175e-05	0.367089	0.368	0.154	0.40037
sulf2b	2.24869e-05	0.346837	0.333	0.126	0.406002
sox5	2.81507e-05	0.432948	0.544	0.281	0.50826
dnmbp	2.97219e-05	0.529396	0.544	0.309	0.536628
rhoub	3.70175e-05	0.296374	0.246	0.084	0.668351
zfhx3	3.87728e-05	0.37515	0.667	0.392	0.700043
thsd7ba	4.64863e-05	0.313533	0.298	0.115	0.83931
tmem108	4.91431e-05	0.456953	0.632	0.372	0.887279
atf6	5.09949e-05	0.352836	0.456	0.231	0.920712
tcf7l1b	6.50832e-05	0.386156	0.702	0.44	1
ppfia4	6.66575e-05	0.287536	0.246	0.087	1
pcdh18a	6.78763e-05	0.30072	0.211	0.068	1
antxr1c	7.00973e-05	0.41906	0.544	0.287	1
bahcc1b	8.37895e-05	0.631842	0.877	0.74	1
hoxa4a	0.000101083	0.301	0.684	0.35	1
cspg5a	0.000113353	0.391892	0.772	0.521	1
pcdh11.1	0.000118117	0.586922	0.351	0.166	1
lix1	0.000128534	0.530407	0.263	0.103	1
prkcdb	0.000166327	0.304681	0.281	0.115	1
meis1b	0.000173062	0.417439	0.965	0.859	1
rassf8b	0.000179395	0.444406	0.456	0.253	1
meis2a	0.00018047	0.34858	0.719	0.443	1
col12a1a	0.000188033	0.33847	0.561	0.31	1
SLC39A11	0.000210699	0.321679	0.351	0.167	1
fat3a	0.000211695	0.322179	0.965	0.824	1
brsk2b	0.000214922	0.426079	0.789	0.56	1
ripor2	0.000215778	0.498614	0.439	0.237	1
arvcfb	0.00021657	0.401849	0.877	0.68	1
cntfr	0.000216923	0.474401	0.982	0.881	1
tanc1b	0.000247039	0.329055	0.807	0.559	1
fam102aa	0.00025799	0.447233	0.526	0.319	1
stk17al	0.000341385	0.355458	0.228	0.089	1
sox6	0.000341782	0.255928	0.474	0.252	1
sall1a	0.000372399	0.284491	0.316	0.143	1
lin28a	0.000480578	0.4279	0.754	0.573	1
meis2a.1	0.000525049	0.356075	0.719	0.527	1
eml1	0.000539501	0.338011	0.421	0.232	1
CU862020.1	0.00057732	0.269457	0.281	0.125	1
rap1gap	0.000595313	0.483942	0.228	0.095	1
gli1	0.000628633	0.377683	0.614	0.366	1
aamp	0.000890146	0.28958	0.228	0.098	1
itga6a	0.000903817	0.320021	0.474	0.277	1
p3h2	0.000947409	0.542295	0.333	0.168	1
notch1b	0.000951207	0.384996	0.912	0.773	1
nr2f1b	0.00102521	0.324597	0.421	0.224	1
epha4b	0.00123514	0.275016	0.965	0.735	1
RIMS2	0.00133231	0.323788	0.439	0.254	1
lrrc8db	0.00134353	0.280715	0.246	0.107	1
pcca	0.00154213	0.459188	0.509	0.324	1
usp37	0.00159608	0.342503	0.474	0.301	1
eme1	0.00162631	0.384647	0.579	0.422	1
ctdp1	0.00166483	0.391122	0.947	0.869	1
degs1	0.00170617	0.276139	0.263	0.124	1
cgnl1	0.00185522	0.329071	0.596	0.387	1
si:ch73-386h18.1	0.00196175	0.329407	0.789	0.643	1
nos1apa.1	0.00218083	0.336849	0.877	0.706	1
myh10	0.00228139	0.306711	0.825	0.69	1
fhdc1	0.00262836	0.433632	0.596	0.45	1
col28a2a	0.00299417	0.263801	0.368	0.202	1
lamb2l	0.00308765	0.346354	0.614	0.433	1
ctnna1	0.00311635	0.339981	0.86	0.697	1
gbx1	0.00318594	0.258813	0.298	0.149	1
egfra	0.00325718	0.366599	0.281	0.141	1
pcdh19	0.00331711	0.366114	0.965	0.843	1
gpc4	0.00374295	0.253206	0.772	0.553	1
rnd1b	0.00383378	0.440124	0.439	0.302	1
il1rapl1a	0.00411651	0.379964	0.649	0.491	1
specc1la	0.00428806	0.26029	0.491	0.317	1
map2k6	0.00477113	0.28766	0.754	0.558	1
mtmr10	0.0047965	0.259379	0.228	0.111	1
rad51d	0.00480769	0.289002	0.281	0.143	1
rrm1	0.00508302	0.280464	0.754	0.561	1
cdca7a	0.00526619	0.27606	0.474	0.301	1
hmga1a	0.00545308	0.293699	0.86	0.76	1
CU695011.2	0.00563982	0.2744	0.211	0.1	1
robo2.1	0.00592267	0.271831	0.368	0.216	1
arhgef10la	0.00619095	0.321966	0.667	0.511	1
gab1	0.00624639	0.449425	0.737	0.663	1
prr12a	0.00734226	0.267415	0.579	0.407	1
cenpp	0.00780023	0.288587	0.404	0.253	1
si:ch73-22o12.1	0.00857375	0.254784	0.509	0.341	1
ccdc85ca	0.00882983	0.266302	0.789	0.59	1
rassf7a	0.00887013	0.27628	0.702	0.513	1
robo1	0.00908939	0.272281	0.982	0.866	1
lrp2a	0.00913594	0.272905	0.842	0.739	1
meis1a	0.010584	0.264384	0.298	0.167	1
rbb4l	0.0106161	0.250264	0.561	0.411	1
mylipa	0.0107532	0.319511	0.351	0.216	1
si:ch211-212k18.4	0.0108239	0.27332	0.719	0.589	1
plxnb1b	0.0121592	0.269433	0.772	0.645	1
hhip	0.0142601	0.444186	0.333	0.205	1
tox2	0.0144016	0.281516	0.702	0.544	1
ebf1b	0.0150046	0.341842	0.105	0.039	1
zmym4	0.0165918	0.333357	0.474	0.324	1
dhrs11a	0.016643	0.344721	0.298	0.189	1
rfx4	0.0172594	0.314678	0.895	0.837	1
hcfc1b	0.0176419	0.263958	0.807	0.678	1
cadm3	0.0204463	0.289801	0.421	0.279	1
usp24	0.0219835	0.276461	0.772	0.62	1
kdm7aa	0.0233101	0.258813	0.281	0.172	1
btbd7	0.026171	0.255267	0.386	0.269	1
aggf1	0.0266072	0.251	0.474	0.349	1
igsf9b	0.0291435	0.261555	0.456	0.344	1
si:dkey-34e4.1	0.0322896	0.326501	0.491	0.374	1
slc35b1	0.0332466	0.28466	0.158	0.081	1
adarb1b	0.0342509	0.256545	0.895	0.814	1
kif20a	0.0355256	0.250351	0.561	0.446	1
fndc3bb	0.0360143	0.257607	0.561	0.458	1
vash2	0.0365032	0.259771	0.404	0.289	1
ylpm1	0.0369113	0.258868	0.702	0.592	1
ptpn11a	0.0409405	0.312816	0.263	0.166	1
BICD2	0.0451934	0.267047	0.333	0.23	1
gnao1a	0.05092	0.393658	0.456	0.352	1
myh14	0.0532861	0.254126	0.579	0.454	1
ANOS1	0.0612192	0.303535	0.228	0.151	1
eif3ha	0.066249	0.28466	0.667	0.623	1
crb1	0.068903	0.30687	0.544	0.442	1
rfx2	0.0709826	0.317381	0.737	0.665	1
poglut1	0.0720925	0.294056	0.386	0.294	1
setb	0.0799268	0.265427	0.509	0.438	1
mcm4	0.0901838	0.283712	0.491	0.397	1
tspan17	0.0922757	0.285285	0.596	0.515	1
mcm2	0.100367	0.251116	0.509	0.446	1
eda	0.102117	0.26481	0.404	0.323	1
mta1	0.106643	0.258692	0.719	0.626	1
ncor2	0.107177	0.35726	0.86	0.782	1
efr3a	0.109084	0.2802	0.105	0.055	1
ano8b	0.112198	0.255645	0.333	0.265	1
arhgap32b	0.122047	0.268816	0.509	0.487	1
mus81	0.141611	0.303939	0.421	0.359	1
stk24b	0.164738	0.261859	0.439	0.389	1
smyd3	0.190825	0.250745	0.439	0.372	1
stk39	0.215498	0.287779	0.404	0.372	1
jag1a	0.319782	0.538456	0.193	0.16	1
lrp8	0.985786	0.263625	0.509	0.502	1

[truncated: 10 more sheets: 11. 16hpf_SC.1, 12. 16hpf_SC.2, 13. 16hpf_SC.3, 14. Integr_CHB.1, 15. Integr_CHB.2, 16. Integr_CHB.3, 17. Integr_CHB-10hpf, 18. Integr_SC.1, 19. Integr_SC.2, 20. Integr_SC.3]
