# Supplementary material for: scMultiome analysis identifies a single caudal hindbrain compartment in the developing zebrafish nervous system
Source: Neural Dev. 2024 Jul 5;19:12. doi: 10.1186/s13064-024-00189-z (PMC11225431; doi:10.1186/s13064-024-00189-z)
Supplement: Supplementary file 3 — Additional File 3: Table S3 [file 13064_2024_189_MOESM3_ESM.xlsx]

## Sheet: 1. Description
		This workbook is associated with Figure 3Q, R and lists all genes differentially expressed in PG4 hox-expressing versus PG4-non-hox expressing CHB cells, as follows:
		Sheet	Content
		1	Description
		2	List of genes differentially expressed in PG4 hox-expressing versus PG4 non hox-expressing CHB cells at 13hpf
		3	List of genes differentially expressed in PG4 hox-expressing versus PG4 non hox-expressing CHB cells at 16hpf
		The columns in each sheet contain the following information:
		Column	Information
		1	Gene name
		2	p value
		3	Fold change in gene expression between PG4 hox-positive (sample 1) and PG4 non hox-positive (sample 2) cells; expressed as log2 of average for all cells in each cluster
		4	Percentage of cells in sample 1 expressing the gene
		5	Percentage of cells in sample 2 expressing the gene
		6	adjusted p value

## Sheet: 2. HB13hpf.hoxDEgenes
	p_val	avg_log2FC	pct.1	pct.2	p_val_adj
hoxd4a	5.53087e-23	1.078	0.889	0	1.07863e-18
zgc:162730	8.97366e-05	0.40649	0.289	0.039	1
trnau1apb	0.000159044	0.464843	0.511	0.184	1
abraxas1	0.00118088	0.315502	0.133	0	1
zgc:162472	0.00140883	0.393504	0.422	0.171	1
wnt8b	0.00150453	0.285184	0.2	0.026	1
bub3	0.00182283	0.323115	0.267	0.066	1
zgc:173552.2	0.00219062	0.305413	0.267	0.066	1
ncoa2	0.00249367	-0.466318	0.711	0.816	1
bnip3lb	0.00263664	0.303562	0.156	0.013	1
cemip	0.00268946	0.252032	0.156	0.013	1
csrnp2	0.00268946	0.278027	0.156	0.013	1
zgc:123010	0.00341711	0.252032	0.178	0.026	1
atp10a	0.00390144	-0.332583	0.311	0.618	1
aff2	0.00400651	0.413968	0.356	0.132	1
copz1	0.00406562	-0.305326	0.022	0.211	1
BX276117.1	0.0043456	0.298867	0.244	0.066	1
cramp1	0.00463037	0.352719	0.244	0.066	1
FP236812.1	0.0048419	0.419039	0.444	0.211	1
arhgap21a	0.00500325	-0.320547	0.156	0.408	1
zgc:110425	0.00520282	0.48044	0.356	0.145	1
eml1	0.00531442	-0.395929	0	0.158	1
usp9	0.00591068	-0.429281	0.267	0.5	1
h2az2a	0.00609068	0.260547	0.311	0.105	1
sbf1	0.00679802	0.408151	0.578	0.342	1
sp4	0.00683175	-0.32799	0.089	0.303	1
znf654	0.00683184	-0.480965	0.222	0.447	1
pcbp2	0.00686834	-0.302819	0.044	0.237	1
vmp1	0.00687973	-0.555127	0.111	0.329	1
ints1	0.00709226	-0.420248	0.111	0.316	1
eps15l1a	0.00720973	0.377563	0.533	0.316	1
si:dkey-100n23.3	0.00761221	-0.367308	0.2	0.434	1
efna2a	0.0077855	-0.52686	0.244	0.461	1
rps3a	0.00796592	-0.430626	0.4	0.605	1
arhgef12b	0.00800702	0.300192	0.911	0.684	1
lpl	0.0083273	-0.384103	0.067	0.263	1
pepd	0.00840241	0.278027	0.156	0.026	1
mprip	0.00851872	0.283005	0.378	0.158	1
clocka	0.00861964	-0.345209	0.178	0.408	1
2024-03-06	0.00888454	0.290411	0.311	0.118	1
adipor2	0.00889185	-0.290219	0.022	0.184	1
orc3	0.00895505	0.422174	0.578	0.329	1
grip1	0.00900554	0.391663	0.533	0.289	1
rab5aa	0.00907445	0.284006	0.311	0.118	1
relch	0.00910689	0.405167	0.333	0.145	1
cbx3a	0.00939973	-0.385945	0.244	0.474	1
mfsd2ab	0.00946635	0.356804	0.333	0.132	1
znf986	0.00951876	0.305413	0.244	0.079	1
idh3g	0.00965776	0.259649	0.178	0.039	1
znf1164	0.00965776	0.259649	0.178	0.039	1
sema6ba	0.00998951	0.364884	0.178	0.039	1
tnfrsf21	0.01011	-0.678554	0.222	0.434	1
ube2t	0.0101547	0.250839	0.311	0.118	1
polk	0.0102461	0.305413	0.244	0.079	1
sec23a	0.0106401	-0.384103	0.089	0.276	1
unga	0.0110006	-0.273673	0.067	0.25	1
ipo13	0.0110849	0.395327	0.533	0.316	1
heatr1	0.0115436	0.456514	0.533	0.329	1
gnas	0.0120185	-0.304047	0.044	0.211	1
eif4g3a	0.0122459	-0.310015	0.267	0.5	1
chsy3	0.0128384	-0.274299	0.044	0.211	1
rgma	0.0130729	0.404089	0.4	0.211	1
CABZ01038494.1	0.0131451	0.264221	0.356	0.158	1
bckdhb	0.0135144	-0.274952	0.022	0.171	1
arih1	0.0137563	-0.300509	0.111	0.303	1
kdm4ab	0.0138404	-0.295456	0.133	0.342	1
zgc:173587	0.0141453	0.276907	0.378	0.184	1
e2f4	0.0143308	0.389292	0.422	0.224	1
ncapd3	0.0154641	-0.272495	0.089	0.276	1
crb1	0.0156091	-0.45647	0.244	0.461	1
ccdc50	0.0162924	0.270648	0.111	0.013	1
cables2a	0.0163859	-0.357136	0.067	0.237	1
plxna4	0.0172347	-0.259867	0	0.118	1
mknk1	0.0174279	-0.258001	0.111	0.303	1
psme4b	0.0177612	-0.373986	0.178	0.368	1
BX544877.2	0.0177693	-0.271406	0.133	0.329	1
hsp90aa1.2	0.0179567	0.412726	1	0.987	1
dut	0.0180662	-0.28925	0.044	0.197	1
pik3r3a	0.0184013	-0.309217	0.133	0.329	1
prkcsh	0.0184248	0.356804	0.356	0.171	1
bub1	0.018664	0.319975	0.378	0.197	1
eif3ea	0.0193786	0.385431	0.622	0.408	1
pappab	0.0195039	-0.475251	0.022	0.158	1
tmem184ba	0.0195472	0.330311	0.356	0.184	1
AXL	0.0196378	-0.297365	0.133	0.329	1
picalmb	0.0198549	-0.474706	0.089	0.25	1
col12a1a	0.0203505	-0.396416	0.689	0.895	1
hist1h4l.20	0.0205097	0.277421	0.244	0.092	1
si:ch211-113a14.11	0.020544	0.290411	0.267	0.105	1
pdzrn3b	0.0209019	0.346962	0.2	0.066	1
si:dkey-93h22.8	0.0209627	-0.27194	0.133	0.316	1
fam53b	0.0211681	-0.373986	0.133	0.316	1
prkacbb	0.0213454	0.302709	0.311	0.145	1
rnf169	0.021402	-0.317175	0.067	0.224	1
atf7a	0.021402	-0.317175	0.067	0.224	1
zgc:66472	0.0218118	-0.378855	0.133	0.303	1
znf1113	0.02193	0.292127	0.178	0.053	1
bicc2	0.0220805	-0.272495	0.089	0.263	1
epha7	0.0224432	-0.374629	0.133	0.316	1
cirbpa	0.0226153	-0.33058	0.644	0.842	1
clpxa	0.0227316	-0.273673	0.067	0.224	1
pkd1l2a	0.0239582	-0.315716	0.067	0.224	1
asf1bb	0.0241313	-0.287427	0.089	0.25	1
rnd3a	0.0241805	0.266269	0.556	0.342	1
CR848788.2	0.0243783	-0.390767	0.2	0.382	1
eif3d	0.025004	-0.388976	0.133	0.303	1
hist1h2a6	0.0251484	0.258575	0.4	0.211	1
fam49al	0.0251781	0.472902	0.4	0.224	1
vps45	0.0256387	0.263678	0.2	0.066	1
zgc:153935	0.0265139	0.287926	0.222	0.079	1
arhgap11a	0.0268074	0.264221	0.311	0.145	1
xpo1b	0.0270198	-0.364941	0.467	0.658	1
abcf1	0.0270639	-0.286994	0.289	0.487	1
si:ch211-114l13.7	0.0272094	0.356804	0.333	0.171	1
jph3	0.0272138	0.256503	0.178	0.053	1
psmd13	0.0279277	-0.274952	0.022	0.145	1
azin1a	0.0282126	-0.3564	0.311	0.513	1
lmtk2	0.028567	-0.308056	0.2	0.382	1
rspry1	0.0286386	-0.296393	0.156	0.342	1
fmnl2b	0.0290136	-0.317388	0.333	0.526	1
rnf145a	0.0290639	0.313131	0.267	0.118	1
hist1h2a10	0.0293256	0.292674	0.289	0.132	1
lama5	0.029389	-0.259522	0.022	0.145	1
nol11	0.02966	0.370183	0.4	0.237	1
melk	0.0297169	0.253574	0.267	0.118	1
si:dkey-244a7.1	0.0300283	0.550605	0.467	0.355	1
abi2b	0.0302865	-0.292835	0.222	0.408	1
cgnl1	0.030547	0.338435	0.956	0.934	1
myclb	0.0307736	0.319975	0.333	0.171	1
rfx3	0.0315642	-0.338562	0.244	0.421	1
ctsd	0.0318077	-0.28832	0.067	0.211	1
s1pr2	0.0320209	0.3042	0.444	0.25	1
plekhh1	0.0322763	0.297811	0.956	0.947	1
arglu1b	0.0328233	0.273923	0.289	0.132	1
hsp70.1	0.033185	-0.315716	0.089	0.237	1
hp1bp3	0.0332292	0.267788	0.444	0.263	1
pdlim4	0.0347392	-0.361109	0.267	0.447	1
sgk1	0.0352209	-0.407901	0.178	0.342	1
cdk16	0.0364194	0.431235	0.556	0.408	1
cfdp1	0.0364427	-0.332931	0.2	0.368	1
msi1	0.0364845	0.294494	0.867	0.829	1
brd9	0.0365291	0.315502	0.489	0.316	1
cyp2p7	0.0365653	-0.274299	0.044	0.171	1
mrpl39	0.0366317	0.264686	0.4	0.224	1
exoc4	0.0368654	0.265088	0.356	0.171	1
metap1	0.0370827	-0.269921	0.178	0.355	1
dennd1a	0.0370841	-0.273072	0.089	0.237	1
znf346	0.0380299	-0.271406	0.156	0.316	1
ppp6r2b	0.0390787	-0.274299	0.044	0.171	1
cops4	0.0391503	0.294743	0.333	0.171	1
srrm1	0.0400176	0.35311	0.556	0.408	1
efna3b	0.0409156	-0.439182	0.356	0.513	1
ndst3	0.0419418	0.256001	0.333	0.158	1
fgfr1a	0.0426969	-0.275404	0.333	0.526	1
trappc8	0.0431749	0.323115	0.489	0.329	1
spock1	0.0438055	0.326682	0.378	0.211	1
BX470182.3	0.0438105	0.287926	0.2	0.079	1
uso1	0.0438356	-0.257222	0.178	0.342	1
ttf1	0.0444394	-0.257222	0.156	0.316	1
DST	0.0449593	-0.312967	0.111	0.263	1
znrf3	0.0452648	0.378126	0.822	0.816	1
gli2a	0.0454183	0.376661	0.956	0.934	1
ddx10	0.0457871	-0.256982	0.156	0.329	1
tmem198a	0.0465073	-0.343461	0.333	0.513	1
naa15b	0.0469133	-0.292835	0.2	0.382	1
si:dkey-117n7.5	0.0469767	0.277421	0.222	0.092	1
prtfdc1	0.0472249	-0.32799	0.111	0.25	1
ccdc137	0.0483115	0.341037	0.289	0.158	1
chst11	0.0485216	0.346199	0.311	0.158	1
si:dkey-195m11.8	0.0487372	0.281165	0.867	0.789	1
ythdf2	0.0487805	-0.257472	0.133	0.289	1
zfr	0.049494	0.276465	0.422	0.25	1
ezra	0.0495861	0.267327	0.2	0.079	1
baz1b	0.0498689	-0.254194	0.333	0.513	1
mvp	0.0509697	-0.370683	0.067	0.197	1
smyd3	0.0513602	0.298393	0.444	0.276	1
arhgap10	0.0514031	-0.35355	0.222	0.382	1
bub1ba	0.0515862	0.258575	0.356	0.197	1
sipa1l1	0.0516636	0.331053	0.644	0.5	1
nop10	0.051796	0.257621	0.289	0.145	1
rps15	0.0519913	-0.321002	0.533	0.684	1
ylpm1	0.0530254	-0.327067	0.267	0.421	1
rnf220a	0.0533463	-0.419775	0.4	0.566	1
grb2b	0.0539745	-0.377192	0.333	0.447	1
ror2	0.0551349	-0.336492	0.378	0.579	1
hypk	0.0555164	0.250839	0.267	0.132	1
crnkl1	0.0559678	-0.258281	0.111	0.25	1
ssbp4	0.0560141	0.341037	0.644	0.566	1
dusp19b	0.0562011	0.474661	0.867	0.789	1
smarca4a	0.0564286	-0.299208	0.289	0.461	1
igf1rb	0.0564307	-0.295765	0.444	0.618	1
gpc1a	0.0573421	-0.331388	0.067	0.184	1
frg1	0.0575108	0.279636	0.356	0.211	1
ccnt1	0.0578213	0.251282	0.422	0.25	1
ankrd28b	0.057826	-0.301259	0.356	0.539	1
BX324164.5	0.0579924	0.305909	0.378	0.237	1
sufu	0.0590633	-0.325226	0.356	0.5	1
fermt2	0.0591455	-0.355818	0.311	0.447	1
aak1b	0.059222	-0.320741	0.289	0.434	1
plk1	0.0602697	0.265749	0.511	0.316	1
ggps1	0.0604244	-0.277873	0.289	0.461	1
zbed4	0.0614052	-0.277873	0.311	0.474	1
dnajc5ab	0.0614713	0.264221	0.311	0.171	1
agap1	0.061738	0.263558	0.822	0.724	1
gna13b	0.0622574	-0.270398	0.178	0.329	1
osbpl5	0.062877	-0.314315	0.111	0.237	1
maptb	0.0628912	-0.381429	0.356	0.513	1
usp25	0.06361	0.446219	0.489	0.382	1
sulf2b	0.0644177	-0.341536	0.044	0.158	1
si:dkeyp-87e7.4	0.0648425	-0.284953	0.156	0.289	1
kctd17	0.0654398	-0.405677	0.289	0.408	1
ptpn6	0.0659529	-0.312967	0.133	0.263	1
gps2	0.0662498	0.264221	0.289	0.158	1
msna	0.0663801	-0.279549	0.267	0.421	1
CU137648.2	0.0668948	0.337122	0.533	0.434	1
stat5b	0.0671841	-0.255153	0.289	0.461	1
bmpr2b	0.0680359	-0.257472	0.111	0.25	1
rps6kal	0.0681735	-0.319214	0.222	0.368	1
setdb1a	0.0685014	-0.278973	0.244	0.408	1
gas1b	0.0687734	0.263869	0.6	0.434	1
peli2	0.0694021	-0.370303	0.356	0.5	1
eif3s10	0.0699379	-0.356988	0.6	0.737	1
pim3	0.0700773	-0.269921	0.156	0.303	1
sema3aa	0.0713506	0.250839	0.267	0.145	1
znf507	0.071366	-0.272495	0.111	0.237	1
rps27.1	0.0715952	0.29417	0.667	0.487	1
dzip1	0.0725167	-0.25675	0.178	0.329	1
sars1	0.0733307	-0.257472	0.156	0.289	1
fen1	0.0738448	-0.269017	0.156	0.303	1
crb2a	0.0743261	0.371594	0.733	0.592	1
hmga2	0.07434	-0.280146	0.222	0.368	1
cdc20	0.0743482	0.315502	0.444	0.303	1
tanc1b	0.0745874	-0.279549	0.578	0.737	1
eif3ha	0.0747982	-0.303632	0.4	0.553	1
tex261	0.0754162	0.253574	0.2	0.092	1
tmem108	0.0759986	0.285327	0.644	0.553	1
ambra1a	0.0763417	-0.317926	0.2	0.342	1
snx6	0.076764	-0.257472	0.156	0.289	1
maml3	0.0771065	-0.262304	0.489	0.645	1
alcama	0.0772962	-0.274299	0.044	0.145	1
smc4	0.0791667	-0.284568	0.356	0.513	1
ywhae1	0.0796718	-0.284953	0.133	0.263	1
ahctf1	0.0798629	-0.256309	0.244	0.382	1
smg7	0.0799554	-0.257731	0.156	0.289	1
prrc2c	0.080955	-0.295456	0.2	0.342	1
sash1a	0.084561	-0.389356	0.333	0.474	1
psmd1	0.0855352	0.3042	0.511	0.368	1
crybg1a	0.0863135	-0.293851	0.356	0.513	1
arid1ab	0.0865445	0.302164	0.711	0.592	1
uri1	0.0871367	-0.345012	0.311	0.434	1
mib1	0.0871864	0.341037	0.689	0.526	1
ormdl1	0.0898652	-0.297365	0.178	0.303	1
stimate	0.0905393	0.260547	0.244	0.132	1
msx1b	0.0906199	0.319975	0.467	0.329	1
castor2	0.0913991	-0.297697	0.378	0.566	1
tmc5	0.0918305	-0.269921	0.178	0.316	1
asph	0.0947154	-0.258572	0.089	0.197	1
fam214a	0.0971391	-0.296014	0.333	0.461	1
si:ch211-155k24.9	0.0974883	-0.326388	0.356	0.474	1
tiam2a	0.0982402	0.3912	0.711	0.658	1
pcdh11.1	0.099174	0.520858	0.378	0.25	1
ablim1b	0.0993108	-0.267385	0.244	0.395	1
dnajb2	0.101172	-0.362867	0.244	0.382	1
ctdp1	0.101488	0.281902	0.911	0.868	1
lifra	0.10195	-0.284189	0.156	0.276	1
ptprga	0.101981	-0.278414	0.267	0.395	1
yap1	0.102175	-0.290951	0.778	0.934	1
clockb	0.102347	-0.284953	0.133	0.25	1
si:ch73-335l21.4	0.104047	-0.339685	0.111	0.224	1
rps25	0.107073	0.384626	0.711	0.605	1
tbc1d23	0.107345	0.267575	0.289	0.171	1
SBNO2	0.108677	-0.291231	0.333	0.487	1
atrxl	0.109407	-0.26439	0.378	0.526	1
scube2	0.110217	0.2525	0.378	0.237	1
nup93	0.114129	-0.283454	0.156	0.276	1
zgc:110796	0.114302	0.34865	0.556	0.408	1
eme1	0.114851	0.270648	0.533	0.395	1
ncor2	0.115844	-0.287253	0.489	0.632	1
per3	0.115906	-0.25533	0.311	0.434	1
zgc:173552.3	0.117195	0.360146	0.667	0.5	1
rasgef1bb	0.118229	-0.257731	0.156	0.263	1
tacc3	0.119579	0.30001	0.378	0.263	1
fsta	0.119659	0.261965	0.311	0.184	1
arglu1a	0.121735	0.303562	0.4	0.263	1
RALGDS	0.121962	-0.278691	0.333	0.474	1
fbxw7	0.122327	0.269057	0.911	0.961	1
shroom3	0.122943	0.30001	0.4	0.276	1
irs1	0.123587	-0.266646	0.267	0.395	1
uacaa	0.12366	-0.316682	0.244	0.355	1
mtus1a	0.125128	-0.2814	0.156	0.276	1
elf1	0.125304	-0.340499	0.267	0.395	1
atp5f1b	0.125921	-0.256309	0.222	0.355	1
ppp2r5ea	0.126304	-0.268588	0.267	0.382	1
nova2	0.126789	0.273714	1	1	1
serf2	0.126938	0.253574	0.4	0.276	1
ndst1b	0.129934	-0.28434	0.511	0.632	1
tspan17	0.130151	-0.298373	0.6	0.75	1
si:ch73-37h15.2	0.130356	-0.268173	0.289	0.395	1
map4k3a	0.130701	-0.288873	0.467	0.579	1
arhgef10la	0.131154	0.436897	0.511	0.447	1
tnip1	0.13261	-0.306935	0.244	0.342	1
pou2f2a.1	0.133416	0.34561	0.356	0.237	1
clic4	0.13391	0.252906	0.778	0.684	1
raraa	0.134738	-0.286994	0.356	0.461	1
zranb3	0.135633	0.434146	0.378	0.263	1
efnb3b	0.137694	0.359557	0.8	0.737	1
ilf3a	0.139518	-0.280146	0.267	0.382	1
lamb2l	0.140918	-0.254342	0.311	0.461	1
greb1l	0.143144	0.256001	0.844	0.816	1
si:dkey-33c12.4	0.143474	-0.254652	0.311	0.434	1
bop1	0.149792	-0.270726	0.489	0.553	1
rptor	0.151078	0.338084	0.667	0.618	1
pho	0.154621	-0.340141	0.511	0.592	1
swt1	0.155256	0.283005	0.244	0.145	1
rnf24	0.158557	-0.306813	0.556	0.684	1
rpl31	0.160531	0.287926	0.711	0.592	1
gas2a	0.161951	-0.333193	0.044	0.118	1
kmt2e	0.162394	-0.349536	0.556	0.579	1
rnf13	0.163582	0.256503	0.156	0.079	1
si:ch73-1a9.3	0.165085	0.424365	0.711	0.697	1
dhx37	0.165749	0.260749	0.489	0.395	1
zfpl1	0.168037	0.302043	0.356	0.25	1
gli1	0.169978	-0.296393	0.156	0.25	1
inavab	0.172659	-0.280146	0.244	0.342	1
fosl1a	0.176897	-0.459963	0.356	0.408	1
c4b	0.177012	0.255645	0.422	0.303	1
prr12a	0.17988	-0.268173	0.267	0.355	1
marcksl1a	0.181955	0.310275	0.556	0.474	1
sh3kbp1	0.186061	0.262535	0.422	0.329	1
smarcd3b	0.191396	-0.265952	0.311	0.408	1
robo4	0.191699	0.267788	0.267	0.171	1
sorbs2b	0.193093	-0.259032	0.444	0.592	1
pola1	0.195382	-0.267385	0.6	0.711	1
SRBD1	0.201401	0.288569	0.422	0.316	1
stau1	0.203979	0.252308	0.311	0.224	1
CR339054.7	0.204694	0.2525	0.444	0.355	1
arhgap35a	0.204758	-0.25533	0.756	0.803	1
xxylt1	0.205585	-0.27194	0.133	0.211	1
ankrd12	0.206109	0.318494	0.689	0.632	1
dennd5b	0.206246	0.267973	0.356	0.237	1
nabp1a	0.208179	-0.265299	0.356	0.461	1
dcbld2	0.210611	-0.381429	0.2	0.276	1
si:ch211-113a14.22.1	0.213053	0.273923	0.2	0.118	1
ttyh3a	0.215185	-0.264987	0.356	0.447	1
tshz1	0.225904	0.260547	0.8	0.711	1
rpl3	0.226546	-0.259032	0.6	0.697	1
nr2f5	0.230248	0.262086	0.6	0.553	1
zdhhc14	0.230422	-0.265621	0.333	0.421	1
junba	0.230674	0.27724	0.511	0.421	1
dtx4a	0.233287	0.283321	0.489	0.434	1
hspa9	0.234854	0.320979	0.667	0.605	1
ppp1r1b	0.237295	-0.280762	0.244	0.329	1
gabpa	0.241274	-0.256982	0.2	0.276	1
chsy1	0.2436	0.346312	0.733	0.658	1
slx4ip	0.24479	0.291671	0.378	0.303	1
fto	0.250562	0.273923	0.2	0.132	1
pclaf	0.255628	0.281394	0.4	0.289	1
pdik1l	0.255892	-0.277349	0.289	0.368	1
spty2d1	0.256908	0.252308	0.289	0.224	1
prpf4bb	0.261512	0.257824	0.422	0.355	1
aurka	0.264153	0.25488	0.267	0.197	1
egfl6	0.2662	0.25488	0.244	0.171	1
sema6e	0.266596	0.453005	0.244	0.171	1
hivep2a	0.27456	-0.260227	0.467	0.553	1
clip2	0.275099	-0.316682	0.222	0.289	1
atf3	0.281292	-0.40508	0.689	0.697	1
ctbp2a	0.283795	0.354334	0.556	0.461	1
her6	0.289704	-0.31167	0.156	0.224	1
gnai2a	0.296265	0.307316	0.333	0.25	1
lmo4b	0.298589	0.270648	0.133	0.079	1
akap13	0.30481	-0.250528	0.556	0.645	1
slc23a2	0.308478	-0.303797	0.289	0.329	1
kif18a	0.310477	-0.267385	0.333	0.368	1
zgc:173585	0.315596	0.25488	0.267	0.197	1
nck2a	0.33216	-0.278414	0.267	0.329	1
si:ch1073-266p11.2	0.336845	0.256503	0.111	0.066	1
epha2b	0.343619	-0.262541	0.4	0.487	1
abcb5	0.350854	0.470672	0.333	0.263	1
pcdh2g28	0.362651	0.327231	0.311	0.25	1
sntb1	0.365971	0.265088	0.289	0.224	1
ctnna2	0.36751	0.306271	0.311	0.25	1
clasp2	0.369466	-0.271406	0.467	0.513	1
smarcc1a	0.403249	-0.272877	0.444	0.474	1
si:ch73-280o22.2	0.40455	0.273133	0.378	0.303	1
tinagl1	0.406319	-0.27194	0.111	0.158	1
tmsb4x	0.412989	0.251035	0.778	0.789	1
ankrd11	0.414461	0.261093	0.911	0.882	1
cdc25b	0.41537	-0.262785	0.4	0.474	1
aspm	0.425963	0.267575	0.578	0.579	1
her2	0.434771	0.359557	0.422	0.382	1
id1	0.440252	-0.257601	0.511	0.579	1
nrxn3a	0.446461	0.2525	0.289	0.224	1
palld	0.4627	-0.277092	0.556	0.579	1
bach2b	0.478791	-0.334123	0.578	0.553	1
macrod2	0.508764	0.25488	0.222	0.184	1
lrp8	0.524704	-0.351454	0.533	0.487	1
nrp2b	0.576398	-0.368621	0.267	0.289	1
ncam1b	0.617253	0.254287	0.711	0.737	1
adamts3	0.657636	-0.259693	0.311	0.342	1
psip1a	0.668952	0.270648	0.244	0.237	1
gdf11	0.748659	0.262535	0.222	0.224	1
ebna1bp2	0.763515	-0.254814	0.378	0.355	1
llgl1	0.777683	0.283587	0.333	0.342	1

## Sheet: 3. HB16hpf.hoxDEgenes
	p_val	avg_log2FC	pct.1	pct.2	p_val_adj
hoxd4a	9.3058e-28	1.08866	0.817	0	1.81482e-23
hoxc4a	1.00378e-07	0.358048	0.254	0	0.00195757
tmem30ab	6.41406e-06	0.333378	0.282	0.04	0.125087
asxl2	0.000139944	0.323432	0.268	0.059	1
tktb	0.00017854	0.286072	0.225	0.04	1
ncam1b	0.000288192	0.477179	0.958	0.861	1
ddx10	0.00069936	0.358888	0.479	0.238	1
SAMD4B	0.000721635	0.279439	0.254	0.069	1
pgls	0.000806938	0.263842	0.254	0.069	1
rbms2a	0.00103319	0.35499	0.254	0.079	1
kri1	0.00104655	0.352063	0.549	0.297	1
cox4i1	0.00115971	0.35267	0.423	0.198	1
polr3b	0.00132106	0.336984	0.338	0.139	1
myl12.1	0.00145777	0.322909	0.338	0.139	1
prkag2a	0.00163985	0.250396	0.282	0.089	1
lamc1	0.00164566	0.347528	0.676	0.426	1
pask	0.00179619	0.287964	0.423	0.198	1
scaf11	0.00195286	0.255698	0.268	0.089	1
ext2	0.00198426	0.273248	0.282	0.099	1
pwwp2b	0.00210525	-0.33773	0.197	0.416	1
ints7	0.00210693	0.463517	0.592	0.396	1
gcfc2	0.00213917	0.258141	0.282	0.099	1
ccdc174	0.00223199	0.258141	0.268	0.089	1
pou3f2b	0.00236779	0.269678	0.324	0.129	1
efna2a	0.00259835	-0.457588	0.408	0.604	1
rfc4	0.00264736	0.259785	0.366	0.168	1
eif3ba	0.00290826	0.330677	0.493	0.287	1
alox12	0.00378167	0.269678	0.324	0.139	1
brca2	0.00383287	0.333378	0.479	0.257	1
caprin1a	0.00401609	0.283172	0.676	0.465	1
fam13a	0.00448638	0.273999	0.31	0.129	1
tjap1	0.00453937	0.385233	0.62	0.406	1
anapc2	0.00468345	0.274792	0.197	0.059	1
fabp3	0.00489492	0.374371	0.606	0.396	1
itpr1a	0.00502915	0.261372	0.211	0.069	1
eif2b3	0.00513394	0.276102	0.338	0.149	1
pard3ab	0.00555061	0.325726	0.887	0.772	1
znf770	0.0056139	0.279439	0.211	0.069	1
klhl2	0.00564299	-0.255907	0.028	0.158	1
atad5b	0.00569405	0.309156	0.366	0.188	1
pax6b	0.00577162	0.405371	0.577	0.366	1
ncln	0.00590192	0.250396	0.296	0.129	1
fermt2	0.00591799	0.33116	0.535	0.337	1
egfra	0.00613082	-0.369545	0.028	0.158	1
PIGG	0.0061422	0.292331	0.268	0.109	1
rybpb	0.00618668	0.277684	0.282	0.119	1
ogt.1.1	0.00653018	0.306156	0.775	0.634	1
hoxb3a	0.00670834	0.319194	0.958	0.851	1
brms1la	0.00675427	0.311664	0.549	0.366	1
tbc1d22b	0.00679425	0.365724	0.423	0.228	1
dsn1	0.00742866	0.336984	0.296	0.139	1
blm	0.00754486	0.257503	0.31	0.139	1
eif3i	0.00766221	0.296311	0.31	0.149	1
ATP8A1	0.00778125	0.337193	0.408	0.218	1
nrxn3a	0.00795698	0.362386	0.338	0.168	1
erlin1	0.00822372	-0.285787	0.099	0.257	1
mex3b	0.00827353	0.323109	0.493	0.317	1
jag2b	0.00828431	-0.437293	0.845	0.901	1
arhgap29b	0.00836248	0.286072	0.535	0.337	1
mia3	0.00839049	0.408237	0.507	0.347	1
itpkcb	0.00843859	0.286072	0.31	0.149	1
bach2a	0.00847245	0.256277	0.169	0.05	1
hcfc1b	0.00851777	0.315819	0.873	0.673	1
sgip1b	0.00869832	0.315819	0.437	0.257	1
cdc14b	0.0090906	0.416625	0.718	0.525	1
amotl2a	0.00921849	0.261372	0.197	0.069	1
tnpo1	0.00956502	0.270305	0.465	0.267	1
arhgef10la	0.0095694	0.354243	0.746	0.535	1
brd1b	0.00958998	0.27751	0.606	0.436	1
tshz1	0.00972068	0.323711	0.944	0.871	1
ska2	0.00973846	-0.296279	0.113	0.267	1
cct4	0.0104919	-0.364624	0.296	0.455	1
uqcrc2b	0.010492	0.271858	0.324	0.168	1
prmt1	0.0105105	0.253207	0.718	0.515	1
rps11	0.0107951	0.290659	0.549	0.366	1
jam3b	0.0116241	0.256926	0.704	0.564	1
ccdc30	0.0119532	0.26639	0.338	0.178	1
rpl39	0.0121919	-0.421634	0.676	0.762	1
si:ch211-137a8.4	0.0126274	0.331967	0.592	0.406	1
ccnh	0.0131694	0.252809	0.31	0.158	1
rps29	0.0132038	0.259785	0.803	0.703	1
fzd3a	0.0135537	0.272112	0.817	0.614	1
dbf4b	0.0139738	0.29696	0.408	0.238	1
fam193b	0.0143398	-0.316702	0.268	0.426	1
tbcd	0.0145438	0.265608	0.394	0.218	1
mtmr11	0.0147614	-0.279127	0.141	0.297	1
col7a1l	0.0149061	0.426587	0.746	0.574	1
kirrel1a	0.0151623	-0.347146	0.563	0.723	1
grb2b	0.0154777	-0.33773	0.183	0.347	1
dla	0.015501	0.272397	0.648	0.426	1
arnt2	0.0155123	-0.296279	0.69	0.782	1
utp15	0.0155999	0.259785	0.324	0.168	1
nck2a	0.0156109	-0.336142	0.451	0.683	1
gar1	0.0157109	0.338539	0.423	0.267	1
aff2	0.0161305	0.279933	0.507	0.317	1
virma	0.0165153	-0.296624	0.239	0.396	1
depdc1a	0.016657	0.26833	0.493	0.297	1
nop58	0.0166661	0.353579	0.592	0.446	1
supt20	0.0171242	0.308695	0.282	0.149	1
tpx2	0.0181791	0.30978	0.577	0.416	1
setbp1	0.0183376	-0.274438	0.437	0.634	1
tert	0.0204631	0.254708	0.324	0.178	1
rps8a	0.0214199	0.270886	0.718	0.525	1
rnf40	0.0214538	-0.259865	0.225	0.386	1
greb1	0.0216541	-0.301313	0.62	0.743	1
trabd	0.0222404	0.291973	0.31	0.168	1
terf1	0.0226753	0.265421	0.366	0.208	1
sh3kbp1	0.0226819	0.304931	0.493	0.347	1
pes	0.0234912	0.280797	0.451	0.287	1
immp2l	0.0237428	0.317323	0.408	0.257	1
ches1	0.0240355	0.26501	0.479	0.317	1
zgc:153284	0.0249763	-0.258875	0.254	0.416	1
zfr2	0.0258874	0.277981	0.479	0.337	1
bcar1	0.026539	0.251899	0.577	0.396	1
kifc1	0.0274607	0.262988	0.465	0.287	1
mrps9	0.028153	0.282583	0.451	0.297	1
xylt1	0.0282919	0.372726	0.69	0.554	1
plp1a	0.0284799	0.311428	0.915	0.782	1
si:dkey-12j5.1	0.0294798	0.365207	0.634	0.535	1
si:dkey-33c12.4	0.0316869	0.29696	0.493	0.347	1
adck1	0.0324747	0.287776	0.423	0.267	1
chl1a	0.0329092	0.305233	0.873	0.861	1
klhdc4	0.0330407	0.252125	0.352	0.208	1
rpl6	0.0332713	0.319608	0.577	0.455	1
rps6kb1b	0.0334919	-0.259589	0.282	0.455	1
aplp2	0.0335255	-0.26251	0.38	0.535	1
cemip2	0.0335647	-0.276147	0.577	0.653	1
NAV1	0.0339003	0.373377	0.563	0.426	1
efna3b	0.0347618	-0.377746	0.62	0.683	1
ube2d1b	0.0349527	-0.266243	0.155	0.287	1
nr2f5	0.0371501	0.296454	0.761	0.683	1
polr3a	0.0371573	0.262026	0.282	0.158	1
cygb1	0.0375507	0.271425	0.31	0.178	1
gphna	0.0375874	0.264539	0.366	0.238	1
nxph3	0.0379804	-0.373814	0.465	0.604	1
chd1	0.0391218	0.254911	0.887	0.782	1
rpl5a	0.0396452	0.279218	0.718	0.604	1
trappc10	0.0397685	0.256077	0.563	0.436	1
prdm13	0.0411508	0.342727	0.31	0.188	1
epha7	0.0414233	-0.504956	0.225	0.356	1
slc38a4	0.0418841	-0.358269	0.338	0.455	1
BX324164.5	0.0432923	0.289824	0.338	0.208	1
baiap2a	0.0433719	0.268514	0.338	0.208	1
ptmab	0.0439579	-0.315558	0.831	0.861	1
tpm3	0.044794	-0.298891	0.282	0.406	1
ttll7	0.045686	0.329867	0.437	0.307	1
uspl1	0.0457675	0.306831	0.408	0.287	1
spred2a	0.0467041	-0.343013	0.225	0.356	1
luzp1	0.0468897	0.311876	0.521	0.406	1
mki67	0.0471015	-0.352237	0.746	0.842	1
rhot1a	0.0473395	0.258486	0.394	0.257	1
ywhaba	0.0473761	-0.263058	0.324	0.465	1
knop1	0.0486264	0.33369	0.465	0.347	1
arhgap12b	0.0486439	-0.28194	0.662	0.713	1
ep300a	0.0495561	0.272024	0.62	0.505	1
tspan17	0.0499068	0.352813	0.592	0.446	1
psmd1	0.0509109	-0.298891	0.465	0.594	1
nos1apa.1	0.0516643	0.305866	0.901	0.752	1
p3h2	0.0555793	0.371962	0.282	0.168	1
fgfr2	0.0555859	-0.258386	0.831	0.921	1
si:ch211-216b21.2	0.0575355	0.379478	0.31	0.178	1
ptbp1b	0.0607815	-0.278906	0.577	0.693	1
rxrba	0.0617338	-0.266159	0.479	0.594	1
si:ch211-196c10.15	0.0627145	0.281694	0.535	0.416	1
efnb1	0.0629339	-0.42811	0.239	0.347	1
nectin3b	0.0635161	0.264539	0.563	0.426	1
rps12	0.0637643	0.264228	0.803	0.703	1
midn	0.0661049	0.267456	0.577	0.465	1
gas7a	0.0670469	-0.306696	0.085	0.178	1
kank1a	0.0719166	-0.253024	0.296	0.436	1
mapk11	0.0722174	-0.272641	0.324	0.446	1
pitpnb	0.073252	0.266576	0.479	0.347	1
scrib	0.0737453	-0.264765	0.718	0.723	1
kmt2ba	0.0744005	-0.253087	0.451	0.584	1
phldb1b	0.0745601	-0.275142	0.535	0.663	1
tk1	0.0753164	-0.26021	0.141	0.238	1
mycbp2	0.0755884	0.253003	0.732	0.564	1
cul5a	0.0767501	0.281956	0.225	0.129	1
plce1	0.0779179	0.30525	0.366	0.257	1
nphp4	0.0790332	0.250312	0.606	0.495	1
col4a5	0.0835919	0.250968	0.69	0.574	1
sb:cb81	0.0842254	0.322368	0.479	0.366	1
gak	0.0911549	0.31724	0.423	0.327	1
rreb1b	0.0947028	-0.266243	0.155	0.248	1
pax7a	0.0997606	0.58966	0.282	0.188	1
pwp2h	0.102305	0.262887	0.69	0.644	1
ripor2	0.103423	0.281054	0.394	0.277	1
rap1gap	0.103649	-0.310963	0.099	0.188	1
rpl36a	0.104983	0.252809	0.761	0.733	1
rasal2	0.105252	-0.259554	0.746	0.802	1
hs3st3b1a	0.106656	0.329296	0.31	0.218	1
rsrp1	0.109629	-0.292004	0.394	0.495	1
ror1	0.115274	0.31724	0.732	0.634	1
ncor2	0.116478	-0.356739	0.803	0.792	1
ctnna2	0.118674	0.420408	0.366	0.277	1
il1rapl1a	0.123079	0.253892	0.592	0.505	1
galt	0.126547	-0.256158	0.239	0.337	1
faua	0.128475	0.302716	0.479	0.406	1
stt3b	0.132091	0.252625	0.775	0.713	1
becn1	0.134357	0.280658	0.535	0.475	1
si:dkey-286j15.1	0.149254	0.261154	0.408	0.347	1
arhgap32b	0.153198	-0.262802	0.451	0.535	1
msx1b	0.153568	-0.328983	0.366	0.465	1
smc3	0.155113	-0.27127	0.394	0.485	1
pax7b	0.164703	0.354659	0.282	0.188	1
crb2a	0.168621	-0.309929	0.239	0.307	1
chl1b	0.170972	0.272719	0.465	0.366	1
gnai2a	0.186882	-0.270321	0.324	0.396	1
dnmt3ab	0.187125	0.379181	0.282	0.208	1
fam168a	0.192108	-0.268493	0.789	0.752	1
brd8	0.197292	0.267456	0.493	0.436	1
tp53i11b	0.217291	-0.253376	0.197	0.277	1
robo4	0.248623	0.400042	0.451	0.396	1
sema5ba	0.253451	0.314614	0.789	0.673	1
pkd1b	0.268889	0.253892	0.479	0.396	1
wdhd1	0.293233	-0.25972	0.437	0.505	1
cpne5b	0.312283	-0.454255	0.099	0.149	1
BX548028.1	0.325014	-0.274305	0.225	0.287	1
mt-co1	0.523035	0.292527	0.521	0.515	1
inavaa	0.533951	-0.304658	0.296	0.317	1
kcnab1a	0.673959	0.292736	0.268	0.257	1
si:ch211-284f22.3	0.730421	-0.253376	0.225	0.228	1
col11a1a	0.775636	-0.348411	0.155	0.158	1
gadd45gb.1	0.994026	-0.290277	0.155	0.149	1
