# Supplementary material for: scMultiome analysis identifies a single caudal hindbrain compartment in the developing zebrafish nervous system
Source: Neural Dev. 2024 Jul 5;19:12. doi: 10.1186/s13064-024-00189-z (PMC11225431; doi:10.1186/s13064-024-00189-z)
Supplement: Supplementary file 4 — Additional File 4: Table S4 [file 13064_2024_189_MOESM4_ESM.xlsx]

## Sheet: 1. Description
		This workbook is associated with SuppFig1A-C and lists all genes differentially expressed in one cluster relative to the other two (among r6, CHB and SC), as follows:
		Sheet	Content
		1	Description
		2	List of all genes differentially expressed in SC relative to CHB and r6 in 13hpf (rep1) dissected zebrafish hindbrains
		3	List of all genes differentially expressed in CHB relative to SC and r6 in 13hpf (rep1) dissected zebrafish hindbrains
		4	List of all genes differentially expressed in r6 relative to SC and CHB in 13hpf (rep1) dissected zebrafish hindbrains
		5	List of all genes differentially expressed in SC relative to CHB and r6 in 16hpf dissected zebrafish hindbrains
		6	List of all genes differentially expressed in CHB relative to SC and r6 in 16hpf dissected zebrafish hindbrains
		7	List of all genes differentially expressed in r6 relative to SC and CHB in 16hpf dissected zebrafish hindbrains
		The columns in each sheet contain the following information:
		Column	Information
		1	Gene name
		2	p value
		3	fold change in gene expression between the specified cluster (sample 1) and the other two clusters (sample 2); expressed as log2 of average for all cells in each cluster
		4	Percentage of cells in sample 1 expressing the gene
		5	Percentage of cells in sample 2 expressing the gene
		6	adjusted p value
		7	Gene name

## Sheet: 2. HB13_SCvsCHBandr6
	p_val	avg_log2FC	pct.1	pct.2	p_val_adj	gene
hoxc6b	7.03442e-31	1.63631	0.62	0	1.28807e-26	hoxc6b
hoxc3a	1.8231e-27	2.43695	0.772	0.15	3.33829e-23	hoxc3a
cdx4	9.13713e-27	1.06148	0.609	0.023	1.6731e-22	cdx4
tanc2a	5.85973e-25	1.64541	0.75	0.139	1.07298e-20	tanc2a
XKR4	1.71319e-24	2.23435	0.717	0.139	3.13702e-20	XKR4
ldlrad2	3.06157e-24	0.91924	0.533	0.012	5.60605e-20	ldlrad2
mllt3	8.90066e-24	1.49874	0.533	0.017	1.6298e-19	mllt3
hoxb7a	2.2922e-21	0.992138	0.446	0	4.19725e-17	hoxb7a
raraa	9.76394e-19	1.25156	0.837	0.393	1.78788e-14	raraa
col5a2a	1.2346e-17	1.16632	0.489	0.052	2.26067e-13	col5a2a
apcdd1l	4.39068e-17	0.918971	0.467	0.046	8.03977e-13	apcdd1l
aopep	1.32693e-15	1.42098	0.609	0.179	2.42973e-11	aopep
dnmt3ab	1.90879e-15	0.947778	0.533	0.098	3.49518e-11	dnmt3ab
RIMBP2	1.18357e-14	1.35767	0.62	0.208	2.16723e-10	RIMBP2
pkd1b	1.27871e-14	1.41574	0.761	0.393	2.34144e-10	pkd1b
zgc:110158	1.87e-14	1.08287	0.902	0.682	3.42416e-10	zgc:110158
kif26ab	1.94302e-14	1.12519	0.337	0.012	3.55787e-10	kif26ab
hoxb9a	2.1008e-14	0.553254	0.304	0	3.84677e-10	hoxb9a
nfia	5.09605e-14	1.04967	0.63	0.191	9.33137e-10	nfia
stm	9.48742e-14	1.35445	0.424	0.058	1.73724e-09	stm
nradd	1.01023e-13	1.1741	0.587	0.179	1.84983e-09	nradd
CU639469.1	4.34903e-13	1.15557	0.609	0.208	7.96351e-09	CU639469.1
wnt4	5.73752e-13	1.19795	0.804	0.462	1.0506e-08	wnt4
plod2	2.34914e-12	0.684638	0.337	0.029	4.3015e-08	plod2
arid3c	2.37541e-11	1.00803	0.38	0.064	4.34961e-07	arid3c
adamts3	2.91858e-11	1.11779	0.707	0.318	5.34421e-07	adamts3
arhgap29a	3.04611e-11	0.782265	0.717	0.306	5.57774e-07	arhgap29a
col28a2a	3.70771e-11	1.2521	0.478	0.139	6.78918e-07	col28a2a
hoxb3a	4.11297e-11	0.92278	0.804	0.416	7.53127e-07	hoxb3a
hoxb6b	4.5107e-11	0.445403	0.25	0.006	8.25954e-07	hoxb6b
hoxd3a	1.12573e-10	0.778616	0.75	0.376	2.06133e-06	hoxd3a
hoxa9a	1.38707e-10	0.456807	0.239	0.006	2.53987e-06	hoxa9a
phip	3.17323e-10	0.911066	0.859	0.647	5.8105e-06	phip
spred2b	3.41837e-10	0.79323	0.772	0.468	6.25937e-06	spred2b
tcirg1b	4.22559e-10	0.493399	0.348	0.058	7.73748e-06	tcirg1b
evx1	6.00039e-10	0.975483	0.522	0.179	1.09873e-05	evx1
arhgef10	1.05791e-09	0.6967	0.609	0.254	1.93714e-05	arhgef10
phc2a	2.01264e-09	0.880852	0.37	0.081	3.68534e-05	phc2a
megf6b	2.33212e-09	0.412613	0.272	0.029	4.27035e-05	megf6b
fam171a2a	4.21919e-09	0.585666	0.478	0.15	7.72576e-05	fam171a2a
pdzd2	5.14124e-09	0.682041	0.522	0.191	9.41413e-05	pdzd2
prickle2b	6.41247e-09	0.997921	0.783	0.549	0.000117419	prickle2b
ece2b	7.9741e-09	0.705037	0.641	0.312	0.000146014	ece2b
nrp2b	1.2905e-08	0.852571	0.609	0.277	0.000236304	nrp2b
hoxc8a	1.65904e-08	0.270854	0.174	0	0.000303786	hoxc8a
hoxb6a	1.65919e-08	0.296617	0.174	0	0.000303814	hoxb6a
igsf9a	1.87252e-08	0.740783	0.859	0.682	0.000342878	igsf9a
kcnn3	2.00272e-08	0.504249	0.207	0.012	0.000366719	kcnn3
bcar3	2.0557e-08	0.761762	0.761	0.428	0.000376419	bcar3
ehbp1	2.56659e-08	0.694128	0.728	0.434	0.000469967	ehbp1
esrrga	2.85075e-08	0.496029	0.217	0.017	0.000522001	esrrga
ly6pge	3.50517e-08	0.516787	0.293	0.052	0.000641832	ly6pge
ppfia3	4.94025e-08	0.309328	0.163	0	0.000904609	ppfia3
BX936418.1	6.15601e-08	0.378718	0.196	0.012	0.00112723	BX936418.1
rdh8a	6.15902e-08	0.40237	0.196	0.012	0.00112778	rdh8a
lypd6b	6.52077e-08	0.407898	0.228	0.023	0.00119402	lypd6b
cdkl1	7.60841e-08	0.346452	0.196	0.012	0.00139318	cdkl1
LO018340.1	8.54373e-08	0.500878	0.391	0.116	0.00156444	LO018340.1
madd	1.01523e-07	0.528269	0.533	0.208	0.00185899	madd
tnfrsf19	1.17941e-07	0.558493	0.533	0.225	0.00215962	tnfrsf19
mdka	1.21485e-07	0.699738	0.815	0.555	0.00222452	mdka
hoxa10b	1.45847e-07	0.383329	0.152	0	0.0026706	hoxa10b
serinc5	2.06557e-07	0.694748	0.717	0.445	0.00378226	serinc5
col14a1a	2.37655e-07	0.783577	0.37	0.11	0.00435171	col14a1a
robo3	2.43233e-07	0.599122	0.728	0.416	0.00445384	robo3
kaznb	2.56988e-07	0.670424	0.804	0.538	0.00470571	kaznb
angptl2b	2.57878e-07	0.425639	0.272	0.052	0.00472201	angptl2b
dachb	3.1761e-07	0.369056	0.25	0.04	0.00581576	dachb
itih6	3.88269e-07	0.350351	0.207	0.023	0.00710959	itih6
sox5	4.38461e-07	0.643133	0.478	0.185	0.00802866	sox5
epha4a	4.61982e-07	0.67446	0.457	0.179	0.00845935	epha4a
rasgrp3	4.67823e-07	0.565422	0.5	0.22	0.00856631	rasgrp3
rhoj	4.99618e-07	0.496029	0.337	0.092	0.00914851	rhoj
oc90	5.18372e-07	0.463607	0.228	0.035	0.00949191	oc90
plxna3	5.3795e-07	0.557136	1	0.821	0.00985041	plxna3
phldb1b	5.59538e-07	0.608352	0.717	0.474	0.0102457	phldb1b
si:dkey-91m11.5	5.77439e-07	0.562456	0.304	0.075	0.0105735	si:dkey-91m11.5
bicc2	6.98484e-07	0.642577	0.457	0.191	0.0127899	bicc2
ptprz1b	7.84232e-07	0.440987	0.304	0.081	0.0143601	ptprz1b
cdon	8.74579e-07	0.522664	0.663	0.347	0.0160144	cdon
notch3	1.10214e-06	0.624613	0.902	0.734	0.0201813	notch3
hoxb5b	1.20897e-06	0.276351	0.196	0.023	0.0221375	hoxb5b
pxdn	1.22668e-06	0.504066	0.196	0.023	0.0224618	pxdn
gdf6b	1.24133e-06	0.257798	0.13	0	0.02273	gdf6b
pcdh2g28	1.32809e-06	0.575199	0.554	0.272	0.0243186	pcdh2g28
etv4	1.43292e-06	0.42719	0.261	0.058	0.0262382	etv4
chrd	1.48758e-06	0.471645	0.217	0.035	0.0272391	chrd
CABZ01060373.1	1.96923e-06	0.341958	0.217	0.035	0.0360585	CABZ01060373.1
BX640512.3	2.57909e-06	0.434628	0.315	0.092	0.0472257	BX640512.3

## Sheet: 3. HB13_CHBvsSCandr6
	p_val	avg_log2FC	pct.1	pct.2	p_val_adj	gene
rorcb	4.03798e-10	0.639813	0.422	0.092	7.39394e-06	rorcb
greb1l	2.62964e-09	0.82044	0.83	0.6	4.81513e-05	greb1l
hs6st1a	1.53559e-08	0.756036	0.793	0.492	0.000281181	hs6st1a
dusp4	4.37302e-08	0.85522	0.519	0.246	0.000800744	dusp4
zfhx4	1.81397e-07	0.508047	0.837	0.577	0.00332156	zfhx4
adgrl1a	2.53596e-07	1.3143	0.541	0.277	0.0046436	adgrl1a
mycn	1.33954e-06	0.64779	0.541	0.308	0.0245282	mycn

## Sheet: 4. HB13_r6vsSCandCHB
	p_val	avg_log2FC	pct.1	pct.2	p_val_adj	gene
mafba	1.08445e-44	2.45107	0.974	0.044	1.98574e-40	mafba
cyp26c1	2.2444e-31	2.43991	0.737	0.044	4.10972e-27	cyp26c1
cxcl12a	1.11869e-23	1.35458	0.921	0.163	2.04843e-19	cxcl12a
fgfrl1a	4.58814e-16	0.981535	0.474	0.044	8.40135e-12	fgfrl1a
epha7	4.53711e-12	1.24811	0.711	0.211	8.30789e-08	epha7
hoxa4a	9.05343e-12	1.0945	0.947	0.432	1.65777e-07	hoxa4a
abcc8	1.70561e-11	0.590117	0.5	0.084	3.12315e-07	abcc8
csmd2	2.60663e-10	0.572815	0.395	0.057	4.77299e-06	csmd2
tenm4	3.18361e-10	1.16558	1	0.674	5.82952e-06	tenm4
ptn	3.60733e-10	0.370728	0.263	0.018	6.60538e-06	ptn
magi2a	5.41059e-09	1.02517	0.684	0.273	9.90732e-05	magi2a
prox2	7.27684e-09	0.364496	0.237	0.018	0.000133246	prox2
palm1b	8.85136e-09	0.67173	0.421	0.084	0.000162077	palm1b
dbn1	2.24559e-08	1.29215	0.763	0.432	0.000411189	dbn1
skia	3.57559e-08	0.877405	0.895	0.445	0.000654726	skia
prdx6	4.25773e-08	0.305602	0.237	0.022	0.000779633	prdx6
shroom4	8.58209e-08	0.701557	0.789	0.405	0.00157147	shroom4
samd10b	1.05453e-07	0.534227	0.211	0.018	0.00193096	samd10b
si:dkey-157g16.6	1.18418e-07	0.820327	0.658	0.26	0.00216835	si:dkey-157g16.6
si:ch73-252p3.1	2.29794e-07	0.387678	0.342	0.066	0.00420776	si:ch73-252p3.1
hoxb2a	2.62019e-07	0.435168	0.342	0.066	0.00479784	hoxb2a
fscn1a	5.68587e-07	0.47827	0.395	0.097	0.0104114	fscn1a
nr2f5	9.0388e-07	0.893926	0.868	0.537	0.0165509	nr2f5
nck2a	1.02679e-06	0.929349	0.684	0.348	0.0188015	nck2a
mmp2	1.88326e-06	0.250434	0.184	0.018	0.0344845	mmp2

## Sheet: 5. HB16_SCvsCHBandr6
	p_val	avg_log2FC	pct.1	pct.2	p_val_adj	gene
mllt3	2.36309e-44	2.33743	0.75	0.039	4.26655e-40	mllt3
hoxc3a	7.76083e-43	2.32188	0.991	0.481	1.40122e-38	hoxc3a
hoxb6b	6.61309e-41	1.18115	0.648	0.009	1.19399e-36	hoxb6b
hoxc6b	1.0073e-37	1.43958	0.63	0.017	1.81868e-33	hoxc6b
hoxb7a	7.13054e-35	1.16993	0.546	0	1.28742e-30	hoxb7a
cdx4	8.30498e-30	0.968123	0.5	0.009	1.49946e-25	cdx4
evx1	1.19397e-28	1.41415	0.861	0.339	2.15571e-24	evx1
col5a2a	1.62343e-27	1.06961	0.565	0.052	2.93111e-23	col5a2a
pkd1b	1.17826e-25	1.69638	0.833	0.361	2.12735e-21	pkd1b
ldlrad2	4.35019e-25	0.918414	0.417	0.004	7.85427e-21	ldlrad2
aopep	9.8756e-23	1.20786	0.694	0.202	1.78304e-18	aopep
hoxb5b	1.09583e-22	0.71772	0.472	0.039	1.97853e-18	hoxb5b
dnmt3ab	2.72948e-22	1.48146	0.694	0.193	4.92808e-18	dnmt3ab
arhgap29a	4.96435e-22	1.22578	0.759	0.288	8.96314e-18	arhgap29a
nfia	1.21807e-19	1.03917	0.546	0.103	2.19923e-15	nfia
hoxd3a	1.41129e-19	0.988517	0.843	0.416	2.54808e-15	hoxd3a
prickle2b	1.99471e-18	1.37739	0.898	0.597	3.60145e-14	prickle2b
nradd	2.18726e-18	0.93135	0.63	0.172	3.9491e-14	nradd
col11a1a	4.87665e-18	1.08258	0.593	0.146	8.8048e-14	col11a1a
epha4a	6.43438e-17	1.27531	0.648	0.232	1.16173e-12	epha4a
tanc2a	2.54098e-16	1.26179	0.546	0.155	4.58774e-12	tanc2a
hoxb6a	3.48056e-16	0.572033	0.306	0.013	6.28414e-12	hoxb6a
col14a1a	7.44854e-16	1.51201	0.639	0.249	1.34483e-11	col14a1a
XKR4	8.37246e-16	1.56551	0.5	0.129	1.51165e-11	XKR4
oc90	1.1541e-15	0.629608	0.398	0.056	2.08372e-11	oc90
hoxb1b	1.52303e-15	0.746729	0.463	0.094	2.74984e-11	hoxb1b
apcdd1l	3.47137e-15	0.521352	0.315	0.021	6.26755e-11	apcdd1l
nr6a1b	1.08051e-14	0.741754	0.37	0.052	1.95087e-10	nr6a1b
hoxb9a	2.66678e-14	0.364054	0.231	0	4.81486e-10	hoxb9a
hoxa9a	2.71622e-14	0.483517	0.231	0	4.90414e-10	hoxa9a
ralgps1	2.08185e-13	0.572383	0.38	0.064	3.75877e-09	ralgps1
CR382300.2	3.36347e-13	0.343145	0.213	0	6.07274e-09	CR382300.2
skap1	5.8766e-13	0.382317	0.287	0.026	1.06102e-08	skap1
ptprfa	6.81415e-13	1.05158	0.509	0.167	1.2303e-08	ptprfa
ptprz1b	1.12849e-12	0.58323	0.324	0.043	2.03749e-08	ptprz1b
antxr1c	1.21807e-12	0.773532	0.759	0.421	2.19923e-08	antxr1c
wnt4	2.05133e-12	1.06331	0.787	0.511	3.70367e-08	wnt4
col18a1a	5.00221e-12	0.771058	0.944	0.884	9.0315e-08	col18a1a
col28a2a	6.95695e-12	0.951419	0.583	0.232	1.25608e-07	col28a2a
etv4	7.19824e-12	0.376403	0.231	0.013	1.29964e-07	etv4
spred2b	1.39261e-11	0.721936	0.62	0.283	2.51435e-07	spred2b
gdf6b	1.42349e-11	0.434937	0.185	0	2.57012e-07	gdf6b
angptl2b	2.60988e-11	0.570322	0.296	0.043	4.71214e-07	angptl2b
macf1a	3.38404e-11	0.719265	0.981	0.893	6.10988e-07	macf1a
hspg2	3.52601e-11	0.915108	0.824	0.511	6.3662e-07	hspg2
CU639469.1	4.72111e-11	0.636879	0.389	0.094	8.52396e-07	CU639469.1
si:dkey-25g12.4	4.89687e-11	0.548893	0.176	0	8.8413e-07	si:dkey-25g12.4
npr1a	5.54475e-11	0.59145	0.343	0.073	1.0011e-06	npr1a
ssbp4	6.3012e-11	0.641193	0.88	0.665	1.13768e-06	ssbp4
necab2	1.93874e-10	0.640208	0.435	0.137	3.5004e-06	necab2
nectin1b	2.1688e-10	0.819079	0.843	0.618	3.91578e-06	nectin1b
dip2a	3.2064e-10	0.450638	0.306	0.056	5.78915e-06	dip2a
si:dkey-91m11.5	4.13396e-10	0.447295	0.287	0.047	7.46387e-06	si:dkey-91m11.5
abr	4.35677e-10	0.32908	0.213	0.017	7.86615e-06	abr
hoxa4a	6.93837e-10	0.734427	0.917	0.665	1.25272e-05	hoxa4a
ppfia3	7.23439e-10	0.472534	0.231	0.026	1.30617e-05	ppfia3
p3h2	7.30127e-10	0.722606	0.472	0.159	1.31824e-05	p3h2
adamts3	9.6541e-10	1.21103	0.574	0.258	1.74305e-05	adamts3
il17rd	1.0415e-09	0.597092	0.352	0.09	1.88043e-05	il17rd
mecom	1.05785e-09	0.41038	0.194	0.013	1.90994e-05	mecom
mdka	3.66205e-09	0.824658	0.852	0.614	6.61183e-05	mdka
tnfrsf19	4.35647e-09	0.72617	0.509	0.219	7.86561e-05	tnfrsf19
map2	5.31108e-09	0.935386	0.481	0.223	9.58916e-05	map2
robo3	7.68269e-09	0.834791	0.676	0.446	0.000138711	robo3
pxdn	1.31496e-08	0.572383	0.296	0.073	0.000237416	pxdn
stard13b	1.65801e-08	0.642914	0.38	0.12	0.000299354	stard13b
LO018340.1	2.02037e-08	0.650513	0.398	0.146	0.000364778	LO018340.1
stm	2.21927e-08	0.815186	0.231	0.039	0.00040069	stm
yap1	2.51331e-08	0.666546	0.741	0.511	0.000453779	yap1
tinagl1	3.63931e-08	0.447227	0.333	0.094	0.000657078	tinagl1
tspan17	5.45729e-08	0.548183	0.769	0.489	0.000985313	tspan17
ece2b	5.76877e-08	0.612623	0.5	0.24	0.00104155	ece2b
stx1b	9.58705e-08	0.319718	0.194	0.026	0.00173094	stx1b
notch1b	9.72763e-08	0.567824	0.935	0.888	0.00175632	notch1b
hoxb3a	1.07559e-07	0.508014	0.981	0.888	0.00194198	hoxb3a
bmpr1ab	1.45051e-07	0.628604	0.731	0.489	0.0026189	bmpr1ab
adgrd2	2.17287e-07	0.386234	0.185	0.026	0.00392312	adgrd2
plxna3	2.32344e-07	0.542408	0.889	0.777	0.00419497	plxna3
RIMBP2	2.80629e-07	0.812623	0.315	0.103	0.00506675	RIMBP2
hoxb5a	2.96534e-07	0.293011	0.194	0.03	0.00535393	hoxb5a
jmjd1cb	3.28375e-07	0.557073	0.843	0.691	0.00592882	jmjd1cb
rhoj	3.58801e-07	0.335758	0.269	0.069	0.00647816	rhoj
hpca	3.65727e-07	0.538011	0.481	0.227	0.0066032	hpca
ror1	3.83477e-07	0.788494	0.741	0.579	0.00692369	ror1
prex2	3.84642e-07	0.549871	0.417	0.163	0.00694471	prex2
foxp4	4.58268e-07	0.51972	0.954	0.906	0.00827403	foxp4
esrrga	5.0692e-07	0.439724	0.157	0.017	0.00915244	esrrga
adamts9	6.84694e-07	0.279224	0.167	0.021	0.0123621	adamts9
bcar1	6.86695e-07	0.561811	0.676	0.412	0.0123983	bcar1
nhsl1b	7.00423e-07	0.492444	0.815	0.639	0.0126461	nhsl1b
col5a3a	7.17894e-07	0.340183	0.194	0.034	0.0129616	col5a3a
pcdh2g28	8.95946e-07	0.652441	0.537	0.292	0.0161763	pcdh2g28
arhgef10	1.65195e-06	0.524336	0.343	0.133	0.029826	arhgef10
brsk2b	1.66177e-06	0.550398	0.796	0.588	0.0300033	brsk2b
kdrl	1.84807e-06	0.316531	0.204	0.043	0.0333668	kdrl
dag1	1.85622e-06	0.590447	0.917	0.897	0.033514	dag1
phldb1a	1.88786e-06	0.362279	0.167	0.026	0.0340853	phldb1a
kif13bb	1.92801e-06	0.268497	0.157	0.021	0.0348103	kif13bb
itgb4	1.93327e-06	0.361278	0.306	0.103	0.0349052	itgb4
ehbp1	1.95443e-06	0.592978	0.731	0.545	0.0352873	ehbp1
pax6b	1.96046e-06	0.688566	0.62	0.403	0.0353962	pax6b
greb1l	2.03451e-06	0.604521	0.926	0.918	0.036733	greb1l
megf6b	2.04995e-06	0.350307	0.185	0.034	0.0370119	megf6b
dachb	2.66525e-06	0.308971	0.259	0.073	0.0481211	dachb
thbs3b	2.69265e-06	0.25515	0.12	0.009	0.0486158	thbs3b

## Sheet: 6. HB16_CHBvsSCandr6
	p_val	avg_log2FC	pct.1	pct.2	p_val_adj	gene
rxraa	2.50856e-27	1.67745	0.746	0.167	4.52921e-23	rxraa
tenm3	1.27294e-18	1.10157	0.805	0.41	2.2983e-14	tenm3
tenm4	9.37965e-15	1.16346	0.924	0.756	1.6935e-10	tenm4
adgrl2a	7.1127e-12	0.851487	0.93	0.75	1.2842e-07	adgrl2a
bahcc1b	1.15551e-11	0.861355	0.919	0.699	2.08627e-07	bahcc1b
crabp2a	3.18139e-11	0.660386	0.449	0.122	5.744e-07	crabp2a
zfhx4	4.35943e-11	0.767714	0.838	0.558	7.87096e-07	zfhx4
nxph3	6.08818e-11	0.634021	0.514	0.16	1.09922e-06	nxph3
ncoa3	2.13739e-09	0.635965	0.789	0.564	3.85905e-05	ncoa3
fgfr3	5.4769e-09	0.603529	0.935	0.731	9.88854e-05	fgfr3
rxrgb	9.09339e-09	0.574573	0.335	0.083	0.000164181	rxrgb
zbtb16b	2.3156e-08	0.472482	0.989	0.936	0.000418082	zbtb16b
ptprna	4.1674e-08	0.459573	0.611	0.282	0.000752425	ptprna
efnb3b	5.59755e-08	0.43284	0.951	0.718	0.00101064	efnb3b
prkcdb	8.79952e-08	0.408424	0.27	0.051	0.00158875	prkcdb
jarid2b	9.38122e-08	0.485183	0.951	0.846	0.00169378	jarid2b
bicd1a	9.74962e-08	0.697683	0.524	0.256	0.00176029	bicd1a
jag2b	1.72429e-07	0.553981	0.876	0.673	0.00311321	jag2b
boc	1.82985e-07	0.625636	0.903	0.776	0.0033038	boc
tmem131l	1.83952e-07	0.490986	0.714	0.449	0.00332125	tmem131l
si:ch73-386h18.1	3.77956e-07	0.521257	0.8	0.603	0.00682399	si:ch73-386h18.1
igdcc3	3.94842e-07	0.450797	0.319	0.09	0.00712888	igdcc3
fam49al	5.85983e-07	0.500264	0.346	0.115	0.0105799	fam49al
meis3	7.78869e-07	0.55269	0.578	0.346	0.0140625	meis3
SLC39A11	1.18832e-06	0.3494	0.373	0.141	0.0214552	SLC39A11

## Sheet: 7. HB16_r6vsSCandCHB
	p_val	avg_log2FC	pct.1	pct.2	p_val_adj	gene
cyp26c1	9.63646e-64	2.96594	0.958	0.024	1.73986e-59	cyp26c1
mafba	5.20718e-49	1.43376	0.729	0.01	9.40156e-45	mafba
epha7	8.25771e-34	2.46014	0.979	0.242	1.49093e-29	epha7
nhsl1a	1.4355e-27	1.35957	0.646	0.065	2.59179e-23	nhsl1a
mpz	1.34487e-26	1.07778	0.667	0.075	2.42816e-22	mpz
zgc:158328	9.26911e-23	1.63364	0.75	0.16	1.67354e-18	zgc:158328
cxcl12a	1.16556e-21	1.11278	0.625	0.089	2.10443e-17	cxcl12a
samd10b	2.56109e-20	0.98133	0.417	0.027	4.62404e-16	samd10b
epha4b	7.41716e-20	1.30807	1	0.901	1.33917e-15	epha4b
prox2	1.76897e-19	0.575148	0.312	0.007	3.19388e-15	prox2
adgrg6	1.73768e-18	0.662262	0.333	0.014	3.13738e-14	adgrg6
col15a1b	1.93262e-13	1.16671	0.479	0.096	3.48934e-09	col15a1b
bmpr1ba	2.07024e-13	1.05096	0.688	0.212	3.73781e-09	bmpr1ba
emid1	2.72968e-13	0.963244	0.521	0.119	4.92843e-09	emid1
sema3ga	7.57696e-13	0.591872	0.438	0.072	1.36802e-08	sema3ga
CT990561.1	1.3271e-12	1.30063	0.625	0.195	2.39607e-08	CT990561.1
nck2a	3.47728e-12	1.14083	0.875	0.59	6.27823e-08	nck2a
smoc1	8.65567e-11	0.485099	0.354	0.055	1.56278e-06	smoc1
sfxn1	1.41238e-10	0.618207	0.521	0.14	2.55005e-06	sfxn1
zbtb16a	2.31981e-10	0.855291	1	0.993	4.18842e-06	zbtb16a
si:dkey-157g16.6	3.57013e-10	0.84426	0.708	0.29	6.44588e-06	si:dkey-157g16.6
nr2f2	1.09141e-09	1.09222	0.729	0.372	1.97054e-05	nr2f2
dchs1a	1.75985e-09	1.0068	0.312	0.055	3.17741e-05	dchs1a
kdm5bb	4.61893e-09	0.807167	0.708	0.345	8.33947e-05	kdm5bb
adgrl3.1	6.02779e-09	0.831262	0.688	0.307	0.000108832	adgrl3.1
kif21b	6.83341e-09	0.541082	0.458	0.126	0.000123377	kif21b
sema4c	9.1201e-09	0.78645	0.771	0.42	0.000164663	sema4c
igf2b	9.73798e-09	0.489701	0.312	0.058	0.000175819	igf2b
efnb1	1.5353e-08	0.790565	0.604	0.239	0.000277199	efnb1
fgfr2	1.73544e-08	0.717916	0.958	0.894	0.000313334	fgfr2
tox3	2.54426e-08	0.822968	0.854	0.56	0.000459366	tox3
lmf2b	4.10118e-08	0.357129	0.25	0.038	0.000740468	lmf2b
arhgap39	5.09174e-08	0.302127	0.229	0.031	0.000919314	arhgap39
zeb2b	7.79603e-08	0.753263	0.542	0.215	0.00140757	zeb2b
mgat4c	1.03977e-07	0.268436	0.167	0.014	0.0018773	mgat4c
olfm1a	1.54794e-07	0.31653	0.188	0.02	0.0027948	olfm1a
dtnba	1.65485e-07	0.829327	0.75	0.461	0.00298783	dtnba
wnt7bb	1.80518e-07	0.35498	0.292	0.058	0.00325925	wnt7bb
nppc	2.28087e-07	0.354537	0.146	0.01	0.00411811	nppc
kirrel3l	3.18833e-07	0.957299	0.771	0.433	0.00575652	kirrel3l
csmd2	4.58636e-07	0.444592	0.208	0.031	0.00828066	csmd2
jarid2b	5.02943e-07	0.647125	1	0.887	0.00908064	jarid2b
bach2b	5.09999e-07	0.683237	0.75	0.427	0.00920804	bach2b
rarga	6.14526e-07	0.468439	0.5	0.174	0.0110953	rarga
si:ch211-214c7.4	1.00206e-06	0.449558	0.521	0.198	0.0180922	si:ch211-214c7.4
rasal2	1.25402e-06	0.615973	0.938	0.717	0.0226413	rasal2
slc4a4a	1.51767e-06	0.316063	0.208	0.034	0.0274015	slc4a4a
hcn2b	1.64903e-06	0.395113	0.25	0.051	0.0297733	hcn2b
tgfbr3	1.94286e-06	0.525558	0.333	0.092	0.0350783	tgfbr3
efnb3b	2.19611e-06	0.582827	1	0.819	0.0396508	efnb3b
