# Supplementary material for: scMultiome analysis identifies a single caudal hindbrain compartment in the developing zebrafish nervous system
Source: Neural Dev. 2024 Jul 5;19:12. doi: 10.1186/s13064-024-00189-z (PMC11225431; doi:10.1186/s13064-024-00189-z)
Supplement: Supplementary file 6 — Additional File 6: Table S5 [file 13064_2024_189_MOESM6_ESM.xlsx]

## Sheet: 1. Description
		This workbook is associated with Figure 4E-J and lists all genes differentially expressed between two clusters (among r6, CHB and SC), as follows:
		Sheet	Content
		1	Description
		2	List of all genes differentially expressed in SC relative to r6 in 13hpf (rep1) dissected zebrafish hindbrains
		3	List of all genes differentially expressed in r6 relative to CHB in 13hpf (rep1) dissected zebrafish hindbrains
		4	List of all genes differentially expressed in SC relative to CHB in 13hpf (rep1) dissected zebrafish hindbrains
		5	List of all genes differentially expressed in SC relative to r6 in 16hpf dissected zebrafish hindbrains
		6	List of all genes differentially expressed in r6 relative to CHB in 16hpf dissected zebrafish hindbrains
		7	List of all genes differentially expressed in SC relative to CHB in 16hpf dissected zebrafish hindbrains
		The columns in each sheet contain the following information:
		Column	Information
		1	Gene name
		2	p value
		3	fold change in gene expression between the first cluster listed (sample 1) and the second cluster listed (sample 2); expressed as log2 of average for all cells in each cluster
		4	Percentage of cells in sample 1 expressing the gene
		5	Percentage of cells in sample 2 expressing the gene
		6	adjusted p value

## Sheet: 2. HB13_SCvsr6
	p_val	avg_log2FC	pct.1	pct.2	p_val_adj
mafba	8.5481e-27	-2.61586	0.022	0.974	1.56524e-22
cxcl12a	1.21844e-17	-1.40853	0.12	0.921	2.23108e-13
skia	2.64912e-17	-1.60262	0.13	0.895	4.85081e-13
cyp26c1	1.52154e-16	-2.41446	0.065	0.737	2.7861e-12
tenm4	1.66163e-14	-1.94259	0.565	1	3.04262e-10
adgrl1a	1.12599e-13	-2.03153	0.098	0.711	2.0618e-09
hoxc3a	8.70982e-13	2.71973	0.772	0.026	1.59486e-08
epha7	1.38885e-12	-1.56036	0.12	0.711	2.54312e-08
raraa	9.05974e-12	1.59883	0.837	0.211	1.65893e-07
abcc8	1.81372e-11	-0.698326	0.022	0.5	3.32111e-07
arhgap29a	1.06302e-10	1.37244	0.717	0.053	1.9465e-06
hoxc6b	9.31075e-10	1.63631	0.62	0	1.70489e-05
igsf9a	9.6604e-10	1.4841	0.859	0.474	1.76892e-05
tmsb4x	1.13785e-09	-1.07517	0.576	0.868	2.08352e-05
cdx4	1.25965e-09	1.13465	0.609	0	2.30654e-05
tanc2a	1.39621e-09	1.6551	0.75	0.158	2.55659e-05
csmd2	1.4883e-09	-0.690672	0.011	0.395	2.72522e-05
pkd1b	2.00747e-09	1.90301	0.761	0.289	3.67588e-05
fgfrl1a	2.17572e-09	-0.964705	0.043	0.474	3.98395e-05
nfia	4.78218e-09	1.43586	0.63	0.053	8.75665e-05
si:dkey-157g16.6	6.16433e-09	-1.02287	0.174	0.658	0.000112875
XKR4	8.18855e-09	2.1385	0.717	0.184	0.000149941
dbn1	1.07512e-08	-1.55039	0.38	0.763	0.000196865
prickle2b	1.20832e-08	1.66405	0.783	0.368	0.000221255
mtus1a	1.47447e-08	-0.71304	0.033	0.421	0.00026999
phldb1b	3.00029e-08	1.14503	0.717	0.263	0.000549384
ldlrad2	3.34866e-08	0.944044	0.533	0	0.000613172
zgc:110158	3.89373e-08	1.20799	0.902	0.684	0.00071298
mllt3	4.27711e-08	1.53172	0.533	0	0.000783182
magi2a	6.93936e-08	-1.12363	0.261	0.684	0.00127067
cdon	8.04208e-08	1.02302	0.663	0.132	0.00147259
nradd	1.78734e-07	1.34249	0.587	0.079	0.00327279
adamts3	2.49475e-07	1.68295	0.707	0.289	0.00456814
sox5	3.60317e-07	1.09115	0.478	0	0.00659776
col28a2a	3.81482e-07	1.53172	0.478	0	0.00698532
apcdd1l	5.45717e-07	0.992138	0.467	0	0.00999263
col5a2a	7.76858e-07	1.23338	0.489	0.026	0.014225
wwtr1	7.91405e-07	-0.84937	0.304	0.711	0.0144914
dacha	1.12447e-06	1.10903	0.88	0.711	0.0205903
ror1	1.25133e-06	0.985858	0.478	0.026	0.022913
hoxb7a	1.25423e-06	0.992138	0.446	0	0.0229662
hpcal4	1.26797e-06	-0.518906	0.043	0.368	0.0232178
efnb3b	1.54243e-06	-1.03524	0.576	0.895	0.0282435
dnmt3ab	2.69913e-06	0.968673	0.533	0.079	0.0494238
bcam	2.73125e-06	1.04629	0.424	0	0.0500118
ptn	2.79401e-06	-0.380332	0.011	0.263	0.0511612
amot	3.21325e-06	-0.892915	0.478	0.842	0.0588378
nr2f5	3.23959e-06	-0.944882	0.489	0.868	0.05932
nbeaa	4.63162e-06	-0.737669	0.326	0.789	0.0848097
wrn	5.14587e-06	-0.430609	0.043	0.342	0.0942261
foxp1b	5.59334e-06	1.1251	0.696	0.342	0.10242
ncam1b	5.60968e-06	1.1586	0.793	0.421	0.102719
CU639469.1	5.79339e-06	1.14857	0.609	0.184	0.106083
hoxa4a	6.25234e-06	-0.77206	0.576	0.947	0.114487
palm1b	6.41064e-06	-0.662658	0.087	0.421	0.117385
notch3	6.6675e-06	0.877612	0.902	0.711	0.122089
si:ch73-364h19.1	7.79892e-06	-0.656238	0.12	0.474	0.142806
wnt4	8.64432e-06	1.14053	0.804	0.5	0.158286
CT990561.1	8.92662e-06	-0.778958	0.12	0.447	0.163455
RIMBP2	9.82647e-06	1.31873	0.62	0.263	0.179932
nck2a	9.97993e-06	-0.986128	0.359	0.684	0.182742
ptbp1b	1.03342e-05	-0.581524	0.511	0.921	0.189229
shroom4	1.07272e-05	-0.648444	0.413	0.789	0.196427
bcar3	1.35694e-05	0.921512	0.761	0.421	0.248469
fam171a2a	1.42353e-05	0.741853	0.478	0.079	0.260663
si:ch73-252p3.1	1.44023e-05	-0.403642	0.054	0.342	0.26372
notch1b	1.55917e-05	0.822213	0.924	0.684	0.2855
arhgef10	1.59273e-05	0.825904	0.609	0.211	0.291644
robo3	1.70814e-05	0.800987	0.728	0.342	0.312777
negr1	1.78683e-05	-0.889316	0.707	0.868	0.327187
sorbs2b	2.06066e-05	-0.812388	0.25	0.658	0.377328
ptprna	2.33152e-05	-0.639447	0.196	0.579	0.426924
plxna3	2.36032e-05	0.697648	1	0.763	0.432198
stm	2.72538e-05	1.40806	0.424	0.053	0.499044
nat8l	3.4322e-05	-0.781162	0.511	0.868	0.62847
wnt11	4.10203e-05	0.751434	0.761	0.368	0.751122
madd	4.40622e-05	0.700649	0.533	0.132	0.806823
fat1a	4.93638e-05	0.584061	0.957	0.842	0.903901
zgc:73226	4.96223e-05	-0.524314	0.065	0.342	0.908633
kif26ab	5.44906e-05	1.14177	0.337	0	0.997778
sfrp5	5.67522e-05	-0.528401	0.022	0.237	1
mospd2	5.79113e-05	-0.348147	0.054	0.316	1
prox2	5.91829e-05	-0.364902	0.022	0.237	1
phc2a	6.30673e-05	1.00121	0.37	0.026	1
efna5a	6.43555e-05	0.821663	0.446	0.079	1
col14a1a	6.47954e-05	0.962525	0.37	0.026	1
aopep	6.50401e-05	1.21447	0.609	0.289	1
kaznb	6.93933e-05	0.838257	0.804	0.474	1
s1pr5a	6.94442e-05	-0.320489	0.033	0.263	1
fscn1a	6.96352e-05	-0.457838	0.098	0.395	1
dchs1a	7.09877e-05	-0.433699	0.022	0.237	1
phip	8.94076e-05	0.854849	0.859	0.711	1
kdm5bb	9.43954e-05	-0.728147	0.348	0.658	1
ptprnb	9.49438e-05	-0.835935	0.196	0.5	1
fhod3b	9.57249e-05	-0.67329	0.326	0.684	1
col11a1b	9.74304e-05	-0.883947	0.239	0.579	1
agap3	0.000100621	0.73719	0.663	0.316	1
bmp1b	0.000104707	-0.275634	0	0.158	1
prmt3	0.000120977	-0.597563	0.12	0.395	1
tmem108	0.000138443	0.872009	0.652	0.289	1
fsta	0.000139037	-0.405695	0.065	0.316	1
nrp2b	0.000149013	1.04629	0.609	0.289	1
hoxb9a	0.000149649	0.553254	0.304	0	1
mpz	0.00016305	-0.538669	0.065	0.316	1
igf2b	0.000165803	-0.612669	0.25	0.579	1
pcdh2g28	0.000172767	0.796156	0.554	0.211	1
cdkn1cb	0.00017324	-0.430609	0.054	0.289	1
epha4b	0.000179058	-0.635591	0.674	0.947	1
ZNF335	0.000186115	0.718239	0.652	0.368	1
plod2	0.000188216	0.696351	0.337	0.026	1
pax3a	0.000191695	1.40818	0.467	0.158	1
mmp2	0.000195084	-0.260038	0.011	0.184	1
hoxd4a	0.000202366	0.453718	0.293	0	1
bahcc1b	0.000208875	0.8038	0.598	0.263	1
cdk6	0.000212065	-0.672705	0.598	0.842	1
sfrp2	0.000212432	0.76184	0.293	0	1
fstl1b	0.000218157	-0.578431	0.435	0.789	1
samd10b	0.000228686	-0.528401	0.022	0.211	1
tshz1	0.000242634	0.997384	0.674	0.395	1
map2	0.000266055	0.809941	0.446	0.105	1
rbms2b	0.00028146	0.476438	0.283	0	1
atp13a3	0.000283162	-0.454232	0.261	0.605	1
thsd7ba	0.000344373	-0.561389	0.087	0.342	1
jag2b	0.000351116	-0.671563	0.75	0.974	1
setb	0.000359554	-0.441644	0.272	0.605	1
hoxb1b	0.000389435	0.395301	0.272	0	1
nav2a	0.000407993	-0.401165	0.185	0.5	1
meis1b	0.000412812	0.814003	0.761	0.579	1
epha4a	0.000438877	0.797615	0.457	0.132	1
arid3c	0.000440126	0.975904	0.38	0.079	1
serpinh1b	0.000443007	-0.448854	0.902	0.947	1
si:ch211-269k10.2	0.000452743	-0.493226	0.261	0.579	1
dclk2a	0.000464229	-0.625084	0.261	0.553	1
tcirg1b	0.000474092	0.50047	0.348	0.053	1
chst11	0.000475081	-0.504259	0.065	0.289	1
kirrel3l	0.000478727	-0.986837	0.457	0.684	1
ppdpfb	0.000495507	-0.454605	0.109	0.368	1
rps5	0.000515457	-0.61037	0.446	0.711	1
zgc:154058	0.00052051	0.595851	0.467	0.158	1
si:dkey-91m11.5	0.000530768	0.667782	0.304	0.026	1
ptprz1b	0.000537892	0.515779	0.304	0.026	1
hmcn2.1	0.000538696	0.547488	0.304	0.026	1
sb:cb81	0.000558522	0.65966	0.674	0.368	1
si:ch211-212g7.6	0.000559218	0.483357	0.304	0.026	1
myt1a	0.00056144	0.615989	0.261	0	1
wnt3	0.000571327	0.724366	0.467	0.158	1
nup188	0.000580872	-0.367057	0.141	0.421	1
pcdh1b	0.000609641	0.864543	0.489	0.184	1
zgc:158689	0.000632914	0.516561	0.348	0.053	1
grwd1	0.00063818	-0.362346	0.152	0.447	1
CR388047.3	0.000645299	-0.410564	0.098	0.342	1
cspg5a	0.000659764	-0.694587	0.511	0.763	1
spsb4a	0.000697121	0.674613	0.641	0.289	1
dtnba	0.000710563	-0.741811	0.554	0.763	1
psip1a	0.000715225	-0.425211	0.174	0.474	1
nfasca	0.000750676	0.568246	0.293	0.026	1
p3h2	0.000757796	0.557904	0.293	0.026	1
TXN	0.0007752	-0.432735	0.217	0.5	1
hsp90b1	0.000793824	0.662965	0.511	0.211	1
rhoj	0.000820554	0.566486	0.337	0.053	1
nxph3	0.000825192	-0.306008	0.011	0.158	1
pms2	0.000827561	-0.49985	0.174	0.447	1
enah	0.000828578	-0.5459	0.522	0.789	1
dnajc24	0.000892804	-0.275634	0.022	0.184	1
rasgrp3	0.000907506	0.609502	0.5	0.211	1
arhgap21b	0.000923011	-0.485353	0.761	0.974	1
ctnnd2b	0.000926902	0.817015	0.533	0.289	1
zgc:158328	0.000933115	-0.359699	0.054	0.263	1
adcy7	0.000954668	0.700649	0.467	0.184	1
numbl	0.00096721	-0.46828	0.272	0.579	1
nectin1b	0.00101502	0.688821	0.837	0.737	1
hoxa9a	0.0010491	0.465123	0.239	0	1
ddr2l	0.00114773	-0.290431	0.033	0.211	1
mcm5	0.00114841	-0.387527	0.239	0.526	1
bicc2	0.00116407	0.660235	0.457	0.158	1
tnc	0.00122836	-0.625219	0.185	0.447	1
LO018340.1	0.00127455	0.517269	0.391	0.105	1
atf3	0.00134467	-0.818087	0.543	0.763	1
ptprfa	0.00139699	0.82029	0.304	0.053	1
lypd6b	0.00143042	0.465123	0.228	0	1
smtnl	0.00145846	0.505053	0.272	0.026	1
megf6b	0.00149367	0.416243	0.272	0.026	1
usp54a	0.00151915	0.400476	0.467	0.158	1
sox13	0.00153456	0.613807	0.663	0.342	1
plagl2	0.001536	-0.543014	0.63	0.868	1
nt5dc2	0.00159147	-0.375939	0.272	0.553	1
xylt1	0.00163752	0.694495	0.63	0.421	1
ucp2	0.0017787	0.536293	0.457	0.184	1
dusp4	0.00178543	-0.471555	0.174	0.421	1
asap3	0.00179922	0.641903	0.402	0.132	1
bcar1	0.00182597	0.767578	0.707	0.526	1
azin1a	0.00193461	-0.580489	0.326	0.579	1
etv4	0.0019357	0.494246	0.261	0.026	1
acsl2	0.00194551	-0.493226	0.283	0.553	1
vcana	0.00195005	0.395301	0.217	0	1
draxin	0.00195855	0.498806	0.217	0	1
col11a1a	0.00196565	0.339075	0.413	0.105	1
kpnb3	0.00197197	-0.456207	0.261	0.5	1
ehbp1	0.0019761	0.564761	0.728	0.5	1
wdhd1	0.00203205	-0.492733	0.196	0.447	1
msh6	0.00210727	-0.488043	0.304	0.579	1
anp32a	0.0021095	0.491531	0.565	0.316	1
spred2b	0.00211936	0.59713	0.772	0.632	1
ssbp4	0.00217243	0.598835	0.783	0.553	1
sept2	0.00222158	-0.260684	0.054	0.237	1
prdx6	0.00222158	-0.260684	0.054	0.237	1
l1cama	0.00222158	-0.290431	0.054	0.237	1
pwp1	0.00225374	-0.334528	0.043	0.211	1
ptprn2	0.00231721	-0.368744	0.272	0.553	1
cited4a	0.00235907	0.522732	0.435	0.158	1
vgll4b	0.00236691	-0.328102	0.152	0.395	1
hoxb2a	0.00238058	-0.370494	0.12	0.342	1
pkn2	0.0023903	-0.5101	0.109	0.316	1
alcamb	0.0023952	0.656767	0.75	0.5	1
kpnb1	0.0024053	-0.465112	0.207	0.447	1
myo1ea	0.0024641	0.424805	0.293	0.053	1
pole4	0.00247339	-0.330082	0.12	0.342	1
kif9	0.00250689	-0.342749	0.141	0.368	1
si:ch211-214c7.4	0.00250757	-0.444511	0.38	0.684	1
ptprua	0.00254174	-0.529391	0.087	0.289	1
lrrtm2	0.00262491	-0.317863	0.065	0.263	1
itih6	0.00263463	0.383329	0.207	0	1
pfkfb1	0.00264694	0.407175	0.207	0	1
kcnn3	0.00265634	0.520832	0.207	0	1
atp8b5a	0.0026671	-0.290134	0.054	0.237	1
kcnab1a	0.00270114	0.789954	0.38	0.132	1
wnt7bb	0.00274053	-0.305382	0.043	0.211	1
fam117bb	0.00278558	0.450191	0.25	0.026	1
hoxb6b	0.00280996	0.416243	0.25	0.026	1
dachb	0.00283231	0.404748	0.25	0.026	1
rgs7a	0.00283432	-0.260038	0.011	0.132	1
wnt7aa	0.00287062	-0.349635	0.033	0.184	1
akap8l	0.00291126	-0.40339	0.141	0.368	1
cdan1	0.00294676	-0.289848	0.087	0.289	1
pdzd2	0.0030118	0.591099	0.522	0.263	1
wnk1a	0.00308612	0.354416	0.337	0.079	1
cyb561a3a	0.00308808	-0.260684	0.043	0.211	1
si:dkey-49n23.1	0.00309224	-0.483077	0.033	0.184	1
cbx1b	0.00318593	-0.260368	0.033	0.184	1
cdca7b	0.00320573	-0.314109	0.174	0.421	1
ece2b	0.00320609	0.626518	0.641	0.447	1
si:ch73-22o12.1	0.00334957	0.506365	0.315	0.079	1
nedd9	0.00335231	0.526685	0.315	0.079	1
si:dkey-195m11.8	0.00343877	-0.482085	0.772	0.921	1
hoxb5b	0.0035286	0.309328	0.196	0	1
siva1	0.00353916	-0.344021	0.109	0.316	1
rassf7a	0.00354567	0.564325	0.489	0.237	1
ncl	0.00355481	-0.532271	0.717	0.868	1
lmo4b	0.00356196	0.371256	0.196	0	1
BX936418.1	0.0035741	0.395301	0.196	0	1
rdh8a	0.00357675	0.418953	0.196	0	1
esr1	0.00357701	0.395301	0.196	0	1
zfand3	0.00361887	0.356634	0.283	0.053	1
myh14	0.00365004	-0.380987	0.293	0.579	1
map3k14a	0.00365718	-0.420583	0.228	0.474	1
zic2b	0.00367413	0.48044	0.326	0.079	1
ppp2r2ab	0.00385596	-0.37517	0.141	0.368	1
pou2f2a.1	0.00394435	0.551217	0.337	0.105	1
trip12	0.00395335	0.539941	0.533	0.316	1
thoc1	0.0039943	0.284453	0.239	0.026	1
adarb1b	0.00404568	-0.46828	0.717	0.895	1
tnfrsf21	0.00406979	-0.465296	0.163	0.395	1
pelo	0.00407932	-0.330082	0.109	0.316	1
arhgap42a	0.00410517	0.412422	0.402	0.132	1
erfl3	0.00410782	0.486568	0.533	0.263	1
etf1b	0.00420734	-0.488808	0.413	0.658	1
brsk2b	0.00433493	0.775896	0.554	0.289	1
rpl26	0.00451436	-0.401165	0.272	0.5	1
nop16	0.00454986	-0.261559	0.109	0.316	1
brd3b	0.00465698	0.568415	0.663	0.447	1
smarcb1a	0.00475133	-0.304781	0.065	0.237	1
sema6ba	0.00481823	0.430634	0.185	0	1
mcm2	0.00483233	-0.535394	0.304	0.553	1
pcdh11.1	0.0048657	-0.565141	0.12	0.316	1
nectin3b	0.00492548	0.593579	0.772	0.605	1
efemp2b	0.00496898	0.506365	0.304	0.079	1
eif4g2a	0.00504907	-0.390093	0.152	0.368	1
sulf1	0.00505553	0.86343	0.293	0.079	1
pcna	0.00507082	-0.466065	0.424	0.658	1
si:dkey-16p21.7	0.0051606	-0.304781	0.065	0.237	1
cemip2	0.00516206	-0.399893	0.522	0.737	1
jmjd1cb	0.0052556	0.549925	0.815	0.737	1
tiparp	0.00527966	0.345854	0.228	0.026	1
mex3b	0.00536082	-0.518205	0.38	0.605	1
stard13b	0.00536606	0.69837	0.326	0.105	1
rpl4	0.00540093	-0.308301	0.337	0.605	1
tubb4b	0.00542596	-0.421485	0.37	0.605	1
hells	0.00559254	-0.341724	0.228	0.5	1
serinc5	0.00559736	0.563901	0.717	0.553	1
sall4	0.0056904	0.543253	0.804	0.711	1
hif1ab	0.00589598	0.467208	0.435	0.184	1
antxr1c	0.00593093	0.563085	0.717	0.474	1
zeb2b	0.00599766	-0.348391	0.196	0.421	1
rhocb	0.00599956	-0.302107	0.13	0.342	1
junbb	0.00602112	-0.442096	0.326	0.579	1
si:ch211-102c2.7	0.00604105	-0.445559	0.207	0.421	1
wnt7ab	0.00617167	-0.261279	0.065	0.237	1
rpf2	0.00630197	-0.260684	0.054	0.211	1
cntfr	0.00632974	-0.491363	0.837	0.921	1
hoxc8a	0.00639987	0.270854	0.174	0	1
hoxb6a	0.00640054	0.296617	0.174	0	1
BX511034.7	0.00642058	-0.317054	0.098	0.289	1
zgc:109889	0.00643454	-0.349635	0.174	0.395	1
cavin2b	0.00646074	0.418953	0.174	0	1
esrrga	0.00665134	0.483357	0.217	0.026	1
fam222ba	0.00668894	0.333175	0.261	0.053	1
isg20	0.00672113	-0.394782	0.435	0.658	1
crb1	0.0067752	-0.284568	0.326	0.632	1
fgfr1b	0.00682655	-0.343699	0.935	1	1
CABZ01060373.1	0.00700878	0.369701	0.217	0.026	1
chrd	0.00700954	0.483357	0.217	0.026	1
pcdh19	0.00703651	-0.426313	0.446	0.711	1
fam13a	0.0070536	-0.345343	0.087	0.263	1
prex2	0.00705441	0.644931	0.293	0.079	1
rhbdl3	0.00707223	0.357827	0.217	0.026	1
atp2c1	0.00716022	0.349686	0.413	0.158	1
si:ch211-166g5.4	0.00719615	0.296944	0.217	0.026	1
syne1a	0.00720777	0.474387	0.359	0.132	1
zgc:92107	0.00721305	0.53172	0.793	0.737	1
htr3b	0.0072256	-0.316276	0.12	0.316	1
scml2	0.00728089	0.563085	0.457	0.211	1
camkmt	0.00731788	0.342495	0.304	0.079	1
ttyh3a	0.00737811	0.62483	0.609	0.421	1
vps8	0.00741399	-0.425382	0.196	0.447	1
bmpr1ab	0.00747911	0.463774	0.859	0.737	1
zfhx4	0.00751453	-0.430609	0.522	0.711	1
sulf2b	0.00751737	-0.606459	0.043	0.184	1
mknk1	0.00757015	-0.394933	0.217	0.421	1
BX248501.2	0.00778092	-0.260988	0.054	0.211	1
bmpr1ba	0.00778456	-0.288573	0.109	0.289	1
zgc:63863	0.00778659	-0.345343	0.087	0.263	1
cdc6	0.00781236	-0.462403	0.196	0.421	1
sik2b	0.00814352	0.464606	0.359	0.132	1
kif15	0.00814627	-0.422476	0.196	0.395	1
gli2b	0.00814667	-0.538669	0.293	0.526	1
slco2a1	0.00831045	-0.356554	0.13	0.316	1
rgs12a	0.00844246	0.376442	0.435	0.184	1
si:dkeyp-69b9.6	0.00859484	-0.336007	0.228	0.447	1
tuba1a	0.00860953	0.427384	0.326	0.105	1
ppfia3	0.0086107	0.309328	0.163	0	1
zic3	0.00862547	0.383329	0.163	0	1
necab2	0.00870274	0.362966	0.304	0.079	1
mpp5a	0.00876178	-0.398317	0.424	0.658	1
tnfrsf19	0.00883436	0.464051	0.533	0.289	1
tead3b	0.00891348	-0.442744	0.446	0.658	1
iffo2a	0.00905192	0.546028	0.337	0.132	1
maml3	0.00912959	0.547488	0.62	0.421	1
ly6pge	0.00916464	0.427384	0.293	0.079	1
itgb4	0.00923804	0.416243	0.207	0.026	1
cdk17	0.00932427	0.48044	0.38	0.158	1
efcc1	0.00954432	0.378041	0.283	0.079	1
ptpn4a	0.00966881	0.478205	0.478	0.237	1
fgfr3	0.00968413	0.499153	0.543	0.289	1
kalrna	0.00969389	0.296944	0.207	0.026	1
krt18a.1	0.00969491	0.357827	0.207	0.026	1
actb2	0.00974572	-0.401165	0.565	0.737	1
aldh4a1	0.00977472	0.271853	0.207	0.026	1
lamc1	0.00979378	0.516257	0.652	0.421	1
uhrf1	0.00982899	-0.296696	0.293	0.526	1
nisch	0.00989233	-0.47103	0.293	0.5	1
sdf2	0.0099511	-0.260368	0.033	0.158	1
elf1	0.0100427	0.548794	0.467	0.263	1
fbrs	0.0101677	0.42891	0.543	0.316	1
si:dkey-151g10.3	0.0101724	-0.29733	0.272	0.526	1
ttc14	0.0102251	-0.275634	0.174	0.395	1
dgkh	0.010279	-0.303115	0.109	0.289	1
e2f4	0.0103071	-0.299882	0.25	0.474	1
letm2	0.0103146	-0.337035	0.185	0.395	1
zdhhc15a	0.0104519	-0.380604	0.13	0.316	1
si:ch211-210g13.5	0.0106527	-0.376161	0.033	0.158	1
CR848788.1	0.0106579	-0.480454	0.25	0.447	1
sardh	0.0107018	-0.404917	0.293	0.5	1
baz2a	0.0107591	0.298602	0.37	0.132	1
zgc:63587	0.0108269	-0.300725	0.196	0.421	1
ppp1r14bb	0.0108602	-0.418375	0.239	0.447	1
arl8	0.0109803	0.450191	0.5	0.289	1
vdrb	0.0110702	0.479253	0.543	0.342	1
mvp	0.0110997	0.427384	0.283	0.079	1
C7H16orf87	0.0112384	0.488298	0.511	0.289	1
epha2b	0.011395	-0.349635	0.435	0.684	1
RALGDS	0.011481	0.332412	0.543	0.263	1
lmo3	0.011518	0.487665	0.152	0	1
hoxa10b	0.0115216	0.383329	0.152	0	1
zfhx3	0.0115745	-0.294743	0.304	0.579	1
dusp8a	0.0120818	-0.37185	0.228	0.421	1
si:ch211-285f17.1	0.0120931	0.53172	0.37	0.158	1
tlcd3a	0.0122396	-0.392148	0.163	0.342	1
fhdc1	0.012275	0.447656	0.5	0.289	1
rpl22l1	0.0123953	-0.327165	0.174	0.368	1
sox21a	0.0124285	-0.442284	0.065	0.211	1
esyt1a	0.0124289	-0.388845	0.065	0.211	1
pxdn	0.012516	0.515779	0.196	0.026	1
sema3fb	0.012516	0.427648	0.196	0.026	1
jarid2b	0.0125703	-0.448471	0.859	0.974	1
zgc:171599	0.0125971	-0.302107	0.13	0.316	1
eif4a1a	0.0126235	0.394217	0.533	0.289	1
si:ch73-265d7.2	0.0126417	0.345854	0.196	0.026	1
phf14	0.0127437	0.4899	0.533	0.342	1
si:ch211-170d8.2	0.0127537	0.260418	0.239	0.053	1
ctcf	0.0128183	0.461331	0.37	0.158	1
cdkl1	0.0128904	0.333781	0.196	0.026	1
plekhg4	0.0130453	0.436563	0.38	0.158	1
npc1	0.0131204	0.400237	0.272	0.079	1
angptl2b	0.0134632	0.389181	0.272	0.079	1
gli2a	0.0136207	0.486568	0.935	0.842	1
asb11	0.0138092	0.378041	0.272	0.079	1
ap3b1a	0.0138181	-0.289574	0.12	0.289	1
pkd1a	0.013874	-0.422476	0.152	0.342	1
gpc4	0.0139201	-0.389291	0.663	0.895	1
mycb	0.0139693	-0.300725	0.152	0.342	1
arih1	0.0139938	0.262785	0.283	0.079	1
col4a5	0.0140001	0.392744	0.533	0.316	1
CABZ01029822.1	0.0140818	0.520435	0.467	0.237	1
supt16h	0.0141402	-0.303649	0.391	0.632	1
plch1	0.014168	0.435568	0.902	0.711	1
arhgap21a	0.0142726	0.469324	0.467	0.237	1
ppp2r5cb	0.0143047	-0.390277	0.326	0.553	1
epha2a	0.0145965	0.512145	0.413	0.184	1
ppiaa	0.0146012	-0.345536	0.359	0.579	1
rbm14b	0.0147641	-0.427638	0.283	0.5	1
tjp1b	0.0148861	0.417388	0.565	0.368	1
col5a1	0.0150328	0.424805	0.228	0.053	1
cnn3a	0.0150552	-0.373482	0.174	0.368	1
ruvbl1	0.0151797	-0.329074	0.141	0.316	1
nhsl1b	0.0152117	0.427509	0.772	0.632	1
hax1	0.0153649	-0.289309	0.141	0.316	1
nr2f2	0.0154411	-0.295263	0.326	0.526	1
rps21	0.0155792	-0.488808	0.424	0.658	1
map7d1a	0.0156364	-0.401165	0.609	0.842	1
mlf1	0.015655	-0.367057	0.12	0.289	1
immt	0.0160208	-0.261559	0.098	0.263	1
tet2	0.0160302	-0.3104	0.783	0.947	1
si:dkey-34e4.1	0.0161376	-0.335013	0.196	0.395	1
sdc4	0.0162134	-0.423192	0.598	0.789	1
cdh6	0.0163237	0.83726	0.228	0.053	1
msx1b	0.0164138	0.458384	0.348	0.132	1
rps6kal	0.0166987	-0.298718	0.293	0.5	1
npepps	0.0170203	0.341037	0.337	0.132	1
cox6c	0.0170558	0.296944	0.185	0.026	1
chst10	0.0170596	0.309328	0.185	0.026	1
st13	0.0171177	-0.298355	0.272	0.474	1
scaf4a	0.0172248	0.309328	0.272	0.079	1
oc90	0.017301	0.411208	0.228	0.053	1
si:ch73-386h18.1	0.0173601	-0.37517	0.5	0.684	1
rpl28	0.0174536	-0.330496	0.283	0.5	1
coq10b	0.0175749	-0.328102	0.141	0.316	1
zranb2	0.0176271	-0.367265	0.272	0.474	1
trim8a	0.0176565	0.286244	0.272	0.079	1
arhgap32b	0.0177322	-0.410564	0.38	0.579	1
ptdss2	0.0180637	-0.317054	0.109	0.263	1
hecw1b	0.0181784	-0.260684	0.054	0.184	1
lonp1	0.0183643	-0.30985	0.272	0.474	1
dym	0.0183784	0.32101	0.261	0.079	1
rab30	0.018381	0.287795	0.348	0.132	1
rfc5	0.0186207	-0.275634	0.163	0.342	1
mnd1	0.0186963	-0.287913	0.228	0.421	1
smoc1	0.018765	-0.359699	0.054	0.184	1
mindy1	0.0192254	-0.275634	0.185	0.368	1
adarb1a	0.0192551	-0.260988	0.054	0.184	1
fbxo11a.1	0.0194122	-0.356935	0.337	0.553	1
slit2	0.0195842	0.379717	0.217	0.053	1
gab1	0.0197381	-0.336517	0.685	0.921	1
nrp1a	0.0198652	0.496291	0.424	0.211	1
sp8a	0.0199954	0.424805	0.217	0.053	1
cdc14ab	0.0203274	0.348856	0.402	0.184	1
gdf6b	0.020331	0.257798	0.13	0	1
dhx57	0.0203323	0.257798	0.13	0	1
skap2	0.0203697	0.334419	0.13	0	1
lifrb	0.0203745	0.359081	0.13	0	1
SIPA1	0.0206897	-0.317054	0.087	0.237	1
sox6	0.0208187	0.539626	0.478	0.289	1
dlg1l	0.0209158	0.343275	0.261	0.079	1
ddx46	0.0211191	-0.275634	0.054	0.184	1
h2ax1	0.0211286	0.491388	0.5	0.316	1
ndufa4l	0.0211496	-0.26281	0.174	0.368	1
rpl12	0.0214062	-0.351985	0.62	0.763	1
tuba8l4	0.0215945	-0.340083	0.587	0.816	1
efnb2b	0.0217969	0.592576	0.587	0.474	1
robo2.1	0.021807	-0.394279	0.109	0.263	1
pik3r2	0.0219686	-0.305588	0.304	0.526	1
pds5a	0.0220664	-0.26551	0.38	0.605	1
snrpb	0.0221718	-0.28713	0.272	0.474	1
bach2b	0.0222019	-0.373815	0.598	0.789	1
zgc:77158	0.0225434	-0.370271	0.141	0.316	1
rps3a	0.0227068	-0.470546	0.402	0.605	1
timeless	0.0228491	-0.349635	0.196	0.368	1
si:dkeyp-87e7.4	0.0232359	0.361795	0.37	0.184	1
nap1l4a	0.0232515	-0.316276	0.087	0.237	1
plxnb1b	0.0234616	0.383329	0.793	0.632	1
fam210aa	0.0239013	-0.275634	0.152	0.316	1
orc3	0.0239242	-0.265218	0.304	0.553	1
pknox2	0.0241403	0.376442	0.283	0.105	1
unc5b	0.0241632	0.523107	0.337	0.158	1
ilf3b	0.0244147	-0.299613	0.522	0.711	1
ubald1a	0.0247441	0.453718	0.511	0.289	1
ogdha	0.024977	-0.438485	0.424	0.579	1
mrtfab	0.025008	0.341037	0.348	0.158	1
slc23a2	0.0250749	-0.356935	0.337	0.553	1
stag1a	0.0252233	-0.340729	0.261	0.447	1
ahcyl2b	0.0253759	0.342118	0.522	0.316	1
pvrl2l	0.0254816	0.463905	0.88	0.842	1
lrp5	0.02589	-0.336007	0.674	0.868	1
tas1r1	0.0261765	0.298101	0.217	0.053	1
mdka	0.0262335	0.451081	0.815	0.658	1
fbrsl1	0.0264352	0.486206	0.38	0.211	1
rnf24	0.0264621	0.349326	0.696	0.474	1
id1	0.0268229	0.452561	0.728	0.579	1
nav2b	0.0268248	-0.316857	0.283	0.5	1
CR382300.2	0.0269729	0.257798	0.12	0	1
syne1b	0.0269904	0.402437	0.207	0.053	1
smad3a	0.0270159	0.395301	0.12	0	1
srpk1b	0.0272018	-0.265065	0.326	0.553	1
robo4	0.0275014	0.368222	0.207	0.053	1
scube2	0.0276729	0.505725	0.37	0.184	1
fbn2b	0.027771	0.320216	0.337	0.158	1
arhgef12b	0.0284008	-0.435239	0.707	0.816	1
si:ch211-113e8.10	0.0284144	0.287302	0.293	0.105	1
BX323459.2	0.028527	0.285081	0.207	0.053	1
ralbp1	0.0287088	0.256086	0.337	0.132	1
rasal2	0.0288447	-0.322177	0.685	0.868	1
cux1a	0.0288553	0.263232	0.337	0.132	1
nacc1a	0.0290429	0.260418	0.207	0.053	1
arf2a	0.0290451	-0.250099	0.207	0.395	1
her15.2	0.0291941	0.259403	0.326	0.132	1
fkbp9	0.0296497	0.332048	0.272	0.105	1
neo1a	0.0297853	-0.373083	0.913	1	1
fhl3a	0.0298574	0.321606	0.163	0.026	1
cass4	0.0301663	0.333781	0.163	0.026	1
cep290	0.0302156	0.351454	0.315	0.132	1
wu:fc75a09	0.0304354	0.344093	0.239	0.079	1
muc13b	0.0304517	-0.288345	0.174	0.342	1
zgc:86598	0.0305487	0.390248	0.467	0.289	1
jag1b	0.0306535	0.408864	0.272	0.105	1
tmem9b	0.0307844	0.284453	0.163	0.026	1
igdcc4	0.0308662	0.445901	0.38	0.211	1
setbp1	0.0308688	0.336295	0.478	0.263	1
cad	0.0311564	-0.275634	0.5	0.711	1
suclg2	0.0312209	0.32101	0.239	0.079	1
sec14l1	0.0312632	-0.315824	0.543	0.711	1
specc1la	0.0314289	0.351454	0.315	0.132	1
paxip1	0.0315869	-0.309318	0.283	0.474	1
akap12b	0.0317663	0.433002	0.793	0.763	1
capza1b	0.031862	0.330545	0.359	0.184	1
gse1	0.0318738	0.479253	0.533	0.368	1
cnot3b	0.0318845	-0.252551	0.25	0.447	1
asap2a	0.0328182	-0.257932	0.435	0.632	1
rps28	0.0332455	-0.389805	0.543	0.737	1
h3f3b.1	0.033443	-0.364444	0.272	0.447	1
bmp2k	0.0336016	-0.308301	0.293	0.5	1
rpl6	0.0336107	-0.399623	0.478	0.632	1
ddx39b	0.0337136	0.262785	0.272	0.105	1
rpl5a	0.0337781	-0.377172	0.565	0.737	1
gsk3ab	0.0338264	-0.256006	0.359	0.553	1
myef2	0.0339668	-0.30985	0.293	0.474	1
nck1b	0.0342315	0.25724	0.337	0.132	1
slc9a3r1a	0.0344518	-0.485852	0.109	0.237	1
macf1a	0.034493	0.435281	0.924	0.947	1
tnrc18	0.0345353	0.353997	0.457	0.263	1
mtss1la	0.0348294	0.388763	0.467	0.289	1
herc4	0.0348313	-0.50466	0.522	0.658	1
slc29a1a	0.0348474	-0.378728	0.141	0.289	1
rps18	0.0354634	-0.445559	0.63	0.737	1
pim1	0.0356032	-0.266174	0.38	0.605	1
lrig2	0.0356553	-0.322177	0.283	0.447	1
zgc:162200	0.036549	-0.261829	0.12	0.263	1
matr3l1.1.1	0.0366283	-0.286282	0.326	0.553	1
zbtb16b	0.0369601	-0.41129	0.761	0.868	1
rerea	0.0369611	0.268686	0.663	0.5	1
abr	0.0376162	0.272802	0.196	0.053	1
fam49al	0.0376182	0.297255	0.196	0.053	1
mat2b	0.0378529	-0.290134	0.065	0.184	1
FRMD1	0.0379282	0.341037	0.337	0.158	1
clip2	0.037993	0.319109	0.391	0.211	1
htr3a	0.0382213	-0.275634	0.12	0.263	1
ephb2b	0.0383678	-0.339765	0.272	0.447	1
ccna2	0.0385005	-0.251387	0.239	0.421	1
dnah2	0.0386572	0.422096	0.196	0.053	1
pard6gb	0.0387938	0.3884	0.587	0.421	1
cacnb1	0.0388244	0.285677	0.228	0.079	1
lamb2	0.0391765	-0.493226	0.424	0.553	1
rnd1b	0.0393425	-0.250099	0.174	0.342	1
sema6e	0.039667	0.419151	0.457	0.263	1
glt8d2	0.039956	0.284453	0.152	0.026	1
si:dkeyp-84f3.5	0.0399649	0.343275	0.261	0.105	1
ek1	0.0401985	0.450989	0.228	0.079	1
relch	0.040712	0.319745	0.359	0.184	1
arhgef10la	0.0408281	0.39927	0.478	0.289	1
pnn	0.0408821	-0.307343	0.359	0.526	1
zfand4	0.0408922	0.285677	0.228	0.079	1
FRMD4A	0.040932	0.263885	0.272	0.105	1
slc4a7	0.0413344	0.461331	0.587	0.447	1
nup153	0.0414527	-0.287509	0.272	0.447	1
cdk5rap1	0.0419043	0.36623	0.543	0.342	1
si:dkey-100n23.3	0.0420856	-0.299481	0.228	0.395	1
znf609a	0.0421626	0.34997	0.707	0.579	1
ndnf	0.0421756	0.350551	0.348	0.184	1
adam10a	0.042901	0.388945	0.391	0.237	1
SBNO2	0.0435792	0.347802	0.554	0.368	1
rfx4	0.0438238	-0.340524	0.891	0.921	1
tpm1	0.0442524	-0.261279	0.087	0.211	1
INSYN2A	0.0443891	-0.314109	0.185	0.342	1
rpl29	0.044424	-0.258561	0.457	0.684	1
gtdc1	0.0444464	-0.350923	0.163	0.316	1
xrn2	0.0447365	-0.320489	0.587	0.789	1
vaspb	0.0448854	0.309328	0.359	0.184	1
plcb3	0.0449106	0.273704	0.196	0.053	1
eya2	0.0451651	0.272802	0.152	0.026	1
lmbr1	0.0452843	0.274563	0.261	0.105	1
ctbp2a	0.0454258	0.309328	0.663	0.421	1
ndrg3a	0.0454677	-0.353039	0.283	0.447	1
bmp1a	0.0455499	0.276907	0.326	0.158	1
bcl2a	0.0458292	-0.370494	0.087	0.211	1
tdp1	0.0459445	-0.367427	0.304	0.474	1
smarce1	0.0460588	0.309328	0.446	0.289	1
wls	0.0461019	0.309328	0.326	0.158	1
shdb	0.0467396	0.379717	0.185	0.053	1
stk39	0.0468895	-0.313436	0.163	0.316	1
hspa8b	0.0469068	-0.585118	0.38	0.553	1
rpn2	0.0470614	-0.268971	0.609	0.789	1
ccng2	0.0471809	-0.367265	0.239	0.395	1
tle3b	0.0476945	-0.26281	0.141	0.289	1
immp2l	0.0478752	0.350551	0.37	0.211	1
hoxd3a	0.0479548	0.371694	0.75	0.579	1
greb1	0.0483971	0.340692	0.783	0.658	1
samd4a	0.0487373	-0.252551	0.272	0.447	1
svild	0.0487507	0.279581	0.38	0.211	1
mcm4	0.048875	-0.344897	0.217	0.368	1
znf318	0.0488955	-0.275634	0.228	0.395	1
tead1b	0.0489113	-0.342749	0.511	0.711	1
FO704772.3	0.0489224	-0.267173	0.522	0.711	1
enox1	0.0489974	-0.319578	0.054	0.158	1
enox2	0.0490138	0.367044	0.402	0.237	1
suco	0.0490272	-0.334528	0.391	0.579	1
smc4	0.0490661	-0.295534	0.38	0.553	1
abca4a	0.0493856	0.260418	0.185	0.053	1
pspc1	0.0501073	-0.453173	0.489	0.632	1
hist1h4l.3	0.0502721	-0.261559	0.109	0.237	1
nktr	0.050508	0.309328	0.315	0.158	1
flrt3	0.0506602	-0.299481	0.239	0.395	1
ralgps1	0.0506644	0.389181	0.217	0.079	1
elp3	0.0510467	-0.275634	0.109	0.237	1
msi2a	0.0512782	-0.30117	0.152	0.289	1
plxna1a	0.051301	0.525265	0.554	0.447	1
crkl	0.0514133	0.275381	0.261	0.105	1
nrarpa	0.0515491	0.343762	0.587	0.421	1
ppp1r12a	0.0517259	-0.250099	0.533	0.737	1
fam102aa	0.0518059	0.527674	0.391	0.237	1
unm-hu7910	0.0521767	-0.260988	0.054	0.158	1
nek2	0.0523736	-0.250972	0.207	0.368	1
foxp4	0.0524037	0.344661	0.902	0.842	1
caprin1a	0.0531197	0.25488	0.326	0.158	1
si:ch211-191i18.2	0.0538715	-0.553168	0.076	0.184	1
zeb1b	0.0546387	0.388245	0.739	0.658	1
lmnb1	0.0547323	0.271853	0.446	0.263	1
si:dkey-67c22.2	0.0550525	0.301551	0.598	0.395	1
mindy2	0.0551311	0.262785	0.25	0.105	1
arid3b	0.055157	0.426367	0.641	0.5	1
pgrmc2	0.0552741	-0.261559	0.109	0.237	1
cdh11	0.0554259	0.671898	0.304	0.158	1
myl9b	0.0561318	-0.288345	0.207	0.342	1
rif1	0.0565896	-0.275634	0.283	0.447	1
rpl36a	0.0566729	-0.410564	0.598	0.737	1
AL935186.10	0.0568494	0.262785	0.25	0.105	1
stimate	0.0574156	-0.262088	0.13	0.263	1
BX640512.3	0.0577039	0.309328	0.315	0.158	1
BX470137.2	0.0579025	-0.252175	0.261	0.421	1
papola	0.0584981	0.353383	0.272	0.132	1
si:ch73-335l21.4	0.0585354	0.278954	0.293	0.132	1
si:ch211-266o15.1	0.0587042	-0.265919	0.413	0.579	1
agrn	0.0596027	0.265646	0.978	0.895	1
MPRIP	0.0597498	0.287302	0.304	0.158	1
ppp1r9ala	0.0597542	0.277619	0.348	0.184	1
bub3	0.0601246	-0.261829	0.13	0.263	1
sgsm2	0.0601727	-0.326261	0.185	0.316	1
chd2	0.0601922	0.259142	0.88	0.763	1
smarca2	0.0604841	-0.288125	0.228	0.368	1
pou3f3a	0.060672	-0.261559	0.109	0.237	1
lgr4	0.0609917	0.292355	0.478	0.316	1
gfra1a	0.0611366	0.391122	0.174	0.053	1
itsn2b	0.0621951	0.264934	0.283	0.132	1
ackr3b	0.062308	-0.297661	0.239	0.395	1
arvcfb	0.0625134	0.363151	0.848	0.763	1
rwdd1	0.0625633	-0.260988	0.076	0.184	1
usp10	0.0626953	-0.353171	0.467	0.579	1
cercam	0.0630919	-0.349635	0.315	0.447	1
si:ch73-138e16.6	0.0636125	-0.392674	0.359	0.526	1
her12	0.0644763	0.432185	0.304	0.158	1
ANOS1	0.0646895	-0.262088	0.13	0.263	1
arf5	0.064759	0.268686	0.402	0.237	1
wdr18	0.0649152	-0.267642	0.478	0.658	1
mxi1	0.0657217	0.272802	0.174	0.053	1
tmcc3	0.0657734	0.382985	0.598	0.474	1
mphosph8	0.0660709	-0.263662	0.207	0.368	1
kif13ba	0.0662854	-0.298355	0.217	0.368	1
actn4	0.0665027	0.331783	0.75	0.579	1
nhsl1a	0.0668358	-0.275634	0.043	0.132	1
efcab11	0.0669271	-0.333515	0.457	0.605	1
ZNF423	0.0669328	0.259575	0.5	0.316	1
tuba8l	0.0670953	-0.296799	0.63	0.737	1
ctnnal1	0.0672483	0.390628	0.304	0.158	1
ssbp3a	0.0673508	0.297551	0.207	0.079	1
hs2st1b	0.0682963	-0.370099	0.326	0.474	1
utp25	0.0684296	0.277619	0.315	0.158	1
ctsla	0.0685628	0.280759	0.446	0.289	1
ralgapa2	0.0686733	0.277619	0.337	0.184	1
plxna2	0.0689802	0.440573	0.359	0.211	1
tex264a	0.0689828	-0.323729	0.239	0.368	1
nxn	0.0690134	0.353997	0.413	0.263	1
rgl1	0.0695936	0.341037	0.598	0.447	1
tsc22d2	0.0696025	-0.250543	0.152	0.289	1
ccdc102a	0.0705185	0.432185	0.315	0.184	1
fhdc2	0.07073	0.273704	0.207	0.079	1
zbtb2b	0.0709623	0.279581	0.348	0.184	1
cep192	0.0714729	0.376442	0.478	0.342	1
megf10	0.071719	0.259142	0.13	0.026	1
cactin	0.0719457	-0.261279	0.098	0.211	1
slka	0.0720692	-0.37185	0.217	0.342	1
slc38a5b	0.0721067	0.301911	0.62	0.474	1
lig1	0.0722967	-0.284352	0.467	0.632	1
dvl2	0.0723498	0.301013	0.489	0.316	1
itga6a	0.0726749	0.413436	0.402	0.263	1
si:ch211-286o17.1	0.0733081	-0.339765	0.25	0.395	1
BX284638.2	0.0735372	-0.275634	0.489	0.658	1
zeb1a	0.0745916	-0.288573	0.185	0.316	1
pip5k1aa	0.0747683	-0.287509	0.25	0.395	1
rnf165a	0.0750876	-0.361026	0.467	0.579	1
cnot10	0.0752143	0.265935	0.304	0.158	1
si:ch211-13k12.2	0.0759863	0.331696	0.587	0.368	1
phf21aa	0.0762678	0.309328	0.424	0.263	1
tiam1b	0.0767639	0.402437	0.163	0.053	1
ube4b	0.0772873	0.330087	0.348	0.211	1
itga9	0.0775738	0.287302	0.272	0.132	1
atrn	0.0776251	0.309328	0.554	0.395	1
wdr26b	0.0785389	0.341037	0.522	0.421	1
chtf18	0.0794389	-0.263034	0.185	0.316	1
knop1	0.0800239	-0.306008	0.37	0.526	1
e2f3	0.0800839	-0.439754	0.446	0.553	1
si:ch211-155k24.9	0.0800911	-0.284912	0.424	0.553	1
bahcc1a	0.0806057	0.384616	0.511	0.421	1
gnb1b	0.0808936	-0.289574	0.652	0.737	1
sltm	0.081435	0.262331	0.446	0.289	1
ntn1a	0.0815181	-0.540873	0.413	0.579	1
nasp	0.082225	0.269527	0.38	0.237	1
atp2b4	0.0826069	0.285081	0.543	0.395	1
tpra	0.0829761	0.351639	0.511	0.395	1
lamb1a	0.0831853	0.585389	0.348	0.211	1
tet3	0.0835712	-0.250099	0.761	0.895	1
crema	0.084156	-0.285033	0.446	0.579	1
rps6kb1b	0.0844031	0.319312	0.37	0.237	1
kcnk5b	0.0851837	-0.262088	0.141	0.263	1
fosl2	0.0852152	-0.449171	0.25	0.395	1
dnajb1a	0.0859813	-0.372496	0.391	0.5	1
hspa4l	0.0862175	-0.263034	0.185	0.316	1
her4.2	0.0864345	0.441966	0.293	0.158	1
rims1b	0.0868932	-0.286606	0.239	0.368	1
ptprga	0.0878418	0.510535	0.359	0.237	1
arhgef4	0.088979	0.32101	0.196	0.079	1
eef1a1l1	0.0890449	-0.260988	0.837	0.921	1
wu:fi36a10	0.0890907	0.309328	0.163	0.053	1
yap1	0.0899252	0.251613	0.935	0.921	1
rock2a	0.0900987	-0.275634	0.283	0.421	1
depdc1a	0.0905475	-0.43236	0.239	0.342	1
sh3kbp1	0.0907911	-0.252551	0.272	0.421	1
thrab	0.0910886	0.27518	0.424	0.263	1
atp2b1a	0.0911275	0.261631	0.196	0.079	1
ccnjl	0.0914268	0.32671	0.457	0.316	1
cenpf	0.0915319	0.253985	0.446	0.289	1
nphp4	0.0916384	-0.265065	0.326	0.474	1
ccnf	0.0930067	-0.328653	0.467	0.605	1
smim13	0.0931769	-0.275634	0.065	0.158	1
hpca	0.0934119	-0.275634	0.174	0.289	1
dnah11	0.0938965	0.309328	0.196	0.079	1
trit1	0.0940321	-0.284248	0.522	0.658	1
hsp90aa1.2	0.0941241	-0.296851	0.957	0.895	1
robo1	0.094286	0.274352	0.935	0.895	1
pola1	0.0949084	-0.500701	0.62	0.684	1
uba52	0.0949878	-0.308801	0.489	0.684	1
nkd1	0.0949959	0.397766	0.522	0.421	1
BX548028.1	0.09568	-0.390498	0.402	0.579	1
hmga2	0.0963158	-0.265065	0.315	0.474	1
mfhas1	0.0971328	0.329648	0.293	0.158	1
lin28b	0.0981215	-0.385512	0.359	0.5	1
evx1	0.0985358	0.609373	0.522	0.421	1
stox2b	0.0994586	-0.338566	0.435	0.579	1
cgnl1	0.0999261	0.309328	0.88	0.895	1
nckap5l	0.100417	0.261394	0.435	0.289	1
mxd3	0.100603	-0.286775	0.293	0.447	1
sf3b6	0.100911	-0.275634	0.087	0.184	1
rnpc3	0.101133	-0.344897	0.239	0.368	1
pik3r3b	0.10153	0.263885	0.228	0.105	1
rps26	0.101556	-0.275634	0.239	0.368	1
arid1b	0.102021	0.301911	0.598	0.474	1
pax2a	0.102285	-0.303115	0.087	0.184	1
haus6	0.103006	-0.403184	0.228	0.342	1
meis2a	0.103243	0.383875	0.25	0.132	1
ddx24	0.103574	-0.275634	0.174	0.289	1
rps11	0.104056	-0.293556	0.5	0.658	1
eif4g3b	0.104491	-0.275634	0.304	0.421	1
brd2a	0.104598	0.2615	0.783	0.632	1
cyth1a.1	0.104943	-0.286282	0.315	0.447	1
igf1ra	0.105507	0.321928	0.641	0.553	1
mki67	0.105615	0.329865	0.717	0.711	1
fam49a	0.105961	0.384879	0.565	0.447	1
zswim5	0.106304	0.304091	0.761	0.684	1
hsp90ab1	0.106729	-0.256006	0.859	0.947	1
ubr5	0.107791	0.427973	0.641	0.579	1
tspan17	0.108498	0.323975	0.761	0.658	1
sf3b1	0.108908	-0.252175	0.283	0.421	1
ccdc28b	0.109129	-0.261829	0.13	0.237	1
tacc3	0.110202	0.291734	0.402	0.263	1
eif2s3	0.110218	-0.308301	0.337	0.447	1
eif3s10	0.111815	-0.31216	0.565	0.684	1
rab10	0.112088	0.291734	0.489	0.368	1
actb1	0.113416	-0.258147	0.511	0.632	1
eif2s2	0.114243	-0.377996	0.348	0.474	1
tra2a	0.115322	0.260418	0.413	0.289	1
fxr2	0.115563	-0.30163	0.185	0.289	1
scaf4b	0.116744	-0.298842	0.63	0.711	1
kif14	0.117794	0.290345	0.348	0.211	1
ip6k2a	0.118142	-0.287707	0.217	0.342	1
pcsk5b	0.118259	-0.350597	0.38	0.5	1
myo18ab	0.120985	-0.275634	0.446	0.605	1
pou3f2b	0.121897	0.289565	0.38	0.263	1
pfn2	0.122695	-0.393598	0.652	0.711	1
nsd1a	0.122778	-0.275634	0.326	0.447	1
rassf8b	0.123099	0.3232	0.598	0.5	1
ddr1	0.123816	0.312312	0.902	0.868	1
dnajb2	0.124356	-0.28468	0.337	0.474	1
marcksl1b	0.125438	-0.392991	0.543	0.579	1
itpr2	0.125562	0.287302	0.272	0.158	1
si:dkey-205h13.1	0.125858	-0.304393	0.337	0.474	1
mt-cyb	0.126502	-0.403184	0.217	0.342	1
ccnd1	0.127339	0.254402	0.88	0.789	1
baz1a.1	0.128271	-0.263251	0.25	0.368	1
pdcd4b	0.129495	-0.275634	0.489	0.632	1
zeb2a	0.130561	0.323003	0.793	0.711	1
gas1b	0.132913	0.258344	0.348	0.211	1
prr12b	0.1344	-0.254261	0.326	0.447	1
scfd2	0.134456	-0.328102	0.174	0.263	1
elavl3	0.135209	0.394217	0.348	0.211	1
msna	0.13557	-0.341724	0.326	0.421	1
cblb	0.137405	0.286785	0.239	0.132	1
dock7	0.137423	0.31719	0.543	0.447	1
pdik1l	0.13751	-0.265366	0.304	0.421	1
ppp6r2b	0.138671	-0.275634	0.076	0.158	1
epc2	0.141364	-0.250543	0.239	0.342	1
ash1l	0.141467	0.256861	0.478	0.342	1
farp2	0.141633	-0.255735	0.413	0.526	1
cntn1a	0.141804	-0.252175	0.283	0.395	1
ttyh2	0.142676	0.352397	0.467	0.368	1
tpm4a	0.146528	0.261307	0.848	0.868	1
tcf12	0.146536	0.28915	0.293	0.184	1
MYO9B	0.146717	0.358238	0.511	0.421	1
setd3	0.14686	-0.334051	0.228	0.342	1
kcnma1a	0.148833	0.273704	0.174	0.079	1
gpc6a	0.150359	-0.275634	0.413	0.526	1
cecr2	0.150422	-0.253267	0.304	0.421	1
xbp1	0.151247	0.372654	0.402	0.316	1
arhgap29b	0.151642	-0.267461	0.5	0.605	1
si:ch211-185a18.2	0.152412	-0.296196	0.62	0.658	1
jag1a	0.15244	0.309328	0.141	0.053	1
arfgef2	0.152652	-0.252551	0.283	0.395	1
exd3	0.152788	0.262785	0.174	0.079	1
tln2a	0.153709	0.259403	0.304	0.184	1
ppp3ccb	0.15605	-0.253608	0.25	0.368	1
mia3	0.157535	0.301423	0.522	0.421	1
cers2b	0.157826	0.264934	0.239	0.132	1
ireb2	0.159167	0.25724	0.304	0.184	1
col18a1a	0.162617	0.250832	0.913	0.842	1
rb1	0.164695	-0.328746	0.435	0.553	1
BX908731.1	0.166617	0.352397	0.228	0.132	1
ripor1	0.166759	-0.314109	0.554	0.632	1
dennd5a	0.167636	-0.28583	0.337	0.447	1
lrp1ab	0.17325	0.32527	0.707	0.737	1
grb10b	0.173665	-0.275634	0.457	0.553	1
acsl3b	0.174916	-0.261829	0.12	0.211	1
waca	0.175303	-0.266646	0.467	0.553	1
u2surp	0.175687	0.273259	0.446	0.368	1
dnah5	0.176981	0.338474	0.261	0.158	1
zgc:171772	0.177576	-0.32551	0.652	0.763	1
srrm4	0.178097	0.260418	0.13	0.053	1
uba2	0.180159	-0.262578	0.207	0.289	1
ddx5	0.180599	0.30005	0.413	0.316	1
cfap57	0.181111	0.285081	0.13	0.053	1
slc38a10	0.181492	-0.275634	0.13	0.211	1
peli1b	0.183701	0.319109	0.348	0.263	1
brwd1	0.183717	0.291066	0.402	0.289	1
cables2a	0.183809	0.541058	0.239	0.158	1
rabgap1	0.18388	-0.250099	0.196	0.289	1
mrgbp	0.185515	-0.250099	0.196	0.289	1
tnfrsfa	0.18637	-0.314109	0.359	0.447	1
rpl24	0.187419	-0.303649	0.467	0.553	1
thrb	0.188622	0.273704	0.163	0.079	1
boc	0.189346	0.299774	0.75	0.684	1
hspa5	0.190624	0.323683	0.837	0.737	1
si:dkey-71b5.7	0.192883	-0.329074	0.152	0.237	1
rasa1a	0.197356	0.291406	0.707	0.658	1
ahctf1	0.199541	-0.320029	0.315	0.395	1
ywhabl	0.203797	-0.252175	0.293	0.395	1
arid4a	0.204348	-0.282939	0.609	0.632	1
ebf2	0.209104	0.277619	0.25	0.158	1
hsph1	0.210206	-0.332859	0.435	0.526	1
si:dkey-6e2.2	0.218144	0.309328	0.315	0.237	1
LO018148.1	0.218483	-0.365272	0.5	0.553	1
npr1a	0.223754	0.309328	0.293	0.211	1
spock1	0.22458	0.30005	0.337	0.237	1
crtc3	0.226797	0.309328	0.37	0.289	1
ctnna2	0.231841	-0.439754	0.402	0.474	1
eif4g1a	0.23234	0.258955	0.609	0.553	1
ghrh	0.232348	-0.356554	0.109	0.184	1
rnf44	0.23284	-0.254776	0.696	0.684	1
osbpl10b	0.233916	0.252466	0.5	0.395	1
efnb1	0.247751	-0.338099	0.174	0.237	1
notch1a	0.247786	0.283793	0.717	0.605	1
uso1	0.250032	0.348856	0.337	0.263	1
cdc14b	0.251243	0.268252	0.641	0.632	1
sipa1l1	0.251663	-0.395595	0.511	0.553	1
efl1	0.25438	-0.250543	0.185	0.263	1
fam76b	0.255352	0.278301	0.304	0.237	1
ank2b	0.256895	0.309328	0.728	0.737	1
plxnb3	0.261508	-0.299093	0.272	0.342	1
rps8a	0.262068	-0.260684	0.587	0.684	1
ephb4a	0.263227	-0.254573	0.565	0.658	1
mylk3	0.265013	-0.308801	0.25	0.316	1
arhgef6	0.265305	-0.284458	0.391	0.474	1
lzts2a	0.266178	0.28915	0.283	0.211	1
slc7a3b	0.26857	-0.333737	0.337	0.447	1
ube2q2	0.269661	-0.339765	0.543	0.579	1
rps17	0.270164	-0.297008	0.326	0.395	1
reep3b	0.270723	0.318206	0.446	0.395	1
mvb12ba	0.270747	-0.253608	0.315	0.395	1
chl1a	0.274903	0.716238	0.511	0.526	1
atp2a2a	0.277867	0.280759	0.348	0.263	1
hivep2a	0.279639	-0.324544	0.489	0.526	1
eif4ebp3l	0.281055	-0.384341	0.207	0.263	1
ext1a	0.281752	-0.300438	0.511	0.605	1
lpp	0.288484	0.309328	0.446	0.342	1
strn3	0.28921	-0.28713	0.261	0.342	1
ccnt1	0.29632	-0.347188	0.228	0.289	1
si:ch211-40k21.5	0.304393	0.269527	0.326	0.263	1
kansl1a	0.305155	0.259575	0.5	0.474	1
nkain2	0.307281	0.387331	0.163	0.105	1
dnajb1b	0.310629	-0.266416	0.435	0.526	1
srgap3	0.312445	0.272428	0.554	0.5	1
gbf1	0.312828	0.317321	0.457	0.395	1
rps10	0.324095	-0.359699	0.641	0.684	1
stau2	0.325804	0.282734	0.598	0.526	1
rybpb	0.328222	-0.262578	0.174	0.237	1
gnb1a	0.337806	0.300558	0.402	0.342	1
tmeff1b	0.341824	0.292355	0.435	0.368	1
fkbp4	0.353678	-0.285285	0.435	0.474	1
sema3ga	0.356666	0.342495	0.185	0.132	1
raver1	0.362591	-0.25517	0.37	0.447	1
fam133b	0.375121	-0.305179	0.348	0.421	1
pms1	0.378447	-0.287509	0.185	0.237	1
lsp1b	0.386392	0.309328	0.239	0.184	1
trioa	0.388792	-0.260528	0.598	0.579	1
rarga	0.396048	0.286244	0.152	0.105	1
kif2c	0.398007	0.283333	0.402	0.342	1
myo10l3	0.398653	0.32671	0.402	0.368	1
rps27.1	0.416007	-0.250397	0.543	0.632	1
pappab	0.418776	0.508637	0.207	0.158	1
rps26l	0.448673	-0.275634	0.478	0.474	1
rbms1a	0.472937	0.442852	0.38	0.342	1
tns2a	0.48128	0.274563	0.12	0.079	1
znf536	0.526242	0.252297	0.141	0.105	1
cadm3	0.536242	0.266893	0.217	0.184	1
klf7a	0.545511	-0.341868	0.326	0.342	1
rpl35	0.546588	-0.260204	0.63	0.632	1
asap1a	0.547153	-0.275634	0.457	0.474	1
mt-atp6	0.548547	-0.253608	0.293	0.342	1
cacna1ba	0.561656	0.273704	0.109	0.079	1
zgc:173552.3	0.577909	-0.258356	0.511	0.474	1
dlg1	0.640147	0.259575	0.402	0.421	1
mt-co3	0.679624	-0.296696	0.283	0.316	1
mt-nd1	0.685238	-0.262088	0.163	0.184	1
lin28a	0.7289	-0.258425	0.783	0.816	1
hnrnpaba	0.736508	-0.313702	0.652	0.684	1
slc44a5b	0.740665	-0.26281	0.196	0.211	1
mt-co1	0.873121	-0.314629	0.326	0.342	1
kdm7ab	0.909511	-0.275634	0.457	0.421	1

## Sheet: 3. HB13_r6vsCHB
	p_val	avg_log2FC	pct.1	pct.2	p_val_adj
mafba	7.92526e-30	2.34867	0.974	0.059	1.45119e-25
cyp26c1	8.03709e-24	2.45752	0.737	0.03	1.47167e-19
cxcl12a	5.54226e-18	1.31894	0.921	0.193	1.01484e-13
hoxa4a	1.70732e-14	1.36448	0.947	0.333	3.12628e-10
fgfrl1a	5.09608e-12	0.993117	0.474	0.044	9.33143e-08
hoxb3a	9.07343e-12	1.25698	0.842	0.296	1.66144e-07
prdx6	7.24178e-09	0.337035	0.237	0	0.000132604
hoxb2a	1.3389e-08	0.480965	0.342	0.03	0.000245165
epha7	4.4833e-08	1.06843	0.711	0.274	0.000820936
shroom4	1.28698e-07	0.738907	0.789	0.4	0.0023566
bahcc1b	2.39273e-07	-0.986223	0.263	0.719	0.00438133
magi2a	2.71018e-07	0.961724	0.684	0.281	0.00496261
palm1b	2.92439e-07	0.677946	0.421	0.081	0.00535486
tshz1	6.08272e-07	-1.15296	0.395	0.748	0.0111381
ptn	6.34195e-07	0.36422	0.263	0.022	0.0116127
abcc8	8.00629e-07	0.520766	0.5	0.126	0.0146603
dacha	8.35735e-07	-1.15647	0.711	0.896	0.0153031
prox2	8.62161e-07	0.36422	0.237	0.015	0.015787
efna5a	1.89889e-06	-0.879273	0.079	0.526	0.0347706
dbn1	2.20602e-06	1.13939	0.763	0.467	0.0403944
csmd2	3.33772e-06	0.497682	0.395	0.089	0.0611169
dennd5b	3.40199e-06	0.743158	0.711	0.296	0.0622938
tenm4	4.77504e-06	0.805172	1	0.748	0.0874357
samd10b	4.77527e-06	0.538211	0.211	0.015	0.0874399
fscn1a	5.8614e-06	0.492363	0.395	0.096	0.107328
nck2a	6.98548e-06	0.891898	0.684	0.341	0.127911
nr2f5	7.77032e-06	0.860204	0.868	0.57	0.142282
akt3b	1.02459e-05	0.357136	0.342	0.067	0.187612
greb1l	1.03933e-05	-0.943701	0.579	0.83	0.190313
fam210aa	1.14798e-05	0.386884	0.316	0.059	0.210207
plch1	1.25875e-05	-0.745396	0.711	0.933	0.23049
bcam	1.2634e-05	-0.768674	0	0.37	0.231341
evx1	1.27576e-05	0.488464	0.421	0.111	0.233604
si:ch73-252p3.1	1.41077e-05	0.376899	0.342	0.074	0.258327
igsf9a	2.30873e-05	-0.898207	0.474	0.741	0.422751
col11a1b	2.36094e-05	0.960448	0.579	0.244	0.432312
kirrel3l	2.76432e-05	1.07487	0.684	0.385	0.506174
kif9	2.9908e-05	0.371843	0.368	0.089	0.547646
hecw1b	3.25301e-05	0.315819	0.184	0.015	0.595659
zgc:63863	3.51652e-05	0.417257	0.263	0.044	0.643909
adgrg6	3.80077e-05	0.254418	0.158	0.007	0.69596
si:dkey-157g16.6	4.83447e-05	0.696976	0.658	0.319	0.88524
crema	5.20408e-05	0.579975	0.579	0.274	0.95292
ror1	5.53003e-05	-0.774453	0.026	0.363	1
tnc	6.30592e-05	0.748965	0.447	0.163	1
fhod3b	6.99027e-05	0.656051	0.684	0.356	1
mob2b	7.19899e-05	0.321404	0.289	0.059	1
ncam1b	7.26769e-05	-1.01241	0.421	0.726	1
fgfr3	8.6623e-05	-0.807737	0.289	0.681	1
epha4b	9.12179e-05	0.666305	0.947	0.741	1
tet2	0.000111612	0.54072	0.947	0.644	1
tmtc3	0.000116509	0.35286	0.368	0.104	1
hoxd4a	0.000117708	-0.477773	0	0.304	1
stmn4	0.000117748	0.264103	0.263	0.052	1
exo5	0.000122278	0.312873	0.263	0.052	1
amot	0.000124611	0.636814	0.842	0.607	1
arhgap29a	0.000144376	-0.720451	0.053	0.378	1
dnajc24	0.000150353	0.274952	0.184	0.022	1
hs6st1a	0.000185109	-0.804381	0.553	0.793	1
mark3b	0.000203792	0.471336	0.447	0.17	1
stk38l	0.000212357	0.254418	0.158	0.015	1
zgc:174944	0.000226292	0.300509	0.316	0.081	1
foxp1b	0.000230841	-0.7176	0.342	0.659	1
chgb	0.000237398	0.273673	0.237	0.044	1
pole4	0.000307648	0.279995	0.342	0.096	1
lonp1	0.000313902	0.445184	0.474	0.2	1
CT990561.1	0.00031707	0.584084	0.447	0.178	1
rasgef1ba	0.000335202	0.551842	0.816	0.526	1
plxna2	0.000340269	-0.832526	0.211	0.511	1
CR388047.3	0.000361791	0.378855	0.342	0.104	1
ccnd1	0.000369305	-0.630544	0.789	0.904	1
prmt3	0.000410392	0.502528	0.395	0.148	1
pax3a	0.000416039	-1.04698	0.158	0.459	1
ppdpfb	0.00041707	0.450376	0.368	0.126	1
phldb1b	0.000428737	-0.657612	0.263	0.533	1
ctnnd2b	0.000434368	-0.80433	0.289	0.533	1
spry4	0.000441076	0.497971	0.421	0.178	1
igf2b	0.000451297	0.513846	0.579	0.274	1
smoc1	0.000499399	0.427526	0.184	0.03	1
nr2f2	0.000501569	0.438429	0.526	0.237	1
notch1b	0.000517379	-0.583775	0.684	0.911	1
dclk2a	0.000524179	0.589817	0.553	0.289	1
htr3b	0.000529988	0.364607	0.316	0.096	1
ackr3b	0.00056905	0.524554	0.395	0.156	1
zgc:162879	0.00058546	0.254194	0.184	0.03	1
si:dkey-49n23.1	0.000586859	0.486496	0.184	0.03	1
dchs1a	0.000595074	0.33764	0.237	0.052	1
zgc:158328	0.000608363	0.357136	0.263	0.067	1
nrarpa	0.000615694	-0.684639	0.421	0.674	1
tmem108	0.000618442	-0.705448	0.289	0.593	1
hoxd3a	0.000719554	0.545716	0.579	0.319	1
ubn2b	0.000726623	0.387051	0.421	0.17	1
vdrb	0.0007372	-0.67664	0.342	0.593	1
ccnd2a	0.000808416	0.617384	0.474	0.23	1
zgc:73226	0.000831107	0.404862	0.342	0.111	1
ptprua	0.000854848	0.554266	0.289	0.089	1
si:ch73-364h19.1	0.00087895	0.445559	0.474	0.2	1
nxn	0.000882873	-0.73321	0.263	0.541	1
zic2b	0.00090477	-0.561902	0.079	0.363	1
sema3gb	0.000941887	-0.677219	0.184	0.467	1
nbeaa	0.000956635	0.490409	0.789	0.467	1
wnt7bb	0.000975851	0.293851	0.211	0.044	1
rnmt	0.000989232	0.298373	0.368	0.133	1
sox5	0.000994565	-0.552541	0	0.237	1
ptbp1b	0.00102909	0.35355	0.921	0.733	1
nos1apa.1	0.00107353	0.382372	0.947	0.733	1
acsl2	0.00109386	0.435655	0.553	0.259	1
atp8b5a	0.00110814	0.302819	0.237	0.059	1
bcar1	0.00111126	-0.576368	0.526	0.719	1
cdon	0.0011599	-0.614719	0.132	0.407	1
rgs7a	0.00117963	0.254418	0.132	0.015	1
si:dkey-151g10.3	0.0012531	0.363596	0.526	0.252	1
FQ377603.1	0.00127026	0.285445	0.132	0.015	1
enah	0.00144731	0.492605	0.789	0.578	1
serpinh1b	0.00146183	0.443104	0.947	0.881	1
mycn	0.00147004	-0.649844	0.289	0.541	1
dtnba	0.00150347	0.637589	0.763	0.57	1
zgc:109889	0.00150775	0.387051	0.395	0.163	1
prickle2b	0.00151425	-0.808986	0.368	0.6	1
npc1	0.001528	-0.485985	0.079	0.333	1
sardh	0.00158046	0.442471	0.5	0.244	1
skia	0.00158791	0.533432	0.895	0.659	1
gas1b	0.00162964	-0.510962	0.211	0.489	1
bmpr2b	0.00165619	0.498739	0.421	0.193	1
zeb2b	0.00165774	0.367308	0.421	0.185	1
itpk1a	0.00187678	0.264103	0.211	0.052	1
meis1b	0.00191896	-0.558135	0.579	0.785	1
nav2a	0.00197729	0.365488	0.5	0.252	1
mindy1	0.00201597	0.279331	0.368	0.141	1
cdca7b	0.00210818	0.269461	0.421	0.17	1
wdr82	0.00217654	0.262909	0.316	0.111	1
negr1	0.00231475	0.52019	0.868	0.889	1
wnt11	0.00234662	-0.707918	0.368	0.607	1
fstl1b	0.00248928	0.481966	0.789	0.504	1
nudt9	0.00253759	0.273072	0.237	0.067	1
tead1b	0.00257126	0.521607	0.711	0.459	1
fam49al	0.00263872	-0.556543	0.053	0.281	1
myl9b	0.0026552	0.31305	0.342	0.133	1
rxraa	0.00266979	-0.472281	0.079	0.326	1
mknk1	0.00273282	0.413851	0.421	0.207	1
mycb	0.00273603	0.401467	0.342	0.141	1
pax2b	0.00276982	0.254194	0.158	0.03	1
st3gal3b	0.00280736	0.47988	0.658	0.444	1
tmsb4x	0.00282869	0.304937	0.868	0.778	1
qki2	0.00301808	0.400045	0.684	0.422	1
arhgap32b	0.00304502	0.486496	0.579	0.333	1
nutf2	0.00313429	0.341622	0.342	0.141	1
reps1	0.00316103	0.28599	0.395	0.163	1
nisch	0.00335429	0.542007	0.5	0.296	1
paxip1	0.00341716	0.36744	0.474	0.23	1
plekhh1	0.00341979	-0.531784	0.947	0.941	1
wwtr1	0.00363063	0.477213	0.711	0.504	1
cercam	0.00367063	0.474355	0.447	0.237	1
il17rd	0.00375817	0.32799	0.263	0.089	1
lipib	0.0038056	0.321404	0.211	0.059	1
msx1b	0.0038238	-0.680523	0.132	0.385	1
ntn1a	0.00384351	0.785495	0.579	0.341	1
bloc1s4	0.0038728	0.253979	0.211	0.059	1
rorcb	0.00400575	-0.511736	0.184	0.422	1
letm2	0.00403044	0.352074	0.395	0.178	1
fgfr1b	0.00408553	0.359218	1	0.941	1
ccdc85b	0.0040862	0.29202	0.474	0.222	1
cdk6	0.00419981	0.504792	0.842	0.681	1
ppp1r14bb	0.00421479	0.469807	0.447	0.244	1
si:ch211-102c2.7	0.00427191	0.396777	0.421	0.2	1
chsy1	0.00428041	0.477559	0.842	0.674	1
isg20	0.00434907	0.34095	0.658	0.422	1
igf1ra	0.0045695	-0.462343	0.553	0.741	1
grhl2a	0.00460455	0.273072	0.237	0.074	1
gpr146	0.00475314	0.27194	0.289	0.104	1
lin28b	0.00487565	0.518548	0.5	0.267	1
gab1	0.00488527	0.321487	0.921	0.644	1
fbxo11a.1	0.00537535	0.404003	0.553	0.319	1
col4a6	0.00537989	0.398254	0.868	0.681	1
col28a2a	0.00540516	-0.349449	0	0.178	1
qkia	0.00563144	0.351729	0.868	0.733	1
rab11fip4a	0.0058356	-0.524067	0.184	0.407	1
hivep1	0.00585779	0.406931	0.579	0.341	1
fxyd6l	0.00601295	-0.44413	0.158	0.407	1
raraa	0.00607356	-0.431639	0.211	0.444	1
si:ch73-138e16.6	0.00608218	0.518246	0.526	0.311	1
kdm5bb	0.0061823	0.447939	0.658	0.415	1
myo16	0.00647729	0.450376	0.158	0.037	1
cngb1b	0.00651744	0.321404	0.211	0.067	1
ccdc187	0.00660538	-0.306889	0	0.17	1
sema6dl	0.00661852	-0.652981	0.421	0.585	1
sema3fb	0.00662811	-0.455565	0.026	0.215	1
tead3b	0.00664343	0.374932	0.658	0.437	1
mfn2	0.00670886	-0.333	0.026	0.222	1
palld	0.00709072	0.415537	0.711	0.548	1
BX470182.3	0.00735939	0.270893	0.289	0.111	1
hnrnpd	0.00747241	0.314315	0.342	0.156	1
zic3	0.00805343	-0.254101	0	0.163	1
ctnna2	0.00806514	0.640126	0.474	0.274	1
nfasca	0.00811505	-0.393504	0.026	0.207	1
pcdh19	0.00816953	0.518933	0.711	0.541	1
psip1a	0.00819801	0.318693	0.474	0.244	1
bicd1a	0.00826567	-0.336921	0.026	0.207	1
nop2	0.00830441	-0.408151	0.237	0.459	1
epha2b	0.00831264	0.326388	0.684	0.437	1
chp1	0.00848423	0.273072	0.211	0.067	1
met	0.00855991	-0.449647	0.237	0.489	1
cemip2	0.0086594	0.345464	0.737	0.548	1
si:ch211-269k10.2	0.0090216	0.343461	0.579	0.356	1
ppp1r12a	0.00909933	0.296393	0.737	0.459	1
vezf1b	0.00973242	0.253576	0.263	0.104	1
grb2a	0.00973683	0.299421	0.289	0.119	1
rnf220a	0.00989898	0.731503	0.684	0.519	1
igdcc3	0.00994713	-0.341037	0	0.156	1
hspa8b	0.0102969	0.635351	0.553	0.333	1
plxna1a	0.0103491	-0.576253	0.447	0.622	1
aff2	0.0103606	0.445559	0.421	0.222	1
lfng	0.0104261	0.292835	0.711	0.481	1
ubr5	0.0105104	-0.425533	0.579	0.726	1
fgfr4	0.0105724	-0.437898	0.211	0.43	1
ndrg3a	0.0106167	0.387183	0.447	0.237	1
si:ch211-13c6.2	0.0107724	0.286361	0.579	0.326	1
sdk1b	0.0110267	-0.429846	0.079	0.274	1
atp13a3	0.0110334	0.284003	0.605	0.378	1
zgc:158689	0.011097	-0.289293	0.053	0.244	1
wnt3	0.0111031	-0.633455	0.158	0.356	1
rps6kal	0.0114063	0.251579	0.5	0.289	1
pms2	0.0114817	0.365488	0.447	0.237	1
klc1a	0.0118531	0.270893	0.289	0.119	1
kif15	0.0119303	0.323653	0.395	0.2	1
dact2	0.01213	-0.271913	0	0.148	1
cdh7a	0.0121534	0.496568	0.447	0.23	1
cygb1	0.012155	-0.315502	0	0.148	1
smarcb1a	0.0122133	0.263291	0.237	0.089	1
slc23a2	0.012261	0.339233	0.553	0.319	1
nfia	0.0122815	-0.47854	0.053	0.23	1
tle3b	0.0124292	0.287515	0.289	0.119	1
slc44a1b	0.0125583	-0.269414	0.026	0.193	1
rhocb	0.0126135	0.252696	0.342	0.156	1
ctdspl3	0.012635	-0.269414	0.026	0.193	1
pak2a	0.0129618	-0.344941	0.053	0.237	1
alx4a	0.0133969	0.264103	0.158	0.044	1
bmpr1ba	0.0136067	0.296393	0.289	0.126	1
creb5b	0.0140689	0.377677	0.395	0.2	1
si:ch211-214c7.4	0.0142062	0.348262	0.684	0.43	1
mki67	0.0142302	-0.40674	0.711	0.793	1
sfrp5	0.01424	0.332462	0.237	0.089	1
dnmt3aa	0.0142844	0.263689	0.184	0.059	1
arhgef12b	0.0144391	0.423632	0.816	0.77	1
pbx2	0.0145858	-0.252642	0.079	0.281	1
hoxc3a	0.0148865	-0.353315	0.026	0.185	1
arid5b	0.0150124	0.314315	0.342	0.163	1
fam117bb	0.0150997	-0.328653	0.026	0.185	1
hmcn2.1	0.0152015	-0.320338	0.026	0.185	1
adgrv1	0.0152415	0.294552	0.842	0.689	1
slit3	0.0157664	0.308881	0.158	0.044	1
crb1	0.0160397	0.255849	0.632	0.393	1
pcca	0.0160757	-0.822642	0.368	0.526	1
rnf165a	0.0161883	0.426342	0.579	0.4	1
fgfr2	0.0165162	0.356626	0.921	0.889	1
robo4	0.0168291	-0.449097	0.053	0.215	1
hspa4l	0.0168367	0.33985	0.316	0.156	1
si:dkeyp-69b9.6	0.017218	0.300194	0.447	0.259	1
nasp	0.0172221	-0.350818	0.237	0.444	1
eif4g2a	0.0174734	0.327827	0.368	0.193	1
pou2f2a.1	0.0180811	-0.486154	0.105	0.281	1
sfrp2	0.0181045	-0.382616	0	0.133	1
lamb2	0.0181722	0.489751	0.553	0.393	1
nktr	0.0182134	-0.358739	0.158	0.356	1
glt8d2	0.0183241	-0.295101	0.026	0.178	1
rp9	0.0183809	-0.302356	0.079	0.259	1
efcab11	0.0186036	0.403755	0.605	0.422	1
zdhhc15a	0.018861	0.348895	0.316	0.156	1
adgrl3.1	0.0190191	0.365488	0.395	0.215	1
rgs12a	0.0193458	-0.317953	0.184	0.393	1
ephb4a	0.0194284	0.484505	0.658	0.526	1
zeb1b	0.0195642	-0.527392	0.658	0.726	1
ubp1	0.019971	0.253028	0.289	0.133	1
ddr1	0.0200596	0.355674	0.868	0.719	1
C2H1orf35	0.0201531	-0.256503	0.053	0.222	1
rab6a	0.0203703	-0.258575	0.053	0.215	1
ift172	0.0203831	0.340141	0.368	0.193	1
arl8	0.0206844	-0.347189	0.289	0.496	1
chl1a	0.0207779	-0.793411	0.526	0.63	1
junbb	0.0208154	0.31339	0.579	0.363	1
knop1	0.0214162	0.347761	0.526	0.326	1
ap2a1	0.0214438	-0.34476	0.079	0.259	1
utp25	0.0217664	-0.276907	0.158	0.363	1
ern1	0.0219823	-0.321355	0.079	0.244	1
arrdc3b	0.0220114	-0.298224	0	0.126	1
hiat1b	0.0221926	-0.319975	0.184	0.378	1
ankrd12	0.0225174	0.336184	0.763	0.637	1
rgl1	0.0226416	-0.250632	0.447	0.689	1
SLC39A11	0.0227814	-0.369892	0.132	0.311	1
tiparp	0.0230067	-0.252032	0.026	0.17	1
numbl	0.0231141	0.250267	0.579	0.341	1
grb10b	0.0232225	0.359892	0.553	0.356	1
slc30a1a	0.023424	0.266293	0.5	0.281	1
ZNF335	0.023589	-0.473344	0.368	0.526	1
cadm1a	0.0239212	0.257865	0.921	0.859	1
lrrtm2	0.0244723	0.253203	0.263	0.111	1
def8	0.0244853	-0.268723	0.184	0.37	1
gpc4	0.0245629	0.334123	0.895	0.726	1
clcn7	0.02458	0.307651	0.263	0.119	1
smim7	0.0246839	0.290923	0.237	0.104	1
epc2	0.0251096	0.304226	0.342	0.185	1
metap1	0.0253583	-0.30709	0.132	0.304	1
zfyve9a	0.0254817	0.282606	0.447	0.267	1
rundc3aa	0.0255085	0.290022	0.263	0.126	1
C7H16orf87	0.0257612	-0.403193	0.289	0.474	1
cdkn1cb	0.0258777	0.298373	0.289	0.141	1
cfap45	0.0259768	0.253773	0.184	0.067	1
qkib	0.0261886	0.406984	0.684	0.533	1
haus6	0.0263773	0.458938	0.342	0.193	1
ephb2b	0.0265081	0.300788	0.447	0.244	1
pdgfaa	0.02677	-0.263034	0	0.119	1
ilk	0.0269035	0.261847	0.289	0.133	1
pik3r2	0.0272584	0.325226	0.526	0.333	1
cyth1a.1	0.0272734	0.346495	0.447	0.281	1
CR388132.2	0.0272821	0.30214	0.368	0.2	1
hsp90b1	0.0273817	-0.586149	0.211	0.378	1
eif4g1a	0.0279466	-0.410079	0.553	0.689	1
gas1a	0.0280578	-0.429424	0.237	0.415	1
polr2gl	0.0283235	-0.292127	0.053	0.2	1
arhgap23a	0.0284209	-0.252032	0.026	0.163	1
kat2b	0.0284581	0.253028	0.289	0.141	1
akap8l	0.0286836	0.310652	0.368	0.207	1
xylt1	0.0288647	-0.440047	0.421	0.585	1
cx43.4	0.0293333	-0.307774	0.553	0.726	1
bub3	0.0294293	0.253203	0.263	0.119	1
baiap2a	0.0294334	0.253028	0.263	0.119	1
si:dkey-225f5.4	0.0294637	-0.267036	0.053	0.2	1
eif3g	0.0297359	-0.256503	0.079	0.237	1
insra	0.0298163	0.277478	0.342	0.185	1
slc4a4b	0.0298355	-0.250063	0.053	0.2	1
ptprfa	0.0298469	-0.324917	0.053	0.2	1
eif4a1a	0.030006	-0.302642	0.289	0.504	1
ppan	0.0301594	-0.362873	0.237	0.43	1
ubald2	0.0301729	-0.284006	0.105	0.274	1
ptpn13	0.0302013	0.33985	0.842	0.6	1
srgap1a	0.0304848	0.410387	0.684	0.504	1
slco2a1	0.0305216	0.270398	0.316	0.163	1
bach2b	0.0307745	0.286739	0.789	0.585	1
smarca2	0.0307962	0.252241	0.368	0.2	1
usp6nl	0.0313493	0.317548	0.474	0.289	1
arhgef10la	0.0320057	-0.409684	0.289	0.474	1
p3h2	0.0322427	-0.515066	0.026	0.156	1
hpca	0.0324876	0.279331	0.289	0.148	1
hist1h2a11.1	0.0326337	-0.275449	0.026	0.163	1
robo2.1	0.0329208	0.357997	0.263	0.126	1
epc1a	0.0335395	-0.323882	0.184	0.37	1
lef1	0.0335483	-0.289293	0.079	0.23	1
spred2b	0.0342129	0.256471	0.632	0.422	1
BX548028.1	0.0342717	0.372136	0.579	0.356	1
rhbdl3	0.0343866	-0.252032	0.026	0.156	1
cdh6	0.0346431	-0.374204	0.053	0.2	1
pkn2	0.0347216	0.378227	0.316	0.17	1
ip6k2a	0.0354413	0.352074	0.342	0.193	1
ripor1	0.0363419	0.432959	0.632	0.489	1
sec14l1	0.036485	0.26522	0.711	0.556	1
fam102aa	0.0372911	-0.441201	0.237	0.4	1
farp2	0.0378501	0.277714	0.526	0.341	1
ptges3a	0.0378613	-0.270648	0.211	0.4	1
fam76b	0.03795	-0.351233	0.237	0.393	1
ppp2r5cb	0.0381378	0.319333	0.553	0.363	1
CR848788.1	0.0385349	0.369456	0.447	0.289	1
aopep	0.0385468	0.270398	0.289	0.148	1
otub1b	0.0387298	0.273072	0.184	0.074	1
cgnl1	0.0387642	-0.336973	0.895	0.933	1
robo1	0.039236	-0.392887	0.895	0.956	1
ssuh2rs1	0.0392632	0.278195	0.526	0.341	1
cited4a	0.0393277	-0.422337	0.158	0.319	1
rpl22	0.039635	-0.375286	0.579	0.689	1
fip1l1b	0.040002	-0.276229	0.132	0.289	1
hnrnpm	0.0408103	-0.342878	0.632	0.8	1
igdcc4	0.0413057	-0.296003	0.211	0.378	1
noc3l	0.0414313	-0.344595	0.184	0.341	1
asap3	0.0418244	-0.344595	0.132	0.289	1
tnrc18	0.0419431	-0.319708	0.263	0.452	1
chd9	0.0419813	0.298373	0.237	0.111	1
enc1	0.0421252	0.346106	0.553	0.385	1
rpl17	0.042429	-0.365661	0.5	0.659	1
si:ch211-266o15.1	0.0430229	0.303632	0.579	0.444	1
mat2b	0.0432955	0.263291	0.184	0.074	1
trib3	0.0433062	-0.250063	0.053	0.185	1
kif4	0.0437335	-0.288948	0.184	0.356	1
ap2m1a	0.0437888	0.283892	0.368	0.215	1
si:ch211-284f22.3	0.0438238	-0.355536	0.079	0.23	1
cnot10	0.0441669	-0.365759	0.158	0.311	1
g3bp1	0.0443339	-0.30709	0.132	0.281	1
dixdc1b	0.0443933	-0.351684	0.158	0.311	1
AL935186.10	0.0444415	-0.302356	0.105	0.252	1
nrf1	0.0448485	0.28599	0.342	0.2	1
rpl29	0.0453211	0.255421	0.684	0.489	1
nr2f6b	0.0455845	-0.31001	0.211	0.37	1
spsb4a	0.0462413	-0.375932	0.289	0.489	1
eif2s3	0.0462545	0.310015	0.447	0.296	1
sall4	0.0463009	-0.46025	0.711	0.756	1
stk39	0.0465589	0.329317	0.316	0.178	1
si:ch211-210g13.5	0.0466502	0.349419	0.158	0.059	1
rps27.2	0.0467463	-0.320859	0.237	0.393	1
hbs1l	0.0469215	0.279726	0.5	0.333	1
zranb2	0.0470793	0.273827	0.474	0.296	1
mpz	0.0473709	0.284568	0.316	0.163	1
dpysl5a	0.0481996	0.26152	0.289	0.148	1
her15.2	0.0485652	-0.395606	0.132	0.289	1
lamb2l	0.0489016	0.303797	0.579	0.407	1
nudc	0.049317	0.301641	0.474	0.326	1
chm	0.0493579	-0.295101	0.026	0.141	1
appa	0.0497209	-0.281165	0.079	0.215	1
peli2	0.0507352	0.283147	0.632	0.452	1
ulk1b	0.0514165	0.343461	0.395	0.237	1
si:ch211-169p10.1	0.0516845	-0.292127	0.053	0.178	1
etf1b	0.0521929	0.319874	0.658	0.519	1
hist1h4l.3	0.0522061	0.253386	0.237	0.119	1
meis2a	0.0522404	-0.333732	0.132	0.281	1
igsf3	0.0527306	-0.411024	0.474	0.63	1
C18H7H19orf12	0.0528442	0.253773	0.184	0.081	1
adarb1b	0.0528451	0.290149	0.895	0.778	1
mtus1a	0.0528475	0.251343	0.421	0.237	1
tox2	0.0528758	0.358437	0.553	0.415	1
ptprna	0.0532603	0.27319	0.579	0.422	1
nrp1a	0.0532797	-0.338009	0.211	0.378	1
smarca5	0.0535534	-0.291406	0.184	0.341	1
msh6	0.0536205	0.338562	0.579	0.407	1
hspa4a	0.0541087	0.298892	0.711	0.607	1
brd3b	0.0541322	-0.4103	0.447	0.585	1
col4a5	0.0544053	-0.352442	0.316	0.459	1
mn1a	0.0545761	-0.27864	0.079	0.215	1
boc	0.0548609	-0.323472	0.684	0.778	1
dusp4	0.0549943	-0.538128	0.421	0.519	1
otud7b	0.0556834	-0.27864	0.105	0.244	1
tox3	0.055989	0.403755	0.553	0.437	1
unc5b	0.0560963	-0.516887	0.158	0.296	1
slka	0.0566458	0.35682	0.342	0.215	1
schip1	0.0572073	0.258139	0.5	0.319	1
ncalda	0.0572446	0.392156	0.632	0.533	1
tgif1	0.0575977	-0.356978	0.421	0.556	1
plekha6	0.0577924	-0.281859	0.105	0.259	1
abhd6a	0.0580725	-0.284006	0.079	0.215	1
rac1a	0.0585797	-0.258575	0.132	0.281	1
pkd1b	0.0586102	-0.599206	0.289	0.422	1
RALGDS	0.0588201	-0.346199	0.263	0.437	1
rplp1	0.0591627	-0.256973	0.684	0.807	1
nectin1b	0.0595688	-0.359362	0.737	0.8	1
si:ch211-168f7.5	0.0601729	-0.429846	0.421	0.511	1
ccnjl	0.0602895	-0.32639	0.316	0.481	1
faf1	0.0606757	0.295064	0.447	0.304	1
angptl4	0.0608988	-0.278027	0.237	0.415	1
lrp5	0.0609396	0.2558	0.868	0.689	1
hectd1	0.0613693	0.252539	0.316	0.185	1
hs2st1b	0.0616413	0.349279	0.474	0.319	1
arhgap29b	0.0618034	0.322535	0.605	0.481	1
si:ch211-185a18.2	0.0618824	0.352237	0.658	0.563	1
fus	0.0623786	-0.27864	0.105	0.237	1
rb1	0.0624351	0.435743	0.553	0.422	1
znf318	0.0624641	0.283892	0.395	0.259	1
tcf7l1a	0.063312	0.315117	0.632	0.452	1
atp1b2a	0.0641899	0.26032	0.368	0.222	1
lin28a	0.0658598	-0.266024	0.816	0.867	1
dnajb2	0.0660726	0.349916	0.474	0.326	1
ankib1b	0.0671218	-0.286589	0.158	0.304	1
gtf3c3	0.0678126	-0.264221	0.158	0.304	1
mdka	0.0683828	0.327139	0.658	0.526	1
LO018148.1	0.0687994	0.345947	0.553	0.4	1
tiam1a	0.0690497	-0.383811	0.684	0.756	1
cdk12	0.06923	0.276716	0.684	0.578	1
myo18ab	0.0692642	0.311612	0.605	0.422	1
tenm3	0.0701882	-0.392262	0.658	0.719	1
sirt6	0.0713177	0.286739	0.316	0.178	1
agap3	0.0727485	-0.352442	0.316	0.459	1
efnb3b	0.0729807	0.342329	0.895	0.785	1
slc25a5	0.074758	-0.269998	0.526	0.644	1
h2ax1	0.0754597	-0.498093	0.316	0.43	1
ezh2	0.0765932	-0.300395	0.184	0.319	1
cdc42bpaa	0.0781499	-0.29417	0.447	0.615	1
arfgef2	0.0787855	0.251703	0.395	0.259	1
bmpr1ab	0.0804729	-0.321892	0.737	0.874	1
rpl37.1	0.0806337	-0.282273	0.737	0.822	1
pknox2	0.0810099	-0.26261	0.105	0.23	1
lmnb1	0.0812248	-0.309876	0.263	0.407	1
tsc2	0.0818842	0.262188	0.237	0.126	1
ctcf	0.0819045	-0.330311	0.158	0.289	1
asap1a	0.0827121	0.366097	0.474	0.326	1
si:dkey-177p2.6	0.083579	-0.341037	0.421	0.533	1
rps15a	0.0847446	-0.265439	0.526	0.659	1
tmem198a	0.0847649	-0.364592	0.316	0.444	1
tspan14	0.0851426	-0.286589	0.184	0.311	1
si:ch73-138n13.1	0.0864774	0.298373	0.237	0.126	1
mindy3	0.0866381	0.321093	0.632	0.489	1
plp1a	0.0872817	-0.311837	0.368	0.519	1
setbp1	0.0875287	-0.301172	0.263	0.415	1
notch3	0.0882534	-0.316883	0.711	0.741	1
bcl2a	0.0882791	0.343461	0.211	0.111	1
si:dkey-102m7.3	0.0887672	0.284568	0.526	0.37	1
mipol1	0.0889246	0.292835	0.342	0.222	1
sp8a	0.0890034	-0.250063	0.053	0.156	1
usp10	0.0897358	0.277873	0.579	0.474	1
si:dkey-195m11.8	0.0909276	0.253576	0.921	0.763	1
u2af2b	0.0915852	-0.281859	0.184	0.319	1
tmpoa	0.0919278	-0.399931	0.237	0.341	1
pclaf	0.09275	-0.319975	0.184	0.311	1
hmga2	0.0932573	0.258139	0.474	0.311	1
her12	0.0942124	-0.33747	0.158	0.281	1
rpl39	0.0954814	-0.326048	0.632	0.711	1
akap12b	0.0958434	-0.352862	0.763	0.844	1
tmem47	0.0959367	-0.263034	0.289	0.437	1
mcm2	0.0959918	0.299635	0.553	0.4	1
sntb1	0.0963566	-0.363757	0.105	0.215	1
pcsk5b	0.097167	0.357882	0.5	0.393	1
strn3	0.0973435	0.346736	0.342	0.222	1
tcf7l2	0.0985189	-0.284006	0.105	0.222	1
txnrd3	0.100143	0.27529	0.395	0.267	1
crb2a	0.100824	-0.49304	0.526	0.622	1
si:ch211-161h7.4	0.10129	-0.252032	0.263	0.407	1
hnrnpl	0.101899	-0.294093	0.421	0.526	1
pho	0.101987	-0.280234	0.395	0.541	1
tmc5	0.102261	0.332735	0.395	0.289	1
hmgn2	0.102672	-0.283704	0.474	0.622	1
kif20a	0.104638	-0.25477	0.421	0.563	1
map4k3a	0.105218	0.260045	0.632	0.526	1
zcchc2	0.105492	-0.272992	0.079	0.185	1
ncoa3	0.105612	-0.333895	0.711	0.733	1
chaf1a	0.105818	-0.256503	0.526	0.674	1
efnb2a	0.10617	-0.250839	0.079	0.193	1
gse1	0.106944	-0.39718	0.368	0.459	1
cdc14b	0.107471	-0.273682	0.632	0.689	1
gpc6a	0.107954	0.250812	0.526	0.378	1
lmx1bb	0.108361	-0.311974	0.026	0.111	1
ctps1a	0.108994	-0.315307	0.789	0.785	1
abcb5	0.109929	0.314315	0.421	0.289	1
cspg5a	0.110037	0.307878	0.763	0.652	1
si:dkey-219c3.2	0.111353	-0.253574	0.5	0.578	1
larp1b	0.112996	-0.276907	0.211	0.326	1
pim1	0.113132	-0.328326	0.605	0.659	1
eif4g3b	0.114177	0.279726	0.421	0.319	1
rims1b	0.114388	0.28832	0.368	0.259	1
si:dkey-67c22.2	0.11635	-0.293731	0.395	0.533	1
arid1b	0.116541	-0.363063	0.474	0.563	1
si:ch211-13k12.2	0.117153	-0.284854	0.368	0.526	1
efemp2b	0.119311	-0.272992	0.079	0.178	1
rnpc3	0.11941	0.329042	0.368	0.259	1
brf1b	0.119827	0.257161	0.5	0.378	1
scube2	0.120018	-0.347701	0.184	0.296	1
pkd1a	0.1202	0.307351	0.342	0.222	1
itga6a	0.120263	-0.291112	0.263	0.37	1
phf21aa	0.120391	-0.36549	0.263	0.37	1
gli2b	0.120432	0.389189	0.526	0.422	1
erfl3	0.124772	-0.266871	0.263	0.385	1
dennd5a	0.125019	0.299155	0.447	0.326	1
capza1b	0.128679	-0.256688	0.184	0.289	1
phf14	0.130074	-0.272395	0.342	0.459	1
tdp1	0.130861	0.304467	0.474	0.37	1
enox2	0.130899	-0.344305	0.237	0.348	1
chd1	0.133505	0.279803	0.658	0.541	1
ptprga	0.133623	-0.304595	0.237	0.348	1
brd2a	0.133747	-0.337548	0.632	0.77	1
ddx5	0.133855	-0.309876	0.316	0.422	1
rtn4a	0.134265	0.275916	0.553	0.43	1
anp32a	0.135509	-0.278027	0.316	0.407	1
edrf1	0.135593	0.253979	0.711	0.6	1
zgc:110425	0.137853	-0.266269	0.132	0.237	1
rps16	0.139298	-0.257344	0.395	0.526	1
mylipa	0.141163	-0.33747	0.158	0.259	1
spop	0.142442	0.260604	0.632	0.533	1
epb41l5	0.143386	0.250812	0.447	0.378	1
zfand4	0.143884	-0.289293	0.079	0.17	1
prpf3	0.143907	0.274787	0.395	0.289	1
opa1	0.145474	0.261204	0.263	0.17	1
tln2a	0.145822	-0.277501	0.184	0.304	1
si:ch211-191i18.2	0.147405	0.468992	0.184	0.104	1
atf3	0.147633	0.366322	0.763	0.667	1
pleca	0.151086	-0.393504	0.526	0.615	1
arid3a	0.151236	0.279201	0.447	0.333	1
stat6	0.155489	-0.253148	0.184	0.296	1
cyth1b	0.155597	0.259274	0.368	0.267	1
srgap3	0.156062	-0.296643	0.5	0.556	1
si:dkey-151g10.6	0.15627	-0.258575	0.895	0.889	1
abcf1	0.156746	-0.290851	0.289	0.4	1
sufu	0.15749	-0.28457	0.342	0.452	1
rpl23	0.159206	-0.275449	0.526	0.652	1
lin52	0.159328	0.271406	0.184	0.104	1
xbp1	0.159642	-0.265088	0.316	0.422	1
otud5a	0.160355	0.258799	0.421	0.296	1
meis2a.1	0.160551	-0.250339	0.395	0.496	1
ankmy1	0.163429	0.371206	0.421	0.326	1
scfd2	0.164454	0.261204	0.263	0.178	1
strbp	0.165541	0.252387	0.289	0.185	1
cdk17	0.166073	-0.264221	0.158	0.259	1
chtopa	0.166707	-0.261144	0.474	0.548	1
mybl2a	0.167029	0.251963	0.316	0.222	1
immp2l	0.168094	-0.34799	0.211	0.296	1
ube2q2	0.168415	0.392448	0.579	0.511	1
kif13ba	0.17002	0.274299	0.368	0.274	1
cct4	0.17421	-0.327837	0.5	0.541	1
atp2b4	0.177444	-0.28103	0.395	0.489	1
cry3a	0.17788	-0.286589	0.395	0.452	1
nat8l	0.178841	0.262188	0.868	0.689	1
fbxo5	0.180067	-0.335499	0.395	0.467	1
kansl1a	0.181665	-0.316375	0.474	0.519	1
zcchc7	0.18336	-0.320573	0.526	0.6	1
pfn2	0.184826	0.28832	0.711	0.652	1
maff	0.18633	-0.260117	0.342	0.444	1
ubtd2	0.186907	0.332462	0.211	0.133	1
srgap2	0.188382	0.261308	0.842	0.837	1
hmgn6	0.188427	-0.273133	0.447	0.504	1
cxadr	0.188573	-0.34276	0.711	0.726	1
insrb	0.189542	0.267009	0.947	0.933	1
robo3	0.193098	-0.253938	0.342	0.437	1
ccnf	0.194536	0.299518	0.605	0.541	1
smarcc1a	0.196969	-0.290411	0.395	0.467	1
marcksl1b	0.198503	0.279424	0.579	0.519	1
nectin3b	0.198571	-0.268723	0.605	0.659	1
si:ch1073-440b2.1	0.204249	-0.261498	0.342	0.43	1
GK3P	0.209534	0.285148	0.474	0.385	1
slc9a3r1a	0.210632	0.310652	0.237	0.163	1
si:dkey-79d12.5	0.211711	0.302029	0.395	0.296	1
sox21a	0.218149	0.279331	0.211	0.133	1
tinagl1	0.219214	0.445184	0.211	0.141	1
akap13	0.223397	-0.412462	0.605	0.607	1
ZNF423	0.226263	-0.343751	0.316	0.385	1
paics	0.22806	-0.286589	0.237	0.326	1
pspc1	0.228158	0.295456	0.632	0.585	1
elavl1a	0.228841	0.288838	0.605	0.511	1
jak1	0.231625	0.282528	0.605	0.533	1
depdc1a	0.232308	0.338922	0.342	0.289	1
wnt11f2	0.235114	-0.291742	0.132	0.207	1
dtx4a	0.239583	-0.299696	0.395	0.459	1
gbf1	0.24191	-0.367509	0.395	0.452	1
cdc6	0.247074	0.250812	0.421	0.319	1
pcdh1b	0.249042	-0.263761	0.184	0.267	1
nap1l4a	0.250119	0.252859	0.237	0.163	1
elf1	0.256429	-0.354334	0.263	0.319	1
plxnb3	0.264418	0.27529	0.342	0.274	1
herc4	0.276488	0.27966	0.658	0.637	1
nxph3	0.279375	-0.300395	0.158	0.237	1
sulf2b	0.280867	0.283892	0.184	0.119	1
col11a1a	0.281891	0.297507	0.105	0.193	1
ahctf1	0.284624	0.265952	0.395	0.333	1
caprin2	0.291397	0.253773	0.132	0.081	1
pcdh2g28	0.296475	-0.277501	0.211	0.289	1
sox6	0.298041	-0.297221	0.289	0.348	1
nfyc	0.300267	-0.258575	0.526	0.548	1
tcf3b	0.302494	0.277987	0.605	0.637	1
ghrh	0.303374	0.28832	0.184	0.119	1
tmeff1b	0.309785	-0.257085	0.368	0.437	1
kif2c	0.31176	-0.2525	0.342	0.407	1
abca1b	0.312884	-0.430304	0.184	0.244	1
BX324110.1	0.321009	0.27194	0.132	0.081	1
mbd3b	0.322297	-0.256101	0.789	0.748	1
znf609a	0.336668	-0.251282	0.579	0.578	1
fkbp4	0.33691	0.276347	0.474	0.422	1
BX908731.1	0.347517	-0.258575	0.132	0.193	1
arhgef28a	0.355814	-0.27265	0.158	0.222	1
adamts3	0.355917	-0.691119	0.289	0.326	1
rpf1	0.358744	-0.312468	0.632	0.563	1
fosl2	0.360376	0.269804	0.395	0.319	1
rbms1a	0.388871	-0.41212	0.342	0.378	1
her4.2	0.391321	-0.400358	0.158	0.207	1
mdm2	0.411308	0.310652	0.237	0.2	1
sb:cb81	0.4238	-0.309765	0.368	0.407	1
brsk2b	0.428612	-0.338119	0.289	0.333	1
kcnab1a	0.460298	-0.268409	0.132	0.17	1
slc7a3b	0.46833	0.288913	0.447	0.378	1
fam133b	0.474522	0.27679	0.421	0.378	1
foxo3b	0.495908	0.289155	0.184	0.148	1
hyou1	0.497826	-0.253261	0.395	0.437	1
ccne2	0.51854	-0.27265	0.447	0.481	1
rrm2.1	0.534472	-0.252032	0.816	0.77	1
si:ch73-376l24.3	0.565923	0.251459	0.342	0.326	1
eif4ebp3l	0.571782	0.299269	0.263	0.252	1
sipa1l1	0.608037	0.264536	0.553	0.563	1
dusp19b	0.790295	-0.436897	0.842	0.793	1

## Sheet: 4. HB13_SCvsCHB
	p_val	avg_log2FC	pct.1	pct.2	p_val_adj
hoxc6b	2.36886e-25	1.63631	0.62	0	4.33761e-21
hoxc3a	3.01119e-22	2.36642	0.772	0.185	5.51379e-18
XKR4	5.32102e-22	2.26252	0.717	0.126	9.74333e-18
tanc2a	6.50753e-22	1.64269	0.75	0.133	1.19159e-17
cdx4	1.30646e-21	1.04154	0.609	0.03	2.39226e-17
ldlrad2	1.14707e-19	0.912335	0.533	0.015	2.1004e-15
mllt3	2.82862e-19	1.4896	0.533	0.022	5.17949e-15
hoxb7a	1.93098e-17	0.992138	0.446	0	3.53581e-13
hoxb3a	1.11414e-16	1.30717	0.804	0.296	2.0401e-12
aopep	2.6034e-15	1.48487	0.609	0.148	4.76709e-11
raraa	3.82731e-15	1.1672	0.837	0.444	7.00818e-11
skia	1.31161e-14	-1.06918	0.13	0.659	2.40169e-10
col5a2a	2.2623e-14	1.148	0.489	0.059	4.14249e-10
RIMBP2	1.60289e-13	1.36883	0.62	0.193	2.93505e-09
apcdd1l	1.67502e-13	0.899028	0.467	0.059	3.06713e-09
dnmt3ab	4.26096e-13	0.941951	0.533	0.104	7.80224e-09
adgrl1a	4.65024e-13	-2.24239	0.098	0.541	8.51506e-09
zgc:110158	1.06884e-12	1.04952	0.902	0.681	1.95716e-08
hoxd3a	1.36103e-12	0.91741	0.75	0.319	2.49219e-08
evx1	3.1824e-12	1.09784	0.522	0.111	5.8273e-08
wnt4	3.75396e-12	1.21453	0.804	0.452	6.87387e-08
pkd1b	7.84184e-12	1.3038	0.761	0.422	1.43592e-07
hoxb9a	9.51457e-12	0.553254	0.304	0	1.74221e-07
kif26ab	1.20732e-11	1.12056	0.337	0.015	2.21072e-07
stm	1.52969e-11	1.33971	0.424	0.059	2.80101e-07
CU639469.1	1.89387e-11	1.15754	0.609	0.215	3.46787e-07
nradd	5.59847e-11	1.13004	0.587	0.207	1.02514e-06
spred2b	1.41682e-10	0.853601	0.772	0.422	2.59433e-06
nfia	1.51882e-10	0.95732	0.63	0.23	2.78112e-06
plod2	2.6088e-10	0.681358	0.337	0.03	4.77697e-06
arid3c	4.82915e-10	1.0172	0.38	0.059	8.84265e-06
rorcb	9.60773e-10	-0.696223	0.054	0.422	1.75927e-05
hoxb6b	1.02732e-09	0.453718	0.25	0	1.88112e-05
phip	1.10298e-09	0.927294	0.859	0.63	2.01967e-05
dusp4	3.58866e-09	-1.00968	0.174	0.519	6.5712e-05
adamts3	4.51728e-09	0.991827	0.707	0.326	8.27159e-05
zfhx4	4.69566e-09	-0.647733	0.522	0.837	8.59822e-05
ece2b	6.78421e-09	0.727932	0.641	0.274	0.000124226
pdzd2	7.85236e-09	0.708708	0.522	0.17	0.000143784
tcirg1b	1.33283e-08	0.491414	0.348	0.059	0.000244054
hoxa9a	1.39618e-08	0.454475	0.239	0.007	0.000255655
mdka	2.65551e-08	0.77822	0.815	0.526	0.000486251
col28a2a	3.03203e-08	1.18227	0.478	0.178	0.000555196
ehbp1	3.59148e-08	0.732737	0.728	0.415	0.000657637
arhgef10	3.83726e-08	0.662325	0.609	0.267	0.00070264
megf6b	6.97847e-08	0.411592	0.272	0.03	0.00127783
tnfrsf19	1.19993e-07	0.586231	0.533	0.207	0.00219719
ly6pge	1.21968e-07	0.542985	0.293	0.044	0.00223335
arhgap29a	1.27808e-07	0.651988	0.717	0.378	0.00234029
nrp2b	1.42367e-07	0.802425	0.609	0.274	0.00260688
serinc5	2.00273e-07	0.733826	0.717	0.415	0.0036672
phc2a	2.22228e-07	0.84871	0.37	0.096	0.00406921
sema3ga	2.2868e-07	0.520832	0.185	0	0.00418735
greb1l	2.78999e-07	-0.772449	0.609	0.83	0.00510876
hs6st1a	3.03208e-07	-0.736531	0.467	0.793	0.00555203
esrrga	3.53767e-07	0.499616	0.217	0.015	0.00647783
ddr1	4.0045e-07	0.667986	0.902	0.719	0.00733264
fam171a2a	4.17207e-07	0.544589	0.478	0.17	0.00763947
tenm4	4.40444e-07	-1.13742	0.565	0.748	0.00806497
bcar3	5.09424e-07	0.719812	0.761	0.43	0.00932807
hoxc8a	5.4331e-07	0.270854	0.174	0	0.00994855
hoxb6a	5.43365e-07	0.296617	0.174	0	0.00994956
cdkl1	6.0711e-07	0.350039	0.196	0.007	0.0111168
angptl2b	7.91347e-07	0.43607	0.272	0.044	0.0144904
kcnn3	8.8445e-07	0.499616	0.207	0.015	0.0161952
LO018340.1	8.85156e-07	0.496298	0.391	0.119	0.0162081
il17rd	1.06164e-06	0.49436	0.348	0.089	0.0194397
macf1a	1.09544e-06	0.646672	0.924	0.859	0.0200586
jag2b	1.25454e-06	-0.580362	0.75	0.963	0.022972
ppfia3	1.3047e-06	0.309328	0.163	0	0.0238904
BX640512.3	1.46835e-06	0.471954	0.315	0.074	0.0268869
tmsb4x	1.97321e-06	-0.770233	0.576	0.778	0.0361314
oc90	1.97569e-06	0.478707	0.228	0.03	0.0361769
prickle2b	2.06368e-06	0.85506	0.783	0.6	0.037788
zbtb16b	2.15084e-06	-0.578697	0.761	0.948	0.039384
BX936418.1	2.1896e-06	0.374085	0.196	0.015	0.0400938
rdh8a	2.19074e-06	0.397736	0.196	0.015	0.0401147
nxph3	2.45683e-06	-0.606403	0.011	0.237	0.044987
itpr2	2.47283e-06	0.41575	0.272	0.052	0.0452799
hoxa10b	3.10701e-06	0.383329	0.152	0	0.0568925
kaznb	3.20234e-06	0.626503	0.804	0.556	0.0586381
lypd6b	3.25063e-06	0.392191	0.228	0.03	0.0595222
rasgrp3	3.56048e-06	0.553254	0.5	0.222	0.0651959
madd	4.03486e-06	0.483244	0.533	0.23	0.0738823
pim1	5.61136e-06	-0.5945	0.38	0.659	0.10275
bicc2	5.68493e-06	0.637646	0.457	0.2	0.104097
dachb	5.87731e-06	0.359167	0.25	0.044	0.10762
hpcal4	6.16794e-06	-0.468661	0.043	0.281	0.112941
robo3	6.78689e-06	0.547048	0.728	0.437	0.124275
epha4a	7.14698e-06	0.64161	0.457	0.193	0.130868
efnb3b	8.24559e-06	-0.692907	0.576	0.785	0.150985
piwil1	8.74139e-06	0.281952	0.228	0.037	0.160064
plxna3	9.64149e-06	0.519934	1	0.837	0.176545
tenm3	9.94159e-06	-0.575331	0.446	0.719	0.18204
pxdn	9.9633e-06	0.500786	0.196	0.022	0.182438
rhoj	1.07119e-05	0.476802	0.337	0.104	0.196145
igsf9a	1.10879e-05	0.585895	0.859	0.741	0.203031
itih6	1.25986e-05	0.341203	0.207	0.03	0.230694
si:ch211-176l24.4	1.33232e-05	0.288112	0.174	0.015	0.243961
ctps1a	1.33398e-05	-0.534673	0.511	0.785	0.244265
qki2	1.40114e-05	0.553254	0.663	0.422	0.256562
gfra1a	1.47217e-05	0.422997	0.174	0.015	0.26957
chrd	1.62906e-05	0.468365	0.217	0.037	0.298296
pld1b	1.63191e-05	-0.360707	0.033	0.244	0.298819
ptprnb	1.63997e-05	-0.586471	0.196	0.452	0.300296
mycn	1.65602e-05	-0.646943	0.315	0.541	0.303234
adgrd2	1.66103e-05	0.273146	0.152	0.007	0.304151
gdf6b	1.72214e-05	0.257798	0.13	0	0.31534
col14a1a	1.75717e-05	0.736966	0.37	0.133	0.321756
aff2	1.98577e-05	0.623643	0.467	0.222	0.363614
si:dkey-91m11.5	2.01087e-05	0.534145	0.304	0.089	0.36821
EPB41L2	2.03755e-05	0.359374	0.457	0.185	0.373095
antxr1c	2.12529e-05	0.600559	0.717	0.467	0.389163
CABZ01060373.1	2.1853e-05	0.334244	0.217	0.037	0.400151
pcdh2g28	2.28273e-05	0.518655	0.554	0.289	0.41799
ptprz1b	2.51643e-05	0.420616	0.304	0.096	0.460784
mtus1a	2.6026e-05	-0.461697	0.033	0.237	0.476563
ndnf	2.62109e-05	0.372084	0.348	0.119	0.479948
dnah5	2.65303e-05	0.572619	0.261	0.067	0.485797
mfhas1	2.74354e-05	0.513453	0.293	0.089	0.50237
FRMD1	2.74515e-05	0.376376	0.337	0.104	0.502664
jmjd1cb	2.76972e-05	0.539749	0.815	0.593	0.507164
etv4	2.81618e-05	0.408864	0.261	0.067	0.515671
cass4	2.93793e-05	0.350039	0.163	0.015	0.537964
hoxb5b	3.1633e-05	0.267203	0.196	0.03	0.579233
dennd5b	3.24205e-05	0.685704	0.543	0.296	0.593652
arhgef4	3.2808e-05	0.378167	0.196	0.03	0.600748
fbrsl1	3.3338e-05	0.498806	0.38	0.148	0.610452
exo5	3.41223e-05	0.276025	0.239	0.052	0.624814
notch3	3.55776e-05	0.560729	0.902	0.741	0.651462
mex3b	3.82096e-05	-0.50157	0.38	0.63	0.699657
CR382300.2	4.03289e-05	0.257798	0.12	0	0.738462
qkia	4.73664e-05	0.498327	0.848	0.733	0.867326
sorbs2b	4.75135e-05	-0.573124	0.25	0.533	0.870021
selenon	4.96258e-05	0.268162	0.25	0.059	0.908698
ek1	4.98636e-05	0.50227	0.228	0.052	0.913053
ppp1r9ala	5.20096e-05	0.363283	0.348	0.126	0.952347
npr1a	5.34879e-05	0.40439	0.293	0.089	0.979417
cavin2b	5.43524e-05	0.366485	0.174	0.022	0.995247
hoxa4a	5.4416e-05	0.592424	0.576	0.333	0.996412
necab2	5.4896e-05	0.393898	0.304	0.096	1
prkd2	5.8284e-05	0.273871	0.217	0.044	1
fat1a	6.69385e-05	0.361037	0.957	0.844	1
pik3r3b	8.4485e-05	0.329213	0.228	0.052	1
abca4a	9.03841e-05	0.261488	0.185	0.03	1
ptpn4a	9.86184e-05	0.448137	0.478	0.237	1
sall3b	0.000100661	0.271683	0.196	0.037	1
rfx1a	0.000102282	0.258247	0.25	0.067	1
itgb4	0.000102478	0.380786	0.207	0.044	1
abr	0.000103993	0.273871	0.196	0.037	1
rps5	0.000104195	-0.53583	0.446	0.674	1
plp1a	0.000114418	-0.462926	0.283	0.519	1
lamb1a	0.000114444	0.671435	0.348	0.133	1
fam222ba	0.000117337	0.274538	0.261	0.074	1
si:dkey-56m15.2	0.000118392	0.330861	0.37	0.148	1
pard6gb	0.000128236	0.566135	0.587	0.37	1
peli2	0.000130371	0.410059	0.739	0.452	1
phldb1b	0.000133394	0.487416	0.717	0.533	1
sox5	0.000133503	0.538607	0.478	0.237	1
hspg2	0.000133861	0.495151	0.761	0.593	1
ttyh3a	0.000134554	0.546827	0.609	0.4	1
cdh11	0.000134925	0.639763	0.304	0.104	1
map2	0.000148254	0.614983	0.446	0.23	1
zgc:154058	0.000154585	0.408437	0.467	0.23	1
col11a1a	0.00015902	0.636582	0.413	0.193	1
crabp2a	0.000169442	-0.367891	0.022	0.185	1
ssbp4	0.000176567	0.491635	0.783	0.585	1
CABZ01029822.1	0.000177041	0.553254	0.467	0.244	1
lfng	0.000184699	0.502628	0.707	0.481	1
usp54a	0.000194857	0.277193	0.467	0.222	1
sema6e	0.000195879	0.444182	0.457	0.222	1
cdon	0.000204509	0.408305	0.663	0.407	1
myo16	0.000219358	0.276025	0.185	0.037	1
sema3gb	0.000219702	-0.541658	0.25	0.467	1
thsd7ba	0.000229055	-0.425988	0.087	0.289	1
smad3a	0.000229184	0.363592	0.12	0.007	1
strbp	0.000232641	0.372681	0.402	0.185	1
greb1	0.000241408	0.443755	0.783	0.607	1
hif1ab	0.000243033	0.4432	0.435	0.237	1
pcdh1b	0.000258932	0.600782	0.489	0.267	1
sb:cb81	0.000273493	0.349894	0.674	0.407	1
kalrna	0.000281861	0.261488	0.207	0.052	1
abca1b	0.000281871	-0.631171	0.065	0.244	1
ahcyl2b	0.000284835	0.421657	0.522	0.304	1
si:ch211-212g7.6	0.000286627	0.321523	0.304	0.111	1
rxraa	0.000287628	-0.320054	0.109	0.326	1
nat8l	0.000292526	-0.518975	0.511	0.689	1
tpm4a	0.000322439	0.40971	0.848	0.674	1
rbms2b	0.000330965	0.305326	0.283	0.096	1
rps28	0.000338069	-0.480299	0.543	0.733	1
rpl37.1	0.000356715	-0.496215	0.696	0.822	1
fsta	0.00039968	-0.288682	0.065	0.244	1
tspan17	0.00039993	0.49611	0.761	0.681	1
kcnab1a	0.000415965	0.521545	0.38	0.17	1
rassf7a	0.000515659	0.407713	0.489	0.274	1
itga9	0.000524119	0.318234	0.272	0.096	1
fbn2b	0.00057038	0.304755	0.337	0.148	1
sox13	0.000583549	0.390439	0.663	0.43	1
spry4	0.000605503	0.392262	0.359	0.178	1
wnt11f2	0.000645151	-0.364284	0.043	0.207	1
bmp1a	0.000645986	0.284765	0.326	0.141	1
ppp2r2ab	0.00065044	-0.311817	0.141	0.356	1
dzip1	0.000669163	0.328287	0.489	0.274	1
alcamb	0.000672361	0.475531	0.75	0.496	1
sulf1	0.00067842	0.700931	0.293	0.133	1
lin28a	0.000697443	-0.524449	0.783	0.867	1
rps21	0.000715245	-0.469538	0.424	0.652	1
stard13b	0.000716108	0.562024	0.326	0.148	1
ucp2	0.000716417	0.34924	0.457	0.237	1
actn4	0.000743674	0.435636	0.75	0.6	1
abcb5	0.000765209	0.479253	0.5	0.289	1
ptprna	0.000799938	-0.366256	0.196	0.422	1
si:dkey-177p2.6	0.000801994	-0.431316	0.326	0.533	1
negr1	0.000843621	-0.369125	0.707	0.889	1
mark3b	0.000857665	0.345449	0.359	0.17	1
tnfrsf21	0.000870026	-0.577732	0.163	0.356	1
lgr4	0.000903147	0.384277	0.478	0.281	1
smtnl	0.00097831	0.324722	0.272	0.104	1
pvrl2l	0.00101118	0.453889	0.88	0.815	1
si:ch211-285f17.1	0.00109428	0.491853	0.37	0.193	1
wwtr1	0.00111654	-0.372157	0.304	0.504	1
mpp5a	0.00117545	-0.326638	0.424	0.637	1
si:dkey-79d12.5	0.00117697	0.333055	0.511	0.296	1
mvp	0.00119894	0.307497	0.283	0.119	1
agap3	0.00121528	0.384748	0.663	0.459	1
cnn3a	0.00125293	-0.321215	0.174	0.378	1
rpl4	0.00125469	-0.446746	0.337	0.519	1
cdh7a	0.00131875	0.614079	0.413	0.23	1
foxo3b	0.00132925	0.477801	0.304	0.148	1
ctnnal1	0.00133824	0.42115	0.304	0.141	1
chst11	0.00135952	-0.317236	0.065	0.222	1
ralgps1	0.00136555	0.375949	0.217	0.074	1
slc29a1a	0.00147643	-0.313911	0.141	0.319	1
id1	0.00149718	0.447281	0.728	0.533	1
iqca1	0.00150383	0.32277	0.239	0.089	1
si:dkey-151g10.6	0.00152278	-0.476876	0.913	0.889	1
sox19a	0.00155533	0.252948	0.239	0.089	1
bmpr2b	0.00163409	0.332227	0.38	0.193	1
myo1ea	0.00177425	0.262738	0.293	0.126	1
akap13	0.00179301	-0.585003	0.478	0.607	1
rps6	0.00183932	-0.419923	0.587	0.741	1
chtf18	0.00188027	-0.266592	0.185	0.385	1
efnb2b	0.00194202	0.497877	0.587	0.43	1
msi2a	0.00195684	-0.339831	0.152	0.333	1
ncoa3	0.00200452	-0.394023	0.565	0.733	1
cbfa2t2	0.00200597	0.288606	0.38	0.193	1
efcc1	0.0022384	0.251598	0.283	0.119	1
dnah11	0.00225741	0.350624	0.196	0.067	1
pcdh11.1	0.00233379	-0.50564	0.12	0.281	1
si:ch73-22o12.1	0.00235178	0.309101	0.315	0.148	1
stt3b	0.00243529	-0.36225	0.478	0.681	1
tcf7l1a	0.00248827	0.442447	0.63	0.452	1
prex2	0.00253061	0.526287	0.293	0.141	1
myt1a	0.0025823	0.407403	0.261	0.111	1
brsk2b	0.00261316	0.437776	0.554	0.333	1
ank2b	0.0026143	0.499177	0.728	0.556	1
cngb1b	0.00264908	0.280235	0.196	0.067	1
ccnd2a	0.00265261	0.433672	0.402	0.23	1
ccnd1	0.00265631	-0.376142	0.88	0.904	1
arid4a	0.0026858	-0.32055	0.609	0.733	1
plekhh1	0.00269267	-0.356549	0.87	0.941	1
arhgap21a	0.0028041	0.475671	0.467	0.304	1
crema	0.00282079	0.294942	0.446	0.274	1
rpl22	0.00283079	-0.360528	0.565	0.689	1
asb11	0.00283436	0.307093	0.272	0.119	1
cd81a	0.00283637	0.326104	0.859	0.719	1
plekhg4	0.00283912	0.385412	0.38	0.207	1
nfyc	0.00292879	-0.384462	0.38	0.548	1
slc4a7	0.00293387	0.516101	0.587	0.452	1
sfrp2	0.00299221	0.379224	0.293	0.133	1
rpl17	0.00307284	-0.416003	0.467	0.659	1
foxp4	0.00307934	0.330861	0.902	0.83	1
hmgn2	0.00313868	-0.374914	0.435	0.622	1
dgkh	0.0031645	-0.308549	0.109	0.267	1
hmgb2a	0.00321062	-0.315502	0.62	0.748	1
efnb1	0.00321817	-0.401354	0.174	0.341	1
si:ch1073-440b2.1	0.00328044	-0.350719	0.25	0.43	1
skap2	0.00333955	0.271683	0.13	0.03	1
tinagl1	0.00339515	0.500466	0.283	0.141	1
crb2a	0.00342107	-0.516067	0.457	0.622	1
adcy7	0.00347342	0.453187	0.467	0.326	1
rrm2.1	0.00348406	-0.49114	0.685	0.77	1
actb2	0.00349735	-0.338644	0.565	0.719	1
dlg1	0.0035993	0.48729	0.402	0.252	1
fxyd6l	0.00370825	-0.327447	0.228	0.407	1
map7d1a	0.00377869	-0.343014	0.609	0.763	1
si:ch211-286o17.1	0.0037919	-0.309243	0.25	0.437	1
zfhx3	0.0038051	-0.321215	0.304	0.511	1
draxin	0.0038957	0.262738	0.217	0.081	1
nckap5l	0.00410154	0.270854	0.435	0.267	1
epha7	0.00411628	-0.491935	0.12	0.274	1
sptbn1	0.00417469	0.295101	0.402	0.23	1
rnf220a	0.00423358	0.507328	0.652	0.519	1
lmo3	0.00425781	0.40461	0.152	0.044	1
mia3	0.00426105	0.292864	0.522	0.333	1
plch1	0.00434759	-0.309828	0.902	0.933	1
ywhaqa	0.00444095	0.308141	0.315	0.163	1
htatsf1	0.00451374	0.254409	0.283	0.133	1
wdhd1	0.00454752	-0.304302	0.196	0.363	1
syne1a	0.00482799	0.336442	0.359	0.207	1
pfkfb1	0.00487728	0.274538	0.207	0.081	1
fhl3a	0.00488638	0.265972	0.163	0.052	1
ssbp3a	0.00489135	0.274538	0.207	0.081	1
h3f3b.1	0.00491952	-0.345983	0.272	0.437	1
rasgef1ba	0.00493428	0.345977	0.685	0.526	1
slc1a8b	0.00499672	0.339423	0.467	0.296	1
adam10a	0.00507493	0.296689	0.391	0.23	1
gulp1a	0.00509119	0.297155	0.304	0.156	1
rpl22l1	0.00513395	-0.309243	0.174	0.333	1
ptpn13	0.00517703	0.391197	0.717	0.6	1
p3h4	0.00532662	0.280881	0.674	0.496	1
tjp1b	0.00534466	0.320276	0.565	0.415	1
cspg5a	0.00534624	-0.386709	0.511	0.652	1
plppr3a	0.00551869	0.353689	0.511	0.348	1
trip12	0.00579138	0.29844	0.533	0.348	1
rbm14b	0.00586124	-0.276821	0.283	0.459	1
atf3	0.00593195	-0.451764	0.543	0.667	1
dedd1	0.00598719	0.297309	0.457	0.296	1
sdk1b	0.00599517	-0.342911	0.13	0.274	1
dock7	0.00617822	0.369456	0.543	0.4	1
epb41l5	0.00619159	0.263747	0.543	0.378	1
ndfip2	0.00620971	0.265677	0.337	0.178	1
rpl7a	0.00628934	-0.32544	0.663	0.793	1
tbl1xr1a	0.00684623	0.313678	0.848	0.704	1
syne1b	0.00720871	0.353581	0.207	0.089	1
gna11b	0.00728074	0.259522	0.457	0.289	1
pkp3b	0.00732687	0.317186	0.261	0.126	1
pcna	0.00748268	-0.282894	0.424	0.607	1
gga1	0.00751407	0.256722	0.424	0.259	1
tuba1a	0.00764571	0.281657	0.326	0.178	1
chrm4a	0.00773312	0.318788	0.261	0.126	1
met	0.00778705	-0.290345	0.293	0.489	1
sntb1	0.00779435	-0.359284	0.087	0.215	1
hivep1	0.00794483	0.369456	0.478	0.341	1
ncam1a	0.00799039	-0.364769	0.848	0.941	1
cadm4	0.00806573	-0.260333	0.043	0.156	1
nedd9	0.00818491	0.355573	0.315	0.178	1
gli2a	0.00819783	0.322546	0.935	0.926	1
pax2a	0.00834924	-0.353637	0.087	0.215	1
siva1	0.00839415	-0.26804	0.109	0.244	1
tsc22d1	0.00841496	-0.355872	0.511	0.622	1
ttyh2	0.00844134	0.32602	0.467	0.296	1
si:dkey-157g16.6	0.00848162	-0.325892	0.174	0.319	1
SLC39A11	0.00870498	-0.297603	0.163	0.311	1
arf5	0.00884905	0.256272	0.402	0.244	1
mcm5	0.00897168	-0.312729	0.239	0.393	1
vmp1	0.00924482	-0.388643	0.13	0.274	1
lpp	0.00930815	0.405912	0.446	0.296	1
nectin1b	0.00946869	0.32946	0.837	0.8	1
plxna2	0.0096606	-0.391954	0.359	0.511	1
zswim5	0.00984759	0.312246	0.761	0.637	1
ptges3a	0.00986072	-0.254101	0.239	0.4	1
kcnma1a	0.00987404	0.27032	0.174	0.067	1
nbn	0.00994716	-0.264908	0.163	0.311	1
rpl5a	0.0101103	-0.325308	0.565	0.704	1
cdk5rap1	0.0104086	0.265197	0.543	0.37	1
rps12	0.0104267	-0.390163	0.717	0.822	1
epha2a	0.0104513	0.425097	0.413	0.252	1
cntfr	0.0104643	-0.342216	0.837	0.919	1
rps27a	0.010523	-0.369989	0.609	0.696	1
pappab	0.0105639	0.378167	0.207	0.089	1
si:dkey-12j5.1	0.0106874	-0.293794	0.446	0.615	1
ppan	0.0109094	-0.345148	0.293	0.43	1
pcca	0.0110357	-0.638845	0.391	0.526	1
SBNO2	0.0110692	0.40315	0.554	0.415	1
arhgap21b	0.0111042	-0.285993	0.761	0.874	1
gli3	0.0111125	0.269997	0.957	0.956	1
si:dkeyp-87e7.4	0.0112068	0.256272	0.37	0.222	1
asb7	0.011329	0.272517	0.315	0.178	1
ror2	0.0117962	-0.296784	0.326	0.489	1
rarab	0.0119096	0.293458	0.707	0.504	1
lrp2a	0.0120244	0.255786	0.87	0.756	1
bcl9	0.0124493	0.25571	0.565	0.393	1
vaspb	0.0125396	0.252387	0.359	0.215	1
ogdha	0.0125449	-0.308789	0.424	0.563	1
rcor2	0.0126914	0.26654	0.348	0.207	1
si:ch211-168f7.5	0.0127392	-0.342911	0.359	0.511	1
gas1b	0.0127945	-0.252618	0.348	0.489	1
zgc:86598	0.013163	0.312246	0.467	0.333	1
qkib	0.0132791	0.410809	0.685	0.533	1
rpl36a	0.0134143	-0.389031	0.598	0.696	1
rpf1	0.013472	-0.380944	0.457	0.563	1
flvcr1	0.0137268	-0.38438	0.283	0.415	1
fermt2	0.0139806	-0.318991	0.239	0.37	1
pho	0.0140117	-0.345301	0.38	0.541	1
fhdc1	0.0141395	0.310978	0.5	0.356	1
mn1a	0.0144396	-0.274167	0.098	0.215	1
galnt7	0.0146984	-0.373815	0.359	0.496	1
zgc:92107	0.0155917	0.284765	0.793	0.711	1
hipk3a	0.0160458	0.260944	0.587	0.452	1
rpl11	0.0162741	-0.353637	0.609	0.726	1
atf6	0.016278	0.264628	0.37	0.237	1
elavl3	0.0163357	0.480903	0.348	0.215	1
auts2a	0.0164537	0.278814	0.587	0.43	1
fasn	0.0165348	0.281001	0.272	0.156	1
dlg1l	0.0170373	0.26986	0.261	0.141	1
map3k14a	0.0171774	-0.285592	0.228	0.37	1
gnao1a	0.017446	0.319581	0.446	0.296	1
rpl39	0.0174843	-0.384091	0.63	0.711	1
slc25a25a	0.0177781	-0.318739	0.12	0.237	1
insra	0.0178636	0.252387	0.315	0.185	1
mcm4	0.0178781	-0.257476	0.217	0.363	1
ankmy1	0.0182373	0.405912	0.457	0.326	1
foxp1b	0.0182383	0.407495	0.696	0.659	1
znf536	0.0184893	0.288281	0.141	0.052	1
sub1a	0.0186474	-0.260092	0.12	0.237	1
megf8	0.0191037	0.317766	0.315	0.193	1
celf3a	0.0191647	0.259262	0.402	0.259	1
plxnb1b	0.0192926	0.294232	0.793	0.667	1
spsb4a	0.0200289	0.298681	0.641	0.489	1
abcf1	0.0200572	-0.289645	0.25	0.4	1
atp6v0e1	0.0201636	-0.304302	0.207	0.341	1
specc1la	0.0203646	0.297155	0.315	0.193	1
kpnb3	0.0204677	-0.321215	0.261	0.378	1
dnah2	0.0208394	0.379717	0.196	0.096	1
ctbp2a	0.020902	0.263747	0.663	0.526	1
ebf2	0.021196	0.263747	0.25	0.133	1
rplp1	0.0211994	-0.359661	0.739	0.807	1
ptprfa	0.0215982	0.495373	0.304	0.2	1
smurf2	0.0220033	0.257429	0.38	0.244	1
si:ch211-169p10.1	0.0221518	-0.260333	0.076	0.178	1
iffo2a	0.022181	0.301335	0.337	0.215	1
myh14	0.0223658	-0.272717	0.293	0.437	1
jarid2b	0.0224677	-0.284995	0.859	0.919	1
bcas3	0.0226486	0.3438	0.38	0.259	1
rpl10	0.0230392	-0.331269	0.587	0.667	1
CU459186.2	0.0231091	-0.257985	0.109	0.222	1
klf6a	0.0231557	-0.407097	0.489	0.578	1
slc12a2	0.0232494	-0.300121	0.207	0.341	1
wnt5b	0.0232586	0.293867	0.228	0.119	1
ncl	0.0235073	-0.378111	0.717	0.793	1
sh3pxd2aa	0.0236926	0.267851	0.217	0.111	1
znrf3	0.0238178	-0.31102	0.761	0.837	1
mpz	0.0243156	-0.254101	0.065	0.163	1
reep3b	0.0243511	0.302069	0.446	0.311	1
sema6dl	0.024486	-0.420274	0.5	0.585	1
nectin3b	0.0245993	0.324856	0.772	0.659	1
rpl28	0.0247534	-0.281009	0.283	0.422	1
rps18	0.0251741	-0.357639	0.63	0.704	1
atrn	0.0252007	0.290219	0.554	0.422	1
gphna	0.0256243	-0.255991	0.141	0.259	1
cct4	0.0259974	-0.295804	0.435	0.541	1
rarga	0.0260225	0.327541	0.152	0.067	1
rpl19	0.0263129	-0.275906	0.598	0.733	1
rps4x	0.0265014	-0.296412	0.565	0.711	1
atp2a2a	0.0265109	0.306339	0.348	0.222	1
rundc3b	0.0265616	-0.277688	0.098	0.207	1
tiam1a	0.0267327	-0.296041	0.663	0.756	1
nxn	0.0267686	-0.379213	0.413	0.541	1
vash2	0.0269398	-0.313744	0.478	0.6	1
jag1b	0.0269967	0.290219	0.272	0.156	1
sik2b	0.027616	0.301715	0.359	0.237	1
ggnbp2	0.0276695	-0.294743	0.228	0.341	1
psmd1	0.0278432	-0.329389	0.315	0.43	1
rps3a	0.0280995	-0.283611	0.402	0.556	1
wdr18	0.0281929	-0.330605	0.478	0.593	1
tnrc6b	0.029256	-0.271304	0.315	0.444	1
fam49a	0.0292594	0.309982	0.565	0.422	1
eef1a1l1	0.0302869	-0.317236	0.837	0.896	1
dvl2	0.0304844	0.259961	0.489	0.356	1
nhsl1b	0.0313126	0.283033	0.772	0.652	1
eef1g	0.0330366	-0.268829	0.533	0.667	1
TXN	0.0332262	-0.320054	0.217	0.326	1
dusp19b	0.0336581	-0.446746	0.652	0.793	1
syne2b	0.0337927	0.306339	0.326	0.207	1
nrarpa	0.0340951	-0.340878	0.587	0.674	1
bahcc1a	0.0344516	0.252675	0.511	0.385	1
cux1a	0.0345205	0.30434	0.337	0.23	1
col4a6	0.0350799	0.27619	0.793	0.681	1
gtdc1	0.0352152	-0.325892	0.163	0.274	1
hist1h4l.11	0.0354157	-0.297481	0.196	0.304	1
palld	0.0355519	0.317299	0.652	0.548	1
nop2	0.0365095	-0.254101	0.326	0.459	1
azin1a	0.0370064	-0.342277	0.326	0.444	1
dbn1	0.0372309	-0.410996	0.38	0.467	1
pdlim4	0.037608	-0.302356	0.272	0.385	1
nus1	0.0377087	0.251134	0.489	0.378	1
marcksl1a	0.0385293	-0.413579	0.413	0.496	1
tox3	0.0387516	0.267097	0.543	0.437	1
lamc1	0.0394521	0.271683	0.652	0.541	1
brwd3	0.0400594	-0.264543	0.217	0.333	1
cxadr	0.0405089	-0.382766	0.696	0.726	1
scml2	0.0408312	0.350945	0.457	0.341	1
crtc3	0.0408659	0.274278	0.37	0.259	1
myo10l3	0.0409067	0.307601	0.402	0.281	1
lrp1ab	0.0417023	0.275323	0.707	0.659	1
rpl26	0.042618	-0.262593	0.272	0.378	1
maml3	0.0427118	0.370838	0.62	0.57	1
zeb1a	0.0427171	-0.296187	0.185	0.289	1
peli1b	0.0433418	0.303275	0.348	0.252	1
ccne2	0.0436426	-0.405326	0.38	0.481	1
asap3	0.0438393	0.297309	0.402	0.289	1
sulf2b	0.043981	-0.322567	0.043	0.119	1
add3a	0.0443519	0.293318	0.641	0.541	1
plagl2	0.0445363	-0.32418	0.63	0.719	1
si:dkey-239h2.3	0.044593	-0.267423	0.467	0.57	1
fam167ab	0.0458494	0.279606	0.424	0.296	1
igsf3	0.0466459	-0.26925	0.511	0.63	1
plekha6	0.0468582	-0.266592	0.152	0.259	1
GK3P	0.0471639	0.277619	0.489	0.385	1
notch1a	0.047944	0.365124	0.717	0.637	1
si:dkey-253i9.4	0.0480554	0.263747	0.391	0.267	1
mknk2b	0.0486427	-0.272917	0.522	0.622	1
rpl23a	0.0490511	-0.308755	0.391	0.496	1
rpl32	0.0493955	-0.29073	0.674	0.733	1
zgc:114188	0.050839	-0.282002	0.348	0.459	1
si:dkey-6e2.2	0.0516326	0.296914	0.315	0.222	1
tmpoa	0.0541531	-0.306331	0.25	0.341	1
hdgfl2	0.0604423	-0.267776	0.25	0.348	1
blmh	0.0612406	0.264082	0.88	0.83	1
xylt1	0.061972	0.254448	0.63	0.585	1
rab11fip4a	0.062997	-0.278869	0.304	0.407	1
CR352220.2	0.0641743	-0.292134	0.25	0.356	1
slc25a21	0.0646779	-0.286499	0.446	0.541	1
ubald1a	0.0675601	0.327594	0.511	0.4	1
hist1h4l.6	0.0686519	-0.29577	0.478	0.563	1
uba52	0.0712515	-0.273147	0.489	0.57	1
fgfr3	0.0736301	-0.308584	0.543	0.681	1
fgfr4	0.0746887	-0.254101	0.337	0.43	1
col18a1a	0.0774876	0.25473	0.913	0.852	1
rpl6	0.0795906	-0.275086	0.478	0.563	1
mt-co1	0.0818389	-0.421829	0.326	0.452	1
arid3b	0.0826593	0.250185	0.641	0.511	1
amot	0.0826882	-0.256101	0.478	0.607	1
gdf11	0.0839304	-0.339831	0.185	0.267	1
col5a1	0.0854911	0.262738	0.228	0.148	1
pdcd4b	0.0887825	-0.268409	0.489	0.563	1
cntln	0.0888583	0.2525	0.37	0.281	1
tmcc3	0.0939318	0.275067	0.598	0.511	1
tnfrsfa	0.0976279	-0.319442	0.359	0.444	1
ccdc102a	0.0981612	0.277193	0.315	0.23	1
mt-cyb	0.100578	-0.391132	0.217	0.296	1
rpl24	0.102529	-0.303101	0.467	0.556	1
kdm5bb	0.10304	-0.280207	0.348	0.415	1
hnrnpa0l.1	0.105085	-0.265506	0.402	0.459	1
rpl23	0.106012	-0.349449	0.62	0.652	1
fam49al	0.106264	-0.259288	0.196	0.281	1
zgc:173552.3	0.107383	-0.273597	0.511	0.578	1
asap2a	0.110951	-0.288867	0.435	0.511	1
osbpl10b	0.116258	0.313361	0.5	0.43	1
bcam	0.117163	0.277619	0.424	0.37	1
zgc:171772	0.118412	-0.301975	0.652	0.711	1
cecr2	0.121704	-0.28236	0.304	0.378	1
mt-co3	0.124195	-0.483405	0.283	0.356	1
maptb	0.130684	-0.280497	0.359	0.444	1
spock1	0.130848	0.267136	0.337	0.259	1
rbm28	0.137239	-0.262714	0.5	0.57	1
brd7	0.139706	0.277193	0.326	0.259	1
meis1b	0.148418	0.255868	0.761	0.785	1
rps14	0.157559	-0.250207	0.652	0.741	1
cables2a	0.158976	0.386435	0.239	0.178	1
tax1bp1b	0.161488	0.306339	0.576	0.504	1
uso1	0.163202	0.278891	0.337	0.267	1
rps10	0.165612	-0.266415	0.641	0.719	1
rps24	0.166722	-0.364284	0.533	0.533	1
adgrl2a	0.171461	-0.293037	0.739	0.807	1
rps16	0.187428	-0.310586	0.489	0.526	1
chsy1	0.194129	0.274333	0.696	0.674	1
rps23	0.196479	-0.257476	0.533	0.578	1
pola1	0.198622	-0.274477	0.62	0.674	1
si:dkey-205h13.1	0.210462	-0.261001	0.337	0.385	1
pleca	0.212451	-0.333536	0.63	0.615	1
tns2a	0.222083	0.286315	0.12	0.074	1
tiam1b	0.239232	0.286467	0.163	0.119	1
rps25	0.266451	-0.258217	0.609	0.63	1
disp1	0.268724	0.2607	0.196	0.148	1
tnrc6c1	0.283064	-0.266998	0.5	0.511	1
nkain2	0.288887	0.332412	0.163	0.126	1
pax3a	0.306754	0.361206	0.467	0.459	1
rps29	0.310496	-0.287364	0.598	0.63	1
cacna1ba	0.324901	0.260472	0.109	0.074	1
rpl30	0.368774	-0.252618	0.38	0.4	1
plekha5	0.395876	-0.276821	0.337	0.363	1
cdh6	0.424906	0.463056	0.228	0.2	1
mt-co2	0.738998	-0.265898	0.424	0.4	1
mt-atp6	0.784589	-0.362354	0.293	0.289	1

## Sheet: 5. HB16_SCvsr6
	p_val	avg_log2FC	pct.1	pct.2	p_val_adj
cyp26c1	2.17709e-31	-2.97353	0.019	0.958	3.93074e-27
epha7	7.51343e-27	-2.77857	0.148	0.979	1.35655e-22
hoxc3a	1.24061e-23	3.55573	0.991	0	2.23993e-19
tenm4	5.86889e-22	-2.60613	0.648	1	1.05963e-17
mafba	3.49157e-21	-1.40893	0.028	0.729	6.30403e-17
zgc:158328	5.1433e-18	-1.77873	0.102	0.75	9.28623e-14
nhsl1a	7.41164e-18	-1.40696	0.028	0.646	1.33817e-13
epha4b	1.42349e-16	-1.37104	0.889	1	2.57011e-12
pkd1b	1.98652e-16	2.43635	0.833	0.125	3.58665e-12
prickle2b	6.14185e-16	2.25877	0.898	0.292	1.10891e-11
mpz	1.2169e-15	-1.09398	0.074	0.667	2.19712e-11
cxcl12a	3.19489e-15	-1.19338	0.056	0.625	5.76838e-11
bmpr1ba	3.39507e-15	-1.2854	0.093	0.688	6.1298e-11
evx1	1.15136e-14	1.61471	0.861	0.333	2.07879e-10
rgs3b	1.93177e-14	-1.09121	0.037	0.562	3.48781e-10
jarid2b	2.03123e-14	-1.41923	0.778	1	3.66739e-10
tshz1	2.07469e-14	1.74105	0.907	0.458	3.74585e-10
mllt3	4.93671e-14	2.24839	0.75	0.042	8.91323e-10
efnb3b	6.24541e-14	-1.24168	0.593	1	1.12761e-09
hoxb6b	1.09226e-12	1.19348	0.648	0	1.97207e-08
CT990561.1	1.48623e-12	-1.50553	0.111	0.625	2.68339e-08
col15a1b	1.62985e-12	-1.29437	0.028	0.479	2.94269e-08
dnmt3ab	3.12395e-12	1.88118	0.694	0.083	5.6403e-08
hoxc6b	4.10517e-12	1.48829	0.63	0	7.41188e-08
nck2a	6.85141e-12	-1.31301	0.574	0.875	1.23702e-07
adgrl1a	1.323e-11	-1.92643	0.102	0.583	2.38868e-07
dacha	1.33824e-11	1.65025	0.898	0.562	2.4162e-07
arhgap29a	4.43498e-11	1.37173	0.759	0.229	8.00735e-07
celf2	4.72664e-11	-0.809178	0.046	0.479	8.53395e-07
emid1	7.48516e-11	-1.02875	0.074	0.521	1.35145e-06
rasal2	1.25964e-10	-1.04029	0.63	0.938	2.27428e-06
ptprna	2.38337e-10	-1.05889	0.139	0.604	4.30318e-06
epha4a	3.86041e-10	1.57228	0.648	0.104	6.96997e-06
hoxb7a	3.98245e-10	1.16993	0.546	0	7.19032e-06
ror1	6.4338e-10	1.68595	0.741	0.292	1.16162e-05
epha4l	7.03248e-10	-1.16993	0.111	0.542	1.26971e-05
zbtb16a	7.36982e-10	-0.974687	0.991	1	1.33062e-05
col14a1a	7.66317e-10	1.90332	0.639	0.104	1.38359e-05
nfia	1.28656e-09	1.24327	0.546	0.021	2.32288e-05
adgrg6	2.13821e-09	-0.668527	0.009	0.333	3.86053e-05
aopep	2.67925e-09	1.16568	0.694	0.167	4.83738e-05
dhx32b	2.83105e-09	-0.867362	0.028	0.375	5.11146e-05
cdx4	3.9491e-09	0.986579	0.5	0	7.1301e-05
col11a1a	4.0106e-09	1.40162	0.593	0.083	7.24113e-05
col5a2a	4.75892e-09	1.12919	0.565	0.062	8.59224e-05
bahcc1b	7.26929e-09	1.06915	0.815	0.438	0.000131247
si:dkey-157g16.6	7.80965e-09	-0.896907	0.241	0.708	0.000141003
prox2	8.75366e-09	-0.571666	0.009	0.312	0.000158047
samd10b	1.02681e-08	-0.926654	0.056	0.417	0.000185391
sfxn1	1.0865e-08	-0.677327	0.111	0.521	0.000196167
tmem108	1.19014e-08	1.28074	0.648	0.188	0.00021488
efnb1	1.3129e-08	-0.898964	0.167	0.604	0.000237045
hoxb5b	1.42698e-08	0.784271	0.472	0	0.000257641
p3h2	1.65545e-08	1.25074	0.472	0	0.000298891
notch1b	1.7735e-08	0.987616	0.935	0.792	0.000320205
col28a2a	3.08768e-08	1.27486	0.583	0.125	0.000557481
hoxb3a	3.5168e-08	0.872646	0.981	0.875	0.000634959
nav2a	4.4165e-08	-0.870365	0.204	0.625	0.0007974
bcam	4.83415e-08	1.57632	0.593	0.125	0.000872805
bcar1	7.5537e-08	0.967579	0.676	0.208	0.00136382
hoxb1b	8.63409e-08	0.880701	0.463	0.021	0.00155888
raraa	8.63795e-08	1.16381	0.759	0.354	0.00155958
fsta	8.96654e-08	-0.710493	0.093	0.458	0.00161891
adamts3	1.0789e-07	1.8737	0.574	0.146	0.00194795
kif21b	1.12734e-07	-0.608614	0.093	0.458	0.00203541
jag2b	1.18538e-07	-0.944712	0.574	0.896	0.0021402
robo3	1.4778e-07	1.19141	0.676	0.312	0.00266817
dchs1a	1.60377e-07	-1.09049	0.028	0.312	0.0028956
ptprfa	1.84468e-07	1.30183	0.509	0.083	0.00333057
hoxd4a	1.92583e-07	0.688056	0.417	0	0.00347708
ldlrad2	2.04602e-07	0.924593	0.417	0	0.00369409
vat1	2.05182e-07	-0.904686	0.167	0.542	0.00370456
wnt11	3.24622e-07	1.18714	0.713	0.354	0.00586104
wnt4	3.53912e-07	1.22385	0.787	0.521	0.00638988
sema4c	3.61844e-07	-0.817623	0.463	0.771	0.00653309
ncam1b	3.62415e-07	1.0877	0.898	0.667	0.0065434
pax7b	4.07242e-07	-0.911613	0.083	0.417	0.00735275
nectin1b	4.14461e-07	1.04378	0.843	0.583	0.00748309
zgc:92107	4.55322e-07	0.976916	0.685	0.312	0.00822084
znf516	5.88407e-07	-0.61891	0.139	0.5	0.0106237
bach2b	6.50984e-07	-0.82276	0.417	0.75	0.0117535
col18a1a	6.8492e-07	0.870855	0.944	0.854	0.0123662
pcdh11	7.29829e-07	-0.454654	0.019	0.271	0.0131771
dtnba	7.52392e-07	-0.885782	0.426	0.75	0.0135844
kirrel3l	7.59419e-07	-1.16993	0.435	0.771	0.0137113
foxp4	8.2445e-07	0.775627	0.954	0.854	0.0148854
wnt7bb	9.61146e-07	-0.419903	0.028	0.292	0.0173535
fgfr2	1.01885e-06	-0.69027	0.907	0.958	0.0183953
rarga	1.08182e-06	-0.470791	0.12	0.5	0.0195323
tox3	1.16845e-06	-0.807355	0.556	0.854	0.0210964
plekhg7	1.40378e-06	-0.730104	0.194	0.562	0.0253453
fam189a1	1.47933e-06	-0.635589	0.13	0.479	0.0267094
hoxc1a	1.50168e-06	0.744958	0.37	0	0.0271128
rhbdl3	1.84535e-06	0.996972	0.435	0.042	0.0333177
arhgap39	2.09435e-06	-0.332478	0.009	0.229	0.0378135
rassf8b	2.5212e-06	0.787847	0.463	0.083	0.0455203
abcc8	2.67186e-06	-0.597346	0.065	0.354	0.0482405
lmf2b	2.9151e-06	-0.388565	0.019	0.25	0.0526322
smoc1	4.20706e-06	-0.469485	0.065	0.354	0.0759585
mff	4.3771e-06	-0.707582	0.13	0.438	0.0790286
zic5	4.56851e-06	-0.384938	0.028	0.271	0.0824845
negr1	4.94982e-06	-0.709589	0.815	0.958	0.0893689
tanc2a	5.05168e-06	1.10456	0.546	0.167	0.091208
pcdh11.1	5.16129e-06	-0.612868	0.102	0.417	0.0931871
nr6a1b	5.26667e-06	0.807822	0.37	0.021	0.0950896
tns1b	5.80861e-06	0.756074	0.398	0.042	0.104874
kdm5bb	6.61979e-06	-0.711495	0.398	0.708	0.11952
meis1a	6.70499e-06	0.736966	0.426	0.062	0.121059
slc4a4a	7.51979e-06	-0.355937	0.009	0.208	0.13577
nr2f2	7.57907e-06	-0.918386	0.435	0.729	0.13684
nradd	7.97965e-06	0.824515	0.63	0.25	0.144073
spsb4a	8.4495e-06	0.954064	0.657	0.354	0.152556
nxph3	8.65151e-06	-0.719264	0.074	0.354	0.156203
ssbp4	1.00509e-05	0.678781	0.88	0.667	0.181468
pax6b	1.02593e-05	0.984109	0.62	0.271	0.185233
smad1	1.08261e-05	-0.452068	0.093	0.396	0.195466
adcy7	1.1835e-05	0.546282	0.352	0.021	0.213681
jmjd1cb	1.21491e-05	0.736099	0.843	0.562	0.219352
hspg2	1.22658e-05	0.951338	0.824	0.542	0.221459
si:ch211-269k10.2	1.28238e-05	-0.584963	0.222	0.583	0.231534
CR936977.2	1.34997e-05	-0.329705	0.019	0.229	0.243737
FQ377603.1	1.45322e-05	-0.273018	0	0.167	0.262379
hoxb6a	1.98173e-05	0.602665	0.306	0	0.357801
igf2b	2.11219e-05	-0.49436	0.065	0.312	0.381357
fgfr1b	2.27949e-05	-0.584963	0.731	0.917	0.411562
ip6k2a	2.49864e-05	-0.449307	0.074	0.333	0.45113
cntn3a.1	2.60227e-05	-0.611194	0.009	0.188	0.46984
oat	3.70348e-05	-0.474182	0.056	0.292	0.668663
ptprfb	3.75613e-05	-0.495325	0.991	1	0.678169
si:ch211-66k16.28	3.92529e-05	-0.40439	0.074	0.333	0.708712
fgfr3	3.95071e-05	0.86147	0.787	0.604	0.7133
si:dkey-91m11.5	4.02254e-05	0.548893	0.287	0	0.72627
ephb3a	4.03583e-05	-0.651196	0.259	0.562	0.728669
meis1b	4.14373e-05	0.576844	0.963	0.917	0.748151
hcn2b	4.17545e-05	-0.428659	0.037	0.25	0.753877
zic2a	4.43734e-05	-0.470927	0.111	0.396	0.801162
XKR4	4.63413e-05	1.4411	0.5	0.188	0.836693
hoxa4a	4.71831e-05	0.720383	0.917	0.688	0.85189
acsl2	4.80593e-05	-0.657719	0.324	0.604	0.867711
ptprz1b	4.81063e-05	0.63743	0.324	0.021	0.868559
creb5b	4.87218e-05	-0.387023	0.065	0.312	0.879673
nr2f1b	4.89134e-05	-0.489385	0.046	0.271	0.883131
apcdd1l	5.14167e-05	0.546282	0.315	0.021	0.928329
ppap2d	5.40662e-05	-0.33985	0.028	0.229	0.976166
npr1a	5.41576e-05	0.64565	0.343	0.042	0.977816
chl1a	5.87517e-05	1.41894	0.667	0.458	1
greb1l	6.05343e-05	0.785822	0.926	0.833	1
lrig1	6.20631e-05	-0.944212	0.787	0.854	1
lmo3	6.25031e-05	0.902644	0.472	0.125	1
ralgps1	6.27933e-05	0.564264	0.38	0.062	1
lrp5	6.34135e-05	-0.657719	0.667	0.833	1
usp4	6.56812e-05	0.550921	0.444	0.125	1
adgrl2a	6.83199e-05	-0.615065	0.694	0.875	1
lbx1b	6.9126e-05	-0.280483	0.028	0.229	1
map7d1a	7.57641e-05	-0.633657	0.815	0.896	1
irx1b	7.89433e-05	-0.459432	0.12	0.396	1
rfx4	8.41216e-05	-0.482334	0.917	0.958	1
si:ch211-214c7.4	8.91587e-05	-0.426023	0.213	0.521	1
oc90	8.9194e-05	0.540568	0.398	0.083	1
cd99l2	9.72786e-05	-0.522806	0.343	0.667	1
CU639469.1	9.79925e-05	0.679583	0.389	0.083	1
sema5bb	0.000107406	0.549967	0.333	0.042	1
fhod3b	0.000111627	-1.1819	0.472	0.688	1
tgfbr3	0.000113716	-0.566815	0.093	0.333	1
gabra3	0.000116263	-0.295456	0.009	0.167	1
sema3ga	0.000116779	-0.425764	0.148	0.438	1
yap1	0.000128663	0.71843	0.741	0.5	1
antxr1c	0.000128918	0.665956	0.759	0.521	1
tox	0.000131042	-0.541181	0.824	0.958	1
scml2	0.000144348	0.664853	0.593	0.292	1
skap1	0.000152703	0.395274	0.287	0.021	1
cntfr	0.000153385	-0.704614	0.861	0.938	1
gulp1a	0.000159058	-0.528819	0.148	0.417	1
epha3	0.000160227	0.776494	0.25	0	1
dclk2a	0.000160566	-0.688216	0.269	0.542	1
fgfrl1a	0.000161217	-0.2824	0.019	0.188	1
qdpra	0.000161958	-0.2824	0.028	0.208	1
xylt1	0.000161973	0.706269	0.657	0.396	1
dennd5a	0.000171257	-0.47307	0.417	0.75	1
zmiz1a	0.000188219	-0.576349	0.63	0.812	1
rps6ka3b	0.000192692	-0.297681	0	0.125	1
zgc:153935	0.000199521	-0.312665	0.111	0.375	1
nkain4	0.000208211	-0.371065	0.111	0.375	1
brd2a	0.000216346	-0.422691	0.694	0.896	1
nfasca	0.000221056	0.678072	0.426	0.125	1
dip2a	0.000239893	0.499102	0.306	0.042	1
si:dkey-89b17.4	0.000264391	-0.335935	0.139	0.396	1
nbeaa	0.000266768	-0.536868	0.417	0.667	1
mex3b	0.000273955	-0.422691	0.241	0.542	1
pcdh2g28	0.000282478	0.824428	0.537	0.271	1
mcama	0.000284667	0.715211	0.269	0.021	1
hoxd3a	0.000285785	0.60131	0.843	0.667	1
celsr1a	0.000288354	-0.471954	0.426	0.729	1
hoxb9a	0.000299951	0.364054	0.231	0	1
pcdh1b	0.000303318	0.750107	0.324	0.062	1
hoxa9a	0.000306871	0.483517	0.231	0	1
dnmt3aa	0.00032244	0.670035	0.296	0.042	1
slc9a3r1a	0.000326325	-0.36257	0.074	0.292	1
brsk2b	0.000357892	0.633745	0.796	0.5	1
gpr161	0.000364974	-0.353888	0.111	0.354	1
csmd2	0.000393831	-0.450033	0.037	0.208	1
bmpr1ab	0.000416467	0.692196	0.731	0.542	1
sox13	0.000417766	-0.78902	0.731	0.896	1
tsnaxip1	0.000422351	0.374396	0.222	0	1
fgd6	0.000429762	-0.470679	0.259	0.542	1
sall4	0.000436382	0.534336	0.435	0.146	1
zfand6	0.000445577	-0.327026	0.046	0.229	1
si:ch211-137a8.4	0.000446528	-0.462106	0.287	0.562	1
phldb1b	0.000457369	0.599462	0.685	0.479	1
cxxc5a	0.000460055	-0.317151	0.074	0.292	1
mrps36	0.000482902	-0.278631	0.056	0.25	1
irx1a	0.000486934	-0.271208	0.019	0.167	1
mgat4c	0.000486934	-0.271208	0.019	0.167	1
plp1a	0.000507306	-0.599318	0.639	0.854	1
rbx1	0.000519164	-0.291231	0.046	0.229	1
kdm7ab	0.000526474	-0.525153	0.528	0.792	1
magi1b	0.000527538	0.539217	0.75	0.458	1
olfm1a	0.000533253	-0.306246	0.028	0.188	1
pcdh19	0.000535626	-0.563267	0.787	0.958	1
tmem198a	0.000543011	0.649503	0.546	0.292	1
dgkh	0.000548674	-0.382333	0.213	0.5	1
tox2	0.000557326	-0.499233	0.565	0.75	1
si:dkey-42i9.4	0.000558551	-0.29956	0.056	0.25	1
marcksl1b	0.000567983	-0.415037	0.324	0.625	1
nolc1	0.000573913	-0.368151	0.167	0.417	1
CR382300.2	0.000581786	0.343145	0.213	0	1
syne1a	0.000621642	0.528419	0.343	0.083	1
tinagl1	0.000625622	0.539026	0.333	0.083	1
znrf3	0.00062661	-0.581431	0.852	0.938	1
fam102aa	0.000634768	0.650666	0.481	0.208	1
zgc:110158	0.000635118	0.576548	0.824	0.708	1
zeb2b	0.000648896	-0.608498	0.296	0.542	1
phip	0.000655107	0.652537	0.722	0.458	1
asap2a	0.000667564	-0.468687	0.593	0.771	1
rnd3a	0.000681058	-0.482393	0.306	0.562	1
gria3a	0.000695301	-0.273018	0	0.104	1
znf827	0.000700742	0.481311	0.667	0.354	1
adgrl3.1	0.000704451	-0.584963	0.463	0.688	1
fam117bb	0.000708784	-0.453718	0.065	0.25	1
tnfrsf19	0.000730534	0.692571	0.509	0.229	1
mdkb	0.000738906	-0.488101	0.269	0.521	1
map2	0.000769524	0.920107	0.481	0.25	1
fstl1b	0.000783956	-0.540444	0.454	0.688	1
macf1a	0.00078656	0.51245	0.981	0.958	1
si:ch211-126j24.1	0.000789234	-0.382333	0.241	0.5	1
prex2	0.000800011	0.654791	0.417	0.146	1
si:dkey-178e17.3	0.00080207	0.395274	0.241	0.021	1
fhdc2	0.000804624	0.374396	0.204	0	1
ptprnb	0.000806959	-0.533091	0.574	0.792	1
grb10a	0.00080705	0.60921	0.833	0.646	1
prmt3	0.000815496	-0.4441	0.194	0.417	1
med8	0.000839001	-0.29956	0.074	0.271	1
ptmab	0.000869243	-0.446548	0.741	0.938	1
wnk1b	0.000906549	-0.686842	0.12	0.333	1
crybg1a	0.000907746	-0.324435	0.065	0.25	1
pxdn	0.000913317	0.592278	0.296	0.062	1
ypel1	0.000935645	-0.252387	0.083	0.292	1
dusp1	0.000946849	-0.345955	0.167	0.417	1
itgb4	0.000972296	0.415037	0.306	0.062	1
rhoj	0.000977752	0.395672	0.269	0.042	1
myh11b	0.000983991	-0.278631	0.065	0.25	1
rimkla	0.00102189	-0.393597	0.315	0.583	1
nectin3b	0.00105296	0.69821	0.667	0.438	1
foxp1b	0.00107696	0.695471	0.667	0.458	1
hoxb5a	0.00109865	0.353637	0.194	0	1
ppfia3	0.00110131	0.49149	0.231	0.021	1
sp8a	0.00110837	0.384664	0.194	0	1
mecom	0.00111084	0.434937	0.194	0	1
etv4	0.00112609	0.365112	0.231	0.021	1
fam13a	0.00114033	-0.268703	0.12	0.354	1
MYO1D	0.0011501	-0.417853	0.148	0.375	1
si:ch211-212k18.5	0.00116252	-0.491853	0.407	0.604	1
xpr1b	0.00116967	-0.326327	0.157	0.396	1
RIMBP2	0.00121319	0.876942	0.315	0.083	1
nhsl1b	0.00121321	0.510673	0.815	0.667	1
cadm3	0.0012375	0.742612	0.528	0.292	1
lamb2	0.00125555	-0.324435	0.056	0.229	1
si:ch211-51a6.2	0.00126026	-0.632659	0.102	0.292	1
CABZ01053976.1	0.00126173	-0.264562	0.065	0.25	1
agap3	0.00126525	0.767791	0.546	0.312	1
tiparp	0.0012683	0.524449	0.37	0.125	1
plxna2	0.00129348	0.63743	0.389	0.146	1
sh3pxd2aa	0.00130069	-0.406625	0.13	0.354	1
ephb4a	0.00130918	-0.438742	0.611	0.812	1
snx9b	0.00131888	-0.253757	0.065	0.25	1
msi1	0.00132228	-0.442691	0.796	0.896	1
plekhg4	0.00132354	0.415037	0.352	0.104	1
rybpb	0.00135199	0.385891	0.259	0.042	1
sp5a	0.00138482	-0.314873	0.093	0.292	1
sox6	0.00141246	0.696058	0.444	0.188	1
pax3b	0.00144441	-0.312665	0.102	0.312	1
mapk12b	0.00150245	-0.324096	0.194	0.438	1
ackr3b	0.00150923	-0.387156	0.278	0.542	1
adgrd2	0.00151471	0.434937	0.185	0	1
gdf6b	0.00151723	0.434937	0.185	0	1
sox4a	0.00151792	-0.29956	0.056	0.229	1
lamb1a	0.00156387	0.40519	0.222	0.021	1
nppc	0.00157725	-0.342762	0.019	0.146	1
ncam1a	0.00163653	-0.457441	0.944	0.958	1
palm1b	0.00165606	-0.49963	0.241	0.479	1
draxin	0.00165649	0.733113	0.25	0.042	1
sall1a	0.00173824	0.367103	0.259	0.042	1
lgr4	0.00174008	0.47891	0.676	0.458	1
hmgb3a	0.00178304	-0.349474	0.352	0.646	1
zeb2a	0.00179118	-0.401251	0.852	0.958	1
CR356242.1	0.00179645	-0.251062	0.083	0.271	1
cnksr3	0.0018517	-0.441227	0.361	0.604	1
pspc1	0.00189018	-0.308372	0.676	0.896	1
adam19a	0.00200219	0.396422	0.306	0.083	1
si:dkey-25g12.4	0.00207419	0.548893	0.176	0	1
dennd6aa	0.00212512	-0.446443	0.241	0.458	1
zgc:110796	0.00214633	-0.381429	0.287	0.542	1
nrp1a	0.00214722	0.782769	0.444	0.229	1
tspan17	0.00216271	0.482828	0.769	0.521	1
abr	0.00217682	0.32389	0.213	0.021	1
DST	0.0021934	-0.398744	0.157	0.375	1
midn	0.00226915	-0.412126	0.444	0.688	1
cygb1	0.00227123	0.367103	0.25	0.042	1
sox21a	0.00231025	-0.263034	0.083	0.271	1
dennd5b	0.00238282	-0.777971	0.657	0.708	1
tlcd3a	0.00238542	-0.633424	0.333	0.542	1
tet3	0.00242972	-0.455236	0.843	0.896	1
igf2bp1	0.00249769	-0.450033	0.972	1	1
stard13b	0.00249788	0.665581	0.38	0.146	1
dnm2a	0.0025046	-0.420733	0.287	0.521	1
tlcd4a	0.00257807	-0.368471	0.12	0.312	1
zeb1b	0.00260729	0.584635	0.889	0.833	1
wnt3a	0.00261119	-0.372912	0.111	0.312	1
myt1a	0.00267026	0.747613	0.213	0.021	1
sf3b2	0.00269398	-0.369534	0.352	0.562	1
uck2a	0.00270638	-0.297475	0.074	0.25	1
adamts9	0.00278833	0.321928	0.167	0	1
her12	0.0027906	0.494109	0.509	0.25	1
phldb1a	0.00280741	0.404984	0.167	0	1
angptl2b	0.00287307	0.511545	0.296	0.083	1
camsap1b	0.00293921	-0.302563	0.222	0.458	1
tmem106ba	0.00304419	-0.26614	0.065	0.229	1
cib2	0.00308711	-0.301715	0.056	0.208	1
magi2a	0.0031257	-0.754888	0.444	0.604	1
cpeb4b	0.00313658	-0.419903	0.269	0.5	1
vwa7	0.00315126	-0.300712	0.194	0.417	1
rnf7	0.00322783	-0.295456	0.12	0.312	1
lrrfip2	0.0032644	-0.393821	0.222	0.438	1
pax6a	0.00329395	-0.644202	0.287	0.5	1
bicc2	0.00334371	0.307397	0.241	0.042	1
ppp1r13ba	0.00337812	0.443607	0.231	0.042	1
ranbp9	0.00339072	-0.264562	0.065	0.229	1
stm	0.00343868	0.822843	0.231	0.042	1
rpn1	0.00351179	-0.354765	0.213	0.438	1
fscn1a	0.00354677	-0.252387	0.065	0.229	1
plxna3	0.00357192	0.46684	0.889	0.812	1
si:ch211-210g13.5	0.00361508	-0.395806	0.083	0.25	1
sos2	0.00365484	0.30516	0.204	0.021	1
fhdc1	0.00365827	0.590887	0.583	0.354	1
col7a1l	0.00372333	0.988847	0.676	0.562	1
cdh23.1	0.00376397	-0.2935	0.12	0.312	1
her6	0.00378103	-0.365181	0.185	0.396	1
mast2	0.00381236	-0.430742	0.565	0.729	1
celf1	0.00383206	-0.313935	0.426	0.667	1
epha2b	0.00384617	-0.343461	0.148	0.354	1
spred2b	0.00384889	0.529073	0.62	0.458	1
aff4	0.00386724	-0.357785	0.259	0.479	1
tiam1a	0.00388762	-0.366322	0.417	0.688	1
gna13b	0.00396384	-0.315355	0.148	0.354	1
stx1b	0.00400322	0.344648	0.194	0.021	1
abca2	0.00404736	-0.331676	0.056	0.208	1
psip1a	0.00404841	-0.480265	0.296	0.5	1
mn1b	0.00407692	-0.256637	0.046	0.188	1
arrb1	0.00407944	-0.33985	0.037	0.167	1
socs5a	0.00409255	-0.310788	0.324	0.562	1
fras1	0.00415438	0.405935	0.269	0.062	1
bcar3	0.00417135	0.55651	0.333	0.125	1
sec63	0.00427554	-0.327466	0.287	0.521	1
srgap1a	0.00435981	-0.321186	0.75	0.917	1
plpp3	0.00437229	0.584963	0.574	0.396	1
znf536	0.00449809	0.395672	0.194	0.021	1
si:zfos-2326c3.2	0.00450014	-0.349249	0.204	0.417	1
inavaa	0.00456237	-0.498806	0.324	0.542	1
u2surp	0.00464397	-0.378242	0.556	0.771	1
arrdc2	0.00466282	-0.251062	0.093	0.271	1
atp1b3a	0.00468457	-0.493927	0.222	0.417	1
mindy1	0.00468561	-0.417853	0.167	0.354	1
trps1	0.00478777	-0.431553	0.787	0.854	1
coro1ca	0.00483326	-0.475815	0.519	0.688	1
neo1a	0.00487961	-0.41457	0.944	0.979	1
syne1b	0.00514793	0.353637	0.148	0	1
dhrs3b	0.00514946	0.353637	0.148	0	1
myo3b	0.00529899	-0.295456	0.019	0.125	1
adam22	0.00544155	0.354917	0.185	0.021	1
si:ch73-265d7.2	0.00552781	0.302828	0.185	0.021	1
erfl3	0.00554071	0.39486	0.546	0.292	1
atxn7l2a	0.00566587	-0.332655	0.194	0.396	1
ece2b	0.00566891	0.475579	0.5	0.292	1
e2f1	0.00572395	-0.342392	0.13	0.312	1
dck	0.00575436	0.40576	0.222	0.042	1
slc6a9	0.00580809	-0.52459	0.315	0.542	1
rbm24a	0.0058173	-0.36257	0.019	0.125	1
lzts2a	0.00586641	-0.405413	0.222	0.417	1
sorbs2b	0.005996	-0.516576	0.269	0.479	1
TTC28	0.006026	0.561258	0.213	0.042	1
plekha5	0.00607132	0.488286	0.472	0.271	1
sesn3	0.00613092	-0.343954	0.028	0.146	1
nsa2	0.00619514	-0.30965	0.074	0.229	1
serbp1b	0.00621302	-0.297304	0.176	0.375	1
wwtr1	0.00625756	-0.335511	0.25	0.458	1
ZNF335	0.00628794	0.29616	0.37	0.146	1
sumo2b	0.00647619	-0.304467	0.176	0.375	1
clpxa	0.00648198	0.31946	0.25	0.062	1
gli2b	0.00680508	-0.455546	0.352	0.542	1
slc30a7	0.00686603	0.350082	0.296	0.104	1
ppargc1b	0.00690978	-0.348522	0.148	0.333	1
prdm13	0.00692914	0.26748	0.139	0	1
LO018340.1	0.00719525	0.518131	0.398	0.188	1
metrn	0.00719561	-0.504589	0.509	0.688	1
fynb	0.00724135	-0.319501	0.093	0.25	1
vta1	0.0073007	-0.30117	0.296	0.521	1
zeb1a	0.00732136	-0.315355	0.185	0.375	1
cass4	0.00737255	0.334306	0.176	0.021	1
madd	0.00755413	0.503847	0.472	0.292	1
acss1	0.00756897	-0.324096	0.148	0.333	1
bcorl1	0.00796943	-0.257388	0.148	0.333	1
eif4g2a	0.00803895	-0.388565	0.361	0.562	1
dnajc21	0.00810186	-0.256082	0.148	0.333	1
psme4b	0.00814722	-0.371183	0.37	0.562	1
ajuba	0.00819415	-0.27684	0.148	0.333	1
slit3	0.00824511	-0.654004	0.157	0.333	1
sema3gb	0.00825084	0.415037	0.361	0.146	1
ripor2	0.00828024	0.532394	0.38	0.188	1
pou2f2a.1	0.00839754	0.366128	0.176	0.021	1
fkbp9	0.00839838	0.282064	0.296	0.104	1
tbl1xr1a	0.00843382	-0.407789	0.898	0.917	1
yeats2	0.00854354	-0.253448	0.259	0.479	1
saal1	0.00875582	-0.255172	0.056	0.188	1
knop1	0.00876125	-0.396517	0.259	0.458	1
gli1	0.00882472	0.526069	0.556	0.333	1
thsd7ba	0.00894526	-0.640672	0.12	0.271	1
maml3	0.00916674	0.437758	0.75	0.646	1
nrp2b	0.00918778	0.609685	0.389	0.229	1
nlk2	0.00925424	0.29956	0.241	0.062	1
hmcn2.1	0.00927136	0.357322	0.231	0.062	1
tusc3	0.00930288	-0.391281	0.519	0.688	1
nrp1b	0.0093491	0.300395	0.13	0	1
kaznb	0.0093936	0.450227	0.731	0.542	1
syne2b	0.00946884	0.459825	0.509	0.312	1
cep170aa	0.00958456	-0.278449	0.157	0.333	1
mtmr11	0.00962022	0.391579	0.454	0.25	1
ppp1cab	0.00974959	-0.331982	0.231	0.438	1
parga	0.0101642	-0.328623	0.157	0.333	1
adgrv1	0.0101817	-0.348262	0.833	0.917	1
arvcfb	0.0102962	0.411362	0.815	0.646	1
cgnl1	0.0103073	0.484221	0.639	0.5	1
ythdf2	0.0104147	-0.334154	0.241	0.438	1
daam1b	0.0105104	-0.435819	0.333	0.521	1
reep3b	0.0105108	-0.293914	0.352	0.542	1
col5a1	0.0105773	0.608719	0.361	0.167	1
pdcd10a	0.0106181	-0.2935	0.111	0.271	1
rca2.1	0.0106573	-0.260123	0.12	0.292	1
necab2	0.0106835	0.473043	0.435	0.25	1
otud5a	0.0107985	-0.303781	0.259	0.458	1
zdhhc8b	0.011002	0.39267	0.463	0.25	1
FRMD1	0.0110492	0.301827	0.241	0.062	1
wasla	0.0111652	-0.386736	0.269	0.458	1
notch1a	0.0117651	0.3484	0.926	0.854	1
eef2b	0.0121523	-0.375509	0.824	0.958	1
acvr2bb	0.012159	-0.419154	0.417	0.604	1
sema4bb	0.0121864	-0.36257	0.278	0.458	1
atp2b1a	0.0122226	0.270648	0.259	0.083	1
plxnb3	0.0122605	-0.372912	0.204	0.375	1
col5a3a	0.0122732	0.335966	0.194	0.042	1
mtss1	0.0122914	-0.370519	0.426	0.604	1
CABZ01058261.1	0.0123966	-0.399407	0.269	0.458	1
pcdh1g32	0.0124634	0.284251	0.194	0.042	1
thbs3b	0.012562	0.26748	0.12	0	1
neurod4	0.0125635	0.289507	0.12	0	1
nup50	0.0126503	0.300966	0.343	0.146	1
nrip1b	0.0127135	0.376818	0.222	0.062	1
fut8a	0.0128227	-0.390191	0.444	0.667	1
tex10	0.0129039	-0.272287	0.194	0.375	1
slc29a1a	0.0133004	-0.318024	0.25	0.438	1
lpl	0.0133397	-0.302563	0.194	0.375	1
irs1	0.0134566	-0.406365	0.213	0.375	1
zbtb16b	0.0134599	-0.318698	0.917	0.979	1
plcb3	0.0135868	0.276591	0.222	0.062	1
plekhh1	0.0135985	0.466339	0.898	0.75	1
iqgap3	0.0137026	-0.263034	0.176	0.354	1
eef2a.1	0.0137079	-0.389491	0.269	0.458	1
fat3a	0.0140776	-0.413482	0.787	0.833	1
si:ch73-386h18.1	0.0141067	-0.382022	0.546	0.729	1
itga9	0.0142846	0.266174	0.194	0.042	1
man1a2	0.0143034	-0.383329	0.491	0.708	1
smc5	0.0143641	0.287282	0.37	0.167	1
hnrpkl	0.0147937	0.434146	0.574	0.417	1
ctnnd2b	0.0149532	0.486773	0.63	0.5	1
u2af1	0.0149785	-0.325796	0.315	0.5	1
nlgn3a	0.0151201	-0.317029	0.204	0.396	1
gas1a	0.0152626	-0.336744	0.269	0.458	1
tuba1a	0.0153252	0.309544	0.222	0.062	1
sptan1	0.0153388	-0.273018	0.528	0.729	1
her3	0.0153818	-0.337035	0.028	0.125	1
atp2a2b	0.0154001	-0.343954	0.444	0.646	1
dachb	0.0154491	0.27486	0.259	0.083	1
LO018148.1	0.01547	-0.394485	0.472	0.625	1
arhgef10	0.0155071	0.479889	0.343	0.167	1
tet2	0.0156172	-0.347712	0.583	0.771	1
nop56	0.0158447	-0.303192	0.741	0.812	1
tcf12	0.0158548	-0.295456	0.315	0.542	1
rpl22l1	0.0159105	-0.311397	0.324	0.542	1
chd2	0.0163211	-0.439246	0.611	0.729	1
foxn2b	0.0163589	-0.351165	0.157	0.312	1
megf6b	0.0164498	0.34609	0.185	0.042	1
dla	0.0165704	0.544918	0.583	0.375	1
ldb1b	0.0166041	0.392317	0.463	0.292	1
SLC39A11	0.0169599	0.252308	0.185	0.042	1
sptbn2	0.01729	-0.288569	0.241	0.417	1
bcl2a	0.0173701	-0.343461	0.176	0.333	1
setbp1	0.0174685	0.390033	0.713	0.5	1
rbm14a	0.017632	-0.253583	0.194	0.375	1
gpc4	0.0177016	0.293824	0.657	0.479	1
frmpd1b	0.0179356	0.282064	0.269	0.104	1
hyal2b	0.0181113	0.396054	0.213	0.062	1
fabp3	0.0181487	-0.429792	0.278	0.438	1
mfhas1	0.0182171	0.279382	0.241	0.083	1
ncoa3	0.0184449	0.42605	0.639	0.396	1
man2a1	0.0191654	-0.380345	0.093	0.229	1
LO018154.1	0.0192099	-0.29956	0.083	0.208	1
ptprua	0.0195339	-0.264562	0.065	0.188	1
il17rd	0.0196834	0.415037	0.352	0.167	1
ADAMTS7	0.0198115	-0.291916	0.204	0.375	1
arfgef1	0.0199875	-0.375786	0.343	0.521	1
asns	0.0200451	-0.252387	0.093	0.229	1
efcc1	0.0201816	0.481228	0.509	0.333	1
rgmb	0.0202083	-0.258734	0.12	0.271	1
nos1apa.1	0.0203637	-0.397877	0.787	0.875	1
grb2a	0.0206755	-0.253448	0.269	0.458	1
slc1a3a	0.0207353	0.553865	0.398	0.229	1
mcu	0.0207525	-0.291916	0.185	0.354	1
zgc:113149	0.0208464	-0.278449	0.157	0.312	1
hmga2	0.0209274	0.473931	0.324	0.167	1
CR626874.1	0.0209525	0.263034	0.148	0.021	1
sb:cb81	0.021201	0.487683	0.519	0.396	1
mybbp1a	0.021353	-0.408712	0.481	0.625	1
mdka	0.0216611	0.488101	0.852	0.667	1
wdr62	0.0217592	-0.315776	0.204	0.375	1
ptch1	0.0217725	0.377924	0.694	0.562	1
arfip1	0.0219602	0.252308	0.176	0.042	1
cercam	0.022182	-0.405303	0.352	0.521	1
wsb1	0.0222031	-0.340911	0.296	0.479	1
FO704772.3	0.0223053	-0.254537	0.296	0.479	1
pvrl2l	0.0223187	0.427572	0.889	0.833	1
alcamb	0.0225171	0.454107	0.62	0.5	1
lypd6b	0.0225597	0.278535	0.102	0	1
si:dkey-261h17.1	0.0226194	0.353637	0.102	0	1
hiat1a	0.0228876	-0.263034	0.185	0.354	1
flrt3	0.0229776	-0.328623	0.139	0.292	1
smarcad1a	0.0231164	-0.299208	0.185	0.333	1
hmgn2	0.0236813	-0.347271	0.62	0.771	1
rb1	0.0243895	0.381249	0.491	0.312	1
BX901962.4	0.0245104	-0.263034	0.083	0.208	1
sf1	0.0246991	-0.284096	0.361	0.542	1
elmo3	0.0248689	0.311944	0.333	0.167	1
nap1l4b	0.0248999	-0.35435	0.185	0.333	1
khdrbs1a	0.0252355	-0.252738	0.88	0.938	1
rnf165b	0.0254196	-0.297475	0.102	0.229	1
cdh2	0.025605	-0.324133	0.926	0.958	1
metap1	0.0257466	-0.280628	0.324	0.5	1
med1	0.0258998	-0.258859	0.398	0.583	1
kpnb1	0.0260404	0.320822	0.352	0.188	1
casz1	0.0261633	-0.415835	0.046	0.146	1
sfrp1a	0.0263286	0.284251	0.139	0.021	1
plxnb1a	0.0268104	0.291979	0.231	0.083	1
flot2a	0.0270092	-0.29716	0.259	0.417	1
kpnb3	0.0270913	-0.314001	0.509	0.708	1
llgl1	0.0270953	-0.436945	0.602	0.729	1
plxna1a	0.0274715	-0.391178	0.741	0.792	1
micu1	0.027535	-0.329866	0.259	0.417	1
ndnf	0.0276633	0.315502	0.333	0.167	1
smad6b	0.0276892	-0.336283	0.389	0.562	1
nat8l	0.0281137	-0.394048	0.602	0.708	1
tra2b	0.028135	-0.264252	0.324	0.5	1
camkmt	0.0282296	0.284641	0.278	0.125	1
hpca	0.0286632	0.348542	0.481	0.292	1
tmem131l	0.0288953	-0.392317	0.398	0.562	1
mpp6b	0.0289192	-0.257388	0.13	0.271	1
myo9aa	0.0295538	-0.382146	0.417	0.583	1
adam10a	0.0299061	0.301827	0.25	0.104	1
wdfy3	0.0301084	-0.266787	0.231	0.396	1
ncor2	0.0302338	-0.343257	0.824	0.875	1
ext1b	0.0305476	0.370643	0.583	0.438	1
gnao1a	0.0307323	0.812588	0.546	0.438	1
znf1015	0.0308185	-0.257388	0.167	0.312	1
kalrna	0.0308725	0.27208	0.25	0.104	1
sema6dl	0.030926	-0.346803	0.333	0.479	1
pcf11	0.0315925	-0.32347	0.519	0.625	1
btbd9	0.0317205	-0.287282	0.093	0.208	1
si:dkey-34d22.1	0.0320508	0.292181	0.13	0.021	1
cacna1ba	0.0323389	0.281454	0.13	0.021	1
auts2b	0.0323598	-0.303676	0.333	0.521	1
usp45	0.0327162	-0.260123	0.12	0.25	1
zgc:154058	0.0327754	0.343602	0.481	0.333	1
si:ch211-261n11.5	0.0328929	-0.257388	0.139	0.271	1
rassf2a	0.0329503	-0.30117	0.296	0.5	1
pgs1	0.0330637	0.289507	0.38	0.208	1
chico	0.0338856	0.291806	0.306	0.146	1
uba1	0.034062	-0.254981	0.667	0.833	1
ncalda	0.0345094	-0.316927	0.676	0.75	1
rbm39a	0.0350256	-0.263968	0.481	0.688	1
crkl	0.035266	-0.260123	0.139	0.271	1
si:ch211-13k12.2	0.0356845	0.287845	0.528	0.333	1
eif3s10	0.0357127	-0.278178	0.759	0.812	1
nucks1b	0.0357529	0.315502	0.519	0.354	1
utrn	0.035865	-0.264252	0.306	0.458	1
ash1l	0.0363466	0.401617	0.491	0.354	1
cables2a	0.0366758	-0.267622	0.269	0.438	1
stox2b	0.0368063	-0.369534	0.343	0.458	1
oxct1a	0.036818	-0.303192	0.306	0.458	1
odc1	0.037046	0.353637	0.491	0.354	1
ehbp1	0.0370714	0.428213	0.731	0.667	1
sipa1l2	0.0377794	-0.282135	0.657	0.812	1
kif13bb	0.0381419	0.252308	0.157	0.042	1
ccnd2a	0.0381701	-0.254537	0.25	0.417	1
si:ch211-266o15.1	0.0384866	-0.379563	0.565	0.646	1
mt-nd4	0.0392125	0.373697	0.315	0.167	1
focad	0.0398639	-0.347568	0.269	0.417	1
arid5b	0.0398848	-0.321928	0.194	0.333	1
CU856539.2	0.0399449	0.263034	0.157	0.042	1
esrrga	0.0399459	0.405387	0.157	0.042	1
EPB41L2	0.0400561	0.262186	0.398	0.229	1
hapln1a	0.0402618	0.406104	0.241	0.104	1
cert1b	0.0405197	-0.270854	0.231	0.375	1
klhl3	0.0408242	0.255682	0.185	0.062	1
gtpbp4	0.0409389	-0.264252	0.296	0.438	1
uqcrc2b	0.040951	0.258169	0.25	0.104	1
kirrel1a	0.0409601	-0.311944	0.611	0.792	1
slka	0.0409645	-0.266433	0.324	0.479	1
ttyh2	0.0410726	0.409435	0.62	0.479	1
pola2	0.0412655	0.258918	0.213	0.083	1
rnd2	0.0417606	-0.283582	0.111	0.229	1
rplp0	0.0418155	-0.273194	0.75	0.833	1
CT027815.1	0.0418487	-0.285402	0.407	0.542	1
zdhhc14	0.0422899	0.264703	0.435	0.25	1
chn1	0.0425269	-0.304575	0.435	0.583	1
apex1	0.042591	-0.27343	0.111	0.229	1
phf2	0.0430797	0.26239	0.593	0.375	1
igdcc3	0.0431919	0.270648	0.12	0.021	1
lin28b	0.0434294	-0.349631	0.472	0.583	1
phf21aa	0.0436076	0.404545	0.667	0.521	1
sulf2a	0.0438252	0.556845	0.361	0.208	1
tp53bp1	0.0441235	0.342281	0.343	0.188	1
rgmd	0.0441841	0.254101	0.361	0.208	1
ewsr1a	0.0443185	-0.295456	0.648	0.75	1
UNC13B	0.044458	0.251902	0.213	0.083	1
dcbld1	0.0448607	-0.298249	0.38	0.542	1
lrrn1	0.045177	-0.26069	0.306	0.458	1
rrm2.1	0.0457383	0.406794	0.694	0.562	1
svild	0.0464596	-0.320168	0.361	0.5	1
fam193a	0.0466834	0.25689	0.37	0.208	1
pde3b	0.0469008	-0.295456	0.38	0.521	1
col11a1b	0.0472745	-0.274767	0.361	0.521	1
pdzd2	0.0472942	0.280327	0.556	0.375	1
ubr3	0.0473545	-0.293797	0.25	0.396	1
axin2	0.0474967	-0.271805	0.324	0.458	1
rapgefl1	0.0477684	-0.33985	0.028	0.104	1
csk	0.0480164	0.273018	0.37	0.208	1
tnfsf10l	0.0482352	0.309544	0.204	0.083	1
tctn2	0.0488386	0.258169	0.259	0.125	1
ctbp2a	0.0490927	0.331682	0.63	0.438	1
ncoa2	0.0498573	-0.320485	0.87	0.917	1
ttyh3a	0.0503018	0.297854	0.667	0.5	1
mt-atp6	0.0509163	0.304006	0.583	0.438	1
urb2	0.051054	-0.270854	0.222	0.354	1
pknox2	0.0514519	-0.348522	0.148	0.271	1
pik3c2b	0.0518426	0.273483	0.713	0.562	1
zgc:153405	0.0519204	0.251902	0.231	0.104	1
wu:fj59g11	0.0520983	-0.275418	0.231	0.375	1
phgdh	0.0521745	0.257496	0.315	0.167	1
ift46	0.0524767	-0.289224	0.056	0.146	1
thrab	0.0531625	0.321463	0.454	0.312	1
strbp	0.0533837	-0.288978	0.454	0.625	1
wnt5b	0.0534626	0.457348	0.259	0.125	1
sox5	0.0537901	0.363899	0.398	0.25	1
sept3	0.054048	-0.252387	0.083	0.188	1
zc3h14	0.0545228	-0.298658	0.296	0.438	1
yy1a	0.0547351	-0.334154	0.213	0.375	1
ccdc102a	0.0553613	0.50291	0.435	0.312	1
chd6	0.0556128	0.272297	0.648	0.5	1
ccdc85ca	0.0558005	0.312857	0.731	0.521	1
srgap2	0.0563902	-0.273658	0.833	0.917	1
kdrl	0.0568653	0.251902	0.204	0.083	1
mcm5	0.0572331	0.321928	0.5	0.333	1
atrnl1a	0.0574787	-0.255172	0.056	0.146	1
hspa12a	0.0575861	0.292181	0.111	0.021	1
eif4h	0.0578331	-0.366617	0.444	0.542	1
rpl24	0.0579504	0.262302	0.5	0.354	1
ndst2b	0.0580787	-0.259192	0.213	0.354	1
gfra1b	0.0580977	0.313397	0.111	0.021	1
vps52	0.0581978	-0.251225	0.25	0.375	1
auts2a	0.0583951	-0.485021	0.676	0.688	1
zc3h3	0.0592399	0.355798	0.306	0.167	1
rps15	0.0599741	-0.311479	0.509	0.604	1
ahcyl2b	0.0600893	-0.26884	0.352	0.479	1
usp47	0.0601194	-0.266433	0.324	0.479	1
epha2a	0.0601262	-0.36068	0.361	0.5	1
znf704	0.0602766	0.333966	0.333	0.188	1
prkcbb	0.0604226	-0.257981	0.213	0.354	1
scube2	0.0629965	-0.2824	0.537	0.667	1
brd7	0.0633774	0.287282	0.306	0.167	1
elavl1a	0.0636965	0.32484	0.62	0.5	1
si:ch211-194k22.8	0.0637131	-0.275418	0.287	0.417	1
afdna	0.0640116	0.344154	0.861	0.792	1
efnb2b	0.0642936	0.338416	0.315	0.188	1
ripor1	0.0643189	-0.309531	0.454	0.583	1
fbxo16	0.0644285	0.283441	0.398	0.25	1
nuak1b	0.0650401	0.308122	0.25	0.125	1
rif1	0.0656688	0.318575	0.417	0.292	1
kif2c	0.0663809	-0.272685	0.25	0.375	1
cyth1a.1	0.0667446	-0.254814	0.491	0.625	1
ptbp1b	0.0682591	-0.296414	0.62	0.771	1
rnd1b	0.068677	-0.286249	0.204	0.312	1
ssr3	0.068827	0.275875	0.333	0.208	1
dag1	0.0688623	0.335639	0.917	0.938	1
sppl3	0.0692148	-0.310406	0.491	0.562	1
si:dkey-35m8.1	0.0711314	0.382976	0.565	0.438	1
meis2a	0.0719461	0.302828	0.63	0.479	1
rnf165a	0.0726438	-0.290779	0.574	0.75	1
trip12	0.0732877	0.254215	0.583	0.458	1
pik3r2	0.0739953	0.454032	0.5	0.396	1
si:ch211-285f17.1	0.0740523	0.342281	0.324	0.188	1
eya3	0.0742256	0.280108	0.287	0.167	1
vti1a	0.0745681	-0.375928	0.593	0.667	1
tnikb	0.0747677	-0.315776	0.611	0.708	1
appb	0.0748894	0.253286	0.398	0.25	1
mpp3a	0.0770803	0.291806	0.269	0.146	1
msh3	0.0772104	0.265012	0.241	0.125	1
cdc45	0.0782895	0.274377	0.324	0.188	1
eef1db	0.0786772	-0.26414	0.38	0.5	1
fam49a	0.0810377	0.257496	0.315	0.188	1
tnksb	0.0818854	0.283042	0.352	0.229	1
si:ch211-286o17.1	0.0825297	-0.364363	0.435	0.562	1
ddr1	0.0832064	-0.266527	0.796	0.875	1
nop53	0.0836017	-0.263034	0.352	0.479	1
nkain2	0.0838122	0.499926	0.37	0.25	1
syncripl	0.0853784	-0.314315	0.333	0.438	1
FRMD5	0.0865005	-0.284789	0.37	0.5	1
chrd	0.0869426	0.396422	0.185	0.083	1
cad	0.0887312	-0.256908	0.352	0.5	1
hk1	0.0896759	-0.261847	0.287	0.417	1
enox1	0.0898571	-0.257981	0.213	0.333	1
dolpp1	0.0906665	-0.284568	0.194	0.312	1
e2f8	0.0909533	0.348948	0.352	0.229	1
arid3c	0.0923402	0.483344	0.231	0.125	1
fbrsl1	0.0931318	0.352843	0.509	0.396	1
tmcc3	0.0937755	-0.299208	0.491	0.604	1
si:ch211-67e16.11	0.0946804	0.415037	0.213	0.104	1
zfhx4	0.0947021	-0.286334	0.519	0.646	1
ccnb3	0.094935	-0.27684	0.259	0.375	1
tbc1d22b	0.0950138	0.26566	0.352	0.229	1
rps23	0.0967859	0.318176	0.556	0.438	1
pcif1	0.0988423	0.282587	0.278	0.167	1
si:ch211-272n13.3	0.09973	0.252308	0.537	0.396	1
rnf19a	0.099784	-0.25634	0.333	0.458	1
cdc42bpab	0.103146	-0.257388	0.167	0.271	1
rpl18a	0.104377	-0.259477	0.537	0.625	1
abcb5	0.104549	0.320401	0.361	0.25	1
pbx1a	0.104894	0.291806	0.25	0.146	1
jupa	0.106385	-0.255655	0.269	0.375	1
cspg5a	0.107658	0.303446	0.667	0.604	1
GK3P	0.107986	-0.269921	0.509	0.625	1
sema6e	0.108442	0.276875	0.398	0.25	1
igsf9b	0.108553	-0.343573	0.417	0.521	1
slbp	0.108886	0.269497	0.435	0.333	1
pole	0.109466	0.42891	0.398	0.292	1
prpf19	0.109934	-0.252387	0.296	0.417	1
edc3	0.111148	-0.256802	0.287	0.375	1
tead1a	0.112096	-0.304855	0.611	0.667	1
fndc3ba	0.112491	0.261414	0.833	0.667	1
rps6	0.113881	0.286304	0.611	0.521	1
ipo13	0.115564	-0.260123	0.463	0.583	1
arhgap33	0.116766	0.271673	0.509	0.375	1
abi2b	0.11736	0.270648	0.454	0.333	1
nkain1	0.118126	-0.278449	0.157	0.25	1
eps15l1a	0.118738	0.257246	0.5	0.396	1
sema4ba	0.118817	0.262186	0.315	0.208	1
si:ch211-266k8.4	0.119033	0.265012	0.222	0.125	1
dnah5	0.121435	0.301827	0.176	0.083	1
cdh11	0.124646	0.460841	0.259	0.167	1
ppan	0.124938	-0.310103	0.269	0.375	1
pnisr	0.125206	0.276961	0.574	0.5	1
si:dkey-219c3.2	0.130076	0.354411	0.546	0.458	1
nipa2	0.131072	-0.275107	0.093	0.167	1
rps5	0.131098	-0.286439	0.519	0.625	1
usp36	0.135444	0.291523	0.389	0.292	1
rxraa	0.135682	0.55651	0.194	0.104	1
rpl21	0.138714	-0.277908	0.509	0.583	1
rps6kb1b	0.140615	0.263034	0.472	0.375	1
mrpl39	0.142712	-0.266787	0.231	0.333	1
si:dkey-67c22.2	0.148229	-0.302232	0.444	0.521	1
nrxn3a	0.148626	0.287658	0.324	0.208	1
tead3b	0.149038	0.318822	0.602	0.479	1
id1	0.149684	0.297201	0.676	0.625	1
mast3b	0.150418	-0.265503	0.278	0.375	1
ildr2	0.150763	0.319731	0.5	0.417	1
tnc	0.151737	-0.326651	0.093	0.167	1
kbtbd8	0.153295	-0.292181	0.269	0.354	1
mt-co3	0.153595	0.38529	0.676	0.562	1
zic2b	0.154403	-0.321928	0.204	0.292	1
clasp2	0.154465	0.295739	0.602	0.542	1
notch3	0.155322	0.307484	0.741	0.688	1
tcf7l2	0.155779	-0.259562	0.278	0.375	1
dbn1	0.158334	-0.405141	0.481	0.562	1
tanc1b	0.15961	0.293824	0.583	0.5	1
mrps9	0.161248	0.269497	0.407	0.312	1
gkap1	0.161935	-0.275418	0.287	0.375	1
ints8	0.162399	-0.254814	0.852	0.917	1
ehmt1b	0.16265	0.255381	0.463	0.375	1
ints6l	0.166692	0.273018	0.38	0.292	1
smad2	0.167023	0.312138	0.602	0.521	1
kcnc2	0.171064	-0.254814	0.185	0.271	1
palld	0.171746	-0.281346	0.213	0.292	1
lrp8	0.172579	-0.400705	0.417	0.479	1
trim105	0.172655	-0.250095	0.222	0.312	1
dna2	0.173591	-0.325796	0.324	0.375	1
cdk5rap1	0.174599	-0.27572	0.454	0.521	1
cdh6	0.175199	-0.43644	0.148	0.229	1
jag1a	0.175671	0.380768	0.259	0.167	1
cbfa2t2	0.176013	0.294479	0.491	0.354	1
arid3b	0.17845	0.288181	0.602	0.458	1
her15.1	0.178736	-0.319501	0.565	0.646	1
pcdh17	0.184541	-0.507921	0.12	0.188	1
stk24b	0.18804	-0.267622	0.361	0.438	1
tdrd3	0.193358	0.27178	0.426	0.354	1
sept9a	0.195657	0.252308	0.102	0.042	1
ifrd1	0.197168	-0.258734	0.157	0.229	1
dusp19b	0.203163	0.253018	0.602	0.5	1
nid2a	0.20502	0.268196	0.296	0.208	1
ndst3	0.206563	0.353637	0.463	0.375	1
ralgapa2	0.207831	-0.25634	0.324	0.396	1
ebna1bp2	0.21344	-0.254317	0.343	0.417	1
mta1	0.214764	0.346651	0.704	0.646	1
ccne2	0.215199	0.265844	0.472	0.354	1
trit1	0.217475	-0.281716	0.583	0.625	1
nup210	0.220473	-0.2679	0.435	0.5	1
cadm4	0.221177	-0.27684	0.157	0.229	1
stag1b	0.222844	0.264478	0.472	0.417	1
usp7	0.224745	-0.278738	0.593	0.625	1
arhgap10	0.226102	0.258312	0.398	0.333	1
si:dkey-286j15.1	0.232143	0.252607	0.454	0.396	1
qkia	0.234199	0.28703	0.731	0.75	1
ptpn4a	0.237267	0.309243	0.343	0.271	1
brip1	0.244554	0.281286	0.361	0.292	1
dph1	0.263188	-0.255316	0.333	0.396	1
efna5a	0.270218	0.382173	0.389	0.312	1
sulf1	0.277867	0.528419	0.139	0.083	1
phactr4b	0.279325	-0.273761	0.463	0.542	1
shoc2	0.282155	0.267139	0.352	0.292	1
ebf2	0.328022	0.42891	0.306	0.25	1
cdh7a	0.328565	0.554289	0.454	0.438	1
ptch2	0.337162	0.254215	0.407	0.333	1
gspt1l	0.339996	0.276331	0.509	0.5	1
frmd4ba	0.344089	0.265012	0.5	0.438	1
cemip2	0.346304	-0.261348	0.528	0.542	1
fam171a2a	0.348608	0.310701	0.546	0.562	1
thsd7aa	0.35429	0.337035	0.176	0.125	1
her4.2	0.35433	-0.402098	0.491	0.542	1
zc3h10	0.356533	-0.297304	0.157	0.208	1
daam1a	0.369787	-0.261555	0.102	0.146	1
spag9a	0.427017	0.265772	0.454	0.438	1
ek1	0.459192	0.298224	0.167	0.125	1
chl1b	0.49712	-0.298658	0.509	0.5	1
mt-co2	0.498815	0.355902	0.667	0.688	1
elavl3	0.503168	0.431716	0.417	0.396	1
dld	0.515579	0.277534	0.259	0.229	1
htr2aa	0.51992	-0.269461	0.231	0.25	1
gdf11	0.549942	0.415037	0.176	0.229	1
myo6b	0.609314	-0.251225	0.185	0.229	1
hs3st3b1b	0.62622	0.407504	0.602	0.646	1
BX548028.1	0.65868	-0.275418	0.231	0.25	1
si:ch211-216b21.2	0.755943	0.336428	0.25	0.25	1
gadd45gb.1	0.7909	0.255839	0.176	0.167	1
kif26ab	0.889768	0.559003	0.12	0.125	1

## Sheet: 6. HB16_r6vsCHB
	p_val	avg_log2FC	pct.1	pct.2	p_val_adj
cyp26c1	3.36871e-45	2.96153	0.958	0.027	6.08221e-41
mafba	5.81733e-36	1.44846	0.729	0	1.05032e-31
epha7	1.20246e-26	2.30229	0.979	0.297	2.17103e-22
mpz	1.08591e-20	1.06841	0.667	0.076	1.96061e-16
nhsl1a	2.57367e-19	1.3326	0.646	0.086	4.64676e-15
epha4b	3.67286e-18	1.27253	1	0.908	6.63135e-14
samd10b	7.88511e-18	1.01423	0.417	0.011	1.42366e-13
zgc:158328	5.58422e-17	1.55523	0.75	0.195	1.00823e-12
sema3ga	5.30362e-16	0.698491	0.438	0.027	9.57569e-12
cxcl12a	1.23948e-15	1.06773	0.625	0.108	2.23787e-11
bahcc1b	3.18219e-15	-1.67716	0.438	0.919	5.74545e-11
rxraa	1.52353e-14	-2.0844	0.104	0.746	2.75073e-10
tshz1	1.5855e-14	-1.7242	0.458	0.903	2.86262e-10
dacha	5.07767e-14	-1.69331	0.562	0.919	9.16773e-10
prox2	6.90949e-14	0.577185	0.312	0.005	1.24751e-09
adgrg6	6.84658e-13	0.658617	0.333	0.016	1.23615e-08
hoxc3a	2.77991e-12	-1.4344	0	0.605	5.01913e-08
fgfr3	6.54786e-12	-1.25019	0.604	0.935	1.18222e-07
adgrl3.1	1.00281e-11	0.997243	0.688	0.216	1.81057e-07
spry4	4.98469e-11	0.451654	0.25	0.005	8.99986e-07
nr2f2	2.19627e-10	1.20431	0.729	0.335	3.96537e-06
nck2a	5.11231e-10	1.04905	0.875	0.6	9.23027e-06
emid1	8.67319e-10	0.926335	0.521	0.146	1.56595e-05
chl1a	2.32694e-09	-1.53838	0.458	0.827	4.20129e-05
smoc1	2.52845e-09	0.494292	0.354	0.049	4.56511e-05
kdm5bb	2.81277e-09	0.8661	0.708	0.314	5.07845e-05
zeb2b	3.34579e-09	0.845017	0.542	0.168	6.04083e-05
CT990561.1	6.89238e-09	1.19321	0.625	0.243	0.000124442
zbtb16a	7.14148e-09	0.789901	1	0.995	0.000128939
col15a1b	8.31536e-09	1.0971	0.479	0.135	0.000150134
bmpr1ba	9.01478e-09	0.929868	0.688	0.281	0.000162762
si:dkey-157g16.6	1.99103e-08	0.814391	0.708	0.319	0.00035948
fgfr2	3.64675e-08	0.734304	0.958	0.886	0.00065842
sfxn1	3.73803e-08	0.584781	0.521	0.157	0.000674901
tenm3	4.93663e-08	-1.04952	0.479	0.805	0.000891309
raraa	5.16105e-08	-1.17891	0.354	0.719	0.000931828
sema4c	5.51308e-08	0.768558	0.771	0.395	0.000995386
ncoa3	5.77952e-08	-0.943793	0.396	0.789	0.00104349
tox3	7.92879e-08	0.832162	0.854	0.562	0.00143154
ddr1	1.15406e-07	0.797409	0.875	0.6	0.00208366
ncam1b	1.53659e-07	-1.07879	0.667	0.897	0.00277432
igf2b	1.8026e-07	0.486987	0.312	0.054	0.00325459
prickle2b	1.97668e-07	-1.04309	0.292	0.676	0.0035689
bcl2a	2.9212e-07	0.517026	0.333	0.065	0.00527422
col11a1b	3.26056e-07	0.799143	0.521	0.189	0.00588694
hoxc1a	4.60027e-07	-0.776958	0	0.384	0.00830579
ror1	6.12717e-07	-1.06118	0.292	0.654	0.0110626
srgap1a	7.63e-07	0.667883	0.917	0.724	0.013776
etv5b	9.02599e-07	0.382518	0.312	0.059	0.0162964
galnt18b	9.11247e-07	0.37633	0.229	0.027	0.0164526
sema5bb	1.03655e-06	-0.80322	0.042	0.427	0.0187149
kif21b	1.10242e-06	0.503071	0.458	0.146	0.0199042
dchs1a	1.15986e-06	0.960094	0.312	0.07	0.0209413
olfm1a	1.67841e-06	0.322567	0.188	0.016	0.0303037
dtnba	1.87145e-06	0.797363	0.75	0.481	0.0337891
nppc	1.95796e-06	0.361456	0.146	0.005	0.035351
efnb1	2.33676e-06	0.730856	0.604	0.281	0.0421901
mgat4c	2.40908e-06	0.26682	0.167	0.011	0.043496
si:ch211-214c7.4	2.72845e-06	0.463477	0.521	0.189	0.0492622
rhbdl3	3.01824e-06	-1.02263	0.042	0.405	0.0544943
strbp	3.22634e-06	0.615946	0.625	0.297	0.0582516
bcam	3.72197e-06	-0.893801	0.125	0.514	0.0672002
ephb4a	3.96765e-06	0.597809	0.812	0.551	0.071636
ptprub	4.02052e-06	0.436864	0.354	0.092	0.0725906
rxrgb	4.03426e-06	-0.707023	0	0.335	0.0728386
csmd2	4.60995e-06	0.441425	0.208	0.027	0.0832327
hoxd4a	4.82018e-06	-0.540081	0	0.33	0.0870284
kirrel3l	4.9952e-06	0.846269	0.771	0.432	0.0901883
magi2a	5.48489e-06	1.0336	0.604	0.335	0.0990297
dennd5a	6.51891e-06	0.547468	0.75	0.454	0.117699
wnt11	6.86485e-06	-0.803336	0.354	0.67	0.123945
greb1	7.97109e-06	0.58633	0.896	0.692	0.143918
SLC39A11	9.41801e-06	-0.528666	0.042	0.373	0.170042
sox13	9.66423e-06	0.858346	0.896	0.627	0.174488
bach2b	1.02433e-05	0.607617	0.75	0.432	0.184944
lmf2b	1.16755e-05	0.339089	0.25	0.049	0.210802
cpeb4b	1.22143e-05	0.523208	0.5	0.195	0.22053
tlcd3a	1.29586e-05	0.769291	0.542	0.265	0.233968
plekhh1	1.31535e-05	-0.752514	0.75	0.914	0.237486
hoxd3a	1.36807e-05	0.507307	0.667	0.351	0.247005
tgfbr3	1.69504e-05	0.502007	0.333	0.092	0.306039
tmem108	1.97184e-05	-0.786935	0.188	0.514	0.356016
eif2s1b	2.19102e-05	0.271259	0.271	0.059	0.395589
tmem198a	2.21388e-05	-0.744195	0.292	0.605	0.399716
arhgap39	2.42535e-05	0.284699	0.229	0.043	0.437898
igdcc3	2.76798e-05	-0.643442	0.021	0.319	0.499759
zeb2a	3.23402e-05	0.509288	0.958	0.805	0.583902
rarga	3.28751e-05	0.467067	0.5	0.205	0.59356
si:ch211-269k10.2	3.48891e-05	0.533223	0.583	0.297	0.629922
spsb4a	3.72345e-05	-0.629266	0.354	0.632	0.672269
tns1b	3.77843e-05	-0.544151	0.042	0.341	0.682196
slit3	3.90513e-05	0.886986	0.333	0.108	0.70507
ephb3a	4.13974e-05	0.602465	0.562	0.297	0.74743
serinc5	4.40719e-05	0.533871	0.792	0.551	0.795718
nrp1a	4.40757e-05	-0.703011	0.229	0.546	0.795787
wnt7bb	4.61375e-05	0.318388	0.292	0.076	0.833013
zgc:109889	4.88303e-05	0.405273	0.438	0.162	0.881632
fstl1b	5.26132e-05	0.545321	0.688	0.373	0.949932
iqca1	5.6906e-05	0.326008	0.292	0.076	1
hcn2b	6.72132e-05	0.375884	0.25	0.059	1
pkd1b	6.77553e-05	-0.882851	0.125	0.422	1
ackr3b	7.30406e-05	0.446659	0.542	0.249	1
vta1	7.56789e-05	0.447613	0.521	0.243	1
oat	9.09927e-05	0.43083	0.292	0.086	1
creb5b	9.70999e-05	0.326523	0.312	0.092	1
bicd1a	9.81489e-05	-0.87376	0.25	0.524	1
plekhg7	0.000109301	0.517168	0.562	0.276	1
dennd5b	0.00011096	0.861203	0.708	0.541	1
rnd3a	0.000116038	0.434126	0.562	0.27	1
tusc3	0.000119772	0.523629	0.688	0.432	1
sema5ba	0.000122207	0.567477	0.896	0.719	1
ADAMTS7	0.000132329	0.374513	0.375	0.135	1
prdm13	0.00013284	-0.513013	0	0.249	1
erfl3	0.000139185	-0.494681	0.292	0.632	1
ctnna2	0.00013983	0.705822	0.583	0.297	1
lrig1	0.000140093	0.779082	0.854	0.735	1
foxp1b	0.000150857	-0.734759	0.458	0.681	1
mrps36	0.000160236	0.271259	0.25	0.065	1
fam189a1	0.000174459	0.423578	0.479	0.205	1
lamb2	0.000184849	0.302563	0.229	0.054	1
notch1b	0.000189544	-0.51133	0.792	0.914	1
rfx4	0.000213171	0.44789	0.958	0.881	1
iffo2a	0.000218293	0.266939	0.271	0.076	1
fam49al	0.000218879	-0.638544	0.083	0.346	1
meis3	0.000231464	-0.638544	0.312	0.578	1
abcc8	0.000239886	0.411642	0.354	0.13	1
fgfr4	0.000250379	-0.594519	0.25	0.508	1
slc4a4a	0.000256945	0.293285	0.208	0.049	1
mff	0.000257411	0.555629	0.438	0.211	1
mdkb	0.000261409	0.486987	0.521	0.27	1
rassf8b	0.000328862	-0.4978	0.083	0.341	1
si:ch211-51a6.2	0.000351538	0.549083	0.292	0.097	1
ssh1a	0.000356413	0.259918	0.292	0.092	1
fhod3b	0.000364214	1.0011	0.688	0.514	1
xylt1	0.000436384	-0.800007	0.396	0.605	1
si:ch211-126j24.1	0.00045075	0.38454	0.5	0.249	1
adcy7	0.000470204	-0.363684	0.021	0.249	1
gli2a	0.000477868	0.403445	0.979	0.935	1
sema3gb	0.000619644	-0.544908	0.146	0.427	1
cdh23.1	0.000632296	0.298263	0.312	0.114	1
hibch	0.000671018	0.255104	0.188	0.043	1
zgc:92107	0.000689985	-0.564543	0.312	0.573	1
mcu	0.00070959	0.361456	0.354	0.141	1
crabp2a	0.000709615	-0.568755	0.188	0.449	1
tox2	0.000712438	0.470134	0.75	0.584	1
tet3	0.000756572	0.516911	0.896	0.822	1
prkcdb	0.000793119	-0.436438	0.042	0.27	1
p3h2	0.000797338	-0.638544	0	0.2	1
rasal2	0.000821867	0.415904	0.938	0.768	1
nav2a	0.000848235	0.549997	0.625	0.422	1
zfhx4	0.00084948	-0.575684	0.646	0.838	1
bcorl1	0.000850312	0.285689	0.333	0.13	1
arrb1	0.000874636	0.338736	0.167	0.038	1
gmnn	0.000982296	-0.390616	0.146	0.405	1
meis1b	0.000983655	-0.404721	0.917	0.957	1
scube2	0.000985214	0.544321	0.667	0.449	1
magi1b	0.00100029	-0.583472	0.458	0.703	1
cyth1a.1	0.00103361	0.393878	0.625	0.373	1
grk3	0.00103446	0.36687	0.562	0.324	1
bcar1	0.00103834	-0.494738	0.208	0.465	1
tiam1a	0.00107404	0.387929	0.688	0.427	1
ankrd11	0.0010759	0.387096	0.938	0.827	1
grb2b	0.00109443	0.254122	0.542	0.27	1
mindy1	0.00110446	0.374168	0.354	0.151	1
znrf3	0.00113053	0.452681	0.938	0.87	1
ppp1r13ba	0.00115141	-0.437631	0.042	0.254	1
nrip1b	0.00116823	-0.500097	0.062	0.281	1
brd2a	0.00116858	0.288888	0.896	0.773	1
sardh	0.00118724	0.33016	0.396	0.178	1
arfgef1	0.00119488	0.451159	0.521	0.292	1
si:ch211-66k16.28	0.00133619	0.334235	0.333	0.141	1
ncor2	0.00140496	0.409897	0.875	0.789	1
palm1b	0.00146101	0.446659	0.479	0.254	1
usp4	0.00147069	-0.43312	0.125	0.351	1
mcama	0.00147233	-0.50496	0.021	0.216	1
usp45	0.00159963	0.304313	0.25	0.086	1
cntfr	0.00161604	0.448138	0.938	0.87	1
nlgn3a	0.00168857	0.533223	0.396	0.2	1
man2a1	0.00169646	0.42465	0.229	0.076	1
kdm7ab	0.00173089	0.411946	0.792	0.546	1
CT027815.1	0.00175167	0.345689	0.542	0.314	1
rnf165a	0.00182566	0.687685	0.75	0.551	1
LO018148.1	0.00185488	0.50243	0.625	0.427	1
tp53bp1	0.00185603	-0.384939	0.188	0.438	1
arap3	0.00189051	-0.298468	0.042	0.243	1
zeb1b	0.00192631	-0.55504	0.833	0.876	1
znf654	0.00196433	0.322835	0.562	0.324	1
fras1	0.00196976	-0.39175	0.062	0.281	1
arhgap35a	0.00199386	0.373947	0.979	0.876	1
irx3b	0.00200702	-0.269518	0	0.173	1
inavaa	0.00208098	0.555159	0.542	0.341	1
meis1a	0.00209657	-0.482424	0.062	0.27	1
znf827	0.00215675	-0.433515	0.354	0.611	1
tbl1xr1a	0.00227138	0.424363	0.917	0.897	1
lrp5	0.00228746	0.459304	0.833	0.784	1
draxin	0.002325	-0.614296	0.042	0.232	1
sh3pxd2aa	0.00243119	0.393447	0.354	0.168	1
skia	0.00244611	0.475113	0.708	0.481	1
nos1apa.1	0.00245825	0.459012	0.875	0.8	1
atf6	0.0024809	-0.360242	0.146	0.378	1
epha2b	0.00248571	0.329748	0.354	0.162	1
nvl	0.00250215	0.354884	0.354	0.173	1
fam102aa	0.00257025	-0.521449	0.208	0.432	1
rarab	0.00259434	0.378839	0.875	0.741	1
lmo3	0.00274607	-0.402731	0.125	0.373	1
boc	0.00275168	-0.541868	0.833	0.903	1
znf516	0.00284539	0.339261	0.5	0.276	1
rapgefl1	0.00285561	0.36911	0.104	0.016	1
ncalda	0.0028817	0.473931	0.75	0.632	1
CABZ01020455.1	0.00292105	-0.269518	0	0.162	1
pde4d	0.00296456	0.283454	0.25	0.092	1
si:dkey-261m9.12	0.00300448	0.268347	0.271	0.108	1
agap3	0.00303294	-0.47369	0.312	0.535	1
jupa	0.00308057	0.37384	0.375	0.189	1
numbl	0.00319612	0.442188	0.521	0.319	1
coro1ca	0.00323811	0.437722	0.688	0.476	1
arhgap17a	0.00338103	0.284415	0.458	0.238	1
abca2	0.00339333	0.346957	0.208	0.07	1
meis2a	0.00342842	-0.401767	0.479	0.719	1
plxna2	0.00346559	-0.666327	0.146	0.346	1
plxnb1a	0.00353957	-0.485532	0.083	0.281	1
sox5	0.00357602	-0.42212	0.25	0.481	1
fhdc1	0.00358546	-0.520281	0.354	0.557	1
hoxb3a	0.00358679	-0.445898	0.875	0.892	1
myo9aa	0.0036592	0.416952	0.583	0.373	1
birc5a	0.00384457	0.267041	0.333	0.151	1
sipa1l2	0.00388461	0.361456	0.812	0.627	1
fut8a	0.00389684	0.431208	0.667	0.47	1
zgc:161973	0.00403083	-0.296852	0.021	0.189	1
jarid2b	0.00405874	0.334528	1	0.951	1
pspc1	0.00406955	0.281966	0.896	0.681	1
tsnaxip1	0.00423684	-0.275973	0	0.151	1
ppp1r9ba	0.00432471	0.295114	0.479	0.259	1
cldn5a	0.00434402	0.339761	0.5	0.303	1
cygb1	0.00436963	-0.397964	0.042	0.222	1
tnc	0.00438338	0.397257	0.167	0.049	1
cpsf1	0.00451585	-0.375509	0.188	0.395	1
igf2bp1	0.00455734	0.391629	1	0.941	1
rb1	0.00462731	-0.476113	0.312	0.524	1
cercam	0.00467603	0.392821	0.521	0.303	1
myo6b	0.00479895	0.428884	0.229	0.081	1
sptan1	0.00500035	0.357317	0.729	0.524	1
pcdh11	0.00501998	0.257621	0.271	0.114	1
u2surp	0.00506191	0.341391	0.771	0.578	1
tonsl	0.00526161	-0.394307	0.208	0.416	1
meis2a.1	0.00535283	-0.38678	0.562	0.735	1
ndst3	0.00539689	0.331709	0.375	0.189	1
sptbn1	0.00541931	0.340698	0.562	0.357	1
aff2	0.00543116	0.324931	0.583	0.384	1
myh14	0.00547364	-0.427705	0.354	0.568	1
otud5a	0.00549376	0.284415	0.458	0.249	1
tspan18b	0.00561568	0.259918	0.229	0.086	1
phactr4b	0.00569538	0.467687	0.542	0.33	1
frmpd1b	0.00574353	-0.279857	0.104	0.297	1
zmiz1a	0.00580218	0.35858	0.812	0.703	1
slc9a3r1a	0.00581818	0.292415	0.292	0.13	1
socs5a	0.005888	0.264159	0.562	0.346	1
adgrl1a	0.00591422	0.630975	0.583	0.4	1
flot2a	0.00601995	0.264838	0.417	0.216	1
pole	0.00620038	-0.408581	0.292	0.508	1
epha2a	0.0062234	0.40172	0.5	0.297	1
MPRIP	0.00648319	0.289307	0.229	0.092	1
sorbs2b	0.00683549	0.508798	0.479	0.308	1
efnb2a	0.0068413	-0.359084	0.083	0.265	1
si:ch211-194k22.8	0.00685602	0.330954	0.417	0.232	1
ctbp2a	0.00691174	-0.461005	0.438	0.686	1
mindy3	0.00706869	0.378135	0.458	0.27	1
ptbp1b	0.00729102	0.422399	0.771	0.638	1
qki2	0.00733277	0.378135	0.458	0.281	1
epha4l	0.00762343	0.524354	0.542	0.411	1
hs3st3b1a	0.00809354	0.560597	0.417	0.254	1
MYO1D	0.00809431	0.29348	0.375	0.195	1
ikbkb	0.00810521	0.258363	0.229	0.092	1
sec63	0.00816361	0.312547	0.521	0.346	1
nap1l4b	0.00831209	0.380822	0.333	0.178	1
peli2	0.00831418	0.320234	0.521	0.351	1
rerea	0.00833121	0.302563	0.896	0.73	1
cdh2	0.00865967	0.348296	0.958	0.914	1
ccdc85ca	0.00880797	-0.350634	0.521	0.773	1
hs2st1b	0.00880837	0.341557	0.542	0.346	1
pard6gb	0.00890139	0.289977	0.583	0.389	1
utrn	0.00904271	0.27292	0.458	0.27	1
wu:fj59g11	0.0090999	0.318932	0.375	0.2	1
col14a1a	0.00927266	-0.477607	0.104	0.286	1
pcna	0.00927648	-0.435557	0.438	0.6	1
robo3	0.00929553	-0.436355	0.312	0.481	1
elavl1a	0.00960361	-0.368936	0.5	0.676	1
rhoca	0.00964044	0.265487	0.208	0.081	1
dclk2a	0.00974299	0.427952	0.542	0.378	1
cdc42bpab	0.00985398	0.305961	0.271	0.124	1
wnt7ab	0.00995029	-0.416732	0.25	0.438	1
bora	0.0099947	-0.25905	0.021	0.162	1
eif4g2a	0.010087	0.341557	0.562	0.368	1
ajuba	0.0103312	0.268347	0.333	0.173	1
ssbp3b	0.010476	0.355674	0.438	0.259	1
ptprn2	0.0106229	-0.34599	0.271	0.508	1
nuak1b	0.0106632	-0.349514	0.125	0.308	1
e2f1	0.010755	0.308264	0.312	0.157	1
cntn3a.1	0.010807	0.448513	0.188	0.07	1
wdr33	0.0108222	-0.332805	0.583	0.762	1
efnb3b	0.010855	0.303029	1	0.951	1
gpr161	0.0108833	0.263276	0.354	0.189	1
strc1	0.0111186	0.263991	0.188	0.07	1
tead1a	0.0111605	0.421066	0.667	0.514	1
ip6k2a	0.0114216	0.269618	0.333	0.173	1
amot	0.0115005	0.253204	0.375	0.2	1
ptprua	0.0115906	0.279843	0.188	0.07	1
adgrv1	0.0116064	0.333765	0.917	0.838	1
hmgb3a	0.0116684	0.272189	0.646	0.422	1
mast2	0.01201	0.332162	0.729	0.6	1
slc7a3a	0.0121053	-0.3436	0.208	0.4	1
foxp4	0.0124187	-0.315502	0.854	0.919	1
rgl1	0.0124308	-0.347312	0.229	0.422	1
dusp1	0.0126046	0.261055	0.417	0.243	1
nono	0.0130189	0.263053	0.542	0.346	1
gli2b	0.013045	0.352149	0.542	0.357	1
plxnb3	0.0132344	0.355458	0.375	0.222	1
rpl35a	0.0133041	-0.358635	0.458	0.67	1
parga	0.0133303	0.27714	0.333	0.173	1
plekhg4	0.0133775	-0.275973	0.104	0.276	1
mcm2	0.0136918	-0.491808	0.333	0.503	1
dennd6aa	0.0141234	0.339261	0.458	0.308	1
ddx42	0.0141307	0.288811	0.354	0.2	1
eme1	0.0142459	-0.297707	0.417	0.605	1
rasgef1ba	0.0143171	0.32453	0.5	0.335	1
ppp1cab	0.0143536	0.273994	0.438	0.249	1
sntb1	0.0143542	-0.261474	0.042	0.184	1
fsta	0.0145002	0.281729	0.458	0.27	1
nup50	0.0145941	-0.27054	0.146	0.33	1
dnm2a	0.0147171	0.34619	0.521	0.351	1
exoc6b	0.0147436	0.256103	0.542	0.351	1
msi1	0.0148438	0.292415	0.896	0.881	1
ctcf	0.014902	-0.351662	0.25	0.422	1
rbmx	0.0151509	-0.326135	0.646	0.762	1
her6	0.0151518	0.255846	0.396	0.222	1
u2af1	0.0151564	0.293552	0.5	0.319	1
nasp	0.0152963	-0.337374	0.333	0.508	1
rgs3b	0.0153356	0.312847	0.562	0.389	1
hs6st1a	0.0153868	-0.638544	0.646	0.719	1
arid5b	0.0154248	0.286494	0.333	0.173	1
lig1	0.0154395	-0.338672	0.5	0.724	1
taf15	0.0154525	-0.32207	0.542	0.686	1
pola2	0.0157121	-0.289779	0.083	0.238	1
rrm1	0.0157511	-0.336515	0.438	0.665	1
tiparp	0.0157825	-0.45213	0.125	0.286	1
uba1	0.0157892	0.275938	0.833	0.611	1
cables2a	0.0158542	0.31083	0.438	0.259	1
pbx1b	0.0159329	-0.349037	0.104	0.27	1
foxn2b	0.0161382	0.308989	0.312	0.168	1
mcm5	0.0162047	-0.335279	0.333	0.541	1
odc1	0.0162874	-0.395409	0.354	0.524	1
lrrfip2	0.0163656	0.296804	0.438	0.27	1
pax6a	0.0163938	0.407795	0.5	0.324	1
epha4a	0.0166872	-0.364978	0.104	0.265	1
vwa8	0.0168678	0.3019	0.5	0.341	1
ZNF423	0.0170232	-0.43501	0.375	0.562	1
slc6a22.1	0.017125	-0.255215	0.042	0.178	1
unc5b	0.0171673	-0.482185	0.333	0.508	1
map7d1a	0.0172418	0.292356	0.896	0.789	1
nbn	0.0172989	0.295183	0.417	0.254	1
tspan9b	0.0174366	0.269714	0.271	0.135	1
psip1a	0.0175086	0.325706	0.5	0.324	1
epha3	0.017682	-0.288798	0	0.108	1
micu1	0.0180154	0.332073	0.417	0.265	1
ppp1r9ala	0.0180909	0.33469	0.5	0.346	1
rbm24a	0.0182846	0.346506	0.125	0.038	1
arhgef12b	0.0183372	0.407999	0.729	0.643	1
rif1	0.0185626	-0.331788	0.292	0.449	1
snw1	0.0186683	0.261055	0.375	0.222	1
tnika	0.0191395	0.317062	0.771	0.616	1
nxn	0.0191433	-0.50266	0.5	0.611	1
auts2a	0.019189	0.505366	0.688	0.6	1
robo2.1	0.0202152	0.379158	0.333	0.189	1
nfasca	0.0205063	-0.413477	0.125	0.281	1
smc5	0.0211722	-0.28468	0.167	0.341	1
dnmt3ab	0.0213053	-0.487568	0.083	0.222	1
pcdh17	0.0219109	0.542841	0.188	0.081	1
hk1	0.0223141	0.297584	0.417	0.254	1
zbtb16b	0.0224825	-0.259547	0.979	0.989	1
gnas	0.0228193	0.307685	0.375	0.222	1
kcnab2a	0.0235451	0.361456	0.375	0.232	1
hcfc1b	0.0238308	-0.343737	0.667	0.746	1
fam120c	0.0240614	0.292108	0.5	0.335	1
tnrc18	0.0243302	-0.399078	0.562	0.632	1
adamts3	0.0245263	-0.794338	0.146	0.286	1
rpl36	0.0246281	-0.32802	0.646	0.789	1
ptprsa.1	0.0247235	0.333167	0.896	0.789	1
glsl	0.0249408	-0.273911	0.042	0.168	1
svild	0.0249953	0.289307	0.5	0.341	1
trim3b	0.025696	-0.272221	0.104	0.254	1
uhrf1	0.0261801	-0.351597	0.333	0.497	1
col7a1l	0.0262665	-0.664496	0.562	0.632	1
rbm39a	0.0263194	0.275367	0.688	0.53	1
tead1b	0.0264505	0.356703	0.521	0.362	1
fgfr1b	0.0266263	0.320747	0.917	0.816	1
ythdf2	0.0268416	0.284415	0.438	0.286	1
pfn2	0.0268666	-0.385901	0.479	0.616	1
rps27.2	0.0273203	-0.31084	0.396	0.546	1
unc119b	0.0273264	0.2502	0.438	0.276	1
shroom3	0.0278429	0.366322	0.5	0.368	1
cntln	0.0278536	0.315507	0.583	0.443	1
cdc45	0.0278647	-0.25727	0.188	0.368	1
mdka	0.0282498	0.438418	0.667	0.6	1
zgc:112332	0.0282968	-0.340462	0.042	0.162	1
met	0.0286604	-0.275973	0.083	0.227	1
asap1a	0.0290287	0.34105	0.646	0.53	1
dag1	0.0290599	0.328992	0.938	0.886	1
ccnd2a	0.0291157	0.278656	0.417	0.259	1
asap1b	0.0293867	0.421099	0.521	0.395	1
chd2	0.0296784	0.333844	0.729	0.622	1
col28a2a	0.0301427	-0.396726	0.125	0.259	1
eif4g3b	0.0303608	0.266132	0.729	0.643	1
bcar3	0.0303943	-0.391162	0.125	0.265	1
metrn	0.0305927	0.372772	0.688	0.568	1
prpf39	0.0306319	-0.261852	0.271	0.454	1
sf1	0.0307013	0.295055	0.542	0.4	1
dusp19b	0.0311394	-0.431483	0.5	0.638	1
btf3	0.0312692	-0.259256	0.229	0.389	1
gnl3l	0.032315	-0.270237	0.125	0.265	1
lrch2	0.0323685	-0.265085	0.104	0.249	1
si:ch211-266o15.1	0.0324172	0.361456	0.646	0.568	1
ubtfl	0.0324316	-0.301509	0.208	0.362	1
cnksr3	0.0328951	0.272647	0.604	0.449	1
ptp4a1	0.0329958	0.3179	0.479	0.324	1
ATP8A1	0.0332532	0.294342	0.417	0.276	1
phf14	0.0333142	0.252522	0.667	0.481	1
krt5	0.0335635	0.277064	0.479	0.335	1
celsr1a	0.0337188	0.261683	0.729	0.568	1
pax6b	0.0337765	-0.363266	0.271	0.438	1
ubqln4	0.0342025	-0.302609	0.354	0.508	1
nfia	0.0342777	-0.252652	0.021	0.124	1
pdik1l	0.0345507	0.325323	0.5	0.373	1
ptch1	0.0348533	-0.347764	0.562	0.676	1
scml2	0.0349173	-0.327342	0.292	0.454	1
btbd9	0.0350125	0.252932	0.208	0.103	1
si:ch211-210g13.5	0.0362127	0.273584	0.25	0.13	1
scube3	0.0370337	-0.441311	0.208	0.351	1
tcf12	0.0371973	0.259918	0.542	0.405	1
nop53	0.0376179	0.318388	0.479	0.341	1
crtc3	0.0376922	0.307213	0.417	0.286	1
kank1a	0.0377279	-0.394618	0.229	0.368	1
spag9a	0.0378945	-0.440604	0.438	0.541	1
fam117aa	0.0380581	-0.329215	0.167	0.303	1
vat1	0.0389067	0.388174	0.542	0.405	1
rps23	0.0393938	-0.298547	0.438	0.573	1
adgrl2a	0.0395224	-0.454989	0.875	0.93	1
rpl10a	0.0395404	-0.310177	0.75	0.822	1
bcor	0.0402283	-0.263034	0.292	0.459	1
mtss1	0.0404664	0.289307	0.604	0.476	1
her3	0.0405616	0.331709	0.125	0.049	1
asap2a	0.0411672	0.270944	0.771	0.665	1
wsb1	0.0417177	0.311416	0.479	0.346	1
myo16	0.0417604	0.296165	0.25	0.135	1
ptprga	0.0426678	0.292977	0.5	0.341	1
pknox2	0.0433297	0.335344	0.271	0.157	1
grip1	0.0435595	0.279288	0.5	0.351	1
nfyc	0.0451573	-0.273259	0.417	0.535	1
zfr	0.0453414	-0.302609	0.375	0.508	1
ctnnd2b	0.045917	-0.435353	0.5	0.616	1
ripor1	0.0460899	0.284191	0.583	0.443	1
sox6	0.0477621	-0.299057	0.188	0.335	1
dennd2da	0.0477757	-0.251227	0.208	0.357	1
rps6	0.0485805	-0.325386	0.521	0.638	1
phf21aa	0.048638	-0.33415	0.521	0.638	1
rorcb	0.049387	-0.250473	0.062	0.178	1
zmynd19	0.049446	-0.265326	0.292	0.438	1
acsl2	0.0497443	0.337997	0.604	0.519	1
supt16h	0.0514375	-0.284535	0.333	0.476	1
col12a1a	0.0514816	0.307301	0.562	0.432	1
ska2	0.0523236	0.269618	0.292	0.178	1
sin3aa	0.0524387	-0.27054	0.188	0.314	1
kbtbd8	0.0525884	0.268347	0.354	0.227	1
pax7a	0.0530067	-0.798801	0.104	0.222	1
macf1a	0.0533941	0.265697	0.958	0.876	1
psip1b	0.0541771	-0.29108	0.521	0.67	1
brip1	0.0550006	-0.277583	0.292	0.427	1
pik3r2	0.0551985	-0.3067	0.396	0.53	1
si:dkey-219c3.2	0.0558911	-0.324756	0.458	0.6	1
acvr2bb	0.0561071	0.315942	0.604	0.508	1
efna5a	0.0566324	-0.473484	0.312	0.449	1
ift46	0.0571702	0.279843	0.146	0.065	1
prkcbb	0.0581363	0.263609	0.354	0.227	1
ppp2r5eb	0.0581985	0.279545	0.521	0.389	1
disp1	0.0589928	-0.260906	0.125	0.249	1
lmnb1	0.0608738	0.270421	0.479	0.362	1
ptenb	0.0611955	-0.275973	0.333	0.481	1
chn1	0.061784	0.282702	0.583	0.459	1
ripor2	0.0647309	-0.325756	0.188	0.314	1
rap1gap	0.0653424	-0.279857	0.042	0.141	1
sart1	0.0660154	-0.254278	0.312	0.454	1
timeless	0.0660511	-0.287201	0.25	0.378	1
sema3fb	0.067102	-0.263799	0.062	0.162	1
gulp1a	0.067277	0.288888	0.417	0.297	1
pclaf	0.0678578	-0.253087	0.208	0.33	1
zgc:158689	0.0681269	-0.260433	0.229	0.346	1
chl1b	0.0698955	0.330513	0.5	0.373	1
ptprfa	0.0704278	-0.308654	0.083	0.189	1
man1a2	0.0714	0.283454	0.708	0.584	1
arhgap33	0.0714273	-0.28292	0.375	0.508	1
cct3	0.0720269	-0.264292	0.229	0.357	1
kmt2ca	0.0722521	0.263846	0.583	0.459	1
pbx4	0.0762273	-0.264325	0.771	0.886	1
myo10l3	0.0767765	-0.28678	0.146	0.265	1
vti1a	0.077044	0.293285	0.667	0.551	1
dnmbp	0.0772605	-0.284907	0.292	0.438	1
igsf3	0.0779565	-0.304125	0.583	0.719	1
zfhx3	0.0783233	-0.3053	0.479	0.562	1
si:ch73-386h18.1	0.0790558	-0.2679	0.729	0.8	1
smad6b	0.079819	0.26478	0.562	0.454	1
dla	0.0803274	-0.362909	0.375	0.53	1
rps19	0.0803331	-0.279523	0.542	0.638	1
sorbs3	0.0805161	-0.341826	0.062	0.157	1
rgmd	0.080563	-0.291349	0.208	0.319	1
rplp2l	0.0831285	-0.297956	0.583	0.735	1
madd	0.0843177	-0.324229	0.292	0.4	1
phldb1b	0.0853262	-0.255928	0.479	0.595	1
btg1	0.0854142	0.260528	0.5	0.384	1
arhgap42a	0.0869551	-0.342012	0.25	0.351	1
ppp2r5d	0.0882764	-0.256981	0.312	0.438	1
recql	0.0883408	0.278263	0.292	0.189	1
tead3b	0.0885129	-0.255889	0.479	0.632	1
btg3	0.0886581	-0.299057	0.271	0.373	1
usp47	0.0926637	0.257778	0.479	0.368	1
kcnc2	0.0940292	0.261921	0.271	0.173	1
cnsta	0.0947395	0.265697	0.25	0.162	1
dkc1	0.095013	-0.25577	0.729	0.773	1
mnd1	0.0950428	-0.261689	0.188	0.297	1
tmpoa	0.0957791	-0.293047	0.542	0.616	1
maml3	0.0964537	-0.267113	0.646	0.751	1
ncoa2	0.103127	0.289624	0.917	0.886	1
EML5	0.103989	0.318932	0.333	0.222	1
cstf3	0.107677	-0.281182	0.417	0.541	1
efnb3a	0.111004	-0.295831	0.271	0.384	1
nck2b	0.117507	-0.264865	0.938	0.854	1
letm1	0.119713	-0.29982	0.458	0.568	1
atp13a3	0.119993	-0.255215	0.271	0.378	1
ccnd1	0.120061	-0.263332	0.75	0.795	1
qrich1	0.121072	0.265052	0.417	0.33	1
efna3b	0.121134	-0.359538	0.604	0.665	1
cpne5b	0.122582	-0.643345	0.042	0.114	1
fat3a	0.123893	0.266597	0.833	0.849	1
slbp	0.125149	-0.312968	0.333	0.416	1
clgn	0.125371	-0.287201	0.271	0.362	1
dtx4a	0.126877	-0.253519	0.354	0.47	1
slc1a3a	0.13246	-0.271282	0.229	0.346	1
xbp1	0.134434	0.250957	0.25	0.157	1
tle3a	0.134554	-0.272152	0.375	0.486	1
trim105	0.136864	0.255006	0.312	0.227	1
plekha5	0.13807	-0.277583	0.271	0.368	1
sulf2a	0.13858	-0.375509	0.208	0.303	1
tmcc3	0.138896	0.26406	0.604	0.514	1
irs1	0.140175	0.301221	0.375	0.297	1
grb10a	0.141541	-0.266335	0.646	0.735	1
col11a1a	0.14472	-0.391451	0.083	0.162	1
hat1	0.145563	-0.260032	0.333	0.411	1
cdon	0.14713	-0.940776	0.396	0.465	1
stag1b	0.147435	-0.27458	0.417	0.486	1
pwp2h	0.150822	-0.263034	0.562	0.638	1
tnikb	0.151275	0.25798	0.708	0.611	1
dolpp1	0.152775	0.252158	0.312	0.222	1
jag1a	0.154289	-0.511164	0.167	0.254	1
galnt1	0.155694	0.263846	0.521	0.449	1
sh3rf1	0.156699	0.269958	0.583	0.497	1
MYO9B	0.157633	-0.265085	0.458	0.53	1
rhocb	0.159717	0.272331	0.208	0.141	1
cdh6	0.178237	0.27161	0.229	0.151	1
si:ch211-286o17.1	0.183899	-0.271486	0.562	0.643	1
tfdp2	0.185108	-0.281563	0.479	0.573	1
ccne2	0.187716	-0.258512	0.354	0.465	1
dot1l	0.192509	-0.250728	0.354	0.432	1
dhx32b	0.193396	0.273365	0.375	0.303	1
si:dkey-35m8.1	0.201016	-0.356358	0.438	0.508	1
robo4	0.20477	-0.398806	0.312	0.395	1
gab1	0.218139	-0.302888	0.688	0.681	1
kpna2	0.233159	-0.325834	0.292	0.346	1
BX908388.3	0.236206	-0.29062	0.188	0.265	1
syne2b	0.243889	-0.287071	0.312	0.378	1
kcnab1a	0.248077	-0.476792	0.188	0.254	1
fndc3ba	0.264717	0.341198	0.667	0.686	1
si:ch211-156j22.4	0.269012	-0.266575	0.25	0.319	1
srcap	0.269768	-0.264636	0.438	0.47	1
nectin1b	0.276414	-0.277704	0.583	0.627	1
pdzd2	0.276461	0.269396	0.375	0.308	1
ext1b	0.316175	-0.302494	0.438	0.476	1
pho	0.359438	0.268347	0.333	0.286	1
id1	0.390558	-0.326181	0.625	0.649	1
gdf11	0.455787	-0.264833	0.229	0.27	1
wnk1b	0.521865	0.323702	0.333	0.297	1
gadd45gb.1	0.601437	-0.442819	0.167	0.189	1
cenpf	0.631313	-0.255215	0.417	0.405	1
mt-co1	0.939618	0.314151	0.479	0.524	1

## Sheet: 7. HB16_SCvsCHB
	p_val	avg_log2FC	pct.1	pct.2	p_val_adj
mllt3	4.76211e-38	2.36146	0.75	0.038	8.59799e-34
hoxc3a	1.01198e-36	2.12132	0.991	0.605	1.82713e-32
hoxb6b	7.03778e-34	1.17797	0.648	0.011	1.27067e-29
hoxc6b	4.76549e-31	1.42721	0.63	0.022	8.60408e-27
hoxb7a	7.75096e-29	1.16993	0.546	0	1.39944e-24
tenm4	1.6478e-26	-2.52284	0.648	0.924	2.97511e-22
evx1	7.33357e-25	1.36637	0.861	0.341	1.32408e-20
cdx4	1.84e-24	0.963372	0.5	0.011	3.32212e-20
col5a2a	1.09407e-23	1.05455	0.565	0.049	1.97535e-19
hoxd3a	7.60297e-22	1.10862	0.843	0.351	1.37272e-17
ldlrad2	1.32365e-20	0.916815	0.417	0.005	2.38986e-16
pkd1b	1.36277e-20	1.5535	0.833	0.422	2.46048e-16
aopep	3.22862e-20	1.21901	0.694	0.211	5.82928e-16
rxraa	1.74973e-19	-1.52789	0.194	0.746	3.15913e-15
arhgap29a	5.399e-19	1.1902	0.759	0.303	9.74789e-15
hoxb5b	3.66748e-18	0.700943	0.472	0.049	6.62163e-14
jarid2b	5.75622e-18	-1.0847	0.778	0.951	1.03929e-13
nradd	7.18907e-18	0.960412	0.63	0.151	1.29799e-13
dnmt3ab	7.80477e-18	1.39361	0.694	0.222	1.40915e-13
efnb3b	1.07593e-17	-0.938647	0.593	0.951	1.9426e-13
tenm3	6.69845e-16	-1.12533	0.38	0.805	1.20941e-11
nfia	1.92089e-15	0.990619	0.546	0.124	3.46816e-11
XKR4	4.12243e-15	1.59962	0.5	0.114	7.44305e-11
tanc2a	5.88766e-15	1.30555	0.546	0.151	1.06302e-10
ptprna	6.86734e-15	-0.874611	0.139	0.611	1.2399e-10
col11a1a	1.26221e-14	1.01017	0.593	0.162	2.27892e-10
adgrl2a	1.85657e-14	-1.07005	0.694	0.93	3.35204e-10
oc90	2.5656e-14	0.653637	0.398	0.049	4.63219e-10
prickle2b	5.47139e-14	1.21568	0.898	0.676	9.8786e-10
nxph3	1.00752e-13	-0.895701	0.074	0.514	1.81908e-09
epha4a	1.65289e-13	1.2073	0.648	0.265	2.98429e-09
hoxb6a	4.229e-13	0.56419	0.306	0.016	7.63546e-09
apcdd1l	9.43286e-13	0.514954	0.315	0.022	1.7031e-08
antxr1c	1.13441e-12	0.802805	0.759	0.395	2.04817e-08
col14a1a	1.29009e-12	1.42572	0.639	0.286	2.32926e-08
spred2b	1.63481e-12	0.776494	0.62	0.238	2.95165e-08
jag2b	1.81783e-12	-0.91525	0.574	0.876	3.28209e-08
hoxb1b	3.39865e-12	0.713909	0.463	0.114	6.13627e-08
nr6a1b	6.27317e-12	0.725095	0.37	0.059	1.13262e-07
hoxb9a	8.75649e-12	0.364054	0.231	0	1.58098e-07
hoxa9a	8.93634e-12	0.483517	0.231	0	1.61346e-07
ralgps1	1.10292e-11	0.574498	0.38	0.065	1.99132e-07
macf1a	1.27661e-11	0.778147	0.981	0.876	2.30492e-07
rgs3b	3.62742e-11	-0.778367	0.037	0.389	6.5493e-07
necab2	3.63667e-11	0.686942	0.435	0.108	6.56601e-07
wnt4	5.74204e-11	1.02442	0.787	0.508	1.03673e-06
zfhx4	6.35159e-11	-0.862018	0.519	0.838	1.14678e-06
CR382300.2	6.94819e-11	0.343145	0.213	0	1.25449e-06
skap1	7.1285e-11	0.378974	0.287	0.027	1.28705e-06
col18a1a	7.80111e-11	0.746254	0.944	0.892	1.40849e-06
angptl2b	8.66103e-11	0.585972	0.296	0.032	1.56375e-06
ptprz1b	2.09239e-10	0.569494	0.324	0.049	3.7778e-06
hspg2	2.35066e-10	0.905854	0.824	0.503	4.24411e-06
il17rd	2.76522e-10	0.648338	0.352	0.07	4.9926e-06
ptprfa	2.77569e-10	0.993173	0.509	0.189	5.01151e-06
etv4	2.88947e-10	0.379347	0.231	0.011	5.21694e-06
crabp2a	3.09012e-10	-0.703056	0.093	0.449	5.57921e-06
mdka	3.47651e-10	0.926519	0.852	0.6	6.27684e-06
ssbp4	4.18124e-10	0.631598	0.88	0.665	7.54923e-06
spry4	1.1542e-09	0.397206	0.204	0.005	2.08391e-05
gdf6b	1.4701e-09	0.434937	0.185	0	2.65426e-05
CU639469.1	1.53551e-09	0.626002	0.389	0.097	2.77236e-05
hoxa4a	2.96758e-09	0.738093	0.917	0.659	5.35796e-05
col28a2a	3.32259e-09	0.878134	0.583	0.259	5.99894e-05
si:dkey-25g12.4	4.01641e-09	0.548893	0.176	0	7.25163e-05
zbtb16b	4.02374e-09	-0.578245	0.917	0.989	7.26487e-05
npr1a	4.68439e-09	0.577714	0.343	0.081	8.45766e-05
nectin1b	8.05985e-09	0.766077	0.843	0.627	0.000145521
celf2	1.03937e-08	-0.697948	0.046	0.33	0.000187658
abr	1.06459e-08	0.33043	0.213	0.016	0.000192211
dhx32b	1.27423e-08	-0.593997	0.028	0.303	0.000230062
dip2a	1.43975e-08	0.438325	0.306	0.059	0.000259946
tnfrsf19	1.57756e-08	0.735017	0.509	0.216	0.000284829
map2	1.70617e-08	0.939377	0.481	0.216	0.000308049
tmem131l	1.71453e-08	-0.623437	0.398	0.714	0.000309559
LO018340.1	2.30928e-08	0.686942	0.398	0.135	0.00041694
ppfia3	2.54637e-08	0.467656	0.231	0.027	0.000459747
adgrl1a	3.03854e-08	-1.29546	0.102	0.4	0.000548608
si:ch73-386h18.1	3.18148e-08	-0.649923	0.546	0.8	0.000574416
epha4l	5.40599e-08	-0.645571	0.111	0.411	0.000976051
stard13b	5.7265e-08	0.637091	0.38	0.114	0.00103392
ece2b	6.04885e-08	0.650414	0.5	0.227	0.00109212
tspan17	6.61968e-08	0.565635	0.769	0.481	0.00119518
mecom	7.85227e-08	0.404076	0.194	0.016	0.00141773
si:dkey-91m11.5	9.26389e-08	0.422063	0.287	0.059	0.0016726
yap1	1.37151e-07	0.653383	0.741	0.514	0.00247627
hpca	1.53452e-07	0.591525	0.481	0.211	0.00277057
ndst3	1.82702e-07	0.685346	0.463	0.189	0.00329869
pxdn	1.93842e-07	0.567266	0.296	0.076	0.00349982
stm	2.26887e-07	0.813206	0.231	0.038	0.00409644
plxna3	2.37418e-07	0.562679	0.889	0.768	0.00428658
adamts3	2.41788e-07	1.07936	0.574	0.286	0.00436548
ddr1	2.57681e-07	0.530882	0.796	0.6	0.00465242
gli2a	2.85838e-07	0.478966	0.991	0.935	0.00516081
dag1	3.55155e-07	0.664632	0.917	0.886	0.00641233
bmpr1ab	5.39254e-07	0.612552	0.731	0.476	0.00973623
tinagl1	5.45867e-07	0.424334	0.333	0.097	0.00985563
ehbp1	6.51074e-07	0.63899	0.731	0.514	0.0117551
boc	6.55342e-07	-0.664487	0.75	0.903	0.0118322
robo3	7.96622e-07	0.755057	0.676	0.481	0.014383
esrrga	8.77162e-07	0.448768	0.157	0.011	0.0158372
p3h2	8.91296e-07	0.612194	0.472	0.2	0.0160924
etv5a	9.57303e-07	0.374396	0.398	0.146	0.0172841
kdrl	1.41423e-06	0.333784	0.204	0.032	0.025534
stx1b	1.47249e-06	0.31332	0.194	0.027	0.0265858
nhsl1b	1.70123e-06	0.487752	0.815	0.632	0.0307158
chrd	2.35392e-06	0.473425	0.185	0.027	0.0425
arhgef10	2.38091e-06	0.536096	0.343	0.124	0.0429874
RIMBP2	2.93468e-06	0.796394	0.315	0.108	0.0529856
prex2	3.35907e-06	0.523851	0.417	0.168	0.0606481
col5a3a	3.50135e-06	0.341279	0.194	0.032	0.0632169
slc29a1a	3.8149e-06	-0.46938	0.25	0.514	0.0688781
kif13bb	4.04424e-06	0.272728	0.157	0.016	0.0730188
mn1a	4.52139e-06	-0.427865	0.046	0.259	0.0816337
pdzd2	4.99205e-06	0.549723	0.556	0.308	0.0901315
rasgef1ba	5.2505e-06	0.417639	0.574	0.335	0.0947978
jmjd1cb	5.70177e-06	0.514038	0.843	0.724	0.102945
kcnh5a	5.97726e-06	0.251967	0.139	0.011	0.10792
rhoj	6.79031e-06	0.320611	0.269	0.076	0.122599
ncoa3	6.82408e-06	-0.517742	0.639	0.789	0.123209
prkcdb	6.86083e-06	-0.396145	0.056	0.27	0.123872
iffo2a	6.94745e-06	0.344941	0.269	0.076	0.125436
dachb	7.13398e-06	0.317955	0.259	0.07	0.128804
nop56	8.02369e-06	-0.456937	0.741	0.876	0.144868
adgrd2	8.08634e-06	0.373861	0.185	0.032	0.145999
pcdh2g28	8.11204e-06	0.610976	0.537	0.297	0.146463
vat1	8.30302e-06	-0.516513	0.167	0.405	0.149911
qki2	8.46406e-06	0.572622	0.509	0.281	0.152819
megf6b	8.50891e-06	0.351403	0.185	0.032	0.153628
adgrl3.1	8.56861e-06	0.412281	0.463	0.216	0.154706
brsk2b	8.9349e-06	0.529538	0.796	0.611	0.16132
bicd1a	9.28413e-06	-0.625832	0.259	0.524	0.167625
lgr4	9.55639e-06	0.438749	0.676	0.459	0.172541
hs6st1a	9.98471e-06	-0.722312	0.556	0.719	0.180274
rasal2	1.18427e-05	-0.624385	0.63	0.768	0.213819
hoxb5a	1.19399e-05	0.277688	0.194	0.038	0.215575
hoxb3a	1.20829e-05	0.426748	0.981	0.892	0.218156
nkain4	1.2242e-05	-0.482749	0.111	0.341	0.221029
notch1b	1.35182e-05	0.476286	0.935	0.914	0.244072
fam117bb	1.39935e-05	-0.444105	0.065	0.265	0.252652
prdm11	1.41252e-05	0.251032	0.157	0.022	0.255031
mtmr11	1.59552e-05	0.379304	0.454	0.216	0.288072
col5a1	1.66148e-05	0.612219	0.361	0.146	0.29998
cacna1ba	1.72219e-05	0.272728	0.13	0.011	0.310941
kaznb	1.84851e-05	0.544203	0.731	0.568	0.333748
pvrl2l	1.85603e-05	0.525155	0.889	0.816	0.335107
adamts9	1.87613e-05	0.268347	0.167	0.027	0.338735
rxrgb	1.99982e-05	-0.519396	0.12	0.335	0.361067
foxp4	2.01656e-05	0.460125	0.954	0.919	0.36409
greb1l	2.10297e-05	0.560981	0.926	0.941	0.379691
cdh11	2.1104e-05	0.573554	0.259	0.081	0.381033
itga9	2.45407e-05	0.285106	0.194	0.043	0.443082
dkc1	2.66799e-05	-0.444974	0.602	0.773	0.481706
itgb4	2.6715e-05	0.347651	0.306	0.114	0.48234
sox4a	2.68933e-05	-0.364369	0.056	0.254	0.485559
bmp1b	2.70651e-05	-0.43501	0.056	0.243	0.488661
kalrna	2.78862e-05	0.295367	0.25	0.076	0.503485
wnt7ab	2.88555e-05	-0.565898	0.222	0.438	0.520986
fndc3ba	2.94129e-05	0.602612	0.833	0.686	0.531051
si:ch211-286o17.1	3.08368e-05	-0.635849	0.435	0.643	0.556758
flrt3	3.78175e-05	-0.397154	0.139	0.368	0.682794
meis3	3.82201e-05	-0.516114	0.361	0.578	0.690064
thbs3b	3.83604e-05	0.251967	0.12	0.011	0.692598
greb1	3.8463e-05	0.416405	0.861	0.692	0.69445
zgc:110158	3.87961e-05	0.481828	0.824	0.724	0.700464
bahcc1b	4.19435e-05	-0.608019	0.815	0.919	0.75729
tnrc18	4.19973e-05	-0.48654	0.444	0.632	0.758262
CU856539.2	4.39418e-05	0.275881	0.157	0.027	0.79337
phldb1a	4.50894e-05	0.351403	0.167	0.032	0.814089
ndst1a	4.56068e-05	0.292561	0.157	0.027	0.82343
rorcb	4.81956e-05	-0.353903	0.019	0.178	0.870171
FRMD1	5.12671e-05	0.289666	0.241	0.07	0.925628
uck2a	5.15274e-05	-0.311682	0.074	0.27	0.930327
gnao1a	5.15476e-05	0.699418	0.546	0.319	0.930693
abcb5	5.42324e-05	0.39235	0.361	0.157	0.979166
pax6b	5.68101e-05	0.620843	0.62	0.438	1
cass4	5.76377e-05	0.295522	0.176	0.038	1
nlk2	5.86336e-05	0.273994	0.241	0.076	1
lypd6b	5.98708e-05	0.270758	0.102	0.005	1
negr1	6.15975e-05	-0.540363	0.815	0.924	1
syne1a	6.27928e-05	0.421399	0.343	0.151	1
zfhx3	6.61304e-05	-0.362525	0.333	0.562	1
fam49al	7.0722e-05	-0.442819	0.13	0.346	1
chrm4a	7.57248e-05	0.350435	0.343	0.151	1
hs3st3b1a	7.7734e-05	0.651436	0.463	0.254	1
nr6a1a	7.97244e-05	0.410623	0.481	0.27	1
dennd1b	8.22633e-05	0.271702	0.278	0.097	1
atxn7l2a	8.92556e-05	-0.347241	0.194	0.416	1
sema3ga	9.03916e-05	0.272728	0.148	0.027	1
bcar1	9.1852e-05	0.472841	0.676	0.465	1
ptprub	0.000109476	0.373138	0.25	0.092	1
cadm3	0.000109832	0.509707	0.528	0.319	1
bmpr1ba	0.000111716	-0.355534	0.093	0.281	1
nrp2b	0.000113926	0.435088	0.389	0.195	1
si:ch211-67e16.11	0.000123564	0.479719	0.213	0.065	1
ptprnb	0.000130236	-0.527083	0.574	0.805	1
ror1	0.000134535	0.624772	0.741	0.654	1
ctnna2	0.000138398	0.503475	0.519	0.297	1
si:ch73-265d7.2	0.000142976	0.256626	0.185	0.049	1
dnmt3aa	0.000146226	0.5256	0.296	0.13	1
nolc1	0.000148219	-0.326021	0.167	0.373	1
arid3c	0.000151555	0.552911	0.231	0.081	1
axin2	0.000156422	-0.389516	0.324	0.541	1
fsta	0.000164486	-0.428764	0.093	0.27	1
nav2a	0.000166246	-0.320368	0.204	0.422	1
rap1gap	0.000169538	-0.409518	0.009	0.141	1
pcdh1b	0.000175673	0.548772	0.324	0.151	1
elavl3	0.000178958	0.680279	0.417	0.238	1
rundc3b	0.000190464	-0.266759	0.065	0.232	1
nectin3b	0.000196737	0.531828	0.667	0.486	1
sema5ba	0.000201637	0.64842	0.796	0.719	1
alcamb	0.000207685	0.430539	0.62	0.449	1
igdcc3	0.000208794	-0.372795	0.12	0.319	1
adam19a	0.000259738	0.295088	0.306	0.135	1
zeb1a	0.00030158	-0.363987	0.185	0.378	1
smarcad1a	0.000301719	-0.373253	0.185	0.362	1
iqca1	0.000312758	0.289666	0.222	0.076	1
qkia	0.00032353	0.410623	0.731	0.535	1
fryb	0.000333058	0.309794	0.185	0.054	1
wnk1b	0.000335976	-0.363141	0.12	0.297	1
slc6a9	0.000338519	-0.455999	0.315	0.53	1
bcor	0.000342371	-0.403212	0.278	0.459	1
gfra1b	0.000343565	0.319937	0.111	0.016	1
glsl	0.000344347	-0.280337	0.028	0.168	1
ncam1a	0.00034608	-0.387245	0.944	0.968	1
CU862020.1	0.000357964	-0.261308	0.046	0.195	1
bahcc1a	0.000381497	0.402098	0.648	0.476	1
col11a1b	0.000393849	0.524375	0.361	0.189	1
sall4	0.000417679	0.327509	0.435	0.254	1
plp1a	0.000427439	-0.352239	0.639	0.843	1
lamb1a	0.000429373	0.315267	0.222	0.081	1
prkd3	0.000443248	0.341557	0.296	0.135	1
fabp3	0.000447051	-0.401843	0.278	0.476	1
TTC28	0.000450039	0.430434	0.213	0.076	1
myo16	0.000466524	0.287232	0.306	0.135	1
si:dkey-34d22.1	0.000468698	0.283454	0.13	0.027	1
pprc1	0.0004941	-0.35723	0.231	0.416	1
acsl2	0.000504935	-0.319721	0.324	0.519	1
si:ch211-137a8.4	0.000514642	-0.394521	0.287	0.465	1
rnd1b	0.00052201	-0.470854	0.204	0.368	1
fgfr3	0.000524763	-0.388718	0.787	0.935	1
fam171a2a	0.000530728	0.440211	0.546	0.389	1
zgc:109889	0.000539646	0.262828	0.343	0.162	1
hoxc10a	0.00054777	0.265154	0.139	0.032	1
ssbp3a	0.000559869	0.27642	0.185	0.059	1
tmem108	0.000569359	0.493801	0.648	0.514	1
npm1a	0.000590827	-0.432501	0.398	0.573	1
si:dkey-239h2.3	0.000594044	-0.375921	0.444	0.595	1
nhp2	0.000594707	-0.30757	0.148	0.324	1
SLC39A11	0.000682247	-0.276358	0.185	0.373	1
fgfr4	0.000693857	-0.391401	0.333	0.508	1
gli1	0.000733488	0.411288	0.556	0.378	1
zgc:92107	0.000812199	0.412373	0.685	0.573	1
ptprfb	0.000854192	-0.315053	0.991	0.995	1
kif1b	0.000872354	0.355143	0.343	0.178	1
pax3b	0.000877373	-0.329184	0.102	0.265	1
ldb1b	0.000954789	0.338736	0.463	0.292	1
ptprn2	0.000959752	-0.401843	0.333	0.508	1
pbx2	0.000981184	-0.33393	0.157	0.33	1
pcdh7b	0.00101147	0.291067	0.111	0.022	1
cpne5b	0.00104369	-0.688941	0.009	0.114	1
zgc:112332	0.00107406	-0.346888	0.037	0.162	1
atp1b3a	0.00110283	-0.435482	0.222	0.389	1
si:dkey-154b15.1	0.00110607	-0.318663	0.176	0.351	1
phip	0.00111251	0.454566	0.722	0.649	1
ier5l	0.0011205	-0.277501	0.083	0.232	1
tox	0.0011227	-0.345603	0.824	0.903	1
thsd7ba	0.00118172	-0.41473	0.12	0.276	1
FO082779.1	0.00118419	-0.308898	0.13	0.286	1
wnt5b	0.00121536	0.483202	0.259	0.119	1
rpl21	0.00129069	-0.299934	0.509	0.659	1
si:dkey-67c22.2	0.00135589	-0.344615	0.444	0.611	1
epha3	0.00139436	0.487696	0.25	0.108	1
myo1b	0.00143514	0.33648	0.639	0.47	1
peli2	0.00157701	0.306227	0.519	0.351	1
eef2a.1	0.00158929	-0.3237	0.269	0.449	1
adam10a	0.00159725	0.268807	0.25	0.114	1
ccnd1	0.00164374	-0.347739	0.657	0.795	1
strbp	0.00167409	0.326968	0.454	0.297	1
BX908388.3	0.00168392	-0.382543	0.111	0.265	1
ek1	0.00171308	0.536824	0.167	0.059	1
prmt3	0.00171808	-0.346705	0.194	0.346	1
pax7a	0.00176907	-0.812	0.083	0.222	1
qkib	0.00177143	0.430142	0.685	0.497	1
skia	0.00185576	0.379735	0.648	0.481	1
daam1b	0.00189938	-0.346888	0.333	0.508	1
s1pr2	0.0019121	-0.324435	0.176	0.351	1
rassf2a	0.00212586	-0.327044	0.296	0.492	1
dnah5	0.00216656	0.325115	0.176	0.065	1
cgnl1	0.00219806	0.374787	0.639	0.514	1
fam117aa	0.00220477	-0.276748	0.139	0.303	1
pax7b	0.00220605	-0.735712	0.083	0.211	1
hmgn2	0.00228048	-0.343191	0.62	0.789	1
phldb1b	0.00231605	0.343535	0.685	0.595	1
zyx	0.0024183	0.252932	0.241	0.114	1
serinc5	0.00245057	0.302978	0.722	0.551	1
fgfr1b	0.00245495	-0.264215	0.731	0.816	1
dgkh	0.00248792	-0.277217	0.213	0.384	1
ttyh2	0.00249088	0.360054	0.62	0.47	1
si:dkey-40c11.2	0.00249884	0.263846	0.25	0.114	1
fam222ba	0.00251825	0.280725	0.157	0.054	1
pde12	0.00252832	-0.252075	0.139	0.292	1
zic3	0.00254817	-0.270049	0.083	0.222	1
BX284638.2	0.00271571	-0.355866	0.657	0.778	1
irx1b	0.00272393	-0.263034	0.12	0.27	1
ank2b	0.00281177	0.26109	0.787	0.654	1
rpl8	0.00285578	-0.28022	0.593	0.719	1
col12a1a	0.00293244	0.492041	0.565	0.432	1
pcna	0.00297706	-0.320079	0.444	0.6	1
scml2	0.00300982	0.337511	0.593	0.454	1
lzts2a	0.00306583	-0.387735	0.222	0.378	1
thsd7aa	0.00307275	0.465292	0.176	0.07	1
llgl1	0.00323157	-0.287897	0.602	0.757	1
mapk14a	0.00336033	-0.305358	0.5	0.67	1
epha7	0.00336957	-0.476272	0.148	0.297	1
adam22	0.0034972	0.272189	0.185	0.076	1
pcf11	0.00351586	-0.352569	0.519	0.649	1
myh10	0.00355415	-0.252771	0.648	0.768	1
pcdh11.1	0.00361114	-0.368164	0.102	0.238	1
si:ch211-284f22.3	0.00369546	0.333976	0.38	0.227	1
fam222a	0.00375956	0.363671	0.278	0.146	1
mki67	0.00376921	-0.326678	0.713	0.805	1
znf536	0.00381898	0.278588	0.194	0.081	1
CT990561.1	0.00383271	-0.312315	0.111	0.243	1
bcam	0.00385611	0.682518	0.593	0.514	1
ipo7	0.00390687	-0.272936	0.88	0.951	1
slc12a4	0.00401015	0.252158	0.333	0.184	1
vezf1a	0.00404204	-0.326192	0.444	0.595	1
nr2f1b	0.00411823	-0.330421	0.046	0.157	1
zic2b	0.00421112	-0.37126	0.204	0.357	1
znf516	0.00449662	-0.279649	0.139	0.276	1
grb10a	0.00472664	0.342875	0.833	0.735	1
plpp3	0.00502888	0.352578	0.574	0.427	1
zgc:110796	0.00504535	-0.310969	0.287	0.449	1
fbrsl1	0.00509771	0.359868	0.509	0.368	1
meis1a	0.00523183	0.254541	0.426	0.27	1
nkain1	0.00530124	-0.262425	0.157	0.297	1
crtc3	0.00532492	0.256587	0.444	0.286	1
si:dkey-261h17.1	0.00536371	0.315163	0.102	0.027	1
mcm4	0.00543945	-0.365399	0.324	0.486	1
rcc2	0.00565338	-0.253971	0.343	0.514	1
kmt2e	0.00611286	-0.29611	0.296	0.454	1
ndnf	0.00625608	0.261921	0.333	0.2	1
setbp1	0.00628414	0.278154	0.713	0.562	1
zgc:153631	0.00639253	-0.258152	0.25	0.411	1
pnn	0.00640562	-0.286832	0.306	0.47	1
si:ch211-168f7.5	0.00674482	-0.273137	0.491	0.605	1
psip1b	0.00684873	-0.296151	0.509	0.67	1
rpl10a	0.00701949	-0.32865	0.769	0.822	1
fgd6	0.00711278	-0.261226	0.259	0.416	1
rpl3	0.00719508	-0.27374	0.704	0.757	1
gcn1	0.00732129	-0.266833	0.38	0.524	1
si:ch211-212k18.5	0.00740223	-0.274132	0.407	0.546	1
grk3	0.00751444	0.306174	0.454	0.324	1
nkain2	0.00753849	0.468372	0.37	0.238	1
nat8l	0.00764585	-0.381256	0.602	0.719	1
eif4h	0.00822113	-0.317628	0.444	0.578	1
ZNF423	0.00823357	-0.460545	0.417	0.562	1
sema6ba	0.00827746	0.418538	0.231	0.124	1
pcca	0.00830557	-0.324951	0.269	0.405	1
meis2a.1	0.00831745	-0.257587	0.639	0.735	1
rhocb	0.00841803	0.253347	0.259	0.141	1
gak	0.00846642	0.288069	0.509	0.357	1
sh2d3ca	0.00858494	-0.31943	0.315	0.459	1
pias1b	0.0086436	-0.273779	0.259	0.4	1
pcdh19	0.00895986	-0.335904	0.787	0.859	1
tmpoa	0.00904925	-0.354912	0.546	0.616	1
LO018022.1	0.0092147	0.264716	0.287	0.168	1
dab2ipb	0.00921944	0.304006	0.278	0.162	1
ranbp10	0.0101952	0.26287	0.259	0.146	1
pax3a	0.0102493	-0.291349	0.491	0.681	1
plekhh1	0.010807	-0.286175	0.898	0.914	1
wdr33	0.0109654	-0.261144	0.639	0.762	1
eef2b	0.0109702	-0.34198	0.824	0.881	1
lpp	0.0112281	0.314493	0.444	0.335	1
cbfa2t2	0.0121315	0.320677	0.491	0.335	1
hnrpkl	0.0131152	0.301045	0.574	0.465	1
cd99l2	0.0131904	-0.29555	0.343	0.47	1
lig1	0.0131992	-0.258757	0.611	0.724	1
cfl1	0.0136865	-0.252238	0.389	0.546	1
rassf8b	0.0141544	0.290047	0.463	0.341	1
eda	0.0142174	-0.33289	0.269	0.384	1
tfap4	0.0150551	-0.28009	0.593	0.714	1
hmga2	0.0152203	0.308842	0.324	0.205	1
efnb2b	0.0165439	0.284835	0.315	0.2	1
sema6dl	0.0168529	-0.331381	0.333	0.449	1
rps12	0.0172389	-0.295584	0.685	0.751	1
ddx5	0.018511	-0.284907	0.611	0.719	1
fmnl3	0.0186657	0.273567	0.435	0.314	1
letm1	0.0197832	-0.361685	0.491	0.568	1
unc5b	0.0199941	-0.350454	0.38	0.508	1
nfasca	0.0208042	0.264595	0.426	0.281	1
sh3rf1	0.0208931	0.258462	0.648	0.497	1
wnk1a	0.0211393	-0.257654	0.407	0.514	1
marcksl1a	0.0213593	-0.262765	0.231	0.351	1
hyal2b	0.0214994	0.280189	0.213	0.114	1
efnb3a	0.021676	-0.29344	0.269	0.384	1
asap1b	0.0218226	0.2579	0.528	0.395	1
tcf7l2	0.022105	-0.250987	0.278	0.405	1
ppp2r5d	0.022387	-0.319265	0.352	0.438	1
lmo3	0.023632	0.499913	0.472	0.373	1
shroom3	0.0237696	0.26748	0.481	0.368	1
adka	0.0245479	-0.268044	0.75	0.795	1
suds3	0.0249356	-0.252303	0.148	0.249	1
sox6	0.0253374	0.397001	0.444	0.335	1
uhrf1	0.0276067	-0.301955	0.417	0.497	1
map7d1a	0.0276418	-0.3413	0.815	0.789	1
her12	0.0276679	0.272863	0.509	0.378	1
si:ch211-13k12.2	0.0280961	0.271259	0.528	0.389	1
gas1a	0.0282577	-0.273811	0.269	0.389	1
kif26ab	0.0284107	0.6456	0.12	0.054	1
tead1b	0.03029	0.270033	0.472	0.362	1
tle3b	0.030633	0.264685	0.463	0.341	1
nr2f2	0.0309369	0.285924	0.435	0.335	1
rps5	0.0318374	-0.260116	0.519	0.654	1
msi2a	0.0323785	-0.291145	0.111	0.205	1
DST	0.0324328	-0.256929	0.157	0.254	1
nrxn3a	0.0333523	0.307009	0.324	0.222	1
arhgap35a	0.0336043	0.285621	0.87	0.876	1
pid1	0.034327	0.292372	0.259	0.162	1
magi2a	0.0349231	0.278716	0.444	0.335	1
arid3b	0.0356436	0.340395	0.602	0.519	1
srsf11	0.0360466	-0.273663	0.62	0.686	1
myt1a	0.0376006	0.584733	0.213	0.13	1
srgap1a	0.0379323	0.346697	0.75	0.724	1
srgap3	0.0380379	-0.288212	0.602	0.659	1
krt92	0.0389472	0.261921	0.333	0.232	1
mat2aa	0.0399098	-0.256673	0.361	0.47	1
wnt11	0.0415956	0.383809	0.713	0.67	1
rplp2l	0.0424284	-0.302457	0.685	0.735	1
arglu1a	0.0428545	-0.256826	0.611	0.67	1
ptprga	0.0435489	0.35187	0.417	0.341	1
nid2a	0.0470146	0.292294	0.296	0.2	1
dclk2a	0.048946	-0.260265	0.269	0.378	1
gtpbp4	0.0494075	-0.26198	0.296	0.384	1
sdk1b	0.0496034	-0.289595	0.278	0.378	1
nxn	0.0548911	-0.277954	0.565	0.611	1
trps1	0.0588296	-0.309479	0.787	0.8	1
rarab	0.0605628	0.340909	0.731	0.741	1
hs3st3b1b	0.0609701	0.477406	0.602	0.541	1
robo4	0.0656162	-0.395083	0.296	0.395	1
cdk17	0.0669452	0.261217	0.472	0.4	1
ccdc102a	0.0670116	0.377945	0.435	0.362	1
adamts18	0.0700381	0.298447	0.102	0.049	1
mcm2	0.0709584	-0.266874	0.426	0.503	1
cdh7a	0.0828505	0.36583	0.454	0.373	1
gab1	0.0838049	-0.317535	0.657	0.681	1
stox2b	0.0841121	-0.304934	0.343	0.405	1
robo1	0.0898298	-0.260451	0.926	0.951	1
cyt1	0.0904323	0.254314	0.528	0.459	1
sema5bb	0.0911262	-0.253253	0.333	0.427	1
srrm4	0.0920625	0.293993	0.111	0.059	1
spsb4a	0.0950602	0.324798	0.657	0.632	1
nbeaa	0.0954425	-0.326192	0.417	0.47	1
ebf2	0.0970565	0.339195	0.306	0.222	1
cdon	0.100232	-0.712573	0.417	0.465	1
scube2	0.102511	0.261921	0.537	0.449	1
mt-co1	0.104068	0.435043	0.611	0.524	1
numbl	0.106586	0.344053	0.389	0.319	1
hapln1a	0.119308	0.268207	0.241	0.173	1
nck2a	0.12636	-0.263958	0.574	0.6	1
slc1a3a	0.141569	0.282583	0.398	0.346	1
lrp8	0.165369	-0.336717	0.417	0.481	1
rnf165a	0.170919	0.396905	0.574	0.551	1
col7a1l	0.179401	0.324351	0.676	0.632	1
mt-co3	0.187012	0.329258	0.676	0.6	1
sulf1	0.215037	0.461292	0.139	0.097	1
neo1a	0.254665	-0.268881	0.944	0.962	1
agap3	0.269758	0.294101	0.546	0.535	1
mt-co2	0.421571	0.32201	0.667	0.67	1
cntfr	0.440697	-0.256476	0.861	0.87	1
si:ch211-216b21.2	0.450955	0.456876	0.25	0.227	1
kcnab1a	0.546008	-0.307407	0.241	0.254	1
kirrel3l	0.644845	-0.323656	0.435	0.432	1
lef1	0.948997	0.256162	0.231	0.232	1
