# Supplementary material for: scMultiome analysis identifies a single caudal hindbrain compartment in the developing zebrafish nervous system
Source: Neural Dev. 2024 Jul 5;19:12. doi: 10.1186/s13064-024-00189-z (PMC11225431; doi:10.1186/s13064-024-00189-z)
Supplement: Supplementary file 8 — Additional File 8: Table S6 [file 13064_2024_189_MOESM8_ESM.xlsx]

## Sheet: 1. Description
			This workbook is associated with Figure 6A, M and lists all genes and TF motifs differentially enriched in each cluster relative to all clusters present in that analysis, as follows:
			Sheet	Content
			1	Description
			2-4	List of all genes differentially expressed in the indicated cluster relative to all clusters present in neural subset of 10hpf zebrafish embryos
			5-7	List of all differentially accessible TF motifs in the indicated cluster relative to all clusters present in neural subset of 10hpf zebrafish embryos
			8-14	List of all genes differentially expressed in the indicated cluster relative to all clusters present in neural subset of 10hpf zebrafish embryos
			15-21	List of all differentially accessible TF motifs in the indicated cluster relative to all clusters present in neural subset of 10hpf zebrafish embryos
			The columns in each sheet contain the following information:
			SHEET 2-4; 8-14
			Column	Information
			1	Gene name
			2	p value
			3	fold change in gene expression between the specified cluster (sample 1) and all clusters (sample 2); expressed as log2 of average for all cells in each cluster
			4	Percentage of cells in sample 1 expressing the gene
			5	Percentage of cells in sample 2 expressing the gene
			6	adjusted p value
			SHEET 5-7; 15-21
			Column	Information
			1	Motif ID
			2	p value
			3	fold change in expression between the specified cluster (sample 1) and all clusters (sample 2); expressed as log2 of average for all cells in each cluster
			4	Percentage of cells in sample 1 containing the indicated motif
			5	Percentage of cells in sample 2 containing the indicated motif
			6	adjusted p value
			7	Motif ID
			8	Motif name

## Sheet: 2. E10hpf_DEgenes_CHB
	p_val	avg_log2FC	pct.1	pct.2	p_val_adj
bicd1a	3.30135e-40	3.78181	0.6	0.06	5.00616e-36
col7a1l	1.79666e-39	3.74682	0.617	0.069	2.72446e-35
meis3	3.72093e-33	2.54023	0.8	0.157	5.64241e-29
tshz1	6.9313e-29	2.42662	0.883	0.264	1.05106e-24
megf10	5.09035e-26	3.81289	0.433	0.052	7.719e-22
wnt7ab	5.25622e-24	3.25594	0.317	0.024	7.97053e-20
prickle2b	7.51547e-24	1.79737	0.983	0.526	1.13965e-19
hnf1ba	2.9729e-22	2.73582	0.533	0.099	4.5081e-18
meis2a.1	7.00831e-21	2.84271	0.483	0.085	1.06274e-16
wnt11	1.43751e-16	2.48396	0.517	0.125	2.17984e-12
cgnl1	3.13791e-16	1.62855	0.85	0.404	4.75833e-12
raraa	6.47657e-14	1.12247	0.917	0.372	9.82106e-10
crabp2a	8.53416e-14	2.09824	0.467	0.115	1.29412e-09
cyp2aa2	6.76642e-13	3.44859	0.183	0.017	1.02606e-08
ror1	6.08421e-12	1.15523	0.933	0.542	9.22609e-08
fgfr4	7.37069e-12	1.35492	0.817	0.404	1.11769e-07
plxna2	4.66155e-11	2.77052	0.333	0.075	7.06877e-07
rfx4	3.74684e-10	0.978497	0.95	0.612	5.68171e-06
RIMBP2	4.25101e-10	1.8855	0.45	0.138	6.44624e-06
trps1	8.17791e-10	0.995361	0.933	0.655	1.2401e-05
her15.1	1.32394e-09	2.05493	0.3	0.069	2.00762e-05
fgfr3	2.22433e-09	1.39899	0.7	0.371	3.37297e-05
map7d1a	5.62778e-09	1.01686	0.9	0.649	8.53396e-05
prdm13	8.71459e-09	3.7287	0.1	0.007	0.000132148
rarab	1.20268e-08	1.14261	0.783	0.394	0.000182375
antxr1c	2.50993e-08	1.83277	0.35	0.105	0.000380605
dtnba	3.96379e-08	1.23002	0.65	0.322	0.00060107
atp2b4	4.01138e-08	1.13786	0.633	0.287	0.000608286
notch1a	4.12521e-08	1.02875	0.85	0.591	0.000625547
hpcal4	5.49676e-08	3.39855	0.1	0.009	0.000833528
her4.3	9.41362e-08	4.27302	0.067	0.003	0.00142748
rhbdl3	9.56854e-08	1.13916	0.45	0.159	0.00145097
zgc:194209	1.08762e-07	3.79909	0.083	0.006	0.00164926
nrp1a	1.4191e-07	2.10979	0.2	0.04	0.00215192
mycn	1.60038e-07	1.36613	0.6	0.307	0.00242682
tfdp2	1.64317e-07	1.1177	0.8	0.489	0.0024917
pkdccb	1.80037e-07	1.77052	0.333	0.105	0.00273009
dspa	1.8039e-07	1.98586	0.217	0.047	0.00273543
cbfa2t2	2.28572e-07	1.14903	0.65	0.358	0.00346606
pax3b	2.3485e-07	1.84059	0.433	0.17	0.00356126
meis1b	2.71639e-07	0.739276	0.9	0.527	0.00411913
glsl	2.94284e-07	3.12102	0.117	0.014	0.00446252
her13	3.04339e-07	2.95109	0.1	0.01	0.004615
pcdh1g32	3.58617e-07	2.28813	0.2	0.043	0.00543806
olig4	5.76335e-07	2.20348	0.217	0.052	0.00873954
map6a	7.03952e-07	2.59745	0.15	0.026	0.0106747
ulk1b	7.61394e-07	0.986319	0.65	0.32	0.0115458
dact2	8.11583e-07	1.49423	0.383	0.142	0.0123068
magi1b	8.57659e-07	1.09235	0.733	0.466	0.0130055
sema3gb	1.1126e-06	1.77706	0.4	0.161	0.0168715
zfhx3	1.49463e-06	1.30339	0.45	0.191	0.0226645
klf7a	1.56291e-06	1.15333	0.5	0.22	0.0236999
letm1	1.81552e-06	0.683439	0.9	0.595	0.0275305
cdca4	1.83537e-06	1.24	0.517	0.246	0.0278316
fgd4a	2.13119e-06	2.32794	0.233	0.066	0.0323174
adgrl1a	2.1324e-06	2.88398	0.233	0.068	0.0323357
CABZ01060373.1	2.13694e-06	3.19502	0.133	0.023	0.0324045
rxrgb	2.35693e-06	2.63559	0.15	0.029	0.0357405
robo3	3.96656e-06	0.682155	0.95	0.756	0.0601489
tiparp	4.80873e-06	1.43403	0.483	0.231	0.0729195
CT990561.1	6.49577e-06	1.63658	0.267	0.085	0.0985018
wnt4	7.67779e-06	1.66158	0.317	0.115	0.116426
nsd2	1.04191e-05	0.935409	0.783	0.563	0.157995
foxp1b	1.18226e-05	0.856495	0.7	0.441	0.179278
pax3a	1.27749e-05	0.799368	0.717	0.434	0.193719
sfrp1a	1.52e-05	1.24232	0.367	0.145	0.230493
cyp2p6	1.55687e-05	4.27302	0.05	0.003	0.236084
phldb1b	1.56306e-05	0.793793	0.667	0.379	0.237022
si:dkey-117n7.2	1.58824e-05	3.95109	0.05	0.003	0.240841
unc5db	1.58824e-05	3.95109	0.05	0.003	0.240841
si:ch211-178j18.4	1.99357e-05	1.62916	0.267	0.091	0.302305
zgc:113426	2.33871e-05	2.95109	0.1	0.016	0.354642
SRMS	2.35758e-05	3.14903	0.117	0.022	0.357504
irx4b	3.05985e-05	2.7287	0.133	0.029	0.463995
tnika	3.07627e-05	0.887396	0.55	0.274	0.466485
ctnnal1	3.17613e-05	0.846393	0.733	0.499	0.481629
phf21aa	3.36203e-05	0.700864	0.8	0.491	0.509818
nuf2	3.87401e-05	1.80813	0.217	0.068	0.587455
TCF4	3.99661e-05	2.21412	0.133	0.029	0.606046
sdhaf4	4.08153e-05	2.95109	0.083	0.011	0.618923
cyth3a	4.4414e-05	3.7287	0.067	0.007	0.673494
greb1l	4.51691e-05	0.587037	0.917	0.828	0.684944
plekhh1	4.5476e-05	0.76806	0.717	0.592	0.689599
kitlga	4.79851e-05	3.05063	0.067	0.007	0.727646
si:dkey-183i3.6	4.93576e-05	2.85798	0.067	0.007	0.748459
cep131	4.98462e-05	1.37578	0.517	0.29	0.755867
fancl	5.15818e-05	1.87894	0.183	0.052	0.782187
acp1	5.55411e-05	1.35163	0.317	0.126	0.842225
kcnab1a	5.66601e-05	1.48769	0.233	0.078	0.859194
PHF21B	6.29742e-05	1.18242	0.45	0.231	0.954941
CT027815.1	6.78883e-05	0.885288	0.633	0.384	1
zgc:162816	6.82607e-05	2.58496	0.15	0.039	1
ccdc85ca	7.18324e-05	1.63483	0.317	0.134	1
irx1b	7.35233e-05	2.37559	0.167	0.046	1
fabp3	7.56475e-05	1.78882	0.183	0.053	1
robo1	7.7795e-05	0.581367	0.983	0.869	1
sox13	8.10377e-05	0.455679	0.95	0.717	1
zbtb8os	8.29575e-05	1.35548	0.35	0.157	1
efnb3b	8.61459e-05	0.992397	0.65	0.461	1
ago1	9.79609e-05	1.10519	0.517	0.295	1
cdab	0.000102841	3.07662	0.083	0.013	1
ece2b	0.000108789	0.990891	0.467	0.23	1
iqca1	0.000122266	1.5652	0.25	0.093	1
si:dkeyp-72e1.9	0.000128974	3.85798	0.05	0.004	1
tuft1a	0.000128974	3.85798	0.05	0.004	1
CR450832.1	0.000132173	3.53605	0.05	0.004	1
cort	0.000132173	3.53605	0.05	0.004	1
rps9	0.000134532	0.629817	0.883	0.747	1
prph2a	0.000135422	3.21412	0.05	0.004	1
hoxd4a	0.000135511	1.77706	0.167	0.047	1
synrg	0.000146255	1.39403	0.317	0.136	1
strap	0.000169035	1.57912	0.233	0.085	1
pfdn2	0.000171013	1.36613	0.317	0.138	1
ZNF335	0.000182348	0.86664	0.517	0.295	1
cct4	0.000184951	0.982601	0.567	0.329	1
notch1b	0.000186458	0.90427	0.65	0.421	1
inavaa	0.000203585	1.58496	0.283	0.121	1
nbeaa	0.000210669	0.824558	0.45	0.228	1
rasgrp3	0.000213867	1.64297	0.183	0.057	1
mrpl19	0.000224859	2.34341	0.1	0.02	1
dixdc1b	0.000234099	0.897268	0.567	0.345	1
ches1	0.000235437	1.08999	0.567	0.371	1
vps18	0.000240952	2.64297	0.083	0.014	1
bmp1b	0.00024107	2.66158	0.083	0.014	1
pim2	0.000249673	2.33442	0.117	0.027	1
hip1	0.000250771	0.622499	0.817	0.654	1
dla	0.000253806	0.926259	0.583	0.374	1
AL935174.3	0.000259703	2.10309	0.133	0.034	1
atp11c	0.000274932	0.993526	0.467	0.253	1
pls1	0.000285386	2.05063	0.117	0.027	1
efna3b	0.000290689	0.810609	0.65	0.401	1
atf6	0.000317361	1.28813	0.3	0.131	1
si:ch211-152c2.3	0.00034155	0.963972	0.583	0.394	1
myclb	0.000355362	1.20163	0.283	0.116	1
rexo1	0.000356627	0.851555	0.4	0.191	1
fzd3a	0.000407414	0.763859	0.7	0.49	1
onecut2	0.000426597	1.2406	0.233	0.089	1
orai2	0.000431275	3.12102	0.067	0.01	1
cpamd8	0.000437599	1.69652	0.217	0.082	1
map2k7	0.000440978	1.16408	0.25	0.098	1
si:ch73-299h12.1	0.000448653	2.85798	0.067	0.01	1
fn1a	0.000532268	2.48875	0.183	0.063	1
rasa3	0.000539714	1.08436	0.267	0.109	1
igsf9a	0.000572809	0.789627	0.433	0.23	1
hspg2	0.000573742	0.667418	0.867	0.684	1
FO704635.1	0.000587716	3.53605	0.05	0.006	1
ccnb2	0.000595747	1.13006	0.3	0.134	1
he1.2	0.00060411	3.21412	0.05	0.006	1
si:dkey-195m11.8	0.000608133	0.672114	0.55	0.335	1
vcana	0.000619803	0.24377	0.567	0.297	1
ppfia4	0.0006272	3.21412	0.1	0.023	1
ncam1b	0.000643392	1.09643	0.333	0.159	1
cdon	0.000647541	0.933168	0.617	0.467	1
si:ch211-151m7.6	0.000665373	1.77052	0.15	0.046	1
polq	0.000681435	0.614807	0.683	0.489	1
slc25a42	0.000684229	1.62916	0.167	0.055	1
adarb1b	0.00070495	0.497134	0.817	0.659	1
tanc1a	0.000705972	1.07211	0.333	0.161	1
fbxl3b	0.000722878	1.78117	0.117	0.03	1
kdm2bb	0.00073345	1.36613	0.35	0.18	1
dcc	0.000734862	1.75845	0.1	0.023	1
rplp2l	0.000749668	0.591194	0.85	0.717	1
rcc2	0.000751996	0.824913	0.6	0.404	1
pnx	0.000762331	1.5603	0.117	0.03	1
dhrs11a	0.000812763	1.27732	0.3	0.141	1
nrp2b	0.000816504	0.656395	0.633	0.397	1
picalma	0.000816748	0.842714	0.517	0.315	1
rps6	0.00083281	0.633501	0.833	0.647	1
necap2	0.000886976	2.64297	0.083	0.017	1
adarb1a	0.000887741	1.69475	0.15	0.047	1
epha4b	0.00089795	1.2789	0.317	0.155	1
pou3f2b	0.00089935	1.75178	0.133	0.039	1
SLC39A11	0.000910162	1.55877	0.2	0.076	1
tle3a	0.000969404	0.784732	0.617	0.428	1
ide	0.00100274	1.0724	0.367	0.198	1
ttc6	0.00104066	1.87309	0.15	0.049	1
daam1b	0.00104721	1.24748	0.333	0.171	1
slc27a6	0.00106967	2.39855	0.067	0.011	1
hprt1	0.00106985	0.993526	0.317	0.149	1
serinc4	0.00110954	1.81985	0.133	0.04	1
mylk3	0.00111726	0.843031	0.433	0.246	1
kdm5bb	0.00113097	0.585266	0.517	0.295	1
pitpnbl	0.0011547	1.03904	0.383	0.203	1
dpydb	0.00118902	2.07662	0.15	0.05	1
zgc:113054	0.00132972	2.15754	0.117	0.033	1
dld	0.00145952	1.20566	0.25	0.108	1
zmynd11	0.00148229	0.553167	0.6	0.366	1
neo1b	0.00148738	0.733499	0.5	0.3	1
appb	0.00153032	1.11284	0.35	0.195	1
RANBP2	0.00153289	1.12512	0.3	0.145	1
arhgap18	0.00155713	2.53605	0.083	0.019	1
sardh	0.00156549	1.40677	0.2	0.079	1
jun	0.00157226	1.85798	0.183	0.072	1
ror2	0.00157236	0.563728	0.717	0.549	1
celsr1a	0.00157968	0.425976	0.883	0.707	1
syne2b	0.00158896	1.05339	0.417	0.25	1
myh14	0.00162091	0.941692	0.467	0.282	1
NAV1	0.00162968	0.511625	0.85	0.659	1
tenm3	0.00164024	0.621668	0.717	0.569	1
nemp1	0.00166117	1.55623	0.217	0.091	1
FOXN2	0.00166482	1.1182	0.35	0.187	1
cdh2	0.00166972	0.40645	1	0.891	1
scube2	0.00167083	0.704036	0.533	0.326	1
asap2a	0.00173366	0.474941	0.733	0.493	1
mafba	0.00174937	1.36613	0.133	0.042	1
si:ch211-126i22.5	0.00181898	1.50857	0.167	0.06	1
si:dkey-17o15.2	0.0018332	3.53605	0.033	0.003	1
si:ch211-213d14.1	0.0018332	3.53605	0.033	0.003	1
si:dkey-17e16.9	0.0018332	3.53605	0.033	0.003	1
pias1b	0.00184912	0.717293	0.467	0.273	1
qrfpr4	0.00186248	3.31366	0.05	0.007	1
ftr38	0.0018958	2.95109	0.05	0.007	1
zgc:92907	0.0018958	2.95109	0.05	0.007	1
pex11g	0.00190688	2.85798	0.05	0.007	1
plp1a	0.00192022	1.69475	0.15	0.052	1
psma2	0.00197856	1.36613	0.233	0.103	1
ogna	0.00197958	3.02148	0.067	0.013	1
mtss1la	0.00205346	0.750557	0.533	0.339	1
meis2a	0.00216451	0.728698	0.483	0.305	1
si:dkey-240n22.6.1	0.00218977	2.27302	0.067	0.013	1
slc25a15b	0.00218977	2.39855	0.067	0.013	1
fam117bb	0.00219978	1.28813	0.167	0.06	1
USP53	0.00223036	2.27302	0.067	0.013	1
nes	0.00223036	2.27302	0.067	0.013	1
si:ch211-212k18.5	0.00230135	0.691704	0.533	0.325	1
lca5	0.00231138	1.03355	0.283	0.136	1
fgfr1b	0.00236992	0.432927	0.933	0.826	1
stox2a	0.00237888	2.18242	0.1	0.027	1
socs7	0.00237888	2.18242	0.1	0.027	1
wdr4	0.00239606	1.33442	0.15	0.052	1
si:ch73-299h12.3	0.00239952	1.44294	0.2	0.083	1
tp53inp2	0.00258944	1.95109	0.1	0.027	1
tob1a	0.00261926	1.82556	0.133	0.045	1
zc3h12b	0.00261941	1.23024	0.233	0.105	1
lpcat3	0.00263036	0.917143	0.367	0.203	1
det1	0.00269606	2.08859	0.117	0.036	1
grk5l	0.00272361	2.17348	0.083	0.02	1
ubxn6	0.00274751	1.53605	0.15	0.053	1
rpl21	0.00274931	0.502971	0.783	0.641	1
slc25a39	0.00278951	1.09311	0.367	0.204	1
agrn	0.00280771	0.477159	0.85	0.789	1
arpc4l	0.00282671	1.7287	0.133	0.045	1
zbtb16b	0.00283528	0.369437	0.833	0.572	1
zgc:110366	0.00284729	2	0.117	0.036	1
nup210	0.00284887	0.769761	0.567	0.381	1
ccnd1	0.00287185	0.628381	0.767	0.625	1
cd99l2	0.00292165	0.685196	0.5	0.3	1
rundc3b	0.00292286	1.7287	0.083	0.02	1
crabp2b	0.00301994	1.23349	0.2	0.083	1
pcnx1	0.00304285	0.684152	0.483	0.295	1
mob1a	0.0030608	1.41052	0.167	0.063	1
nt5dc2	0.00307308	0.964511	0.367	0.207	1
coro7	0.00308542	1.62916	0.117	0.036	1
znfl1k	0.00319656	0.974742	0.367	0.2	1
si:dkey-237m9.1	0.00319656	1.63793	0.15	0.055	1
nedd1	0.00320232	1.1962	0.217	0.095	1
asap1a	0.00326787	0.64665	0.7	0.5	1
mboat2b	0.00333748	1.26303	0.183	0.073	1
crlf3	0.00335936	1.50631	0.15	0.055	1
tmem198b	0.00340129	1.82556	0.133	0.046	1
fam120c	0.00340131	0.732256	0.567	0.397	1
DDX17	0.00351495	0.512084	0.833	0.619	1
agap3	0.00371461	0.664209	0.517	0.322	1
ofd1	0.00374942	1.02704	0.2	0.083	1
rassf8b	0.00377764	0.68361	0.367	0.197	1
wu:fc75a09	0.00380575	0.95109	0.267	0.129	1
ank3a	0.00381481	2.66158	0.067	0.014	1
nr6a1b	0.00384808	2.53605	0.067	0.014	1
tmem256	0.00387975	2.53605	0.067	0.014	1
gtf2e1	0.00388913	0.635186	0.433	0.246	1
her2	0.00389119	1.88835	0.15	0.056	1
eif3ja	0.00391149	0.95109	0.417	0.253	1
mapk12b	0.00394508	1.20307	0.283	0.145	1
wwtr1	0.00410649	1.00554	0.333	0.184	1
rps4x	0.00410855	0.577473	0.8	0.622	1
ncoa3	0.00412907	0.674573	0.65	0.454	1
apoa1a	0.00418862	2.17348	0.083	0.022	1
ints7	0.00420183	0.492426	0.633	0.435	1
lrch4	0.00426342	0.584147	0.567	0.376	1
sept5a	0.00427434	1.77706	0.15	0.057	1
sox3	0.00431499	1.08937	0.317	0.177	1
arhgef28a	0.00433635	2.03355	0.083	0.022	1
klf11b	0.00433635	2.03355	0.083	0.022	1
itgb1bp1	0.00433635	2.03355	0.083	0.022	1
manf	0.00433635	2.03355	0.083	0.022	1
wwox	0.00433635	2.03355	0.083	0.022	1
prtga	0.0043835	1.30576	0.183	0.076	1
lrrn1	0.00439286	1.29504	0.283	0.148	1
cntn1a	0.00448241	1.04731	0.3	0.158	1
kremen1	0.00448471	3.05063	0.05	0.009	1
si:dkey-11c5.11	0.00448471	3.05063	0.05	0.009	1
bsk146	0.00455462	2.85798	0.05	0.009	1
wnt3a	0.00459988	1.05493	0.25	0.119	1
noctb	0.00462574	2.7287	0.05	0.009	1
dhrs3a	0.00462574	2.7287	0.05	0.009	1
CR626874.1	0.00467915	1.2823	0.167	0.066	1
eif3f	0.00485395	1.24327	0.25	0.124	1
znf1024	0.00490705	1.89862	0.117	0.039	1
ncln	0.00498416	0.88696	0.3	0.157	1
ccdc102a	0.00505299	0.832909	0.433	0.261	1
pcdh1b	0.00508798	0.474652	0.45	0.256	1
znf974	0.00518358	1.95109	0.133	0.049	1
khdrbs1a	0.00524377	0.330873	0.95	0.947	1
hoxa4a	0.00550098	1.12666	0.183	0.078	1
adgrl2a	0.00560949	0.286577	1	0.954	1
maml1	0.00567594	0.655635	0.5	0.322	1
tmem59l	0.00568091	1.40677	0.117	0.039	1
cdc40	0.00576658	0.691704	0.333	0.178	1
nsrp1	0.00585714	1.48161	0.167	0.069	1
arhgap35b	0.00587486	0.713323	0.45	0.284	1
kcnk5b	0.00588569	1.7287	0.183	0.08	1
si:ch73-386h18.1	0.00594248	0.638623	0.533	0.352	1
hmga1a	0.00598571	0.542462	0.85	0.744	1
irf2a	0.00600704	0.934602	0.35	0.201	1
ano8b	0.00606062	1	0.217	0.099	1
pclaf	0.00607105	1.02035	0.35	0.207	1
si:dkey-68o6.5	0.00607577	1.1785	0.267	0.141	1
si:dkey-6d5.1	0.00607821	2.25594	0.083	0.023	1
igf1ra	0.00608112	0.441838	0.85	0.766	1
pdlim4	0.00613127	1.08354	0.233	0.114	1
fmnl2b	0.00617068	0.546495	0.783	0.612	1
ralgapa1	0.00625253	0.418696	0.667	0.445	1
fam49al	0.0062533	1.68361	0.167	0.07	1
col18a1a	0.00629629	0.224588	0.983	0.864	1
zgc:114119	0.00641254	2.03355	0.083	0.023	1
map3k4	0.00643984	0.787785	0.667	0.516	1
aebp1	0.00644122	1.81985	0.133	0.05	1
nsdhl	0.00649628	2.75845	0.067	0.016	1
CU468723.4	0.006543	1.39855	0.133	0.049	1
plxdc2	0.00659375	0.536053	0.833	0.621	1
rpl37	0.00659784	2.42058	0.067	0.016	1
tmem163b	0.0066233	2.31366	0.067	0.016	1
acss1	0.00666496	1.21412	0.233	0.115	1
sf3a2	0.00666822	1.16408	0.35	0.211	1
gosr1	0.00668187	1.09748	0.233	0.114	1
selenon	0.00671897	0.95109	0.267	0.135	1
phospho2	0.00672654	2.21412	0.067	0.016	1
rab1aa	0.00673992	2.47192	0.1	0.032	1
si:ch211-113e8.11	0.00678034	2.27302	0.067	0.016	1
hykk.2	0.00678034	2.27302	0.067	0.016	1
farsa	0.00682063	0.892197	0.25	0.122	1
znf1124.1	0.00685687	1.95109	0.1	0.032	1
wdr75	0.00698616	0.888355	0.567	0.457	1
nbr1a	0.00703987	1.62916	0.117	0.04	1
lbr	0.00704943	0.702347	0.567	0.412	1
si:dkey-217d24.6	0.00714362	0.857981	0.317	0.171	1
gnav1	0.0071693	1.30339	0.15	0.059	1
snapc5	0.00718515	1.81985	0.1	0.032	1
fat1a	0.00749017	0.380925	0.917	0.853	1
eef1g	0.0074937	0.442077	0.75	0.644	1
rpl30	0.0075597	0.611604	0.55	0.375	1
strc	0.00772581	3.53605	0.033	0.004	1
txnl4b	0.00772581	3.53605	0.033	0.004	1
zgc:158254	0.00772581	3.53605	0.033	0.004	1
snx24	0.00772581	3.53605	0.033	0.004	1
he1.1	0.00772581	3.53605	0.033	0.004	1
ralyl	0.00777648	3.79909	0.033	0.004	1
itga3a	0.00787845	2.85798	0.033	0.004	1
ppl	0.00787845	1.95109	0.033	0.004	1
CU207245.1	0.00787854	3.12102	0.033	0.004	1
znf1009.2	0.00787854	3.12102	0.033	0.004	1
txn	0.00787854	3.12102	0.033	0.004	1
trpm1a	0.00787854	3.12102	0.033	0.004	1
casq1b	0.00787854	3.12102	0.033	0.004	1
shoc1	0.00787854	3.12102	0.033	0.004	1
si:ch211-130m23.5	0.00787854	3.12102	0.033	0.004	1
slc1a7a	0.00787854	3.12102	0.033	0.004	1
si:dkeyp-72h1.1	0.00787854	3.12102	0.033	0.004	1
actc1a	0.00787854	3.12102	0.033	0.004	1
BX005399.1	0.00787854	3.12102	0.033	0.004	1
cntn5	0.00787854	3.12102	0.033	0.004	1
si:ch73-205h11.1	0.00787854	3.12102	0.033	0.004	1
nuggc.3	0.00787854	3.12102	0.033	0.004	1
si:dkey-24p1.6.1	0.00787854	3.12102	0.033	0.004	1
si:dkey-96f10.1	0.00787854	3.12102	0.033	0.004	1
camta1a	0.00787854	3.12102	0.033	0.004	1
zgc:158291	0.00787854	3.12102	0.033	0.004	1
wdfy3	0.00788849	0.643809	0.433	0.269	1
zgc:113057	0.00798148	2.79909	0.033	0.004	1
si:ch211-212k18.7	0.00798148	2.79909	0.033	0.004	1
pltp	0.00798148	2.79909	0.033	0.004	1
si:ch211-286b5.4	0.00798148	2.79909	0.033	0.004	1
si:dkey-241l7.6	0.00798148	2.53605	0.033	0.004	1
uraha	0.00798148	2.79909	0.033	0.004	1
pde4cb	0.00798148	2.31366	0.033	0.004	1
npm2b	0.00798148	2.79909	0.033	0.004	1
si:ch211-146m13.3	0.00808599	2.53605	0.033	0.004	1
palm1a	0.00808599	2.31366	0.033	0.004	1
nr2f6b	0.00822044	1.90802	0.117	0.042	1
SEC14L1	0.00828216	1.03725	0.283	0.154	1
letm2	0.00840568	1.2312	0.217	0.106	1
si:ch211-163l21.7	0.0084769	2.28813	0.083	0.024	1
ldb1b	0.00854511	0.962062	0.283	0.152	1
C18H19orf54	0.00879687	2.17348	0.083	0.024	1
clul1	0.00883116	0.57778	0.583	0.424	1
rtca	0.00896631	0.667451	0.567	0.389	1
rorc	0.00916042	2.85798	0.05	0.01	1
mmp9	0.0092175	1.8922	0.1	0.033	1
BX664742.3	0.00923938	1.53605	0.117	0.042	1
pdpk1b	0.00924306	0.793549	0.2	0.091	1
rnf217	0.00924448	2.95109	0.05	0.01	1
cspg5a	0.00926604	1.1785	0.2	0.095	1
si:ch211-252f13.5	0.00928654	2.68806	0.05	0.01	1
piezo1	0.00932877	2.53605	0.05	0.01	1
ttc21b	0.00935797	0.892197	0.35	0.207	1
actn3a	0.00941431	2.66158	0.05	0.01	1
selenoo2	0.00941594	1.87309	0.083	0.024	1
sharpin	0.00941594	1.87309	0.083	0.024	1
mpdu1a	0.00945755	2.53605	0.05	0.01	1
zgc:55413	0.00945755	2.53605	0.05	0.01	1
znf1160	0.00945755	2.53605	0.05	0.01	1
ubr2	0.00954899	0.505465	0.467	0.29	1
si:ch211-257p13.3	0.00956319	1.79909	0.083	0.024	1
zgc:194930	0.00958531	2.21412	0.05	0.01	1
si:ch211-48m9.1	0.00958531	2.36613	0.05	0.01	1
si:dkey-199f5.6	0.00958531	2.36613	0.05	0.01	1
inppl1b	0.00958531	2.36613	0.05	0.01	1
igf2bp1	0.0096187	0.338226	0.9	0.812	1
tgfbr1b	0.00980465	1.69955	0.1	0.033	1
hist1h4l.17	0.0098222	1.45805	0.133	0.052	1
clrn2	0.00984942	1.95109	0.05	0.01	1
hnrnpaba	0.00988682	0.483485	0.633	0.46	1
irf2bp1	0.00990033	1.23649	0.183	0.083	1
si:ch211-161m3.6	0.00996543	1.58852	0.1	0.033	1
sema3fb	0.0101044	0.449665	0.633	0.481	1
fam234a	0.0101621	1.58186	0.1	0.033	1
mrps27	0.0103073	1.33966	0.167	0.073	1
snx33	0.0103741	0.960024	0.3	0.171	1
srgap1a	0.0104523	0.514784	0.683	0.555	1
zwilch	0.0104801	1.00767	0.2	0.093	1
rpl29	0.0104898	0.521505	0.7	0.532	1
cactin	0.0106327	0.963163	0.267	0.144	1
si:ch73-264p11.1	0.0106454	2.21412	0.067	0.017	1
psph	0.0107578	1.70598	0.117	0.043	1
irx3b	0.010875	1.95109	0.067	0.017	1
myo10l3	0.0109066	0.461376	0.4	0.233	1
mmp2	0.0109498	2.05063	0.067	0.017	1
ttc22	0.0109498	2.05063	0.067	0.017	1
cinp	0.0109498	2.05063	0.067	0.017	1
slx4	0.0111782	0.903785	0.267	0.141	1
tmem237b	0.0113585	1.53605	0.133	0.053	1
rnaseka	0.0117365	1.49166	0.117	0.043	1
dusp11	0.0118521	1.29901	0.183	0.086	1
xpo7	0.0120045	0.673932	0.517	0.351	1
tax1bp3	0.0121073	2.07662	0.083	0.026	1
sdc4	0.0121556	0.668156	0.4	0.24	1
prdx4	0.0122034	1.1375	0.167	0.073	1
cmss1	0.0122344	0.790099	0.333	0.195	1
farsb	0.0122547	1.41406	0.183	0.088	1
polrmt	0.0123332	0.689349	0.4	0.253	1
efemp2b	0.0126262	0.95109	0.2	0.096	1
tspan7	0.0126616	0.602287	0.467	0.31	1
csnk2b	0.0127372	0.939686	0.283	0.159	1
tor2a	0.0129387	1.27971	0.133	0.053	1
trim71	0.0129551	0.396195	0.883	0.744	1
dctn1a	0.013082	1.82556	0.117	0.045	1
grik4	0.0131717	1.66158	0.083	0.026	1
egln1b	0.0132215	0.868628	0.333	0.208	1
arvcfb	0.0133635	0.661584	0.233	0.118	1
aaas	0.0134401	1.35163	0.15	0.065	1
ctbp2a	0.0135646	0.50841	0.683	0.506	1
tmem198a	0.0135707	0.778026	0.45	0.306	1
uba7	0.0137307	1.34341	0.1	0.034	1
c1d	0.0138721	0.768499	0.3	0.168	1
dtwd1	0.0138869	1.12797	0.183	0.086	1
rnd3a	0.0139964	1.00767	0.283	0.161	1
asxl1	0.014005	0.550267	0.583	0.405	1
rps19	0.0140182	0.522396	0.717	0.599	1
shank2b	0.0141107	1.44859	0.133	0.055	1
crls1	0.0143329	1.08859	0.167	0.075	1
dnajc17	0.0144557	0.868628	0.25	0.132	1
galnt7	0.0147859	0.564812	0.467	0.309	1
ttll11	0.0148797	1.21412	0.15	0.065	1
arl8	0.0149178	0.490538	0.517	0.336	1
tmem11	0.0149451	1.40677	0.117	0.045	1
gcfc2	0.015011	1.00881	0.233	0.124	1
ttc7b	0.0152247	1.24848	0.183	0.089	1
rragcb	0.015342	1.45359	0.183	0.091	1
ctnnd2b	0.0153645	0.466134	0.617	0.414	1
ptbp3	0.0153771	0.495975	0.633	0.483	1
xiap	0.015454	1.83561	0.1	0.036	1
gtpbp6	0.015674	1.21412	0.117	0.045	1
prkx	0.0158456	0.771982	0.333	0.2	1
arid2	0.0161646	0.440294	0.583	0.414	1
rps6ka3b	0.0161869	2.88398	0.05	0.011	1
slc7a1a	0.0162934	1.08675	0.183	0.088	1
usp32	0.0162985	0.811687	0.3	0.172	1
rbm8a	0.0163596	0.778356	0.417	0.292	1
inavab	0.0164272	0.703163	0.5	0.369	1
bloc1s5	0.0164505	2.68806	0.05	0.011	1
chek2	0.0165395	0.994159	0.217	0.111	1
dlgap5	0.0166453	0.445732	0.717	0.569	1
zgc:162396	0.0166526	2.53605	0.05	0.011	1
CABZ01043952.1	0.0166526	2.53605	0.05	0.011	1
lpar6a	0.0166768	1.58852	0.1	0.036	1
stim2a	0.0167875	0.994159	0.217	0.112	1
rtraf	0.0169258	1.53605	0.1	0.036	1
si:dkeyp-53e4.2	0.0169949	2.36613	0.05	0.011	1
hyal1	0.0169949	2.36613	0.05	0.011	1
nfkbiaa	0.0169949	2.36613	0.05	0.011	1
srd5a3	0.0169949	2.36613	0.05	0.011	1
CABZ01112656.1	0.0169949	2.36613	0.05	0.011	1
si:ch211-11n16.3	0.0169949	2.36613	0.05	0.011	1
rnf34b	0.0169949	2.36613	0.05	0.011	1
slc30a7	0.0171874	0.865117	0.267	0.149	1
mcee	0.017199	2.21412	0.05	0.011	1
dmrt1	0.017199	2.07662	0.05	0.011	1
bcl10	0.017199	2.21412	0.05	0.011	1
si:ch211-1f22.3	0.017199	2.21412	0.05	0.011	1
tmem120b	0.017199	2.21412	0.05	0.011	1
zgc:66447	0.0172251	0.862281	0.267	0.149	1
mbnl2	0.0174068	1.1375	0.15	0.066	1
FAR2	0.0176212	1.83561	0.05	0.011	1
rsrp1	0.0176663	0.395572	0.85	0.75	1
hk2	0.017996	0.917143	0.3	0.18	1
rictora	0.018122	0.914565	0.317	0.191	1
isy1	0.0181602	1.13916	0.2	0.101	1
tada2b	0.0183252	1.27971	0.133	0.056	1
gse1	0.0183741	0.479022	0.617	0.431	1
cenpf	0.0183907	0.494656	0.583	0.412	1
suds3	0.0184813	0.824558	0.267	0.148	1
fam13a	0.0187168	0.960368	0.3	0.178	1
cdk2	0.0187379	0.978057	0.233	0.126	1
tank	0.0187717	1.28813	0.117	0.046	1
gas1a	0.0188004	1	0.283	0.165	1
eml1	0.0188302	1.05063	0.133	0.056	1
boc	0.0188459	0.61867	0.7	0.657	1
mef2d	0.0189318	1.37559	0.167	0.079	1
trmu	0.0189675	2.60317	0.083	0.029	1
atxn7l2a	0.0193679	0.547368	0.433	0.279	1
calcoco1a	0.0194246	1.16101	0.2	0.102	1
rasgef1bb	0.0194367	1.06475	0.167	0.078	1
uba2	0.0198441	0.667297	0.483	0.342	1
adka	0.0199302	0.432566	0.867	0.75	1
RSBN1	0.0200321	0.595759	0.45	0.303	1
alyref	0.0202129	0.908022	0.283	0.162	1
shq1	0.0203739	0.855933	0.267	0.148	1
DST	0.0204625	1.77052	0.1	0.037	1
hpca	0.0204893	0.851555	0.317	0.204	1
zbtb38	0.0206083	3.21412	0.033	0.006	1
zgc:171857	0.0206083	3.21412	0.033	0.006	1
fbxo8	0.0206524	2.27302	0.083	0.029	1
znfl1c	0.0207608	1.46566	0.117	0.047	1
elovl2	0.020829	2.95109	0.033	0.006	1
sox19b	0.0209439	1.42914	0.15	0.069	1
ldlra	0.0210518	2.79909	0.033	0.006	1
CABZ01066694.1	0.0210518	2.79909	0.033	0.006	1
CU694255.2	0.0210518	2.79909	0.033	0.006	1
hpgd	0.0210518	2.79909	0.033	0.006	1
mcf2la	0.0210518	2.79909	0.033	0.006	1
slc66a1	0.0210518	2.79909	0.033	0.006	1
spint1a	0.0210518	2.79909	0.033	0.006	1
mtus1a	0.0210518	2.79909	0.033	0.006	1
acta1b	0.0210518	2.79909	0.033	0.006	1
si:ch211-67f24.7	0.0210518	2.79909	0.033	0.006	1
slc16a3	0.0210518	2.79909	0.033	0.006	1
scn8aa	0.0210518	2.79909	0.033	0.006	1
snai1a	0.0210518	2.79909	0.033	0.006	1
CR847970.1	0.0210518	2.79909	0.033	0.006	1
aph1b	0.0212041	0.697804	0.367	0.237	1
lin7a	0.0212755	2.31366	0.033	0.006	1
hid1a	0.0212755	2.53605	0.033	0.006	1
BX936298.3	0.021301	1.2652	0.233	0.132	1
atp6v0e1	0.021407	0.581857	0.417	0.27	1
rspo1	0.0215025	1.95109	0.033	0.006	1
hoxc1a	0.0215025	2.31366	0.033	0.006	1
carm1	0.0215193	0.409036	0.75	0.599	1
vwc2l	0.0217313	1.95109	0.033	0.006	1
mcm6	0.0219635	0.442681	0.5	0.339	1
atp5l	0.0219656	1.05493	0.167	0.079	1
fermt2	0.0220114	0.779324	0.35	0.223	1
dazap1	0.0220606	1.38405	0.117	0.047	1
ripply1	0.0222026	1.41052	0.117	0.047	1
si:ch211-216b21.2	0.0222173	1.55623	0.117	0.049	1
cdca7a	0.0225044	0.60444	0.35	0.213	1
pex6	0.0226048	1.3266	0.117	0.047	1
nxn	0.0226585	0.500983	0.717	0.612	1
atg3	0.0228109	1.81985	0.083	0.029	1
pagr1	0.0229511	1.4409	0.133	0.059	1
cstf3	0.0230119	0.475511	0.633	0.487	1
abat	0.0231175	1.1921	0.15	0.069	1
gnl3l	0.0231495	0.93849	0.383	0.273	1
si:dkey-7j22.1	0.0234195	1.95109	0.067	0.02	1
pcyt1aa	0.0234195	1.95109	0.067	0.02	1
sh3d19	0.0234195	1.95109	0.067	0.02	1
flvcr1	0.023456	1.29504	0.2	0.108	1
her12	0.0234857	1.53605	0.133	0.059	1
macroh2a2	0.0236839	0.536053	0.433	0.286	1
si:dkey-21h14.8	0.023695	1.77052	0.067	0.02	1
tradd	0.023695	1.77052	0.067	0.02	1
slc48a1b	0.0237125	1.66158	0.083	0.029	1
dnaja2a	0.0237487	0.407647	0.567	0.394	1
syap1	0.023794	1.79909	0.1	0.039	1
nucks1a	0.0239241	0.439685	0.7	0.499	1
drap1	0.0239368	0.95109	0.2	0.103	1
smarce1	0.023946	0.576283	0.533	0.405	1
celsr2.1	0.0239867	1.77052	0.067	0.02	1
retreg2	0.0240567	1.30576	0.15	0.069	1
zmp:0000000662	0.0242074	1.26756	0.133	0.059	1
megf8	0.0242373	0.748461	0.433	0.307	1
pou3f1	0.0242813	1.61005	0.067	0.02	1
her4.4	0.0242813	1.61005	0.067	0.02	1
ly75	0.0243398	1.53605	0.083	0.029	1
bub1bb	0.0243983	1.01249	0.217	0.118	1
gga1	0.0245962	0.58852	0.467	0.329	1
jam3a	0.0246584	1.47716	0.083	0.029	1
rxraa	0.024669	1.75178	0.15	0.072	1
lfng	0.0247375	0.395963	0.633	0.507	1
hnrnpa0l.1	0.0247422	0.525054	0.55	0.397	1
kdm3b	0.0248409	0.649554	0.433	0.297	1
trpt1	0.0249716	1.02509	0.15	0.069	1
yipf3	0.0251742	1.49652	0.117	0.049	1
espl1	0.0253348	0.852527	0.35	0.227	1
plch1	0.0255979	0.403532	0.833	0.776	1
eny2	0.0258211	1.50363	0.133	0.06	1
si:ch211-212k18.4	0.0258907	0.380775	0.65	0.529	1
shroom2a	0.0261831	0.617667	0.333	0.205	1
nop53	0.0262002	0.546914	0.55	0.398	1
camk2g2	0.026201	0.39073	0.517	0.372	1
slc1a4	0.0264604	1.33442	0.117	0.049	1
setbp1	0.0265074	0.258979	0.6	0.414	1
scn5lab	0.0268134	2.53605	0.05	0.013	1
zgc:113372	0.0268368	1.5603	0.15	0.073	1
pdzd2	0.0270104	0.647084	0.483	0.352	1
si:dkey-103i16.6	0.0270209	1.14778	0.2	0.106	1
snx27a	0.0270957	0.883976	0.183	0.092	1
cryzl1	0.0272085	2.27302	0.05	0.013	1
gcna	0.0273095	0.710082	0.383	0.257	1
dnajc30b	0.0274576	1.05801	0.167	0.082	1
rrbp1a	0.0274691	0.640522	0.4	0.266	1
BX663613.1	0.0275953	1.29901	0.1	0.039	1
cdk20	0.0276869	2.01249	0.083	0.03	1
agfg1b	0.0276887	0.799087	0.25	0.142	1
si:ch211-241e1.5	0.0277116	2.21412	0.05	0.013	1
dhrs11b	0.0277116	2.21412	0.05	0.013	1
CR933812.1	0.0277116	2.21412	0.05	0.013	1
otulina.1	0.0277116	2.21412	0.05	0.013	1
ttyh3b	0.0277612	1.0158	0.333	0.227	1
igsf9b	0.0277739	0.80566	0.283	0.168	1
rpl6	0.0277937	0.536053	0.55	0.425	1
rpl3	0.0278327	0.30462	0.867	0.773	1
rpl39	0.0281885	0.370209	0.833	0.701	1
eif4g1a	0.0282518	0.267155	0.867	0.787	1
tbx18	0.0283174	1.95109	0.05	0.013	1
naa15a	0.0283847	0.860893	0.35	0.236	1
ilf3a	0.0284646	0.513116	0.483	0.345	1
sh3gl3b	0.0285217	1.07662	0.15	0.07	1
bcr	0.0286014	1.10819	0.217	0.122	1
socs5b	0.0288736	0.808132	0.35	0.239	1
epb41l4a	0.0295315	1.12797	0.167	0.083	1
tfb2m	0.0296116	0.990085	0.283	0.18	1
tasora	0.029744	0.64075	0.333	0.208	1
pbx1b	0.0297864	0.813587	0.183	0.093	1
AL929023.1	0.0300788	2.25594	0.067	0.022	1
dachc	0.0301249	0.823335	0.133	0.059	1
ddx23	0.0303568	0.686878	0.4	0.274	1
anapc16	0.0303663	1.66158	0.083	0.03	1
kif5ba.1	0.0304104	0.757409	0.333	0.21	1
mrs2	0.0304244	0.864676	0.317	0.207	1
tmem26a	0.0304274	2.17348	0.067	0.022	1
nufip2	0.0306008	0.794586	0.217	0.118	1
zgc:171759.4	0.0307114	1.59745	0.083	0.03	1
FP236812.2	0.031036	2.12102	0.067	0.022	1
irf7	0.031036	2.12102	0.067	0.022	1
trim62.2	0.0310941	1.53605	0.083	0.03	1
sh3bgrl2	0.0312424	1.4036	0.133	0.062	1
grip2a	0.0313946	2.03355	0.067	0.022	1
xylt1	0.0314419	0.794441	0.533	0.461	1
plppr2a	0.0314673	1.02509	0.133	0.06	1
slc29a2	0.0314805	1.47716	0.083	0.03	1
hs3st3b1b	0.0317545	0.450845	0.65	0.484	1
slc7a5	0.0317565	1.95109	0.067	0.022	1
bach2a	0.0319281	1.62352	0.15	0.075	1
gnai1	0.0320935	0.728698	0.417	0.31	1
cs	0.0321907	0.632729	0.35	0.224	1
sfr1	0.0324056	1.85798	0.067	0.022	1
adnpa	0.0324541	0.691028	0.35	0.228	1
BX936382.1	0.0326006	1.33442	0.133	0.062	1
exoc1	0.0327006	0.773552	0.217	0.118	1
polr3k	0.0327592	1.77052	0.067	0.022	1
cplx4c	0.0327592	1.77052	0.067	0.022	1
cadm1a	0.0329748	0.531315	0.6	0.507	1
CU302316.1	0.0331082	1.38921	0.1	0.04	1
cetn4	0.0335137	1.53605	0.067	0.022	1
si:ch73-100l22.3	0.0335137	1.61005	0.067	0.022	1
ndufb4	0.0335396	1.25594	0.1	0.04	1
trub1	0.0337652	1.23649	0.15	0.073	1
thg1l	0.0339755	1.25594	0.1	0.04	1
si:dkeyp-82h4.3	0.0340156	0.877841	0.233	0.134	1
si:ch211-66k16.28	0.0342868	1.08539	0.183	0.098	1
tcf7	0.034336	1.22793	0.217	0.126	1
orc6	0.0344374	0.916157	0.333	0.22	1
inpp4ab	0.0349336	0.642968	0.183	0.095	1
p3h4	0.0351854	0.40677	0.567	0.408	1
elp5	0.0353701	0.932712	0.183	0.096	1
rassf2a	0.0355675	0.95109	0.233	0.134	1
eif2s3	0.0357763	0.283913	0.533	0.361	1
cnp	0.0359766	0.42249	0.4	0.256	1
dtx4b	0.0360101	0.743495	0.2	0.108	1
rps3	0.0361151	0.324002	0.783	0.644	1
si:dkey-225f5.4	0.0361666	1.12102	0.133	0.062	1
slc25a36a	0.0362103	0.712931	0.2	0.106	1
mthfd2	0.0364143	1.31366	0.117	0.052	1
iffo2b	0.0364433	1.78117	0.083	0.032	1
man2a2	0.0364768	0.452285	0.517	0.359	1
eif1	0.0365868	0.971268	0.283	0.18	1
hmgn7	0.0366444	0.462052	0.467	0.329	1
slc38a4	0.0366625	0.284678	0.55	0.382	1
rpl7	0.0366799	0.545923	0.55	0.418	1
cops5	0.0366812	1.03355	0.133	0.062	1
map1lc3b	0.0367387	0.791892	0.25	0.149	1
ppp2r1bb	0.0367771	0.762057	0.3	0.193	1
plagx	0.03692	0.481145	0.4	0.266	1
tmem184c	0.0369805	0.629162	0.217	0.118	1
rpl11	0.0372649	0.416673	0.667	0.526	1
wasla	0.0374292	0.583881	0.483	0.356	1
tent4b	0.0374724	0.863628	0.333	0.228	1
BX649508.2	0.0374748	1.69955	0.083	0.032	1
fzd7a	0.037585	0.518131	0.283	0.168	1
brwd1	0.0375977	0.441416	0.6	0.448	1
rab5c	0.0377713	0.818196	0.25	0.149	1
eapp	0.0383018	1.2406	0.133	0.063	1
iars2	0.038327	1	0.15	0.073	1
tnpo3	0.0383866	0.6372	0.317	0.2	1
emc8	0.0384398	1.49166	0.1	0.042	1
pabpc1b	0.0385479	1.48543	0.083	0.032	1
rbm33a	0.0386535	0.42825	0.583	0.441	1
znf1021.1	0.0386629	1.38077	0.133	0.063	1
rab11ba	0.038697	0.929395	0.167	0.085	1
lrp10	0.0389847	1.53605	0.083	0.032	1
si:dkey-266m15.7	0.0389847	1.53605	0.083	0.032	1
mertka	0.0392471	0.786031	0.267	0.165	1
cbx3a	0.0393341	0.407729	0.55	0.389	1
dph7	0.039371	1.43652	0.1	0.042	1
si:dkeyp-110a12.4	0.0394452	1.47716	0.083	0.032	1
prkag1	0.0394638	0.95109	0.15	0.073	1
mmel1	0.0396275	2.53605	0.05	0.014	1
zgc:110158	0.0397869	0.189351	0.967	0.859	1
arhgap10	0.0398423	0.568884	0.483	0.374	1
csmd3a	0.0399101	1.31366	0.083	0.032	1
tchp	0.0399194	1.14374	0.117	0.052	1
sept2	0.0399537	0.892197	0.217	0.124	1
scn8ab	0.0400247	2.53605	0.05	0.014	1
gpatch8	0.0400518	0.291927	0.733	0.563	1
pinx1	0.0400799	0.370043	0.5	0.351	1
si:ch211-222l21.1	0.0401817	0.276559	0.95	0.932	1
pla2g15	0.0402393	2.17348	0.067	0.023	1
slc27a4	0.0403828	1.81023	0.1	0.043	1
pdzd11	0.0404477	1.07662	0.117	0.052	1
racgap1	0.0404727	0.4802	0.433	0.299	1
tdg.1	0.0404926	0.605955	0.433	0.312	1
psmb5	0.0405497	0.68361	0.4	0.277	1
ftr67	0.0405513	2.18813	0.083	0.033	1
wdr62	0.0406625	0.616223	0.4	0.276	1
usp54b	0.0409572	0.863628	0.183	0.099	1
stx12	0.0409727	0.697334	0.2	0.108	1
prr5a	0.0409818	1.01249	0.117	0.052	1
wu:fj59g11	0.0412714	0.862652	0.317	0.214	1
CU862020.1	0.0413033	1.46076	0.15	0.076	1
pld1b	0.0413677	2.15754	0.05	0.014	1
pfn2l	0.0414806	0.43959	0.5	0.372	1
hpse2	0.0415042	1.95109	0.05	0.014	1
elac2	0.0415116	0.652246	0.283	0.174	1
gramd1ba	0.0415455	2.03355	0.067	0.023	1
rsl1d1	0.041575	0.456826	0.433	0.297	1
e2f4	0.0416804	0.460765	0.467	0.325	1
rbbp8l	0.0417796	2.05063	0.05	0.014	1
tsfm	0.0418122	1.21412	0.1	0.042	1
arhgap17a	0.041879	0.529133	0.333	0.213	1
mical2b	0.0419173	1.95109	0.05	0.014	1
znf1023.1	0.0419207	2.07662	0.05	0.014	1
poln	0.0419207	2.07662	0.05	0.014	1
pde4ba	0.0419207	2.07662	0.05	0.014	1
si:busm1-105l16.2.1	0.0419207	2.07662	0.05	0.014	1
heatr5b	0.0419207	2.07662	0.05	0.014	1
si:dkey-77f5.13	0.0419207	2.07662	0.05	0.014	1
pax6b	0.0420922	0.398549	0.5	0.371	1
clmn	0.0421085	0.746999	0.35	0.24	1
si:ch211-201h21.5	0.0422044	2.7287	0.033	0.007	1
fam124b	0.0422044	2.7287	0.033	0.007	1
klf4	0.0422044	2.95109	0.033	0.007	1
dip2ba	0.0422624	0.619884	0.367	0.246	1
gfod2	0.0423279	1.95109	0.05	0.014	1
tmem42b	0.0423279	1.95109	0.05	0.014	1
ctsla	0.0426361	0.663928	0.35	0.234	1
si:dkey-117n7.5	0.0427732	2.53605	0.033	0.007	1
arhgap17b	0.0427732	2.53605	0.033	0.007	1
ppfia3	0.0427732	2.53605	0.033	0.007	1
cbln13	0.0427732	2.53605	0.033	0.007	1
zgc:165603	0.0427732	2.53605	0.033	0.007	1
si:dkey-37g12.1	0.0427732	2.53605	0.033	0.007	1
pdxkb	0.0427732	2.53605	0.033	0.007	1
cdc37	0.0427732	2.53605	0.033	0.007	1
zgc:101559	0.0427732	2.53605	0.033	0.007	1
nme8	0.0427732	2.53605	0.033	0.007	1
si:dkey-56f14.7	0.0427732	2.53605	0.033	0.007	1
si:dkey-45k15.1	0.0427732	2.53605	0.033	0.007	1
si:dkey-166k12.1	0.0427732	2.53605	0.033	0.007	1
c1ql4a	0.0427732	2.53605	0.033	0.007	1
sh3gl2b	0.0427732	2.53605	0.033	0.007	1
pcdh1g30	0.0427732	2.53605	0.033	0.007	1
socs6a	0.0427732	2.53605	0.033	0.007	1
commd3	0.0427732	2.53605	0.033	0.007	1
tmprss9	0.0427732	2.53605	0.033	0.007	1
cks2	0.0427732	2.53605	0.033	0.007	1
dnaja2b	0.0428454	0.934017	0.183	0.099	1
dlg5b.1	0.0430646	0.799087	0.217	0.124	1
il21r.1	0.0431534	2.31366	0.033	0.007	1
nos1apa	0.0431534	2.31366	0.033	0.007	1
h1-10	0.0431534	2.31366	0.033	0.007	1
mst1ra	0.0431534	2.31366	0.033	0.007	1
si:ch73-109d9.4	0.0431534	2.12102	0.033	0.007	1
zgc:162780	0.0431534	2.31366	0.033	0.007	1
si:rp71-80o10.4	0.0431534	2.31366	0.033	0.007	1
pcdh1g29	0.0431534	2.31366	0.033	0.007	1
ankrd13d	0.0431722	1.62916	0.05	0.014	1
rpl38	0.0431849	0.24033	0.833	0.71	1
oga	0.0432227	0.425439	0.717	0.573	1
usp3	0.0432693	1.12102	0.183	0.102	1
sox21b	0.0433724	1.77052	0.067	0.023	1
cog8	0.0433724	1.77052	0.067	0.023	1
ctbp1	0.0434692	0.376182	0.567	0.412	1
selenop2	0.0435391	2.12102	0.033	0.007	1
her8.2	0.0435391	1.95109	0.033	0.007	1
AL645691.1	0.0438126	1.68806	0.067	0.023	1
dgcr6	0.0438126	1.68806	0.067	0.023	1
prkd1	0.0439275	1.79909	0.033	0.007	1
sox4a.1	0.0439275	1.79909	0.033	0.007	1
vash2	0.0439653	0.868035	0.367	0.273	1
myh11b	0.0440372	1.16408	0.183	0.102	1
snx11	0.0441792	1.68806	0.1	0.043	1
cdc14ab	0.044228	0.473957	0.55	0.421	1
si:dkey-29p23.1	0.0442913	0.873088	0.133	0.063	1
akr7a3	0.0443655	0.927244	0.15	0.075	1
rbm45	0.0443885	1.27619	0.2	0.115	1
znf16l	0.0444426	1.39855	0.15	0.079	1
fam204a	0.0445757	0.969706	0.167	0.088	1
cirbpb	0.0449255	0.251814	0.883	0.845	1
trnau1apa	0.0452636	0.608698	0.367	0.249	1
nfasca	0.0453739	1.1348	0.25	0.155	1
spoplb	0.0455371	0.698483	0.333	0.227	1
mbtps2	0.0455672	1.15754	0.133	0.065	1
nsmce1	0.0456751	1.49166	0.1	0.043	1
atg13	0.0458167	1.45513	0.133	0.066	1
pdha1a	0.0458724	1.01249	0.15	0.076	1
serinc1	0.045964	0.95109	0.217	0.128	1
klhdc4	0.0460315	0.756443	0.217	0.124	1
kdelr2b	0.0462265	1.44859	0.1	0.043	1
si:ch73-299h12.4	0.0462265	1.44859	0.1	0.043	1
fus	0.046324	0.536053	0.383	0.261	1
zgc:152948	0.0463353	1.14374	0.117	0.053	1
sinhcafl.1	0.046393	0.555789	0.483	0.372	1
nck2b	0.046514	0.296706	0.867	0.772	1
rrm2b	0.0467123	1.64297	0.083	0.033	1
mzt2b	0.0467386	1.46566	0.117	0.055	1
gtf2a2	0.0467831	1.40677	0.1	0.043	1
brd8	0.0468619	0.5743	0.45	0.335	1
rmi2	0.0468754	1.36613	0.1	0.043	1
adcy7	0.0469154	1.33442	0.183	0.101	1
si:ch211-286b5.5	0.0469495	1.06657	0.167	0.089	1
zgc:174704	0.0472389	1.58852	0.083	0.033	1
gli2b	0.0474288	0.496127	0.467	0.346	1
kif16ba	0.0474989	1.2823	0.15	0.078	1
sergef	0.0475316	1.28813	0.1	0.043	1
asb7	0.0476065	0.892197	0.267	0.17	1
pak6a	0.0477397	0.855331	0.317	0.211	1
si:dkey-220k22.1	0.047876	1.48543	0.083	0.033	1
zgc:92664	0.0478771	1.34341	0.1	0.043	1
ralgps2	0.0479319	0.42299	0.7	0.591	1
si:dkey-276j7.1	0.0480692	0.556231	0.267	0.159	1
kif11	0.0483099	0.871237	0.367	0.267	1
paip2b	0.0483277	0.8291	0.233	0.139	1
dnajc8	0.0484515	1.29901	0.1	0.043	1
rrp36	0.0484568	0.873088	0.25	0.155	1
akirin2	0.048493	0.819846	0.267	0.17	1
csnk1db	0.0485946	0.728698	0.3	0.193	1
pus7l	0.0486056	1.47716	0.083	0.033	1
polr3g	0.0491508	1.42058	0.083	0.033	1
eif2b1	0.0491508	1.42058	0.083	0.033	1
snrpa1	0.0491865	0.578281	0.35	0.231	1
trim13	0.0492015	1.2406	0.133	0.066	1
dnajc24	0.0495363	1.14374	0.183	0.103	1
C3H16orf72	0.049537	0.95109	0.2	0.115	1
usf3	0.0497007	1.36613	0.083	0.033	1
tm2d1	0.0502069	1.17348	0.1	0.043	1
tomm40	0.0502107	0.857981	0.2	0.114	1
efnb2a	0.0506	0.425629	0.417	0.293	1
srp14	0.0507845	0.847997	0.233	0.139	1
ndufb7	0.0508119	1.39309	0.133	0.068	1
rftn2	0.0509938	0.756443	0.2	0.112	1
fbxo30b	0.0512337	1.24655	0.117	0.055	1
cd82a	0.051415	0.745976	0.183	0.099	1
ndufa8	0.0514296	0.765535	0.233	0.138	1
rex1bd	0.0514464	1.18556	0.133	0.066	1
si:ch1073-416d2.4	0.051844	1.57669	0.1	0.045	1
samd4a	0.0518648	1.0158	0.217	0.132	1
plekha8	0.0518773	0.685196	0.183	0.101	1
gpm6bb	0.0519509	0.658309	0.267	0.165	1
pde7a	0.0520765	0.454111	0.617	0.503	1
cbx6b	0.0521623	0.873088	0.2	0.115	1
sec61a1	0.0522356	0.921343	0.217	0.129	1
si:dkey-94l16.4	0.0524486	1.53605	0.1	0.045	1
pdcd7	0.05263	0.618515	0.333	0.226	1
sertad2b	0.0527441	1.1785	0.117	0.055	1
rab7b	0.0528579	2.02148	0.067	0.024	1
zc3h13	0.0529927	0.482942	0.533	0.398	1
nos1apa.1	0.0531295	0.431312	0.65	0.474	1
skp2	0.053203	0.781165	0.3	0.197	1
plekho2	0.0533845	0.829784	0.233	0.139	1
znf1089.1	0.0533995	1.14374	0.117	0.055	1
hephl1a	0.0536203	1.30473	0.2	0.121	1
amd1	0.0537133	0.33252	0.45	0.313	1
ubl3a	0.0538185	0.930626	0.333	0.236	1
psmd1	0.0539399	0.340047	0.65	0.52	1
pdcl	0.0540003	1.01249	0.2	0.118	1
stox2b	0.0541389	0.378051	0.383	0.253	1
mrpl52	0.0541577	1.61852	0.1	0.045	1
FAM72B	0.0543302	0.844175	0.167	0.089	1
lsm12a	0.0547357	1.03355	0.183	0.105	1
srgap3	0.0553663	0.339656	0.483	0.355	1
gtf2e2	0.0553846	0.903785	0.15	0.078	1
selenof	0.055459	0.556811	0.4	0.289	1
taf4a	0.0556051	0.767869	0.35	0.244	1
gnptab	0.0556292	1.36613	0.1	0.045	1
hnrnph1l	0.0558068	0.462183	0.667	0.517	1
zfp64	0.0558402	1.28813	0.1	0.045	1
mapk11	0.056016	0.597453	0.25	0.152	1
nhsl1b	0.0560392	0.266283	0.783	0.724	1
plod3	0.056448	0.635589	0.233	0.138	1
mcf2a	0.0566181	2.53605	0.05	0.016	1
stab1	0.0567142	1.44859	0.083	0.034	1
pcnt	0.0567325	0.629162	0.483	0.372	1
wu:fc17b08	0.0567795	1.18813	0.133	0.068	1
mau2	0.0568142	1.08859	0.15	0.079	1
CABZ01044053.1	0.05688	0.334419	0.367	0.24	1
nup50	0.0569052	0.536053	0.35	0.236	1
si:ch211-210c8.6	0.0569496	1.61005	0.067	0.024	1
rnft1	0.0569496	1.61005	0.067	0.024	1
txndc12	0.0569693	0.888355	0.2	0.116	1
efl1	0.0571339	0.771982	0.3	0.205	1
fbl	0.0573608	0.45008	0.55	0.458	1
rac1b	0.0573878	0.597453	0.233	0.138	1
asb12a	0.0575201	1.46566	0.067	0.024	1
zgc:113691	0.0576399	1.25594	0.1	0.045	1
si:ch73-375g18.1	0.0576399	1.25594	0.1	0.045	1
CR391991.4	0.05782	2.27302	0.05	0.016	1
ccl27a	0.05782	2.27302	0.05	0.016	1
si:dkey-242h9.3	0.05782	2.27302	0.05	0.016	1
jph1a	0.05782	2.53605	0.05	0.016	1
exoc4	0.0579057	0.536053	0.383	0.267	1
bag3	0.0579145	1.53605	0.083	0.034	1
rps26l	0.0580312	0.452637	0.583	0.484	1
cers2b	0.058177	0.44859	0.383	0.256	1
akna	0.0582542	0.932712	0.167	0.091	1
ebf3b	0.0583467	2.15754	0.05	0.016	1
zgc:174574	0.0583467	2.15754	0.05	0.016	1
si:ch211-255f4.11.1	0.0583467	2.15754	0.05	0.016	1
mospd1	0.0584359	1.0182	0.15	0.079	1
cthrc1b	0.0585224	2.05063	0.05	0.016	1
larp4ab	0.0585295	0.24566	0.517	0.361	1
dhrsx	0.0586615	1.70598	0.083	0.034	1
nrn1la	0.0588771	2.12102	0.05	0.016	1
acvr2ab	0.0589687	1.17348	0.1	0.045	1
dock11	0.0591608	1.21412	0.183	0.108	1
zgc:56699	0.0592575	1.21412	0.067	0.024	1
dync1i2a	0.0592612	0.558079	0.4	0.289	1
si:dkey-97o5.1	0.0593396	1.21412	0.117	0.056	1
wdr26a	0.059411	1.95109	0.05	0.016	1
gnb4b	0.0594464	0.818196	0.25	0.157	1
lysmd3	0.0596319	1.42058	0.083	0.034	1
hmgcrb	0.0596419	1.13395	0.1	0.045	1
onecutl	0.059768	1.61005	0.05	0.016	1
ptpmt1	0.0597734	1.95109	0.05	0.016	1
wbp11	0.0597734	1.95109	0.05	0.016	1
zgc:103755	0.0597734	1.95109	0.05	0.016	1
lclat1	0.0597734	1.95109	0.05	0.016	1
uckl1b	0.0597734	1.95109	0.05	0.016	1
mtm1	0.0597889	1.03355	0.183	0.106	1
zc3h14	0.0598019	0.292879	0.45	0.312	1
rnf38	0.0601643	0.307611	0.567	0.424	1
esd	0.0603004	1.83561	0.05	0.016	1
si:dkey-196j8.2	0.0603004	1.83561	0.05	0.016	1
si:dkey-108k21.11	0.0603004	1.83561	0.05	0.016	1
ccnb1	0.0605437	0.664209	0.317	0.214	1
neurod4	0.0606703	1.53605	0.05	0.016	1
pgpep1	0.0607702	0.883976	0.183	0.105	1
pdhx	0.0608458	1.7287	0.05	0.016	1
msantd1	0.0609084	1.31366	0.083	0.034	1
ssr2	0.0609333	0.981464	0.25	0.161	1
cdk9	0.0610436	0.799087	0.283	0.184	1
eif2s1a	0.061181	0.770518	0.25	0.157	1
ncor1	0.0611933	0.350607	0.767	0.697	1
topbp1	0.0615583	0.619576	0.267	0.17	1
ppan	0.0618018	0.400442	0.55	0.43	1
gab1	0.0618808	0.292236	0.683	0.543	1
rpl15	0.0619836	0.378512	0.767	0.652	1
zgc:66472	0.0620398	0.71936	0.283	0.184	1
ola1	0.0624413	0.930332	0.25	0.162	1
exoc3	0.0624718	1.45805	0.1	0.046	1
ext1a	0.0625146	0.51203	0.583	0.453	1
fam151b	0.0626041	1.0442	0.117	0.056	1
dynlrb1	0.0626042	1.07662	0.117	0.056	1
slc20a2	0.062742	0.258068	0.7	0.54	1
ube2e1	0.0627531	0.510518	0.4	0.29	1
bsdc1	0.063548	0.971268	0.15	0.08	1
cramp1	0.0636282	0.88696	0.25	0.158	1
sumo1	0.0638438	0.978057	0.133	0.068	1
hiat1b	0.063893	0.455679	0.333	0.218	1
ranbp3b	0.0641562	0.278037	0.633	0.476	1
snu13b	0.064177	0.600593	0.433	0.329	1
cxxc5b	0.0643548	0.786031	0.15	0.079	1
cpsf6	0.0643881	0.244822	0.533	0.366	1
nprl3	0.0646673	0.656907	0.2	0.115	1
gtpbp4	0.0652607	0.341405	0.533	0.402	1
furina	0.0652763	0.331538	0.683	0.598	1
edc3	0.0655744	0.536053	0.467	0.364	1
grin3bb	0.0656933	0.791892	0.15	0.079	1
suv39h1a	0.0657336	1.21412	0.1	0.046	1
plk3	0.0658527	0.739586	0.233	0.144	1
phrf1	0.0658753	0.475171	0.533	0.434	1
pif1	0.0659963	0.433242	0.267	0.165	1
si:ch211-194k22.8	0.0662938	0.619247	0.333	0.23	1
gtpbp1	0.066386	0.680063	0.3	0.204	1
aak1b	0.0663865	0.468308	0.467	0.345	1
plpbp	0.0666845	1.24655	0.117	0.057	1
zbtb33	0.0668993	0.629162	0.283	0.187	1
ing3	0.0669947	0.788819	0.267	0.174	1
ttbk2b	0.0674239	0.93614	0.2	0.119	1
si:ch211-161h7.4	0.0674336	0.553611	0.367	0.25	1
hic1l	0.0675421	0.373781	0.333	0.217	1
actb1	0.0678017	0.273018	0.567	0.42	1
foxp1a	0.067853	0.461594	0.567	0.455	1
grk7b	0.067889	1.21412	0.1	0.046	1
slc1a5	0.0680097	0.974174	0.217	0.132	1
naa30	0.0680445	0.263034	0.417	0.277	1
ssr1	0.0680796	1.29504	0.133	0.07	1
ndnf	0.068245	1.26756	0.183	0.111	1
znf710b	0.068429	1.39855	0.15	0.083	1
rps7	0.0684481	0.443125	0.6	0.497	1
sf3a1	0.0686821	0.445855	0.383	0.274	1
lsm11	0.0689478	1.06032	0.183	0.109	1
thyn1	0.0692597	1.79909	0.067	0.026	1
mrrf	0.0692597	1.79909	0.067	0.026	1
coa5	0.0692797	1.53605	0.083	0.036	1
msx1a	0.0693033	1.10979	0.1	0.046	1
znf598	0.0696409	0.799087	0.2	0.119	1
mt-atp8	0.0697055	1.62916	0.083	0.036	1
epb41a	0.0697912	0.218029	0.717	0.523	1
lipea	0.0699149	1.7287	0.067	0.026	1
luc7l	0.0700407	0.238893	0.583	0.435	1
trim62.1	0.0701529	0.661584	0.3	0.198	1
taf5	0.0701827	0.813587	0.183	0.105	1
ttll4	0.0703417	0.366128	0.467	0.338	1
alox12	0.0704536	1	0.183	0.109	1
ewsr1b	0.0704663	0.34605	0.8	0.717	1
si:ch1073-170o4.1	0.0706495	1.09127	0.117	0.057	1
wdr12	0.0706589	0.738546	0.267	0.174	1
snrpa	0.0708519	0.589634	0.317	0.217	1
selenoh	0.0714011	1.0679	0.167	0.096	1
acvr2ba	0.0714344	0.715874	0.35	0.253	1
sec22c	0.0714499	1.08675	0.15	0.083	1
zmp:0000001003	0.0714561	1.42058	0.083	0.036	1
wacb	0.0714561	1.42058	0.083	0.036	1
tbx1	0.0714679	2.7287	0.033	0.009	1
sv2	0.0714679	2.7287	0.033	0.009	1
usp31	0.0714925	0.562048	0.333	0.227	1
nkiras1	0.0715906	1.61005	0.067	0.026	1
senp5	0.0715906	1.61005	0.067	0.026	1
atn1	0.0719146	0.612288	0.233	0.144	1
dlg2	0.0719653	1.45513	0.117	0.059	1
ash1l	0.0719844	0.495026	0.433	0.332	1
si:dkey-247i3.5	0.0722234	1.46566	0.067	0.026	1
si:ch211-235i11.5	0.0722234	1.53605	0.067	0.026	1
cdkn3	0.0722234	1.53605	0.067	0.026	1
zc2hc1a	0.0722698	1.05961	0.233	0.152	1
hs3st4	0.0722928	2.21412	0.033	0.009	1
cul1a	0.0726316	0.373969	0.483	0.362	1
maptb	0.0729019	1.46566	0.067	0.026	1
zfyve19	0.0729019	1.46566	0.067	0.026	1
si:ch73-130a3.4	0.0729019	1.46566	0.067	0.026	1
slc12a10.2	0.0731263	2.31366	0.033	0.009	1
erap1b	0.0731263	2.31366	0.033	0.009	1
ftr82	0.0731263	2.31366	0.033	0.009	1
ppm1j	0.0731263	2.31366	0.033	0.009	1
CU861477.1	0.0731263	2.31366	0.033	0.009	1
sntg2	0.0731263	2.31366	0.033	0.009	1
higd2a	0.0731263	2.31366	0.033	0.009	1
veph1	0.0731263	2.31366	0.033	0.009	1
csf3a	0.0731263	2.31366	0.033	0.009	1
aldoca	0.0731263	2.31366	0.033	0.009	1
avpr2ab	0.0731263	2.31366	0.033	0.009	1
ghrb	0.0731263	2.31366	0.033	0.009	1
bicdl2l	0.0731263	2.31366	0.033	0.009	1
znf1155	0.0731263	2.31366	0.033	0.009	1
LO017802.1	0.0731263	2.31366	0.033	0.009	1
anapc1	0.0735441	0.466969	0.65	0.542	1
stk35l	0.0736465	0.703163	0.217	0.132	1
csnk1a1	0.0736804	0.215885	0.767	0.616	1
si:ch211-264f5.6	0.0736813	1.95109	0.033	0.009	1
ahdc1	0.0736813	1.95109	0.033	0.009	1
clasrp	0.0741152	0.477159	0.367	0.254	1
si:dkey-185m8.2	0.0742447	1.95109	0.033	0.009	1
emilin2b	0.0742447	1.66158	0.033	0.009	1
spon1b	0.0742447	1.53605	0.033	0.009	1
tctn1	0.0743029	1.05063	0.133	0.07	1
mmachc	0.0745555	1.27971	0.117	0.059	1
asic4b	0.0748112	1.79909	0.033	0.009	1
si:dkey-20i20.15	0.0748786	0.405992	0.567	0.437	1
tor1	0.0749143	0.95109	0.15	0.082	1
si:ch73-236c18.9.1	0.0749616	0.847997	0.133	0.069	1
rps10	0.0755979	0.426533	0.733	0.596	1
ttn.2	0.0756493	3.61005	0.05	0.017	1
sh3kbp1	0.0756733	0.681904	0.3	0.204	1
tmem138	0.0757312	0.579122	0.25	0.157	1
cep44	0.0759615	0.908022	0.15	0.082	1
cpne3	0.0761632	0.914565	0.167	0.095	1
prc1a	0.0763725	0.905287	0.3	0.213	1
cab39l	0.0764805	0.685196	0.2	0.119	1
dync1h1	0.0765593	0.981464	0.2	0.122	1
stxbp5l	0.0766996	2.31366	0.05	0.017	1
znf503	0.0771121	1.78117	0.083	0.037	1
zgc:113886.2	0.0771162	1.18242	0.117	0.059	1
edc4	0.0771598	0.570486	0.5	0.409	1
fbxo16	0.0774732	0.4883	0.333	0.228	1
rbm4.2	0.0777568	0.579409	0.417	0.305	1
slc29a1a	0.0779687	0.2807	0.567	0.428	1
castor2	0.0780401	0.87709	0.217	0.135	1
foxred2	0.0783336	2.37851	0.083	0.037	1
atp2c1	0.078546	0.375876	0.417	0.297	1
si:dkey-258f14.2	0.0789088	0.527064	0.283	0.187	1
ahcyl2b	0.079011	0.381476	0.467	0.353	1
dbn1	0.079063	0.386628	0.6	0.448	1
rtkn2a	0.0790694	0.591194	0.35	0.249	1
prkcdb	0.0792259	1.17348	0.1	0.047	1
gad1a	0.0792803	2.05063	0.05	0.017	1
tspan5a	0.0794093	1.62916	0.083	0.037	1
BX321886.1	0.0794146	0.536053	0.3	0.2	1
sf3b2	0.079434	0.685746	0.467	0.392	1
sec22a	0.0795723	0.978057	0.133	0.07	1
ilk	0.079762	0.504575	0.25	0.157	1
hadh	0.0799398	1.95109	0.05	0.017	1
znf706	0.0801128	1.02148	0.183	0.109	1
ttc9b	0.0801597	1.85798	0.05	0.017	1
strbp	0.0809953	0.622765	0.333	0.236	1
stam2	0.0812409	1.04667	0.167	0.098	1
znf1053.1	0.0812771	1.83561	0.05	0.017	1
CABZ01066813.1	0.0812771	1.83561	0.05	0.017	1
mettl9	0.0812771	1.83561	0.05	0.017	1
zmp:0000001175	0.0812771	1.83561	0.05	0.017	1
acvr2aa	0.0813465	0.923076	0.2	0.124	1
foxb1a	0.0814492	1.10721	0.133	0.072	1
tlcd2	0.0818274	0.903785	0.117	0.059	1
asxl2	0.0818397	1.06475	0.133	0.072	1
ak5	0.0819307	1.7287	0.05	0.017	1
si:dkeyp-14d3.1	0.0819307	1.53605	0.05	0.017	1
faub	0.0819307	1.7287	0.05	0.017	1
aglb	0.0819307	1.7287	0.05	0.017	1
kif14	0.0820827	0.497579	0.4	0.299	1
dennd1a	0.082176	0.819846	0.183	0.108	1
g3bp2	0.0823244	0.299855	0.383	0.257	1
msl1a	0.0824277	0.898623	0.133	0.07	1
mpzl1l	0.0826078	1.45805	0.1	0.049	1
si:ch1073-358c10.1	0.0826085	1.53605	0.05	0.017	1
si:dkey-14o18.2	0.0826085	1.62916	0.05	0.017	1
LRRC75A	0.0826085	1.44859	0.05	0.017	1
lysmd2	0.0828613	0.624987	0.283	0.193	1
uacab	0.0829114	0.516859	0.317	0.216	1
ap3b1a	0.0830158	0.612002	0.35	0.259	1
babam1	0.083155	0.981464	0.117	0.059	1
kif22	0.0832723	0.521505	0.4	0.299	1
macrod2	0.0833228	0.65341	0.217	0.134	1
si:dkey-16p21.7	0.0833942	2.01249	0.067	0.027	1
pnpla7b	0.0834798	1.43652	0.083	0.037	1
rps25	0.0836669	0.254667	0.767	0.629	1
cep85l	0.0838402	0.50148	0.583	0.47	1
add1	0.0840024	0.279713	0.383	0.261	1
zgc:63863	0.0840778	0.95109	0.117	0.059	1
eif4a3	0.0841197	0.482186	0.333	0.228	1
dab2ipb	0.0841739	1.03016	0.217	0.142	1
ruvbl2	0.0847872	0.544666	0.3	0.203	1
im:7147486	0.0852595	1.02509	0.133	0.072	1
ppie	0.085315	1.36613	0.083	0.037	1
psip1b	0.0857206	0.255282	0.617	0.478	1
stk17al	0.0857516	1.05606	0.2	0.128	1
vps25	0.0860492	1.31366	0.083	0.037	1
ndufs8a	0.0860649	0.810228	0.183	0.109	1
dpp7	0.0861058	1.08859	0.117	0.06	1
cyb5a	0.0861161	0.788819	0.1	0.047	1
dpf2l	0.0862226	0.570269	0.233	0.147	1
pdhb	0.0862602	1.1375	0.133	0.072	1
kif20bb	0.0864388	0.274788	0.433	0.307	1
nif3l1	0.086762	1.66158	0.067	0.027	1
ldhba	0.0868803	1.26303	0.083	0.037	1
mrps2	0.0868803	1.26303	0.083	0.037	1
her15.2	0.0869255	1.64853	0.083	0.037	1
sf3b3	0.0869523	0.429008	0.683	0.652	1
ptpn9b	0.087302	0.646756	0.267	0.178	1
agpat2	0.0874923	0.861453	0.267	0.187	1
arhgef7a	0.087694	0.48936	0.45	0.332	1
vps11	0.0877173	1.16682	0.083	0.037	1
med10	0.0877173	1.21412	0.083	0.037	1
miga2	0.0877173	1.21412	0.083	0.037	1
terfa	0.0877238	1.53605	0.067	0.027	1
nsun3	0.0877238	1.53605	0.067	0.027	1
rps6kb1a	0.0878152	0.63658	0.183	0.108	1
llgl1	0.0880057	0.412114	0.65	0.559	1
si:ch211-245h14.1	0.0881012	0.896643	0.167	0.098	1
slc31a1	0.0883117	0.686387	0.283	0.195	1
pkd1a	0.0883308	0.781165	0.25	0.164	1
uba1	0.0884661	0.22118	0.783	0.614	1
zgc:171971	0.0885797	0.981464	0.183	0.112	1
bcl2a	0.0887269	1.09127	0.1	0.049	1
si:ch211-276c2.4	0.0887374	0.570269	0.233	0.147	1
adat2	0.0888741	0.479222	0.35	0.246	1
si:ch211-194h1.2	0.0889124	1.53605	0.067	0.027	1
manbal	0.0889124	1.53605	0.067	0.027	1
slc8a2b	0.0889124	1.53605	0.067	0.027	1
MYO9B	0.0889986	0.55116	0.467	0.374	1
ube2e3	0.0890619	0.38383	0.7	0.568	1
tspan14	0.0895671	0.594156	0.267	0.177	1
ddx18	0.0895935	0.259575	0.967	0.849	1
si:ch211-234c11.2.1	0.089648	1.46566	0.067	0.027	1
lysmd1	0.089648	1.46566	0.067	0.027	1
znf207a	0.0896486	0.590093	0.25	0.161	1
bckdk	0.0902386	0.925327	0.3	0.216	1
cdca8	0.090426	1.05063	0.167	0.101	1
dram2a	0.0904394	1.39855	0.067	0.027	1
glt1d1	0.0905361	0.584308	0.233	0.148	1
ints3	0.0905965	0.55182	0.3	0.201	1
knstrn	0.0908311	0.728698	0.183	0.109	1
zgc:194224	0.0909466	0.650695	0.25	0.164	1
gda	0.0912358	1.33442	0.067	0.027	1
znf1007	0.0915096	0.813587	0.233	0.154	1
rbm38	0.0915381	0.55116	0.133	0.072	1
bbs10	0.0916697	1.13395	0.1	0.049	1
osbpl9	0.0918152	0.45805	0.267	0.172	1
anapc15	0.0920373	1.27302	0.067	0.027	1
h2az2a	0.0921596	0.473769	0.25	0.159	1
tmtc4	0.0922859	0.681001	0.233	0.151	1
ap2a1	0.0924764	0.446021	0.4	0.302	1
prex1	0.0925492	0.713512	0.3	0.213	1
jdp2a	0.0926011	1.09548	0.1	0.049	1
vat1	0.0928905	0.998088	0.217	0.145	1
zmym4	0.0931947	0.410116	0.45	0.338	1
pdcd11	0.0932547	0.341037	0.617	0.494	1
tbl1xr1b	0.0934044	0.412156	0.533	0.404	1
rnf167	0.0934256	0.648528	0.217	0.135	1
si:dkey-250d21.1	0.0936272	0.323059	0.433	0.313	1
gnas	0.0939793	0.519751	0.3	0.205	1
suz12b	0.0940472	0.61719	0.233	0.149	1
tbc1d22a	0.0943649	0.402197	0.4	0.295	1
wbp1la	0.0944063	1.19366	0.15	0.086	1
rpl7a	0.0946155	0.288998	0.717	0.654	1
ppargc1b	0.0948465	0.835613	0.25	0.167	1
CU104709.1	0.0950338	0.341675	0.567	0.445	1
asap3	0.0950601	0.995485	0.133	0.073	1
exo1	0.0952532	1.32104	0.133	0.075	1
ankib1a	0.0953401	0.892197	0.217	0.141	1
ndufa9a	0.0953856	0.892197	0.117	0.06	1
tefa	0.0953918	0.590501	0.333	0.236	1
rnf115	0.0954709	0.855331	0.217	0.139	1
eif2b3	0.0957297	0.830796	0.25	0.168	1
parn	0.0959991	0.995485	0.15	0.086	1
hnrnpm	0.0960046	0.250896	0.917	0.818	1
kmt5aa	0.0962218	0.692778	0.233	0.152	1
acap2	0.0963422	0.799087	0.167	0.098	1
primpol	0.0965198	0.685196	0.2	0.124	1
atp2a2b	0.0969257	0.345915	0.633	0.501	1
mcm4	0.0974687	0.416618	0.433	0.333	1
mdh2	0.0976791	1.38921	0.083	0.039	1
lrrc59	0.0982872	0.5467	0.233	0.148	1
LO018148.1	0.0984394	0.410958	0.567	0.474	1
si:ch73-1a9.4	0.0984747	0.927244	0.133	0.073	1
plpp3	0.0985746	0.443607	0.433	0.352	1
mios	0.0986176	0.509253	0.283	0.191	1
uts2r2	0.0988563	0.68361	0.133	0.072	1
sox11b	0.0989411	0.736078	0.283	0.201	1
stac	0.0993143	1.34341	0.083	0.039	1
arl14ep	0.0994954	1.29901	0.083	0.039	1
vaspb	0.0995774	0.228154	0.433	0.305	1
atf4b	0.0999552	0.551594	0.4	0.305	1
pnp5a	0.100077	0.584963	0.2	0.124	1
mfsd2aa	0.100198	0.711624	0.167	0.098	1
tmem131l	0.100557	0.488372	0.617	0.557	1
raph1b	0.100613	0.44413	0.6	0.547	1
zgc:113119	0.100653	1.31366	0.083	0.039	1
mcama	0.101391	0.978057	0.15	0.088	1
bcl2l13	0.101421	0.665688	0.217	0.138	1
timm23a	0.101475	1.26303	0.083	0.039	1
pno1	0.10158	0.745976	0.283	0.198	1
anapc2	0.101921	1.06475	0.133	0.075	1
atp5pb	0.10196	0.584308	0.267	0.18	1
prmt1	0.102141	0.266311	0.667	0.578	1
ube2h	0.102373	0.754693	0.183	0.114	1
BX005372.1	0.102409	1.12102	0.083	0.039	1
sp3b	0.102764	0.921343	0.2	0.129	1
BX571738.1	0.103056	0.668156	0.15	0.085	1
spata7	0.103357	0.883976	0.167	0.101	1
agap1	0.103661	0.264061	0.733	0.657	1
tspan9a	0.10392	2.34341	0.05	0.019	1
slc22a31	0.104296	1.12102	0.083	0.039	1
gucd1	0.104296	1.12102	0.083	0.039	1
si:ch211-169p10.1	0.104418	0.802699	0.217	0.142	1
tsc22d3	0.104447	1.85798	0.05	0.019	1
tp53	0.105162	0.591194	0.267	0.18	1
otud5a	0.105198	0.486422	0.317	0.223	1
ints9	0.105231	1.09548	0.1	0.05	1
zdhhc1	0.105392	0.95109	0.117	0.062	1
nfe2	0.105723	1.18556	0.117	0.063	1
hdac4	0.105785	0.305098	0.7	0.644	1
med8	0.106005	0.661584	0.2	0.125	1
si:dkey-260j18.2	0.106202	0.927244	0.133	0.075	1
ppp2r3c	0.106259	0.985856	0.1	0.05	1
si:dkey-199m13.7	0.106321	1.7287	0.05	0.019	1
znf993.1	0.106321	1.7287	0.05	0.019	1
si:dkey-21e5.1	0.106321	1.7287	0.05	0.019	1
piga	0.106321	1.7287	0.05	0.019	1
gsta.1	0.106321	1.7287	0.05	0.019	1
si:ch73-256j6.5	0.106321	1.7287	0.05	0.019	1
tra2a	0.106687	0.400276	0.633	0.563	1
gna12a	0.106744	1.33442	0.1	0.052	1
nos1	0.107104	1.62916	0.05	0.019	1
si:ch211-230g14.3	0.107104	1.62916	0.05	0.019	1
cul4a	0.107104	1.53605	0.05	0.019	1
scoca	0.107104	1.62916	0.05	0.019	1
pgfb	0.107104	1.62916	0.05	0.019	1
si:dkey-240h12.4	0.107104	1.62916	0.05	0.019	1
ttpal	0.107104	1.62916	0.05	0.019	1
neu3.2	0.107104	1.62916	0.05	0.019	1
bcam	0.107314	0.757685	0.417	0.333	1
pik3c3	0.107698	1.31366	0.117	0.065	1
arhgap42a	0.107714	0.539738	0.467	0.362	1
dars2	0.107886	1.36613	0.067	0.029	1
ifrd1	0.107931	0.740194	0.233	0.157	1
si:dkey-172k15.6	0.108361	1.46566	0.067	0.029	1
acsbg2	0.108361	1.46566	0.067	0.029	1
csmd2	0.108737	1.14374	0.05	0.019	1
zgc:136971	0.108758	1.27732	0.15	0.091	1
plecb	0.10876	2.53605	0.033	0.01	1
CT573366.1	0.10876	2.53605	0.033	0.01	1
tbc1d25	0.109124	2.68806	0.033	0.01	1
hdac8.1	0.109202	1.39855	0.067	0.029	1
arf6a	0.109202	1.39855	0.067	0.029	1
tm2d3	0.109202	1.39855	0.067	0.029	1
bbs9	0.109606	1.27971	0.1	0.052	1
tmem170a	0.11011	1.33442	0.067	0.029	1
hspa8	0.110161	0.464171	0.733	0.675	1
dsc2l	0.110218	2.21412	0.033	0.01	1
dcp1b	0.111001	1.21412	0.1	0.052	1
si:dkey-151g22.1	0.111321	2.12102	0.033	0.01	1
znf1045	0.111321	2.12102	0.033	0.01	1
znf1131	0.111321	2.12102	0.033	0.01	1
si:cabz01032454.3	0.111321	2.12102	0.033	0.01	1
FP325123.2	0.111321	2.12102	0.033	0.01	1
BX640512.4	0.111321	2.12102	0.033	0.01	1
pglyrp6	0.111321	2.12102	0.033	0.01	1
cacna1eb	0.111321	2.12102	0.033	0.01	1
rpgra	0.111321	2.12102	0.033	0.01	1
gpc6b	0.111321	2.12102	0.033	0.01	1
CR854942.1	0.111321	2.12102	0.033	0.01	1
nptnb	0.111321	2.12102	0.033	0.01	1
si:ch1073-296d18.1	0.111321	2.12102	0.033	0.01	1
ccdc120	0.111321	2.12102	0.033	0.01	1
slc29a1b	0.111321	2.12102	0.033	0.01	1
rc3h2	0.111321	2.12102	0.033	0.01	1
smg7	0.111491	0.503631	0.3	0.207	1
si:dkey-151g10.6	0.111627	0.233644	0.983	0.938	1
pik3r2	0.111926	0.180077	0.65	0.534	1
ugdh	0.11194	1.21412	0.067	0.029	1
utp25	0.111967	0.423353	0.3	0.205	1
clk4a	0.112037	0.257752	0.75	0.661	1
si:cabz01069013.3	0.112053	1.95109	0.033	0.01	1
zgc:113518	0.112053	1.95109	0.033	0.01	1
ntd5	0.112053	1.95109	0.033	0.01	1
ankrd39	0.112053	1.95109	0.033	0.01	1
eif2ak2	0.112053	1.95109	0.033	0.01	1
lrp1ab	0.112169	0.326283	0.817	0.693	1
golga1	0.112504	0.712931	0.183	0.114	1
BX908388.3	0.112531	0.963801	0.2	0.131	1
aatf	0.112554	0.36995	0.467	0.359	1
kcnd3	0.112798	1.53605	0.033	0.01	1
rdh12	0.112798	1.79909	0.033	0.01	1
runx1t1	0.112798	1.79909	0.033	0.01	1
parp2	0.11285	0.794586	0.2	0.129	1
gpat4	0.113377	0.645282	0.3	0.211	1
dglucy	0.11355	0.919382	0.183	0.114	1
lsg1	0.114138	0.629162	0.183	0.112	1
rlim	0.114139	0.645282	0.183	0.112	1
fam160b1	0.114349	0.600593	0.267	0.182	1
C5H9orf78	0.114492	1.21412	0.1	0.052	1
dkc1	0.114852	0.237776	0.883	0.751	1
nop58	0.114953	0.296865	0.617	0.503	1
si:ch211-198a12.6	0.11513	0.439191	0.267	0.177	1
rps16	0.115166	0.356144	0.633	0.536	1
mki67	0.115243	0.263034	0.767	0.616	1
polr2gl	0.115377	0.546107	0.25	0.167	1
ilf3b	0.115449	0.321636	0.867	0.807	1
ivns1abpa	0.116103	0.900464	0.167	0.101	1
nek1	0.116103	0.896643	0.15	0.089	1
dennd4a	0.11619	0.866202	0.133	0.076	1
prxl2b	0.116258	1.02704	0.15	0.091	1
eme1	0.116321	0.606707	0.367	0.273	1
rfx1a	0.116567	0.495639	0.267	0.185	1
pfdn5	0.116628	0.791892	0.15	0.088	1
vps50.1	0.116788	0.697334	0.283	0.2	1
nr3c1	0.116882	0.311559	0.533	0.415	1
dym	0.117309	1.02509	0.2	0.134	1
nsd1a	0.11755	0.348094	0.55	0.458	1
paxbp1	0.118044	0.384744	0.533	0.425	1
vdac1	0.118048	0.620445	0.283	0.201	1
rpgrb	0.118146	1.49858	0.15	0.093	1
cox5aa	0.118371	0.672555	0.233	0.155	1
zgc:113295	0.118376	1.21412	0.083	0.04	1
zgc:153935	0.118504	0.454665	0.317	0.227	1
ppp4ca	0.1187	0.908022	0.15	0.089	1
rbms1b	0.118821	0.728698	0.183	0.115	1
celf2	0.118994	1.11459	0.133	0.076	1
mcm3	0.119059	0.369776	0.483	0.374	1
suclg2	0.119194	0.463644	0.383	0.279	1
dpysl4	0.119257	0.985856	0.083	0.04	1
si:ch211-196p9.1	0.119416	1.16682	0.083	0.04	1
FO704772.3	0.119455	0.4883	0.317	0.228	1
fbxl3a	0.119569	0.854229	0.15	0.089	1
celsr2	0.119569	0.372077	0.383	0.28	1
lrpprc	0.119829	0.370782	0.567	0.491	1
mrpl13	0.120287	0.493409	0.283	0.201	1
pcca	0.120453	0.430834	0.383	0.289	1
ncbp2	0.120687	1.08859	0.133	0.078	1
isg20	0.120987	0.241432	0.433	0.315	1
tfr1b	0.121078	0.880701	0.133	0.076	1
CT009620.1	0.121109	0.480558	0.467	0.372	1
phf12a	0.121249	0.896643	0.167	0.103	1
gmnn	0.121329	0.346228	0.333	0.234	1
tle5	0.1214	0.745281	0.3	0.217	1
AK6	0.121514	0.991732	0.083	0.04	1
thumpd2	0.121514	0.991732	0.083	0.04	1
dph6	0.121581	0.873088	0.133	0.076	1
riox2	0.121595	0.655635	0.167	0.101	1
ddx5	0.121954	0.265383	0.75	0.718	1
rrp7a	0.122173	0.985856	0.1	0.052	1
pias4a	0.122252	0.339656	0.283	0.188	1
nkrf	0.122273	0.781165	0.167	0.102	1
hmgn6	0.122534	0.283287	0.55	0.428	1
nme3	0.122628	0.629162	0.217	0.142	1
bud13	0.122915	0.705978	0.217	0.144	1
USP34	0.123186	0.431716	0.233	0.151	1
atp1b3b	0.123437	0.491659	0.233	0.158	1
sin3aa	0.123459	0.580253	0.333	0.25	1
aplp2	0.12365	0.29282	0.65	0.555	1
gart	0.12389	0.799087	0.317	0.244	1
sdad1	0.123902	0.413656	0.333	0.234	1
zgc:171772	0.12391	0.266592	0.767	0.687	1
hint2	0.124746	0.324744	0.45	0.349	1
usp4	0.125355	0.41267	0.4	0.297	1
zic3	0.125443	0.557427	0.233	0.155	1
znf1046	0.125602	1.59745	0.067	0.03	1
ccdc149b	0.125602	1.59745	0.067	0.03	1
uchl3	0.125602	1.59745	0.067	0.03	1
tgif1	0.125769	0.473043	0.35	0.259	1
utp3	0.125844	0.691704	0.267	0.19	1
mpp6a	0.126215	0.31674	0.633	0.511	1
camkk1a	0.126594	1.53605	0.067	0.03	1
LO017872.1	0.126594	1.53605	0.067	0.03	1
ada2a	0.126842	1.47716	0.067	0.03	1
luc7l3	0.126905	0.27593	0.433	0.312	1
sh3glb1b	0.127028	0.728698	0.233	0.158	1
abcc1	0.127485	0.536053	0.233	0.155	1
atp5mc3a	0.127496	0.641762	0.283	0.205	1
kif20a	0.12775	0.629162	0.5	0.441	1
smc6	0.127841	1.42058	0.067	0.03	1
ddost	0.128091	0.775241	0.133	0.076	1
mapk4	0.128413	0.860488	0.2	0.131	1
uqcr10	0.128666	1.03355	0.15	0.092	1
itsn2b	0.128861	0.867674	0.167	0.105	1
tnikb	0.128918	0.403603	0.517	0.451	1
tbc1d5	0.129307	0.639889	0.217	0.144	1
si:ch211-197h24.6	0.129339	0.738546	0.25	0.175	1
dap	0.129569	0.587452	0.283	0.203	1
mta1	0.129746	0.245474	0.733	0.671	1
jade2	0.129803	1.14374	0.1	0.053	1
anapc4	0.129853	1.18556	0.117	0.066	1
si:dkey-22l11.6	0.129887	1.39855	0.067	0.03	1
mad2l2	0.130354	1.95109	0.05	0.02	1
fcho2	0.130762	0.278665	0.4	0.295	1
bri3bp	0.130834	1.33442	0.067	0.03	1
cpsf4	0.130834	1.33442	0.067	0.03	1
rpn2	0.130892	0.301588	0.7	0.606	1
si:ch211-227n13.3	0.131299	1.26756	0.117	0.066	1
ARMC6	0.131407	1.34341	0.083	0.042	1
arf6b	0.132135	0.892197	0.117	0.065	1
stil	0.132285	0.705978	0.233	0.161	1
nr1i2	0.13251	1.68806	0.05	0.02	1
si:ch211-262h13.3	0.132518	1.29901	0.083	0.042	1
immp2l	0.132714	0.413531	0.467	0.382	1
si:dkey-147f3.4	0.132889	1.21412	0.067	0.03	1
atp6v1b2	0.132889	1.21412	0.067	0.03	1
mppe1	0.132889	1.21412	0.067	0.03	1
ppp1cb	0.13301	0.681904	0.183	0.116	1
si:ch211-113p18.3	0.133177	1.07662	0.1	0.053	1
abca2	0.133814	1.26303	0.117	0.068	1
zfp36l2	0.134256	1.12102	0.117	0.066	1
nfia	0.134695	0.121975	0.483	0.368	1
trim36	0.134704	1.62916	0.05	0.02	1
LO018102.1	0.134704	1.62916	0.05	0.02	1
cpeb4a	0.134704	1.62916	0.05	0.02	1
si:dkey-5i3.5	0.134704	1.62916	0.05	0.02	1
xkr5b	0.134982	0.95109	0.1	0.053	1
asic2	0.135412	0.491659	0.217	0.144	1
gdap2	0.135471	0.847997	0.2	0.136	1
si:dkey-246j6.1	0.135616	1.53605	0.05	0.02	1
smtnb	0.135616	1.53605	0.05	0.02	1
fkbp1b	0.135616	1.53605	0.05	0.02	1
nup42	0.135616	1.53605	0.05	0.02	1
ei24	0.135616	1.53605	0.05	0.02	1
zgc:112332	0.135616	1.53605	0.05	0.02	1
si:ch211-129o18.4	0.135713	1.02148	0.1	0.053	1
rad17	0.135996	0.921343	0.1	0.053	1
sypl2a	0.136013	1.05063	0.067	0.03	1
polr1c	0.136199	0.740873	0.217	0.148	1
zgc:92140	0.136339	1.09548	0.083	0.042	1
ppp4r3b	0.136356	1.50043	0.1	0.055	1
pde3b	0.136426	0.382807	0.35	0.256	1
si:dkey-251i10.2	0.136567	1.44859	0.05	0.02	1
dlgap4b	0.136567	1.44859	0.05	0.02	1
slc22a23	0.136567	1.36613	0.05	0.02	1
ksr1a	0.136567	1.44859	0.05	0.02	1
ptpn11a	0.136568	0.621783	0.167	0.102	1
cenpx	0.136734	1.16682	0.083	0.042	1
prdx2	0.13681	0.661584	0.2	0.129	1
zgc:113210	0.136845	1.06212	0.117	0.066	1
APBA3	0.136938	0.95109	0.1	0.053	1
znf972	0.136938	0.985856	0.1	0.053	1
pelo	0.137036	0.740873	0.217	0.145	1
myh10	0.137127	0.237395	0.717	0.569	1
adh5	0.137522	1.28813	0.05	0.02	1
AL627305.1	0.137522	1.28813	0.05	0.02	1
ms4a17a.17	0.137522	1.36613	0.05	0.02	1
slc26a11	0.137522	1.36613	0.05	0.02	1
srsf1a	0.137574	0.446298	0.417	0.326	1
atp7a	0.137643	0.41267	0.217	0.141	1
surf2	0.137881	1.12102	0.083	0.042	1
fxyd6l	0.137899	0.772753	0.217	0.151	1
nisch	0.137947	0.934017	0.15	0.093	1
cct6a	0.138074	0.297893	0.483	0.372	1
UBL4A	0.138153	1.03355	0.117	0.066	1
srgap2	0.138324	0.248476	0.783	0.733	1
si:ch1073-153i20.4	0.138324	0.728698	0.133	0.078	1
cdv3	0.138706	0.350186	0.483	0.381	1
tdrkh	0.138974	1.23227	0.15	0.095	1
rapgef2	0.138978	0.272392	0.517	0.411	1
si:ch211-106e7.2	0.139032	0.438021	0.217	0.142	1
si:ch1073-342h5.2	0.139034	1.03355	0.083	0.042	1
sox19a	0.139087	0.581857	0.35	0.263	1
blmh	0.139139	0.249978	0.8	0.677	1
tsen54	0.139268	0.429138	0.183	0.115	1
fxr2	0.139336	0.518706	0.367	0.273	1
plpp5	0.139414	0.819846	0.1	0.053	1
stim1b	0.139536	1.83561	0.083	0.043	1
rpl5b	0.140263	0.428094	0.433	0.343	1
ehbp1	0.140627	0.254018	0.583	0.467	1
si:dkey-11n14.1	0.141902	0.673556	0.15	0.091	1
tpm4a	0.14192	0.788819	0.1	0.053	1
ywhaz	0.142178	0.888355	0.167	0.105	1
metrn	0.142309	0.237584	0.417	0.313	1
suco	0.142369	0.741243	0.317	0.241	1
appbp2	0.142625	0.549992	0.2	0.129	1
sdccag8	0.14326	0.712931	0.267	0.198	1
rpl19	0.143287	0.260067	0.633	0.545	1
eif4ebp3	0.143407	0.642968	0.183	0.118	1
ubn2b	0.143438	0.549992	0.4	0.32	1
kat5a	0.143523	0.903785	0.133	0.079	1
rps11	0.144096	0.427871	0.583	0.478	1
chgb	0.144228	1.13006	0.117	0.068	1
nfkb1	0.144265	0.688056	0.15	0.091	1
selenot2	0.144366	0.344433	0.3	0.211	1
calm3a	0.144407	0.574527	0.25	0.175	1
ubl3b	0.144794	0.548992	0.183	0.116	1
taok2b	0.144813	0.536053	0.267	0.188	1
bard1	0.144895	0.430081	0.4	0.313	1
atp6v1g1	0.144899	0.799087	0.083	0.042	1
elof1	0.144899	1.04667	0.15	0.093	1
supt5h	0.145029	0.388409	0.367	0.279	1
nat15	0.145129	0.586094	0.167	0.103	1
pdap1a	0.145285	0.513685	0.3	0.223	1
kctd10	0.145439	0.900464	0.167	0.108	1
dcaf5	0.145577	0.597453	0.267	0.19	1
mat2aa	0.145587	0.191757	0.6	0.49	1
hist1h4l.6	0.145753	0.597453	0.233	0.161	1
med29	0.145792	1.14374	0.1	0.055	1
znf646	0.14625	0.581857	0.233	0.159	1
nmnat3	0.146437	0.747557	0.15	0.092	1
rps29	0.146547	0.235241	0.767	0.75	1
si:ch211-276i12.9	0.147251	1.59745	0.067	0.032	1
si:dkey-111k8.2	0.147802	0.521103	0.183	0.116	1
znf1029	0.148078	1.95109	0.067	0.032	1
rars2	0.148078	1.75845	0.067	0.032	1
chac1	0.148235	0.808132	0.117	0.066	1
fkbpl	0.148352	1.53605	0.067	0.032	1
sgcd	0.148352	1.53605	0.067	0.032	1
btg2	0.1486	0.270463	0.483	0.386	1
si:dkey-92i17.2	0.148689	0.161929	0.733	0.598	1
lix1l	0.149344	0.710082	0.15	0.092	1
mrpl41	0.149734	1.42058	0.067	0.032	1
si:dkeyp-61b2.1	0.149734	1.42058	0.067	0.032	1
si:dkeyp-121d2.7	0.150085	0.95109	0.1	0.055	1
stmn4	0.150205	0.601148	0.233	0.161	1
nup188	0.15035	0.366128	0.367	0.276	1
BX276128.1	0.150797	1.13612	0.167	0.109	1
msto1	0.151021	0.754693	0.117	0.066	1
si:ch211-153a8.4	0.15104	0.421837	0.433	0.346	1
lrrc8db	0.151236	0.95109	0.15	0.095	1
mbd1a	0.15141	0.276186	0.567	0.487	1
si:dkeyp-113d7.10	0.151633	0.930626	0.3	0.236	1
lamtor3	0.151661	1.25594	0.083	0.043	1
kifbp	0.151677	0.817235	0.15	0.093	1
mad2l1	0.151726	0.520228	0.367	0.279	1
kitb	0.151968	1.26303	0.067	0.032	1
wu:fj64h06	0.152039	0.613221	0.183	0.118	1
dhx36	0.152044	0.450255	0.45	0.358	1
si:ch211-195m9.3	0.152247	1.16682	0.067	0.032	1
si:dkey-172k15.3	0.152528	2.36613	0.033	0.011	1
atg9a	0.152528	2.36613	0.033	0.011	1
adam8b	0.152528	2.36613	0.033	0.011	1
zgc:101569	0.152528	2.36613	0.033	0.011	1
dtna	0.152528	2.36613	0.033	0.011	1
ip6k1	0.152616	0.985856	0.1	0.055	1
mex3b	0.153096	0.509253	0.267	0.19	1
CU607104.1	0.153135	1.3266	0.083	0.043	1
slc38a5b	0.153175	0.26132	0.667	0.592	1
lpgat1	0.153215	0.18813	0.55	0.422	1
wbp1	0.153412	1.33442	0.067	0.032	1
nek6	0.153412	1.33442	0.067	0.032	1
ccdc80l1	0.153426	2.21412	0.033	0.011	1
nkl.4	0.153426	2.21412	0.033	0.011	1
spata5l1	0.153426	2.21412	0.033	0.011	1
si:dkey-12j5.1	0.15353	0.188419	0.717	0.608	1
abca1b	0.15355	0.704176	0.267	0.193	1
ppp6c	0.153781	0.597453	0.183	0.118	1
si:ch211-191a24.4	0.153874	2.07662	0.033	0.011	1
herc1	0.154064	0.282296	0.383	0.279	1
bahd1	0.154111	1.17348	0.083	0.043	1
syf2	0.154215	0.673556	0.15	0.092	1
tnfrsfa	0.154276	0.711624	0.15	0.093	1
psmc1a	0.15438	1.27971	0.1	0.056	1
si:dkeyp-2e4.3	0.154465	1.27302	0.067	0.032	1
mkrn2	0.154465	1.27302	0.067	0.032	1
mis18bp1	0.154597	0.536053	0.25	0.177	1
akirin1	0.154602	0.323059	0.417	0.32	1
mlh3	0.154948	0.728698	0.133	0.079	1
nsmce2	0.154967	1.03355	0.133	0.082	1
rhoac	0.155115	0.827102	0.167	0.108	1
znf1163	0.155231	1.95109	0.033	0.011	1
numb	0.155277	0.883976	0.1	0.055	1
ddx54	0.155567	0.570269	0.233	0.161	1
fdx1	0.155607	1.21412	0.067	0.032	1
phf8	0.155647	0.420576	0.267	0.185	1
nkap	0.155922	0.778026	0.2	0.136	1
coq10b	0.155955	1.08539	0.15	0.095	1
ptbp1b	0.15612	0.344253	0.617	0.582	1
arhgef16	0.156138	1.04667	0.15	0.096	1
si:dkey-237m9.2	0.15614	1.95109	0.033	0.011	1
si:ch211-79g12.1	0.15614	1.95109	0.033	0.011	1
ufc1	0.15614	1.95109	0.033	0.011	1
zgc:114041	0.15614	1.95109	0.033	0.011	1
l3hypdh	0.15614	1.95109	0.033	0.011	1
lurap1	0.15614	1.95109	0.033	0.011	1
celf5b	0.15614	1.95109	0.033	0.011	1
rgs11	0.15614	1.95109	0.033	0.011	1
zgc:103678	0.15614	1.95109	0.033	0.011	1
trim63b	0.15614	1.95109	0.033	0.011	1
si:ch211-278j3.3	0.15614	1.95109	0.033	0.011	1
cetn2	0.15614	1.95109	0.033	0.011	1
vimr2	0.15614	1.95109	0.033	0.011	1
zgc:194246	0.15614	1.95109	0.033	0.011	1
ryr1b	0.15614	1.95109	0.033	0.011	1
ppfia1	0.15614	1.95109	0.033	0.011	1
cpne4b	0.15614	1.95109	0.033	0.011	1
zgc:194242	0.15614	1.95109	0.033	0.011	1
poc1a	0.15614	1.95109	0.033	0.011	1
zbtb21	0.15614	1.95109	0.033	0.011	1
zgc:162255	0.15614	1.95109	0.033	0.011	1
gpr37a	0.15614	1.95109	0.033	0.011	1
tmem266	0.15614	1.95109	0.033	0.011	1
mrps9	0.156291	0.39968	0.35	0.263	1
bicra	0.15644	0.214125	0.317	0.22	1
znf507	0.156529	0.356729	0.25	0.171	1
arid5b	0.156582	0.297648	0.233	0.155	1
si:ch73-199g24.2	0.156754	1.15754	0.067	0.032	1
gtpbp2b	0.156754	1.15754	0.067	0.032	1
adgrg1.1	0.157042	1.79909	0.033	0.011	1
KIAA0895L	0.157042	1.79909	0.033	0.011	1
selenom	0.157042	1.79909	0.033	0.011	1
cnpy3	0.157042	1.79909	0.033	0.011	1
TESK1	0.157042	1.79909	0.033	0.011	1
cox17	0.157042	1.79909	0.033	0.011	1
LO018176.1	0.157042	1.79909	0.033	0.011	1
es1	0.157042	1.79909	0.033	0.011	1
il6	0.157042	1.79909	0.033	0.011	1
coq9	0.157042	1.79909	0.033	0.011	1
pax6a	0.157134	0.168801	0.383	0.284	1
fam32a	0.15724	0.703163	0.2	0.134	1
itga10	0.157908	1.10309	0.067	0.032	1
mrps24	0.157908	1.10309	0.067	0.032	1
guca1a	0.157959	1.66158	0.033	0.011	1
si:dkey-201g16.1	0.157959	1.66158	0.033	0.011	1
hoxb1a	0.157959	1.66158	0.033	0.011	1
elovl1a	0.157959	1.66158	0.033	0.011	1
gdf6a	0.157959	1.42058	0.033	0.011	1
zgc:172133	0.157959	1.66158	0.033	0.011	1
ush1c	0.157959	1.42058	0.033	0.011	1
scfd2	0.158638	0.411725	0.317	0.233	1
dclre1a	0.158665	1.13006	0.117	0.069	1
insra	0.158684	0.485427	0.383	0.307	1
fynb	0.158691	0.629162	0.233	0.161	1
tmem39b	0.158737	0.786031	0.15	0.093	1
CR759968.2	0.158779	1.87309	0.05	0.022	1
cst3	0.159031	0.991732	0.083	0.043	1
mrpl9	0.159031	0.991732	0.083	0.043	1
zgc:86764	0.159307	0.621783	0.183	0.119	1
utp6	0.1594	0.553331	0.417	0.353	1
mgat5	0.15965	0.252021	0.35	0.259	1
si:ch211-223a21.1	0.159717	1.15139	0.1	0.056	1
tmem35	0.159808	0.856312	0.267	0.197	1
scaper	0.159809	0.552053	0.367	0.287	1
epc2	0.160168	0.547368	0.367	0.282	1
spryd7a	0.160289	0.847997	0.117	0.068	1
rpe	0.160316	0.5542	0.15	0.092	1
nfyc	0.160448	0.265964	0.533	0.437	1
imp4	0.160536	0.709202	0.233	0.17	1
cldn5a	0.160541	0.31366	0.333	0.24	1
si:dkey-149m13.4	0.160839	1.85798	0.05	0.022	1
zgc:171551	0.160839	1.85798	0.05	0.022	1
ndufa2	0.160839	1.85798	0.05	0.022	1
gtf3aa	0.160886	0.506306	0.183	0.118	1
etfdh	0.160892	0.710082	0.15	0.093	1
smarcc1a	0.161013	0.211973	0.65	0.572	1
rpl18a	0.161246	0.344335	0.633	0.566	1
lats2	0.161258	0.592636	0.183	0.119	1
rab7a	0.161549	0.581857	0.2	0.135	1
tcp1	0.161923	0.373433	0.317	0.23	1
dock4b	0.161934	0.253119	0.517	0.422	1
zgc:91910	0.162028	0.973117	0.133	0.082	1
ghra	0.162178	0.48769	0.167	0.105	1
ttf2	0.162188	0.699552	0.25	0.181	1
ifnphi2	0.162243	1.68806	0.05	0.022	1
tmtc3	0.162282	0.229806	0.483	0.365	1
ifrd2	0.162472	0.586094	0.283	0.208	1
slc25a36b	0.162579	0.397289	0.333	0.244	1
si:dkeyp-44b5.5	0.162893	1.44859	0.083	0.045	1
zgc:194312	0.16295	1.68806	0.05	0.022	1
hmgb3a	0.163103	0.381725	0.367	0.282	1
rps12	0.163249	0.314527	0.833	0.764	1
itfg1	0.163253	0.919382	0.167	0.109	1
mccc2	0.163283	0.658309	0.25	0.18	1
usp13	0.163452	0.670982	0.1	0.055	1
ddx52	0.163622	0.410522	0.3	0.218	1
eif4bb	0.163713	0.334419	0.617	0.534	1
wnt8a.1	0.163998	0.288125	0.217	0.144	1
gemin4	0.164166	1.49652	0.083	0.045	1
ext1b	0.164328	0.189369	0.583	0.448	1
ankrd10b	0.164445	0.436517	0.317	0.236	1
tbpl1	0.164836	0.784732	0.183	0.124	1
abi2a	0.164927	0.305755	0.467	0.364	1
mast1b	0.165166	0.666637	0.183	0.121	1
hgs	0.165657	0.385111	0.25	0.172	1
stard9	0.165667	0.503631	0.167	0.105	1
CR388047.3	0.166162	1.53605	0.05	0.022	1
si:ch211-235e9.6	0.166162	1.53605	0.05	0.022	1
nfya	0.166333	0.587452	0.283	0.205	1
banp	0.166457	0.472358	0.367	0.302	1
st6gal2a	0.166467	0.614055	0.367	0.282	1
cox7a2a	0.16693	0.82556	0.15	0.095	1
si:dkeyp-82b4.6.1	0.167201	1.44859	0.05	0.022	1
si:dkey-246j6.3	0.167201	1.36613	0.05	0.022	1
abhd10a	0.167201	1.44859	0.05	0.022	1
zdhhc12a	0.167201	1.44859	0.05	0.022	1
sdhb	0.167201	1.44859	0.05	0.022	1
FRMD5	0.167507	0.28618	0.383	0.293	1
scarb2a	0.16765	0.329946	0.433	0.335	1
rpp14	0.167742	0.620445	0.167	0.106	1
flot2a	0.167776	0.312051	0.4	0.307	1
oip5	0.168207	1.34341	0.083	0.045	1
dguok	0.168285	1.36613	0.05	0.022	1
bri3	0.168285	1.36613	0.05	0.022	1
sema5bb	0.168285	1.28813	0.05	0.022	1
si:dkeyp-94g1.1	0.168285	1.36613	0.05	0.022	1
stx5al	0.168588	0.981464	0.1	0.056	1
ctr9	0.168875	0.324905	0.317	0.226	1
rtel1	0.169039	0.544666	0.267	0.195	1
pbx3a	0.169373	1.28813	0.05	0.022	1
slc24a4a	0.169373	1.28813	0.05	0.022	1
ctsc	0.169373	1.28813	0.05	0.022	1
palm2akap2.1	0.169373	1.28813	0.05	0.022	1
psen1	0.169503	0.618515	0.133	0.08	1
gpcpd1	0.169567	0.295739	0.283	0.2	1
pan2	0.169677	1.08675	0.133	0.083	1
gga3b	0.170466	1.14374	0.05	0.022	1
nbeab	0.170466	1.14374	0.05	0.022	1
tpi1b	0.170467	1.21412	0.05	0.022	1
evi5b	0.170745	0.641235	0.333	0.259	1
serinc5	0.170765	0.284755	0.667	0.58	1
ppdpfb	0.170825	1.25594	0.083	0.045	1
rab21	0.171115	0.661584	0.133	0.08	1
aurkb	0.171115	0.639889	0.133	0.08	1
FP102911.1	0.17116	0.572579	0.2	0.135	1
slc19a2	0.171221	0.474652	0.283	0.204	1
si:ch211-150o23.2	0.171489	1.0182	0.133	0.083	1
cacng8b	0.171564	1.14374	0.05	0.022	1
pes	0.171618	0.29614	0.467	0.362	1
cacybp	0.171717	0.835613	0.133	0.082	1
si:dkey-14d8.6	0.171735	1.53605	0.067	0.033	1
ralba	0.171816	0.898623	0.117	0.069	1
smyd4	0.172032	0.883976	0.1	0.056	1
myl12.2	0.172032	0.917143	0.1	0.056	1
lrch1	0.172032	0.917143	0.1	0.056	1
trabd2a	0.172145	1.21412	0.083	0.045	1
inpp5f	0.172145	1.21412	0.083	0.045	1
cdc7	0.172302	0.728698	0.25	0.182	1
ankfy1	0.172913	0.415759	0.317	0.234	1
cep104	0.172936	0.981464	0.167	0.111	1
mogat3a	0.17295	1.47716	0.067	0.033	1
ciz1a	0.173054	0.873088	0.15	0.096	1
sf3b1	0.17306	0.310633	0.433	0.33	1
MRPS12	0.173125	0.898623	0.117	0.069	1
ppfibp1b	0.17335	0.458492	0.433	0.355	1
u2surp	0.173461	0.216417	0.683	0.563	1
ints6	0.173535	0.302433	0.4	0.31	1
smu1b	0.173738	0.648528	0.2	0.135	1
si:ch211-212g7.6	0.173814	0.485427	0.267	0.19	1
pak1ip1	0.174014	0.486809	0.4	0.328	1
arl8bb	0.174171	1.42058	0.067	0.033	1
INSYN2A	0.174172	0.620445	0.25	0.177	1
BX511028.2	0.174388	0.536053	0.233	0.162	1
phip	0.174439	0.351244	0.6	0.536	1
slc4a2b	0.17489	0.927244	0.117	0.069	1
pcbp4	0.175205	0.511391	0.233	0.17	1
eftud2	0.175483	0.435593	0.333	0.257	1
aspm	0.175554	0.243698	0.5	0.422	1
mtf2	0.175599	0.411357	0.4	0.313	1
gar1	0.176025	0.312189	0.433	0.338	1
rbm34	0.176296	0.526069	0.25	0.18	1
si:ch211-15d5.11	0.176628	1.31366	0.067	0.033	1
ptges3a	0.176741	0.929395	0.133	0.083	1
luzp1	0.177056	0.283072	0.483	0.388	1
cyp2p7	0.177535	0.994159	0.167	0.112	1
engase	0.177683	1.07662	0.083	0.045	1
sprtn	0.177683	1.07662	0.083	0.045	1
mrps35	0.177751	0.823335	0.117	0.069	1
rpl22	0.177792	0.274132	0.717	0.629	1
ift57	0.17812	1.31366	0.1	0.057	1
plpp6	0.178411	0.751782	0.117	0.069	1
btbd6a	0.178483	1.16682	0.067	0.033	1
fam83d	0.178679	0.867674	0.167	0.112	1
unc5c	0.178838	1.27302	0.067	0.033	1
si:dkey-199m13.4	0.179043	1.03355	0.083	0.045	1
grsf1	0.179223	0.487143	0.317	0.249	1
ctdp1	0.179534	0.222052	0.933	0.843	1
ncoa2	0.179562	0.105647	0.933	0.882	1
cfap70	0.179866	0.572579	0.25	0.184	1
zgc:110224	0.179994	1.21412	0.067	0.033	1
mfsd4aa	0.179994	1.15754	0.067	0.033	1
cant1b	0.179994	1.21412	0.067	0.033	1
timm44	0.179994	1.21412	0.067	0.033	1
limk1a	0.18041	0.991732	0.083	0.045	1
zgc:162872	0.18041	0.991732	0.083	0.045	1
bub1ba	0.180417	0.491659	0.217	0.149	1
cwc27	0.181244	0.293433	0.45	0.364	1
znf569l	0.18169	0.866202	0.133	0.083	1
si:dkey-21c1.1	0.181784	0.95109	0.083	0.045	1
rida	0.182256	0.661584	0.167	0.109	1
prpf40a	0.182446	0.349352	0.55	0.463	1
mafgb	0.182516	1.05063	0.067	0.033	1
BX537291.1	0.182516	1.10309	0.067	0.033	1
specc1lb	0.182617	0.610053	0.133	0.082	1
si:dkey-21c19.3	0.182691	0.606442	0.267	0.194	1
naa50	0.182945	0.763463	0.2	0.142	1
phc1	0.183111	0.522247	0.183	0.122	1
cox6b2	0.183845	0.346827	0.383	0.303	1
si:dkey-28b4.8	0.183863	1.04667	0.133	0.085	1
polg2	0.183899	0.464103	0.283	0.208	1
si:ch73-15b2.5	0.184247	2.2406	0.067	0.034	1
CU695011.2	0.184412	1.58496	0.117	0.073	1
csde1	0.184494	0.273831	0.65	0.599	1
ndufb8	0.184532	0.431716	0.15	0.093	1
grnb	0.184663	0.728698	0.15	0.096	1
ambra1a	0.184684	0.482942	0.35	0.274	1
hs3st3b1a	0.185691	0.396502	0.35	0.28	1
ankib1b	0.186335	0.408941	0.25	0.177	1
hmgxb4a	0.18634	0.857981	0.067	0.033	1
ptpa	0.186417	1.3266	0.083	0.046	1
znf362a	0.186658	0.536053	0.2	0.136	1
arid3a	0.186778	0.3266	0.383	0.297	1
cdk10	0.186819	0.389212	0.2	0.134	1
ddx27	0.186822	0.284678	0.5	0.417	1
denr	0.187091	0.932712	0.15	0.098	1
znf1035	0.187293	0.244349	0.717	0.616	1
CR847906.1	0.187341	0.847997	0.117	0.07	1
rps5	0.187429	0.243981	0.717	0.631	1
C18H11orf58	0.187617	0.728698	0.183	0.124	1
scyl1	0.187905	0.613221	0.167	0.109	1
cenpl	0.188067	0.570818	0.25	0.187	1
polr3a	0.188308	0.486809	0.233	0.167	1
btbd10a	0.188711	0.248187	0.4	0.305	1
sorbs2b	0.189004	0.892197	0.1	0.057	1
FO082781.1	0.189225	0.63658	0.183	0.124	1
lcmt2	0.189438	0.666637	0.167	0.111	1
zgc:194285	0.18967	0.691704	0.15	0.096	1
sbf1	0.189787	0.35886	0.467	0.376	1
anks1b	0.190171	0.605316	0.117	0.069	1
arhgef18a	0.190406	0.546395	0.367	0.307	1
LO018154.1	0.190435	0.708234	0.133	0.083	1
nckap5l	0.190497	0.424545	0.333	0.259	1
dnajc15	0.190775	0.781165	0.1	0.057	1
ing4	0.190907	1.1704	0.133	0.086	1
arid4a	0.190935	0.266486	0.717	0.677	1
ogt.1.1	0.191154	0.228419	0.617	0.559	1
fgd1	0.191171	1.05063	0.117	0.072	1
slc16a10	0.191183	0.883976	0.1	0.057	1
exosc7	0.191359	0.863628	0.117	0.07	1
rif1	0.191458	0.495411	0.383	0.309	1
egfl6	0.191528	0.583881	0.283	0.216	1
st13	0.191645	0.324549	0.283	0.203	1
slx4ip	0.191772	0.50263	0.333	0.261	1
trim37	0.191882	0.661584	0.167	0.111	1
si:ch211-232b12.5	0.191928	0.491659	0.167	0.109	1
znf986	0.191982	0.728698	0.133	0.083	1
mntb	0.191985	0.393873	0.4	0.309	1
snapc4	0.192054	0.372306	0.317	0.239	1
rb1cc1	0.19243	0.265964	0.25	0.174	1
atf2	0.192498	1.21412	0.083	0.046	1
nelfe	0.192719	0.851555	0.1	0.057	1
mid2	0.193459	0.558773	0.117	0.069	1
kaznb	0.193573	0.394034	0.45	0.375	1
ypel3	0.193921	1.17348	0.083	0.046	1
gnsb	0.194033	2.03355	0.05	0.023	1
qtrt1	0.194204	1.13395	0.083	0.046	1
top2a	0.194223	0.296002	0.5	0.402	1
hmox2a	0.194428	1	0.117	0.072	1
naa25	0.194553	0.577632	0.283	0.214	1
gphna	0.195033	0.318148	0.283	0.205	1
gpr37b	0.195213	1.68806	0.05	0.023	1
zp3e	0.195213	1.68806	0.05	0.023	1
wdr18	0.195357	0.192968	0.7	0.626	1
hmgb2a	0.195423	0.251844	0.7	0.649	1
ube2a	0.195513	1.39855	0.1	0.06	1
washc3	0.195635	1.09548	0.083	0.046	1
arrdc2	0.195834	0.728698	0.15	0.096	1
nme7	0.19601	0.568233	0.217	0.154	1
bmpr1aa	0.196049	0.279474	0.6	0.547	1
cpox	0.19679	1.53605	0.05	0.023	1
CABZ01065131.1	0.196896	0.712931	0.167	0.112	1
si:dkey-7j14.6	0.196984	0.615487	0.183	0.125	1
spc24	0.197091	0.536053	0.2	0.138	1
ccdc12	0.197196	0.282712	0.367	0.282	1
xxylt1	0.197286	0.330938	0.25	0.177	1
CU457819.3	0.19732	2.88398	0.033	0.013	1
fam210ab	0.197438	0.95109	0.133	0.085	1
eif3m	0.197745	0.587452	0.283	0.22	1
eef1b2	0.197879	0.281859	0.817	0.746	1
cacnb2b	0.19798	1.46566	0.05	0.023	1
b3galt1a	0.19808	0.434515	0.183	0.122	1
rpl12	0.198408	0.151788	0.75	0.631	1
ndc80	0.198459	0.747557	0.15	0.098	1
akap13	0.198653	0.182986	0.567	0.487	1
taok1a	0.198727	0.464103	0.283	0.213	1
ddx31	0.198741	0.410522	0.267	0.198	1
ahnak	0.198778	1.36613	0.05	0.023	1
atg5	0.198947	0.670982	0.1	0.057	1
hells	0.199128	0.276666	0.567	0.483	1
fam98a	0.199245	1.0442	0.1	0.059	1
pou6f1	0.199265	0.641235	0.2	0.142	1
ldlrap1b	0.199337	0.697334	0.167	0.111	1
krtcap2	0.199618	1.36613	0.067	0.034	1
lin9	0.199689	0.629162	0.25	0.185	1
CABZ01038494.1	0.199973	0.366128	0.333	0.251	1
appl2	0.200012	0.818196	0.217	0.155	1
cemip2	0.200369	0.40842	0.45	0.386	1
mtif3	0.20039	1.44859	0.05	0.023	1
PLBD2	0.20039	1.44859	0.05	0.023	1
arrdc3a	0.200813	0.981464	0.1	0.059	1
acot18	0.201475	2.21412	0.033	0.013	1
si:cabz01054394.7	0.201475	2.21412	0.033	0.013	1
znfl1i	0.201475	2.21412	0.033	0.013	1
slc16a5a	0.201475	2.79909	0.033	0.013	1
zgc:114081	0.201475	2.21412	0.033	0.013	1
wdr91	0.201475	2.21412	0.033	0.013	1
bmp6	0.201475	2.53605	0.033	0.013	1
pdf	0.201549	1.36613	0.05	0.023	1
CR376797.1	0.201549	1.28813	0.05	0.023	1
brcc3	0.201549	1.36613	0.05	0.023	1
mbd3b	0.201612	0.200004	0.6	0.49	1
si:ch211-155e24.3	0.201643	0.991732	0.083	0.046	1
phkg2	0.201643	0.991732	0.083	0.046	1
ddx24	0.201672	0.536053	0.25	0.181	1
dph1	0.201831	0.319307	0.583	0.483	1
cltcb	0.201922	0.295045	0.483	0.401	1
pafah1b1a	0.201969	0.33529	0.4	0.318	1
C21H18orf25	0.202093	0.357489	0.417	0.338	1
mcm5	0.202106	0.317629	0.483	0.407	1
[truncated: 6,262 more rows]

## Sheet: 3. E10hpf_DEgenes_SC
	p_val	avg_log2FC	pct.1	pct.2	p_val_adj
mllt3	6.7909e-109	4.83409	0.929	0.081	1.02977e-104
hoxc3a	4.22675e-95	4.15523	0.936	0.132	6.40944e-91
hoxc6b	1.6773e-85	4.5425	0.745	0.05	2.54346e-81
hoxb3a	7.48081e-73	3.49201	0.858	0.151	1.13439e-68
hoxb7a	1.14591e-69	4.25238	0.61	0.034	1.73766e-65
evx1	1.32117e-69	4.53993	0.617	0.039	2.00342e-65
hoxb6b	7.59414e-63	5.58432	0.468	0.01	1.15158e-58
cdx4	2.21664e-59	3.19139	0.702	0.094	3.36131e-55
greb1	8.97654e-54	2.98769	0.837	0.242	1.3612e-49
raraa	5.0625e-52	2.29916	0.908	0.302	7.67678e-48
nradd	6.34781e-52	2.98395	0.759	0.164	9.62582e-48
arid3c	1.86548e-50	2.98624	0.745	0.164	2.82881e-46
rhbdl3	4.11079e-48	3.5505	0.596	0.088	6.23361e-44
hoxa9a	3.78126e-47	4.72245	0.411	0.021	5.7339e-43
sulf1	1.87304e-45	3.75484	0.688	0.176	2.84028e-41
phc2a	6.83302e-43	3.02354	0.681	0.166	1.03616e-38
smad3a	1.0473e-41	3.8564	0.475	0.055	1.58813e-37
hoxb1b	2.49075e-41	3.95677	0.418	0.034	3.77697e-37
kif26ab	4.5674e-41	2.33863	0.865	0.371	6.92601e-37
XKR4	2.5838e-38	3.47076	0.553	0.102	3.91808e-34
lypd6b	3.27523e-37	2.8585	0.511	0.076	4.96655e-33
pkd1b	6.12977e-35	5.87978	0.284	0.01	9.29518e-31
bcar3	2.10984e-34	2.48946	0.716	0.249	3.19937e-30
ldlrad2	9.99068e-34	4.03178	0.333	0.024	1.51499e-29
BX936418.1	3.98457e-33	2.61553	0.461	0.068	6.04221e-29
cdh11	2.1086e-32	2.26297	0.645	0.176	3.19748e-28
apbb2b	6.69333e-32	3.36816	0.433	0.067	1.01498e-27
hoxb5b	8.38231e-32	5.67948	0.241	0.005	1.27109e-27
CR382300.2	1.32898e-31	5.31754	0.255	0.008	2.01527e-27
hoxa4a	4.1198e-31	3.57946	0.333	0.029	6.24726e-27
arid3b	3.49645e-29	1.37145	0.957	0.68	5.30202e-25
itgb4	1.45573e-28	2.63614	0.504	0.114	2.20747e-24
rarab	6.82939e-28	1.66342	0.794	0.34	1.03561e-23
hoxd3a	1.18771e-27	2.82791	0.355	0.044	1.80105e-23
chrd	2.05805e-27	2.75654	0.681	0.311	3.12083e-23
cadm1a	3.9207e-27	1.62936	0.837	0.441	5.94535e-23
arhgef10	1.36856e-26	2.47483	0.496	0.119	2.07529e-22
serpinh1b	3.9256e-26	2.46356	0.567	0.167	5.95277e-22
pvrl2l	2.77609e-25	1.96273	0.681	0.273	4.20966e-21
celsr1a	2.81487e-25	1.40888	0.929	0.673	4.26847e-21
adamts3	6.59432e-24	3.35437	0.383	0.076	9.99962e-20
her3	7.96594e-24	2.22923	0.44	0.096	1.20796e-19
adcy7	8.22011e-24	2.9282	0.34	0.054	1.2465e-19
notum1a	1.26799e-22	1.91522	0.518	0.145	1.92278e-18
necab2	1.84849e-22	2.39266	0.511	0.15	2.80304e-18
megf6b	3.33952e-22	2.32158	0.433	0.101	5.06405e-18
p4ha2	1.54246e-20	3.30323	0.241	0.026	2.33899e-16
gabrp	2.60582e-20	2.57506	0.355	0.072	3.95146e-16
wnt11	1.22344e-19	2.1387	0.404	0.099	1.85523e-15
hoxa10b	1.31473e-19	3.90916	0.184	0.011	1.99366e-15
tnfsf10l	3.61394e-19	2.35077	0.34	0.068	5.48018e-15
plod2	4.52057e-19	3.43422	0.22	0.023	6.85499e-15
rarga	6.5704e-19	1.84704	0.447	0.125	9.96335e-15
dnah11.1	9.93886e-19	3.02536	0.262	0.039	1.50713e-14
LO018340.1	1.03257e-18	2.51568	0.298	0.052	1.56579e-14
wnt5b	3.35284e-18	2.00035	0.426	0.124	5.08425e-14
rasal2	3.40766e-18	1.10595	0.922	0.698	5.16737e-14
CU639469.1	3.53973e-18	2.16096	0.504	0.185	5.36765e-14
sall4	9.09242e-18	1.56706	0.617	0.268	1.37877e-13
hoxb9a	9.32635e-18	3.23181	0.177	0.013	1.41425e-13
hoxa9b	1.12558e-17	4.12489	0.163	0.01	1.70683e-13
prickle1a	3.15758e-17	1.56668	0.546	0.205	4.78816e-13
oc90	6.49752e-17	6.12489	0.121	0.002	9.85284e-13
slc2a8	7.70042e-17	3.26928	0.206	0.024	1.16769e-12
spred2b	9.56289e-17	1.19023	0.787	0.499	1.45012e-12
aopep	1.06964e-16	1.75541	0.482	0.171	1.622e-12
prickle2b	1.34221e-16	1.48905	0.773	0.514	2.03533e-12
phldb1b	3.80505e-16	1.38645	0.674	0.34	5.76998e-12
lmo3	1.02484e-15	1.5792	0.61	0.285	1.55407e-11
znfl1	1.62017e-15	2.41767	0.27	0.054	2.45682e-11
ctnnd2b	2.68183e-15	1.21235	0.702	0.367	4.06673e-11
nhsb	2.73035e-15	1.72401	0.461	0.164	4.1403e-11
sp5l	3.32567e-15	2.1722	0.326	0.083	5.04304e-11
osbpl10b	3.36264e-15	1.5327	0.582	0.262	5.0991e-11
antxr1c	3.96792e-15	2.22923	0.319	0.08	6.01696e-11
p3h4	4.1462e-15	1.36816	0.681	0.361	6.2873e-11
hoxc8a	4.9327e-15	3.07909	0.177	0.02	7.47994e-11
zgc:110158	5.26277e-15	0.74486	1	0.837	7.98047e-11
znfl1h	6.47985e-15	2.05089	0.291	0.065	9.82605e-11
rassf7b	6.60895e-15	3.52699	0.17	0.018	1.00218e-10
crabp2b	7.0127e-15	2.54939	0.262	0.054	1.06341e-10
hoxb6a	8.78106e-15	3.76875	0.142	0.01	1.33156e-10
znfl1k	8.98924e-15	1.40693	0.454	0.158	1.36313e-10
pcdh1b	1.0369e-14	1.41292	0.525	0.213	1.57236e-10
arl5c	1.51099e-14	2.31393	0.277	0.062	2.29126e-10
eea1	1.98044e-14	2.31393	0.376	0.122	3.00313e-10
pcdh2g28	2.42365e-14	1.87335	0.369	0.111	3.67523e-10
ssbp4	2.90351e-14	1.10488	0.858	0.764	4.40288e-10
bmpr1ab	5.23416e-14	1.18445	0.702	0.416	7.93708e-10
fndc3ba	5.60062e-14	1.31492	0.766	0.53	8.49278e-10
il17rd	5.99795e-14	1.5245	0.645	0.354	9.09528e-10
sun1	6.91657e-14	1.41489	0.582	0.28	1.04883e-09
PHF21B	8.63113e-14	1.53993	0.489	0.193	1.30883e-09
hoxb5a	9.30279e-14	4.86186	0.106	0.003	1.41067e-09
tuba1a	2.08732e-13	2.47853	0.241	0.05	3.16521e-09
si:ch211-139l2.1	2.58844e-13	3.23181	0.142	0.013	3.92511e-09
alcamb	2.87617e-13	0.905348	0.929	0.811	4.36142e-09
mapk15	4.80184e-13	3.18902	0.135	0.011	7.28151e-09
si:dkey-261h17.1	5.08309e-13	2.94689	0.234	0.05	7.708e-09
hoxc6a	9.17879e-13	4.53993	0.099	0.003	1.39187e-08
agrn	1.68826e-12	1.07044	0.851	0.78	2.56008e-08
cdx1a	2.45753e-12	2.05672	0.227	0.047	3.7266e-08
vent	3.65024e-12	2.87696	0.149	0.018	5.53523e-08
gfra1b	6.09795e-12	5.76875	0.085	0.002	9.24693e-08
adam28	6.25597e-12	5.37282	0.085	0.002	9.48656e-08
hoxd4a	6.92725e-12	2.79474	0.177	0.029	1.05045e-07
prex2	8.22351e-12	2.18543	0.298	0.089	1.24701e-07
slc15a2	9.00678e-12	2.57946	0.184	0.033	1.36579e-07
hoxb8a	9.13042e-12	4.21235	0.099	0.005	1.38454e-07
col28a2a	1.35633e-11	3.75292	0.128	0.013	2.05675e-07
ankrd45	1.64529e-11	2.61966	0.17	0.028	2.49492e-07
si:dkey-51a16.9	1.67466e-11	3.26239	0.128	0.013	2.53946e-07
ddr1	1.77371e-11	1.35538	0.532	0.262	2.68965e-07
znfl1l	1.97039e-11	1.98287	0.277	0.078	2.98789e-07
rfx4	2.19578e-11	0.740292	0.865	0.587	3.32967e-07
pdzd2	2.26696e-11	1.16286	0.596	0.309	3.43761e-07
kaznb	2.63913e-11	0.974111	0.624	0.325	4.00198e-07
nrp2b	2.65481e-11	1.20467	0.624	0.367	4.02575e-07
drc1	3.47339e-11	2.83538	0.17	0.029	5.26704e-07
ctnnal1	3.76318e-11	1.0037	0.738	0.467	5.70648e-07
hoxb10a	3.8249e-11	2.3659	0.163	0.026	5.80008e-07
actn4	5.89572e-11	0.819622	0.851	0.637	8.94028e-07
kcnn3	6.48529e-11	4.26239	0.099	0.007	9.83429e-07
foxj1a	7.64423e-11	4.98287	0.092	0.005	1.15917e-06
rfx2	8.14233e-11	1.04585	0.752	0.52	1.2347e-06
pcsk6	1.00484e-10	2.69193	0.184	0.037	1.52374e-06
BX663503.3	1.16424e-10	2.79232	0.149	0.023	1.76545e-06
abcb5	2.40767e-10	1.19258	0.44	0.189	3.65099e-06
ncam1b	2.58079e-10	1.95629	0.348	0.133	3.91352e-06
ece2b	2.66048e-10	1.15065	0.454	0.202	4.03435e-06
rnf220a	2.91244e-10	1.09962	0.688	0.442	4.41643e-06
hoxc4a	3.02328e-10	5.44682	0.064	0	4.5845e-06
dnah5	3.65512e-10	3.29482	0.163	0.031	5.54262e-06
gdpd5b	3.97747e-10	2.58432	0.227	0.062	6.03144e-06
prdm8	3.99177e-10	2.83538	0.106	0.01	6.05312e-06
ppp3cca	4.14844e-10	1.17154	0.511	0.247	6.29069e-06
notch1a	4.77682e-10	0.671899	0.837	0.559	7.24357e-06
hoxd10a	7.97113e-10	3.82533	0.078	0.003	1.20874e-05
itpr2	1.43075e-09	2.28635	0.27	0.093	2.16959e-05
piwil1	1.85352e-09	2.78786	0.121	0.016	2.81068e-05
ankrd11	1.99745e-09	0.707585	0.901	0.821	3.02893e-05
fgf8a	3.11105e-09	2.04123	0.262	0.088	4.71759e-05
si:dkey-34d22.1	4.69756e-09	4.05089	0.085	0.007	7.12338e-05
hoxc9a	5.42069e-09	3.24037	0.085	0.007	8.21993e-05
cfap53	6.72422e-09	4.24037	0.071	0.003	0.000101966
cass4	6.72422e-09	4.34728	0.071	0.003	0.000101966
cfap45	6.80193e-09	4.12489	0.071	0.003	0.000103144
plxna3	7.32576e-09	0.564208	0.972	0.917	0.000111088
ca9	7.87325e-09	2.0593	0.184	0.046	0.00011939
gnao1a	8.17549e-09	1.66546	0.333	0.133	0.000123973
robo3	8.39914e-09	0.750754	0.872	0.748	0.000127365
adam19a	8.71118e-09	2.12489	0.177	0.042	0.000132096
phgdh	9.65553e-09	1.39338	0.305	0.114	0.000146416
mfhas1	1.16911e-08	1.43839	0.305	0.117	0.000177283
stard13b	1.18684e-08	2.87978	0.163	0.037	0.000179972
edil3a	1.22477e-08	3.68432	0.121	0.02	0.000185725
mns1	1.39543e-08	2.19048	0.206	0.059	0.000211603
nkx1.2la	1.64538e-08	3.405	0.092	0.01	0.000249506
pxdn	1.81118e-08	2.02704	0.234	0.075	0.000274647
iqca1	2.34275e-08	2.00753	0.234	0.076	0.000355255
hspa12a	2.50189e-08	2.32842	0.177	0.046	0.000379386
lnx2b	2.91795e-08	5.12489	0.05	0	0.000442478
mcama	2.91893e-08	2.03178	0.213	0.065	0.000442627
pou5f3	3.3125e-08	2.24037	0.142	0.029	0.000502307
RIMBP2	3.72173e-08	0.906356	0.319	0.127	0.000564363
xk	4.13057e-08	1.29349	0.34	0.143	0.00062636
wnt8a.1	4.22093e-08	1.39525	0.298	0.115	0.000640061
rasgrp3	4.43467e-08	2.29998	0.17	0.044	0.000672473
nudt4a	4.87329e-08	1.7643	0.291	0.115	0.000738985
si:dkey-178e17.3	5.26881e-08	3.82533	0.071	0.005	0.000798962
jag1a	6.04416e-08	2.0046	0.199	0.059	0.000916536
homeza	7.27803e-08	1.75811	0.213	0.067	0.00110364
itga6a	7.5728e-08	1.15966	0.468	0.265	0.00114834
arhgap29a	8.42546e-08	0.927976	0.674	0.459	0.00127764
gfra1a	8.42733e-08	1.62739	0.092	0.011	0.00127792
stim1a	9.80711e-08	1.29482	0.369	0.172	0.00148715
kcnq2a	1.28957e-07	2.4144	0.121	0.023	0.00195551
ttyh2	1.31024e-07	0.83348	0.624	0.416	0.00198685
qkib	1.39796e-07	0.961755	0.362	0.159	0.00211986
selenon	1.43722e-07	1.47281	0.284	0.114	0.00217939
ttyh3a	1.85832e-07	0.576779	0.823	0.626	0.00281796
zeb2a	2.17369e-07	0.623049	0.865	0.673	0.00329618
lcn15	2.46605e-07	2.97289	0.092	0.013	0.00373951
fzd10	2.81754e-07	1.91077	0.163	0.044	0.00427251
dkk1b	2.87758e-07	5.12489	0.043	0	0.00436356
gdf6b	2.87758e-07	5.29482	0.043	0	0.00436356
nol4la	3.02168e-07	1.75292	0.163	0.044	0.00458207
si:dkey-1h24.2	3.33995e-07	2.12489	0.121	0.024	0.00506471
qki2	4.20868e-07	1.36746	0.383	0.19	0.00638205
peli1b	4.29463e-07	1.11662	0.404	0.202	0.00651238
kcnip2	4.34722e-07	3.82533	0.064	0.005	0.00659213
fzd3a	5.54676e-07	0.75039	0.681	0.467	0.0084111
agbl1	5.62341e-07	2.29482	0.106	0.02	0.00852735
dpysl2b	5.65859e-07	1.18331	0.319	0.141	0.00858068
tnfaip8l3	5.70889e-07	3.29482	0.057	0.003	0.00865696
lrriq1	8.2322e-07	2.86186	0.078	0.01	0.0124833
hoxb2a	8.38184e-07	2.9025	0.078	0.01	0.0127102
aebp1	1.25175e-06	2.12489	0.142	0.037	0.0189816
hip1	1.25305e-06	0.624772	0.801	0.636	0.0190013
FO834850.1	1.26595e-06	2.51721	0.106	0.021	0.0191969
znfl2a	1.27313e-06	1.97289	0.149	0.041	0.0193057
tsnaxip1	1.3461e-06	1.64845	0.284	0.128	0.0204123
igsf9b	1.35132e-06	1.08607	0.319	0.145	0.0204915
ccdc40	1.48388e-06	1.57946	0.199	0.068	0.0225015
pax6b	1.58883e-06	0.720799	0.553	0.341	0.024093
ATP9A	1.6086e-06	1.10553	0.362	0.182	0.0243928
pskh1	1.65108e-06	1.89541	0.156	0.046	0.025037
serinc5	1.69442e-06	0.661302	0.716	0.558	0.0256942
creb3l2	1.87262e-06	1.7505	0.156	0.046	0.0283964
fgd1	1.90702e-06	1.86186	0.17	0.054	0.0289181
pcmtd1	2.10188e-06	1.70985	0.191	0.067	0.031873
spry4	2.42963e-06	0.975748	0.404	0.218	0.036843
wls	2.63204e-06	0.821238	0.553	0.354	0.0399123
nhsl1b	2.89567e-06	0.496387	0.83	0.706	0.0439099
tcirg1b	3.29132e-06	1.5962	0.241	0.101	0.0499095
micall2a	3.37638e-06	3.93225	0.057	0.005	0.0511994
plekhg7	3.41915e-06	1.3496	0.241	0.099	0.0518479
tanc2a	3.44752e-06	1.74302	0.248	0.107	0.0522782
apela	3.65733e-06	1.17905	0.376	0.205	0.0554598
tshz3b	3.71865e-06	1.32129	0.248	0.102	0.0563895
prkd3	3.90923e-06	1.59651	0.312	0.153	0.0592796
tnfrsf19	4.63603e-06	0.633038	0.525	0.319	0.0703007
hif1ab	4.66168e-06	0.905384	0.56	0.38	0.0706897
dnai1.2	4.71793e-06	3.53993	0.05	0.003	0.0715428
si:ch211-130m23.2	4.82904e-06	3.93225	0.043	0.002	0.0732276
ccdc173	4.89906e-06	3.12489	0.05	0.003	0.0742894
wnt2bb	4.97923e-06	3.53993	0.043	0.002	0.0755051
dnmbp	5.11275e-06	1.12489	0.298	0.141	0.0775298
clstn1	5.14821e-06	1.19528	0.319	0.154	0.0780675
fmnl2a	5.54438e-06	1.78786	0.156	0.049	0.084075
mgat1b	5.68538e-06	2.18629	0.128	0.034	0.086213
dlgap1b	5.94299e-06	1.46778	0.163	0.052	0.0901195
scg3	5.98106e-06	2.3364	0.113	0.028	0.0906968
pak6a	6.12473e-06	1.12489	0.355	0.189	0.0928754
bmp4	6.85678e-06	2.19889	0.099	0.021	0.103976
eif4ebp3l	7.48234e-06	0.910448	0.39	0.207	0.113462
prickle1b	7.63464e-06	1.32708	0.369	0.208	0.115772
fam107b	7.84765e-06	1.13171	0.411	0.237	0.119002
adam8a	8.81269e-06	2.01798	0.135	0.039	0.133636
cx43.4	8.93788e-06	0.633962	0.716	0.584	0.135534
ptk7a	9.05668e-06	1.0805	0.404	0.236	0.137336
ccdc24	9.33152e-06	2.24037	0.078	0.013	0.141503
skap1	9.9003e-06	2.83538	0.085	0.016	0.150128
etv4	1.01204e-05	0.950394	0.461	0.278	0.153465
lifrb	1.11531e-05	2.53993	0.085	0.016	0.169125
vash2	1.21893e-05	0.896267	0.426	0.247	0.184838
rp1l1a	1.28579e-05	1.67238	0.128	0.036	0.194977
hoxc10a	1.33096e-05	1.29482	0.199	0.076	0.201827
cd81a	1.55442e-05	0.801215	0.567	0.379	0.235712
SGCZ	1.55729e-05	3.29482	0.071	0.011	0.236148
trps1	1.62203e-05	0.538378	0.787	0.652	0.245964
chl1b	1.64954e-05	1.39498	0.163	0.055	0.250137
npr1b	1.73394e-05	2.86186	0.057	0.007	0.262935
notch1b	1.79317e-05	0.757346	0.582	0.407	0.271916
kdm7aa	1.8067e-05	1.28101	0.333	0.184	0.273968
agap3	1.96937e-05	0.9058	0.468	0.307	0.298635
cers2b	2.06111e-05	0.962271	0.404	0.234	0.312547
efhd2	2.16804e-05	1.81677	0.121	0.034	0.328761
ar	2.18617e-05	2.86186	0.078	0.015	0.331511
efna3b	2.28364e-05	0.723641	0.574	0.385	0.346292
epha2a	2.29479e-05	0.561302	0.652	0.452	0.347982
tll1	2.38952e-05	2.96443	0.092	0.021	0.362346
col11a1a	2.4506e-05	2.53993	0.099	0.024	0.371609
dlg1l	2.63435e-05	1.13749	0.411	0.254	0.399472
cdkl1	2.73661e-05	2.31754	0.085	0.018	0.414979
hoxb8b	2.75723e-05	3.12489	0.05	0.005	0.418107
ssbp3a	2.87201e-05	1.3364	0.156	0.054	0.435511
relb	2.9139e-05	2.22443	0.085	0.018	0.441864
slc29a4	3.0793e-05	1.35622	0.177	0.067	0.466945
si:dkey-14o18.2	3.18701e-05	2.9025	0.064	0.01	0.483279
slc1a5	3.22142e-05	1.15464	0.248	0.114	0.488496
prkcz	3.26129e-05	2.77697	0.064	0.01	0.494542
gbx1	3.3e-05	2.29482	0.121	0.036	0.500411
dgat1b	3.31336e-05	2.65541	0.064	0.01	0.502438
wdr66	3.36546e-05	2.95497	0.064	0.01	0.510339
hyal2b	3.74233e-05	0.997512	0.298	0.151	0.567487
hoxa11b	3.92218e-05	3.53993	0.043	0.003	0.594759
daw1	3.92218e-05	3.53993	0.043	0.003	0.594759
trim71	3.96108e-05	0.479437	0.865	0.73	0.600658
CABZ01062083.1	4.00555e-05	3.29482	0.043	0.003	0.607402
mtss1la	4.22914e-05	0.809689	0.496	0.322	0.641306
rab36	4.48211e-05	3.93225	0.035	0.002	0.679668
im:7138239	4.50948e-05	3.70985	0.035	0.002	0.683818
nek12	4.50948e-05	3.70985	0.035	0.002	0.683818
hoxc5a	4.50948e-05	3.70985	0.035	0.002	0.683818
ccdc113	4.50948e-05	3.70985	0.035	0.002	0.683818
olig4	5.83943e-05	1.07909	0.142	0.047	0.885491
niban2a	6.10494e-05	1.75292	0.099	0.026	0.925753
cxcr4a	6.12027e-05	1.22307	0.191	0.078	0.928077
dla	6.57494e-05	0.623345	0.546	0.354	0.997025
antxr1d	6.62484e-05	2.12489	0.057	0.008	1
onecut2	7.05342e-05	1.15806	0.191	0.08	1
lrch4	7.14852e-05	0.677432	0.525	0.361	1
si:ch211-170d8.2	7.25366e-05	0.8926	0.383	0.223	1
CABZ01060373.1	7.48858e-05	1.61032	0.085	0.02	1
cpm	8.25288e-05	1.3659	0.191	0.081	1
spata6	8.56044e-05	1.70985	0.113	0.034	1
NPAS3	8.75294e-05	1.4766	0.27	0.14	1
zgc:92242	8.99483e-05	0.86297	0.411	0.255	1
cep131	9.39652e-05	0.557459	0.447	0.276	1
nos1	9.4167e-05	2.58432	0.064	0.011	1
isl1	0.000101109	1.88388	0.064	0.011	1
zbtb7a	0.000103666	1.72435	0.135	0.047	1
fbxo16	0.000104777	0.95064	0.355	0.21	1
sp5a	0.000110462	1.35316	0.206	0.093	1
tph1b	0.000116766	3.03178	0.05	0.007	1
cnih4	0.000119211	2.53993	0.05	0.007	1
slc12a7b	0.000120142	2.22443	0.085	0.021	1
cgnl1	0.000122105	0.801609	0.567	0.41	1
depdc7a	0.000125568	2.30546	0.078	0.018	1
abhd3	0.000125943	2.12489	0.078	0.018	1
sema4ba	0.000126303	1.14835	0.163	0.063	1
wnt8a	0.000127288	1.26691	0.099	0.028	1
bicral	0.000127616	1.37153	0.199	0.089	1
prkg1a	0.00012863	2.31754	0.078	0.018	1
atrnl1b	0.000134344	0.495874	0.681	0.506	1
clip2	0.000138585	0.796964	0.426	0.272	1
shdb	0.000148828	1.31754	0.291	0.161	1
CABZ01044099.1	0.000151374	1.439	0.142	0.052	1
rpgrb	0.000174582	0.965693	0.184	0.078	1
zmiz1a	0.000175027	0.566002	0.759	0.693	1
ttc25	0.000180239	2.9025	0.057	0.01	1
nfia	0.000181971	0.622984	0.518	0.345	1
si:dkey-196j8.2	0.000188239	2.63946	0.057	0.01	1
hmga2	0.000189664	2.58432	0.057	0.01	1
nr6a1b	0.000191084	2.53993	0.057	0.01	1
xgb	0.000192521	2.48746	0.057	0.01	1
tmem198a	0.000193506	0.578532	0.461	0.285	1
whrna	0.00019382	2.44682	0.057	0.01	1
tcima	0.00019913	3.12489	0.043	0.005	1
hoxd9a	0.000204599	2.80296	0.043	0.005	1
inka2	0.0002048	1.70985	0.099	0.029	1
hyal2a	0.000205522	2.53993	0.043	0.005	1
nkd1	0.000206406	0.593969	0.511	0.353	1
adam12	0.000209095	1.29482	0.156	0.062	1
usp54a	0.000227982	0.486106	0.759	0.621	1
arhgef10la	0.000231963	1.08662	0.333	0.202	1
foxj1b	0.000232988	2.5034	0.064	0.013	1
tesk2	0.000235771	1.35936	0.199	0.093	1
pik3r3b	0.000236771	1.12489	0.149	0.057	1
slc6a22.1	0.000245916	2.04243	0.085	0.023	1
celsr2	0.000257854	0.727014	0.411	0.26	1
prdm11	0.000259544	1.24688	0.199	0.091	1
tcf7	0.000264254	1.09013	0.227	0.112	1
bcar1	0.000265987	0.767339	0.404	0.249	1
macf1a	0.000269993	0.710742	0.61	0.486	1
snap91a	0.00027112	1.94047	0.106	0.034	1
ly6pge	0.000283812	1.17934	0.149	0.059	1
asb11	0.000304553	1.4112	0.135	0.05	1
zgc:91890	0.000317629	3.34728	0.035	0.003	1
waif2	0.000317629	3.34728	0.035	0.003	1
zswim2	0.000320831	3.12489	0.035	0.003	1
thap4	0.000320831	3.12489	0.035	0.003	1
mtnr1aa	0.00032883	2.70985	0.035	0.003	1
nckap5l	0.000341318	0.772906	0.383	0.237	1
apoc1	0.000342051	0.808632	0.411	0.265	1
si:dkey-40c11.2	0.000350342	1.28664	0.163	0.07	1
polr3f	0.000365024	1.26239	0.142	0.055	1
noto	0.000375379	1.69193	0.099	0.031	1
ift52	0.000376391	1.16442	0.206	0.099	1
dusp6	0.000397845	0.996567	0.241	0.125	1
rin2	0.000399522	0.675444	0.539	0.4	1
gig2g	0.000413701	3.70985	0.028	0.002	1
morn5	0.000413701	3.70985	0.028	0.002	1
si:ch211-227e10.3	0.000416108	3.44682	0.028	0.002	1
rnf19b	0.000416108	3.44682	0.028	0.002	1
sp9	0.000420651	1.56099	0.121	0.044	1
nos1apa.1	0.000423425	0.566357	0.603	0.462	1
qars1	0.000454125	0.744287	0.326	0.189	1
si:ch211-188f17.1	0.000459405	1.36305	0.142	0.057	1
nrg1	0.000463224	0.879135	0.191	0.088	1
BX005085.7	0.000489936	2.44682	0.057	0.011	1
tbrg4	0.000492554	0.995608	0.206	0.099	1
mterf3	0.000503136	2.27689	0.057	0.011	1
pcyt1ba	0.000508254	2.12489	0.057	0.011	1
dynlt1	0.000511629	2.5034	0.064	0.015	1
slc6a16a	0.000518981	1.9025	0.078	0.021	1
enpp4	0.000520913	2.24037	0.071	0.018	1
gad1a	0.000528646	1.97289	0.057	0.011	1
itm2cb	0.000535324	1.44682	0.156	0.067	1
col9a2	0.000551683	2.53993	0.064	0.015	1
proza	0.000555329	2.12489	0.064	0.015	1
sema5bb	0.000556516	1.99936	0.064	0.015	1
si:ch211-102c2.7	0.000601887	1.50822	0.099	0.033	1
hipk2	0.00061559	0.613929	0.532	0.395	1
npepps	0.000620303	0.748037	0.355	0.218	1
abr	0.000652786	1.73257	0.092	0.029	1
arid1b	0.000661574	0.381499	0.56	0.385	1
sardh	0.000672828	1.07427	0.163	0.072	1
ndufb2	0.000681773	1.04854	0.241	0.132	1
lef1	0.000683498	0.631077	0.348	0.21	1
tax1bp1b	0.000689671	0.679265	0.461	0.328	1
dthd1	0.000712744	2.97289	0.043	0.007	1
zbtb20	0.000718452	2.86186	0.043	0.007	1
nr3c1	0.000722854	0.528524	0.56	0.393	1
znfl1g	0.00072616	1.53993	0.092	0.029	1
mmrn2b	0.000741312	2.53993	0.043	0.007	1
il13ra1	0.000752975	2.12489	0.043	0.007	1
rsph4a	0.000752975	2.12489	0.043	0.007	1
bmpr2b	0.000780249	0.919633	0.418	0.296	1
fgd4a	0.000829747	0.987388	0.149	0.063	1
UTP14C	0.000951696	0.649982	0.348	0.215	1
ptprga	0.000955665	0.807625	0.426	0.288	1
peli2	0.000971469	0.484265	0.617	0.462	1
CHST13	0.000979491	0.79497	0.348	0.215	1
msna	0.000988145	0.737287	0.348	0.218	1
myt1a	0.00100444	1.29666	0.163	0.075	1
cldn11b	0.00102729	2.31754	0.05	0.01	1
wnt7ab	0.00105121	2.12489	0.099	0.036	1
ches1	0.00106837	0.500758	0.504	0.359	1
slc2a10	0.00108483	2.57235	0.064	0.016	1
nlk2	0.00113355	1.72435	0.113	0.044	1
draxin	0.00114083	1.405	0.135	0.057	1
chst3a	0.00114156	1.50822	0.092	0.031	1
amotl2a	0.00114956	0.594377	0.255	0.138	1
tob1a	0.0011938	1.43684	0.106	0.039	1
C7H20orf27	0.00126904	0.719838	0.489	0.379	1
nkx6.1	0.00127276	1.78786	0.099	0.036	1
kifc3	0.00130239	1.61793	0.099	0.036	1
myclb	0.00132246	0.714607	0.213	0.111	1
DGKI	0.00138548	2.70985	0.035	0.005	1
mnx2b	0.00139121	2.31754	0.035	0.005	1
krt5	0.00142058	2.12489	0.035	0.005	1
npc1	0.00146125	0.672903	0.298	0.177	1
si:ch73-1a9.3	0.00147562	0.388673	0.702	0.58	1
dnmt3ab	0.00153047	1.30177	0.142	0.063	1
st8sia6	0.00153577	1.32653	0.128	0.054	1
rasgef1ba	0.00156337	0.726342	0.199	0.101	1
rnf168	0.00157691	0.963428	0.22	0.119	1
ptgdsb.1	0.00163155	1.37153	0.163	0.08	1
sox19a	0.00165459	0.67423	0.376	0.246	1
znfl1c	0.00167462	1.44682	0.106	0.041	1
snx33	0.00171597	0.960504	0.27	0.161	1
lzts2a	0.00174298	0.476919	0.504	0.359	1
znf592	0.00175152	1.07598	0.163	0.078	1
CU459056.1	0.001802	0.984029	0.17	0.083	1
dennd5b	0.00181844	0.666785	0.411	0.275	1
sash1a	0.00189995	0.368762	0.631	0.493	1
rabgef1	0.00192746	1.02536	0.135	0.059	1
plekhh2	0.0019372	1.28536	0.113	0.046	1
cdkn1ca	0.00198626	0.828498	0.291	0.18	1
chd7	0.00199207	0.27441	0.915	0.859	1
med31	0.00200047	0.954966	0.149	0.068	1
setbp1	0.00203794	0.51041	0.539	0.403	1
ppp1r14c	0.00205909	1.78094	0.085	0.029	1
mb	0.00206394	2.53993	0.043	0.008	1
mpp2a	0.00210738	2.31754	0.043	0.008	1
grin3bb	0.00215413	1.31754	0.149	0.07	1
col19a1	0.00218889	1.93225	0.043	0.008	1
asap3	0.00220669	0.948013	0.142	0.063	1
tbpl1	0.00221495	0.972888	0.206	0.111	1
lamb1a	0.00225706	0.425758	0.475	0.343	1
ndnf	0.00227216	0.82655	0.191	0.099	1
neurod4	0.00227899	2.70985	0.05	0.011	1
skap2	0.00228841	1.58432	0.064	0.018	1
si:dkey-78l4.5	0.00229368	1.63946	0.064	0.018	1
zgc:158328	0.00232776	2.65541	0.05	0.011	1
ptgr1	0.00237495	0.691932	0.348	0.228	1
lrp1ab	0.00238467	0.36852	0.773	0.686	1
ppp2r3a	0.0023925	2.12489	0.05	0.011	1
arcn1a	0.00239837	1.16442	0.191	0.102	1
klhl23	0.00241082	1.99936	0.057	0.015	1
tex9	0.00241575	3.34728	0.028	0.003	1
her7	0.00243805	3.34728	0.028	0.003	1
zfand1	0.00244324	1.95497	0.05	0.011	1
si:ch211-168d1.3	0.00246075	2.86186	0.028	0.003	1
arhgap39	0.00246075	2.86186	0.028	0.003	1
si:dkey-192p21.6	0.00246075	2.86186	0.028	0.003	1
ash1l	0.00247227	0.726342	0.433	0.319	1
hoxb4a	0.00250629	2.44682	0.028	0.003	1
ttll6	0.0025282	1.09514	0.149	0.07	1
cars1	0.00256853	1.17552	0.156	0.076	1
usf2	0.00263918	0.667684	0.319	0.205	1
fryb	0.0026977	1.28359	0.128	0.057	1
tmcc3	0.00270727	0.705116	0.454	0.343	1
aoc2	0.00275309	1.5774	0.078	0.026	1
ncs1a	0.0027821	1.53993	0.078	0.026	1
sbf1	0.00293918	0.478341	0.489	0.359	1
itga9	0.00299864	0.715779	0.241	0.14	1
sh3bp4a	0.00302575	0.811559	0.397	0.28	1
bach2b	0.00303691	0.830204	0.447	0.346	1
CR759843.2	0.00309343	1.12489	0.092	0.034	1
xpo4	0.00316868	0.518944	0.638	0.522	1
cfap20	0.00318862	1.80296	0.071	0.023	1
AREL1	0.00320559	0.694257	0.355	0.239	1
sec31a	0.00323116	0.617097	0.333	0.216	1
shroom3	0.00323411	0.509872	0.44	0.307	1
traf3ip1	0.00325289	0.799016	0.34	0.229	1
znfl1b	0.00329655	1.67743	0.071	0.023	1
mast2	0.0033212	0.377823	0.667	0.541	1
snphb	0.00336734	1.58432	0.071	0.023	1
grip1	0.00337353	0.621125	0.348	0.226	1
pdxp	0.00339477	1.53993	0.085	0.031	1
lypd6	0.00344612	1.06718	0.206	0.119	1
sorbs2b	0.00357157	1.30776	0.113	0.049	1
znf1140	0.00359778	1.14259	0.199	0.112	1
frmd4ba	0.00362809	0.366061	0.66	0.52	1
triap1	0.00362891	1.25816	0.106	0.044	1
dixdc1b	0.00363966	0.483345	0.468	0.338	1
abcd2	0.0037272	2.02536	0.064	0.02	1
BX005294.1	0.00376336	3.12489	0.021	0.002	1
ccdc135	0.00380877	1.26928	0.113	0.049	1
jupa	0.00393044	0.622391	0.326	0.211	1
slc1a8b	0.00401856	0.897822	0.234	0.14	1
prrc1	0.00403137	1.09514	0.135	0.063	1
pnx	0.00411602	1.57235	0.078	0.028	1
lin28a	0.00412044	0.448729	0.617	0.502	1
hipk3b	0.00415667	0.460901	0.468	0.341	1
nfatc3b	0.00416398	2.80296	0.035	0.007	1
BX510301.2	0.00420259	1.08307	0.113	0.049	1
col5a2a	0.00422402	2.61032	0.035	0.007	1
adora2aa	0.00422402	2.61032	0.035	0.007	1
smad3b	0.00425031	1.19644	0.156	0.08	1
spsb4a	0.00426824	0.268532	0.929	0.842	1
bicc2	0.0042857	2.38793	0.035	0.007	1
map9	0.00428819	0.811231	0.199	0.109	1
rapgef4	0.0043625	2.12489	0.035	0.007	1
hoxa2b	0.0043625	1.9025	0.035	0.007	1
aamdc	0.0043625	2.12489	0.035	0.007	1
tnfaip8l1	0.0043625	2.12489	0.035	0.007	1
hspbap1	0.00436725	1.07427	0.092	0.036	1
prelid1b	0.0043873	1.98739	0.057	0.016	1
traf4b	0.00446662	1.99936	0.057	0.016	1
smfn	0.00447891	0.940467	0.184	0.101	1
spi1b	0.00450349	1.83538	0.057	0.016	1
si:dkey-271j15.3	0.00466425	1.63946	0.057	0.016	1
klf6a	0.00470655	1.37282	0.113	0.05	1
ephx2	0.00478316	1.38793	0.057	0.016	1
amotl2b	0.00481224	2.63946	0.043	0.01	1
CR753886.1	0.00488728	2.25042	0.05	0.013	1
znf1095	0.00490147	2.31754	0.043	0.01	1
eipr1	0.00490147	2.31754	0.043	0.01	1
BX470259.3	0.00494252	1.95497	0.05	0.013	1
hcn4	0.00494252	1.95497	0.05	0.013	1
atf5b	0.00494252	1.95497	0.05	0.013	1
ZNF335	0.00498643	0.681056	0.397	0.293	1
cldn15b	0.00499397	2.12489	0.043	0.01	1
tjap1	0.00500661	0.486291	0.525	0.402	1
prpf3	0.00501842	0.586222	0.433	0.322	1
dnaaf4	0.00502321	1.83538	0.05	0.013	1
ribc2	0.00507028	1.97289	0.043	0.01	1
odf2a	0.00512503	1.12489	0.135	0.065	1
cdkl5	0.00513426	1.66546	0.05	0.013	1
ssbp1	0.00520708	1.43301	0.085	0.033	1
sh3pxd2aa	0.00520799	1.22798	0.142	0.07	1
zgc:101679	0.00523799	1.16142	0.121	0.055	1
cdh6	0.0052872	0.129141	0.433	0.289	1
ahcyl2b	0.00534344	0.502696	0.461	0.34	1
ttll10	0.00547873	1.49686	0.071	0.024	1
ppm1da	0.0054897	0.539929	0.291	0.18	1
stk38a	0.00553539	1.0545	0.121	0.055	1
sulf2a	0.00565721	0.954966	0.135	0.065	1
zgc:91944	0.00579295	1.25042	0.071	0.024	1
mxi1	0.00580864	0.910766	0.149	0.075	1
srek1ip1	0.00582956	1.37	0.092	0.037	1
vps72b	0.00591381	1.43684	0.099	0.042	1
gtf2h1	0.00591381	1.43684	0.099	0.042	1
tle3a	0.00598943	0.43176	0.532	0.423	1
lmnb1	0.00601163	0.586222	0.426	0.314	1
ephb4a	0.00607781	0.179293	0.794	0.626	1
trit1	0.00612034	0.419528	0.631	0.533	1
fasn	0.00627344	0.499143	0.44	0.317	1
rnls	0.00633449	1.80296	0.064	0.021	1
mdga2a	0.00635286	0.857411	0.262	0.167	1
wnt4	0.00646834	0.991997	0.199	0.115	1
efnb2b	0.00654302	0.300049	0.773	0.647	1
prc1a	0.00658473	0.548542	0.305	0.2	1
dmd	0.00662438	0.434576	0.567	0.446	1
fech	0.006668	1.43301	0.078	0.029	1
tspan18b	0.00670619	1.20289	0.106	0.047	1
tspan17	0.00674444	0.69278	0.305	0.2	1
zbtb40	0.0068592	1.19889	0.113	0.052	1
ier5	0.00695267	0.614276	0.355	0.247	1
mpped2a	0.00706516	0.526632	0.326	0.216	1
sp4	0.00709763	0.610318	0.241	0.146	1
esrra	0.00717204	0.969613	0.206	0.12	1
col12a1a	0.00722976	0.958699	0.333	0.239	1
dachb	0.00724097	1.48104	0.085	0.034	1
tnrc18	0.00737919	0.330855	0.652	0.522	1
aspm	0.0074024	0.355846	0.56	0.398	1
dnah11	0.00751951	1.01954	0.156	0.083	1
kcnc3a	0.00752334	1.42445	0.085	0.034	1
tbc1d32	0.00752608	0.932246	0.128	0.062	1
DYNC2H1	0.00760108	0.5109	0.404	0.288	1
mapkapk2a	0.00767322	0.307847	0.73	0.613	1
ankra2	0.00771292	1.86186	0.057	0.018	1
BX548028.1	0.0077168	0.447565	0.411	0.299	1
dnal4a	0.00777855	1.30177	0.085	0.034	1
limch1b	0.00786852	1.51191	0.092	0.039	1
pald1a	0.00793568	0.853087	0.199	0.119	1
stmn1a	0.00794983	0.992441	0.156	0.083	1
tfdp2	0.00803961	0.377037	0.61	0.491	1
ulk4	0.00806357	0.849257	0.262	0.171	1
dlc	0.00810356	1.93225	0.057	0.018	1
phkg2	0.00820689	1.33134	0.092	0.039	1
tmem127	0.00843317	1.01798	0.149	0.078	1
hsp90b1	0.00850318	2.93225	0.028	0.005	1
adamts18	0.00860845	0.71326	0.348	0.254	1
kirrel1b	0.00864782	2.61032	0.05	0.015	1
CU457819.2	0.00869898	2.44682	0.028	0.005	1
nos1apb	0.00869898	2.44682	0.028	0.005	1
mcm6l	0.00869898	2.44682	0.028	0.005	1
akap6	0.00869898	2.44682	0.028	0.005	1
si:rp71-15k1.1	0.00869898	2.44682	0.028	0.005	1
si:dkey-7i4.1	0.00869898	2.44682	0.028	0.005	1
pmelb	0.00869898	2.44682	0.028	0.005	1
CABZ01079748.1	0.00871338	1.25816	0.099	0.044	1
ruvbl1	0.00874254	0.701292	0.319	0.223	1
ncoa3	0.00877715	0.569273	0.546	0.452	1
klf9	0.00883091	2.12489	0.028	0.005	1
glis1a	0.00883091	2.12489	0.028	0.005	1
tmem222b	0.00883091	2.12489	0.028	0.005	1
timp2a	0.00884519	2.70985	0.05	0.015	1
BX323459.2	0.00887479	1.066	0.135	0.068	1
bicd1a	0.00890341	0.769796	0.163	0.089	1
ctslb	0.00895765	2.47281	0.05	0.015	1
fhl3a	0.00913805	0.937264	0.156	0.085	1
zgc:92749	0.00920728	1.86186	0.05	0.015	1
tiam1b	0.00923205	0.601938	0.383	0.275	1
ak7a	0.00932494	1.67743	0.05	0.015	1
ext1b	0.0093505	0.372819	0.553	0.437	1
fosaa	0.00936539	1.03178	0.092	0.039	1
card19	0.00941589	1.66546	0.05	0.015	1
kras	0.00945529	0.618355	0.305	0.203	1
ddx46	0.00959966	0.815563	0.149	0.078	1
abtb1	0.00964368	1.73257	0.078	0.031	1
glud1b	0.00967403	0.773419	0.163	0.088	1
syne3	0.00973354	0.833125	0.17	0.094	1
hcfc1b	0.00981439	0.347583	0.716	0.607	1
nes	0.00992058	2.29482	0.043	0.011	1
znf974.1	0.0100017	1.25042	0.078	0.031	1
rnf103	0.0101124	2.12489	0.043	0.011	1
dmtf1	0.0102066	1.18629	0.078	0.031	1
ptp4a2b	0.010237	0.513457	0.426	0.328	1
DNAH10	0.0102536	1.97289	0.043	0.011	1
nudt1	0.0102877	1.44682	0.085	0.036	1
arhgef18b	0.0102979	0.611822	0.411	0.314	1
mpp3a	0.0103089	1.80296	0.043	0.011	1
fmnl2b	0.0103579	0.256995	0.723	0.603	1
rassf8a	0.0103928	0.704048	0.191	0.111	1
abhd14b	0.0104787	1.76232	0.043	0.011	1
tmtc2a	0.0104893	2.12489	0.035	0.008	1
mlpha	0.0104893	2.12489	0.035	0.008	1
cdkn2a/b	0.0104904	2.12489	0.035	0.008	1
plekhd1	0.0104904	2.12489	0.035	0.008	1
prss23	0.0104904	2.12489	0.035	0.008	1
zgc:153012	0.0106524	1.61032	0.043	0.011	1
foxb1b	0.0106529	1.70985	0.035	0.008	1
syngr1a	0.0106529	1.9025	0.035	0.008	1
h6pd	0.0106529	1.9025	0.035	0.008	1
si:dkey-244a7.1	0.0109984	1.03374	0.135	0.07	1
strbp	0.0110038	0.59943	0.326	0.224	1
nhsa	0.0111502	1.17736	0.085	0.036	1
traip	0.0112585	0.856402	0.142	0.075	1
sb:cb81	0.0112898	0.406867	0.348	0.237	1
nr2c1	0.0113356	0.839489	0.241	0.158	1
hif1al	0.0114212	0.560687	0.362	0.26	1
znf143a	0.011452	1.12489	0.156	0.088	1
pcdh1g32	0.0115431	1.24354	0.099	0.046	1
bzw1b	0.0116254	0.578923	0.305	0.208	1
hnrnpa1a	0.0117053	0.362286	0.631	0.525	1
pank1b	0.0117603	0.825331	0.156	0.085	1
bmp2k	0.0119732	0.620323	0.475	0.382	1
cdh16	0.0120316	1.5774	0.071	0.028	1
hpse	0.0122051	0.684319	0.262	0.172	1
map2k6	0.0123098	0.277405	0.61	0.485	1
ndfip1l	0.01234	1.02536	0.092	0.041	1
lmbr1	0.0124219	0.676133	0.22	0.135	1
ptbp1a	0.0124994	0.427818	0.376	0.27	1
nkx6.2	0.01257	1.40868	0.071	0.028	1
cox5ab	0.0126003	1.4144	0.071	0.028	1
arhgef28a	0.0127379	1.74638	0.057	0.02	1
gstk2	0.0127911	1.65096	0.085	0.037	1
c1galt1b	0.0128983	1.31754	0.071	0.028	1
zyx	0.0130502	0.699585	0.206	0.125	1
ccna2	0.0130819	0.503949	0.369	0.265	1
tmem242	0.0131503	0.915438	0.099	0.046	1
snapc2	0.0131886	1.53993	0.057	0.02	1
nrip1a	0.0131886	1.53993	0.057	0.02	1
gmppaa	0.013217	1.44682	0.057	0.02	1
parp9	0.0133001	1.48746	0.057	0.02	1
si:dkey-111i23.1	0.0133123	1.19201	0.071	0.028	1
CABZ01055347.1	0.0135208	0.842856	0.22	0.14	1
mylk4b	0.013564	1.12489	0.071	0.028	1
mff	0.0135756	0.874913	0.184	0.111	1
ldb1b	0.0140959	0.861857	0.227	0.148	1
psmb4	0.0141746	0.954966	0.156	0.088	1
efemp2b	0.0144076	0.607833	0.163	0.091	1
chd4a	0.0146384	0.230266	0.823	0.706	1
si:ch211-113a14.12	0.0146796	1.0218	0.149	0.083	1
elk4	0.0147001	0.902499	0.206	0.13	1
rpgrip1l	0.0147177	0.839489	0.184	0.111	1
wdr35	0.0147896	0.4782	0.34	0.241	1
gsk3ab	0.0152976	0.343705	0.603	0.488	1
si:ch1073-164k15.3	0.0157535	1.01527	0.113	0.057	1
wdr24	0.0158514	1.066	0.135	0.073	1
zgc:112416	0.01588	1.70985	0.05	0.016	1
arhgef33	0.01588	1.70985	0.05	0.016	1
BX004976.2	0.01588	1.70985	0.05	0.016	1
si:dkey-65b13.8	0.0159052	1.12489	0.106	0.052	1
trim36	0.0159953	1.66546	0.05	0.016	1
ankrd12	0.0160276	0.451932	0.461	0.353	1
tox3	0.0160419	0.551424	0.355	0.262	1
si:dkey-205i10.1	0.0161054	1.44682	0.064	0.024	1
dnai1.1	0.0161735	1.48746	0.05	0.016	1
dcaf12	0.0164259	0.743801	0.227	0.145	1
si:dkey-70p6.1	0.0166581	1.27689	0.064	0.024	1
BX927081.1	0.0168815	0.926952	0.113	0.057	1
si:dkeyp-86c4.1	0.0169512	0.565924	0.291	0.202	1
banf1	0.0171829	0.525854	0.34	0.242	1
card14	0.0172407	2.86186	0.021	0.003	1
c1qb	0.0172407	2.86186	0.021	0.003	1
eme1	0.0172441	0.370801	0.369	0.26	1
fkbp9	0.0172791	0.606162	0.277	0.19	1
pla2g3	0.0173125	2.97289	0.021	0.003	1
bmpr1aa	0.0173575	0.303694	0.645	0.53	1
usp18	0.0173842	2.53993	0.021	0.003	1
vhll	0.0173842	2.53993	0.021	0.003	1
cep83	0.0173842	2.53993	0.021	0.003	1
areg	0.0173842	2.53993	0.021	0.003	1
smdt1a	0.0173842	2.53993	0.021	0.003	1
trim25l	0.0173842	2.53993	0.021	0.003	1
fsbp	0.0173842	2.53993	0.021	0.003	1
cyp2p9	0.0173842	2.53993	0.021	0.003	1
armt1	0.0173842	2.53993	0.021	0.003	1
zgc:195245	0.0173842	2.53993	0.021	0.003	1
ism2a	0.0173842	2.53993	0.021	0.003	1
morn2	0.0173842	2.53993	0.021	0.003	1
lgi1b	0.0173842	2.53993	0.021	0.003	1
cacng7a	0.0173842	2.53993	0.021	0.003	1
BX640522.1	0.0173842	2.53993	0.021	0.003	1
caln1	0.0173842	2.53993	0.021	0.003	1
lrrc51	0.0173842	2.53993	0.021	0.003	1
clcn2c	0.0173842	2.53993	0.021	0.003	1
kif17	0.0173842	2.53993	0.021	0.003	1
ccdc114	0.0173842	2.53993	0.021	0.003	1
kcnj1b	0.0173842	2.53993	0.021	0.003	1
CABZ01046980.1	0.0173842	2.53993	0.021	0.003	1
OTUD7A	0.0173842	2.53993	0.021	0.003	1
arhgap33	0.0173927	0.392175	0.61	0.522	1
zgc:174193.1	0.0174629	1.5034	0.071	0.029	1
mknk2b	0.0175182	0.504995	0.369	0.272	1
prdm12b	0.0176004	2.12489	0.021	0.003	1
esr1	0.0176004	2.12489	0.021	0.003	1
ARHGEF25	0.0176004	2.12489	0.021	0.003	1
he1.1	0.0176004	2.12489	0.021	0.003	1
prdm10	0.0178989	0.802963	0.177	0.106	1
gtf2e1	0.0179464	0.685359	0.333	0.244	1
psenen	0.0180068	1.00151	0.156	0.089	1
timm10b	0.0180252	1.38793	0.071	0.029	1
fstl1b	0.0182223	0.367462	0.454	0.341	1
wdr26a	0.0182258	2.12489	0.043	0.013	1
sec14l8	0.0183142	2.27689	0.043	0.013	1
zgc:158464	0.0183482	1.31754	0.071	0.029	1
armc1l	0.0184286	0.935857	0.142	0.08	1
mak	0.0185727	0.678635	0.227	0.146	1
si:ch211-196l7.4	0.0185883	0.251702	0.723	0.615	1
syvn1	0.018676	1.25042	0.071	0.029	1
cobl	0.0186808	0.764489	0.17	0.101	1
diaph2	0.0187066	0.410887	0.66	0.587	1
si:ch73-367f21.4	0.0188347	1.15806	0.121	0.063	1
fam117bb	0.0188477	1.12489	0.113	0.059	1
her4.2.1	0.0189099	1.97289	0.043	0.013	1
smarcc2	0.0189564	1.80296	0.043	0.013	1
rhobtb2b	0.0189564	1.80296	0.043	0.013	1
tmem53	0.019003	1.66546	0.043	0.013	1
armc5	0.0190987	1.08927	0.113	0.059	1
uts2a	0.0191346	1.16142	0.113	0.059	1
cnp	0.0191749	0.594377	0.34	0.25	1
lfng	0.0193232	0.274917	0.61	0.496	1
ptmaa	0.0193289	0.723793	0.206	0.13	1
si:ch211-51a6.2	0.019331	1.47281	0.043	0.013	1
slc24a5	0.0194283	1.77697	0.057	0.021	1
ier3ip1	0.0194887	1.33134	0.085	0.039	1
gltpa	0.0196182	1.47281	0.043	0.013	1
rbms2b	0.0196809	0.632611	0.34	0.247	1
wnt3a	0.0198334	0.564176	0.191	0.115	1
lamc1	0.0198838	0.242947	0.759	0.673	1
atp2b4	0.0200192	0.209661	0.418	0.291	1
itpkca	0.0200963	1.18629	0.078	0.034	1
cldn12	0.0201266	0.972888	0.113	0.059	1
ier2a	0.0202054	0.446819	0.241	0.154	1
mapk8a	0.0202324	0.457467	0.39	0.288	1
apaf1	0.0202632	1.53993	0.057	0.021	1
agap1	0.0202693	0.31125	0.745	0.644	1
si:dkey-66i24.9	0.0203404	0.504739	0.298	0.208	1
cfap99	0.0203458	1.22443	0.078	0.034	1
chpfa	0.0204005	0.646844	0.163	0.094	1
hnf1ba	0.0204124	0.299978	0.199	0.119	1
megf8	0.0204405	0.372819	0.397	0.299	1
ppp6r3	0.0204889	0.545109	0.418	0.327	1
nlrb5	0.0205093	1.58432	0.057	0.021	1
ldha	0.0205157	1.12489	0.099	0.049	1
CABZ01084603.1	0.0205394	1.27689	0.085	0.039	1
cxcr4b	0.0205913	1.44682	0.057	0.021	1
si:ch211-266k8.4	0.0206754	1.03743	0.184	0.115	1
fgf24	0.0207835	2.5034	0.035	0.01	1
rgs4	0.0207935	1.38793	0.057	0.021	1
foxd5	0.0209275	0.993647	0.106	0.054	1
iffo2a	0.0209679	0.783854	0.163	0.096	1
ppp2r2bb	0.0209897	1.12489	0.085	0.039	1
zgc:113298	0.0210071	1.12489	0.057	0.021	1
patz1	0.0212238	0.759242	0.255	0.176	1
anks4b	0.0212976	2.12489	0.035	0.01	1
adgrd2	0.0212976	2.12489	0.035	0.01	1
shc1	0.0213688	0.361453	0.383	0.278	1
kcnj19a	0.0214695	1.12489	0.057	0.021	1
si:dkey-253i9.4	0.0215659	0.408063	0.468	0.358	1
znf976	0.0216002	0.591068	0.319	0.231	1
erbb4a	0.0216518	1.9025	0.035	0.01	1
slc6a8	0.0216518	1.9025	0.035	0.01	1
slc16a12b	0.0216518	1.9025	0.035	0.01	1
ngfa	0.0216518	1.9025	0.035	0.01	1
rnf34b	0.0216518	1.9025	0.035	0.01	1
si:ch1073-349o24.2	0.0217083	2.80296	0.028	0.007	1
glis1b	0.0217083	2.61032	0.028	0.007	1
smim13	0.0217864	1.02536	0.092	0.044	1
endouc	0.0218142	1.04689	0.057	0.021	1
zgc:63863	0.0219136	0.926952	0.106	0.054	1
armc4	0.021917	2.31754	0.028	0.007	1
hdac7b	0.0219855	2.61032	0.028	0.007	1
znf1139	0.022268	2.12489	0.028	0.007	1
aldh1a3	0.022268	2.12489	0.028	0.007	1
scara5	0.022268	2.12489	0.028	0.007	1
ENKD1	0.022268	2.12489	0.028	0.007	1
illr4	0.022268	2.12489	0.028	0.007	1
sfrp2l	0.022268	2.12489	0.028	0.007	1
dolk	0.022268	2.12489	0.028	0.007	1
nrg2a	0.022268	2.12489	0.028	0.007	1
snrka	0.0225467	0.44824	0.511	0.421	1
prox3	0.0225503	1.86186	0.028	0.007	1
tex11	0.0225503	1.63946	0.028	0.007	1
stoml1	0.0225503	1.86186	0.028	0.007	1
dlg1	0.0225992	0.370004	0.433	0.33	1
bms1	0.0226706	0.32943	0.454	0.341	1
nucks1a	0.0226848	0.267227	0.61	0.493	1
zgc:161973	0.02277	0.592396	0.284	0.198	1
fen1	0.0228135	0.527805	0.355	0.263	1
gemin2	0.0228904	0.776968	0.135	0.075	1
tspan18a	0.0229907	1.49686	0.064	0.026	1
maml3	0.0232408	0.291278	0.78	0.702	1
mars2	0.02356	1.37766	0.121	0.067	1
ndfip1	0.0236122	0.987388	0.121	0.065	1
ube2b	0.023687	1.35936	0.064	0.026	1
camkk1a	0.0237544	1.3364	0.064	0.026	1
uap1	0.0237544	1.3364	0.064	0.026	1
sesn3	0.0240022	0.924954	0.142	0.081	1
her4.2	0.0240184	0.851873	0.064	0.026	1
si:ch211-274p24.2	0.0240606	2.22443	0.05	0.018	1
ndufab1b	0.0241098	0.869634	0.17	0.104	1
katnb1	0.0241657	0.704783	0.326	0.242	1
kdm6ba	0.0243143	0.273414	0.738	0.667	1
jmjd1cb	0.0246121	0.342812	0.716	0.639	1
adcyap1r1a	0.02467	1.86186	0.05	0.018	1
col14a1a	0.0248254	1.27074	0.163	0.101	1
cacnb1	0.0249977	0.776968	0.128	0.07	1
parpbp	0.0250729	0.794246	0.177	0.109	1
arl4ab	0.0255141	1.44682	0.05	0.018	1
arhgap42a	0.0255793	0.359357	0.454	0.351	1
kdrl	0.0256177	1.59438	0.05	0.018	1
si:dkey-66i24.7	0.0256402	1.20289	0.099	0.05	1
pusl1	0.0257788	1.12489	0.099	0.05	1
gnai1	0.0258295	0.472025	0.397	0.301	1
LIN28A	0.0258348	0.889871	0.277	0.198	1
angel1	0.0258425	1.53993	0.05	0.018	1
slc1a4	0.0258639	1.16337	0.092	0.046	1
si:ch73-233m11.2	0.0258882	1.63946	0.05	0.018	1
med4	0.0258962	0.787856	0.121	0.065	1
cdk2ap2	0.0264633	0.694257	0.149	0.086	1
pdlim4	0.0264892	0.90808	0.177	0.111	1
prkci	0.0265019	0.483972	0.326	0.237	1
si:ch211-212g7.6	0.026559	0.549777	0.262	0.18	1
vamp3	0.0265827	0.802963	0.184	0.115	1
ndc1	0.0266238	0.647569	0.262	0.185	1
ttc26	0.0269776	0.652403	0.227	0.151	1
smyd4	0.0269966	0.995608	0.099	0.05	1
lmo4b	0.0271878	0.802963	0.106	0.055	1
bckdhbl	0.0272465	1.01527	0.099	0.05	1
ldlrad4a	0.0272899	1.06904	0.156	0.094	1
nhej1	0.0273036	0.868551	0.106	0.055	1
dact2	0.0273397	0.38073	0.227	0.146	1
specc1la	0.02735	0.510181	0.376	0.289	1
txn2	0.0273918	0.972888	0.099	0.05	1
tmem248	0.0274947	0.661491	0.177	0.109	1
zgc:66474	0.0275627	0.448006	0.397	0.293	1
cmtm6	0.0279818	0.74638	0.142	0.081	1
sfxn2	0.0284297	0.96735	0.078	0.036	1
axin1	0.0285097	0.709854	0.17	0.104	1
pinx1	0.0285577	0.419835	0.44	0.345	1
setx	0.028865	0.539929	0.348	0.263	1
znf711	0.0290408	0.493279	0.362	0.276	1
calm1b	0.0290483	1.5774	0.057	0.023	1
prex1	0.0290499	0.486489	0.291	0.203	1
si:ch211-284f22.3	0.0291347	0.493635	0.404	0.314	1
kmt2a	0.0292925	0.418442	0.518	0.428	1
kif15	0.0293925	0.490176	0.284	0.202	1
lrrc6	0.0295313	1.62239	0.057	0.023	1
C19H6orf62	0.0297396	0.411772	0.326	0.236	1
hivep1	0.0297411	0.458629	0.149	0.086	1
snrnp200	0.0299033	0.342667	0.461	0.364	1
kcnj13	0.02993	1.09632	0.128	0.073	1
ptpn9a	0.030063	0.743462	0.206	0.135	1
lnpk	0.0301757	0.766437	0.199	0.128	1
mrm1	0.0302495	1.44682	0.057	0.023	1
si:ch211-108d22.2	0.0303873	0.346307	0.518	0.413	1
dars1	0.0306053	1.38793	0.057	0.023	1
p3h3	0.030703	1.35936	0.057	0.023	1
msi2b	0.030718	0.313219	0.553	0.449	1
cbx4	0.0310395	1.29482	0.057	0.023	1
gas8	0.0312276	0.642498	0.191	0.122	1
dhdds	0.0313877	1.31754	0.099	0.052	1
dtwd1	0.0314188	0.76581	0.142	0.083	1
znf622	0.0317447	1.53993	0.064	0.028	1
nup43	0.0318075	0.857411	0.149	0.089	1
si:dkeyp-85d8.5	0.0320682	1.53993	0.043	0.015	1
olfml3b	0.0320682	1.53993	0.043	0.015	1
ube2e2	0.0321327	0.370004	0.525	0.441	1
si:ch211-113a14.19	0.0321904	1.00941	0.106	0.057	1
cipca	0.0322179	1.61032	0.043	0.015	1
itga2.2	0.0322179	1.61032	0.043	0.015	1
cngb3.1	0.0322179	1.61032	0.043	0.015	1
larp4ab	0.0322631	0.386358	0.447	0.356	1
si:ch211-114l13.7	0.0323123	0.468846	0.213	0.138	1
ap3s2	0.0323311	0.635506	0.163	0.099	1
sae1	0.0324164	0.430011	0.404	0.314	1
znf1107	0.0324167	0.586471	0.234	0.158	1
si:dkey-182i3.9	0.0324264	1.53993	0.043	0.015	1
pecr	0.0324455	0.920533	0.128	0.073	1
cfap58	0.0325116	1.64845	0.078	0.037	1
foxo4	0.0326678	1.4144	0.064	0.028	1
rtn4ip1	0.0327391	1.53993	0.078	0.037	1
dspa	0.03279	1.20289	0.099	0.052	1
si:dkey-91i10.2	0.0330752	1.34728	0.043	0.015	1
ift88	0.0331172	0.779116	0.135	0.078	1
api5	0.0333106	0.387926	0.426	0.327	1
stk17a	0.0333488	1.25042	0.064	0.028	1
sowahab	0.0334881	0.802963	0.135	0.078	1
si:ch211-260e23.9	0.0335166	1.02536	0.043	0.015	1
tpm4b	0.0335682	1.38793	0.064	0.028	1
dnajb11	0.0336498	1.27689	0.064	0.028	1
iqsec1b	0.033872	1.28839	0.071	0.033	1
vps13a	0.0339093	0.693552	0.184	0.117	1
epha4b	0.0339761	0.499056	0.227	0.154	1
si:ch211-223a21.3	0.03413	1.19889	0.064	0.028	1
slc12a8	0.0341977	1.19201	0.064	0.028	1
rcc2	0.0345491	0.335311	0.504	0.4	1
vdrb	0.0350553	0.422359	0.454	0.366	1
shoc2	0.0351309	0.547834	0.277	0.202	1
emc1	0.0352222	0.555526	0.199	0.128	1
CR931802.4	0.0352434	0.558912	0.234	0.161	1
grk7b	0.0352699	1.12489	0.085	0.042	1
mrpl39	0.0353093	0.379933	0.312	0.221	1
eif2s2	0.0353477	0.252766	0.66	0.576	1
dhx36	0.035461	0.47562	0.433	0.35	1
nrf1	0.035468	0.320022	0.426	0.324	1
taf10	0.0358677	1.12489	0.071	0.033	1
adar	0.0359242	0.522227	0.298	0.216	1
ano5a	0.0360283	1.07427	0.078	0.037	1
adam17b	0.0360339	0.976028	0.113	0.063	1
gtf2e2	0.0360368	0.74638	0.128	0.073	1
si:ch211-223a21.4	0.0360651	1.12489	0.078	0.037	1
med13a	0.0362514	0.218504	0.702	0.598	1
usp49	0.0363317	0.954966	0.113	0.063	1
fastkd3	0.0365197	1.0545	0.113	0.063	1
mfsd12a	0.0365509	1.07044	0.078	0.037	1
ccdc15	0.0365593	0.954966	0.071	0.033	1
il1rapl1a	0.036626	0.363264	0.511	0.411	1
zgc:153681	0.036682	0.96735	0.071	0.033	1
acap3a	0.0370101	0.890426	0.092	0.047	1
ezh2	0.0371496	0.252592	0.56	0.449	1
rnf111	0.0373645	0.351662	0.511	0.418	1
appb	0.0375714	0.484434	0.27	0.193	1
snrnp27	0.0377447	0.844783	0.121	0.068	1
DXO	0.0377922	0.954966	0.078	0.037	1
tspan7	0.0382112	0.417445	0.404	0.304	1
myh9a	0.0382858	2.4144	0.035	0.011	1
CR382337.3	0.0385407	1.59438	0.05	0.02	1
ptrh2	0.0385407	1.59438	0.05	0.02	1
npr1a	0.038564	2.12489	0.035	0.011	1
bod1l1	0.0386229	1.56546	0.085	0.044	1
cfap299	0.0386529	1.93225	0.035	0.011	1
rnf144ab	0.0390271	0.755657	0.078	0.037	1
cep170b	0.0391213	1.76232	0.035	0.011	1
ninl	0.0391494	0.338722	0.305	0.216	1
ercc2	0.0391798	0.976028	0.128	0.075	1
aldh1l1	0.039221	1.44682	0.05	0.02	1
gas1b	0.0392242	0.65096	0.163	0.101	1
znf994	0.0393142	1.70985	0.035	0.011	1
BX571674.1	0.0393142	1.70985	0.035	0.011	1
cacna1db	0.0393142	1.70985	0.035	0.011	1
glrx2	0.0395943	1.61032	0.035	0.011	1
rbm47	0.0396891	1.47281	0.035	0.011	1
slc30a6	0.0397813	1.53993	0.035	0.011	1
tctex1d2	0.0397813	1.53993	0.035	0.011	1
spg11	0.0397813	1.53993	0.035	0.011	1
lnpa	0.0399683	1.31754	0.05	0.02	1
tuba1c	0.0399683	1.218	0.05	0.02	1
sall1a	0.03997	0.550197	0.248	0.174	1
plppr3a	0.0399734	0.732574	0.22	0.151	1
eve1	0.0402613	1.38793	0.035	0.011	1
smim4	0.0402613	1.25042	0.035	0.011	1
meis1a	0.0403606	1.218	0.035	0.011	1
prrc2c	0.0404404	0.511074	0.433	0.351	1
pik3cb	0.0404747	0.883883	0.156	0.098	1
galnt2	0.0404778	0.280736	0.66	0.579	1
etv5b	0.0406067	0.285356	0.418	0.319	1
cdh7a	0.0408077	0.404823	0.34	0.254	1
hectd1	0.0410443	0.503949	0.333	0.257	1
zgc:110626	0.0410543	1.03743	0.05	0.02	1
mpv17l2	0.0414567	0.849257	0.106	0.059	1
psma6a	0.0416167	0.759242	0.156	0.098	1
FAM72B	0.0417566	0.598822	0.142	0.085	1
hspb1	0.0419316	0.730032	0.234	0.164	1
pum2	0.0421258	0.449163	0.383	0.299	1
mtmr10	0.0425134	0.820037	0.106	0.059	1
dyrk3	0.042579	0.619	0.156	0.096	1
ACSF3	0.0426767	0.759242	0.142	0.086	1
recql	0.0426935	0.450292	0.291	0.21	1
zgc:171673	0.0427851	1.44682	0.057	0.024	1
CABZ01038494.1	0.0428265	0.348269	0.326	0.242	1
ripk2	0.0429105	0.689505	0.213	0.146	1
ccdc50	0.043247	1.12489	0.085	0.044	1
tpbga	0.0433355	0.961393	0.128	0.076	1
znf1102	0.0433817	1.35936	0.057	0.024	1
ncaph	0.0433936	0.584323	0.326	0.25	1
pxna	0.0434703	0.940467	0.121	0.07	1
arih1l	0.0435083	0.889263	0.17	0.111	1
ago1	0.0436865	0.357065	0.383	0.296	1
arl2bp	0.0437569	1.1738	0.085	0.044	1
ccnk	0.0438351	0.691932	0.177	0.115	1
CR388132.2	0.0439286	0.558544	0.27	0.195	1
atp5f1d	0.0439425	0.434219	0.298	0.213	1
si:dkey-19a16.7	0.0440031	0.479556	0.333	0.254	1
ing4	0.0440066	0.634566	0.135	0.08	1
ssna1	0.0440412	0.709854	0.142	0.086	1
stox1	0.0442407	1.38793	0.113	0.067	1
atg10	0.044385	1.38793	0.064	0.029	1
ubl3a	0.0446338	0.413017	0.312	0.228	1
zgc:171490	0.0448009	0.335458	0.362	0.278	1
atad2b	0.0448505	0.248784	0.738	0.644	1
elavl3	0.044867	0.365431	0.22	0.151	1
iqce	0.0449876	0.741563	0.135	0.081	1
si:dkey-30h22.11	0.0450028	1.40868	0.071	0.034	1
kctd5a	0.0450284	0.293014	0.468	0.366	1
ved	0.0450911	1.26691	0.078	0.039	1
prdm5	0.0451249	1.12489	0.057	0.024	1
mospd1	0.0451402	0.691932	0.128	0.075	1
fmr1	0.045154	0.394731	0.404	0.319	1
c1qtnf12	0.0451682	1.25042	0.064	0.029	1
wapla	0.045173	0.548103	0.284	0.211	1
nudt6	0.0453128	2.12489	0.028	0.008	1
tinagl1	0.0453128	2.34728	0.028	0.008	1
rassf2a	0.0455631	0.75674	0.191	0.13	1
zgc:113452	0.0457485	0.972888	0.057	0.024	1
pld1a	0.0457485	0.972888	0.057	0.024	1
ppp4r1	0.0457485	1.04689	0.057	0.024	1
cog4	0.0457971	1.25042	0.071	0.034	1
phf12a	0.0458961	0.660223	0.156	0.098	1
si:dkey-27o4.1	0.0459321	1.86186	0.028	0.008	1
cyth1a	0.0459321	1.86186	0.028	0.008	1
si:ch73-160h15.3	0.0459321	1.86186	0.028	0.008	1
mfsd6b	0.0459321	1.86186	0.028	0.008	1
ap4s1	0.0459321	1.86186	0.028	0.008	1
rhoua	0.0459321	1.86186	0.028	0.008	1
slc19a3b	0.0459321	1.86186	0.028	0.008	1
dhrs3a	0.0459321	1.86186	0.028	0.008	1
npdc1a	0.0459321	1.86186	0.028	0.008	1
il1b	0.0459321	1.86186	0.028	0.008	1
tp53bp2a	0.0459651	0.691932	0.128	0.075	1
ggt5a	0.0460612	0.915438	0.092	0.049	1
kremen1	0.0464262	1.63946	0.028	0.008	1
st3gal1	0.0464262	1.63946	0.028	0.008	1
clca1.1	0.0464262	1.63946	0.028	0.008	1
si:ch211-198a12.6	0.0465389	0.584323	0.241	0.171	1
arhgef7a	0.0465676	0.428468	0.411	0.325	1
si:ch211-26b3.4	0.0469825	1.12489	0.064	0.029	1
hibadhb	0.0469981	0.516082	0.128	0.075	1
cyt1l	0.0471545	2.93225	0.021	0.005	1
syne1a	0.0472436	0.45504	0.156	0.098	1
si:ch211-209j12.3	0.0476201	2.44682	0.021	0.005	1
ptger4b	0.0476201	2.44682	0.021	0.005	1
icam3	0.0476201	2.44682	0.021	0.005	1
tctex1d1	0.0476201	2.70985	0.021	0.005	1
si:dkeyp-69c1.9	0.0476201	2.44682	0.021	0.005	1
mt-nd4	0.04776	0.413017	0.39	0.315	1
plekho1a	0.0479337	2.38793	0.021	0.005	1
ptk2ab	0.0480426	0.425822	0.383	0.299	1
sept7a	0.0480497	0.422889	0.362	0.28	1
ppdpfa	0.0480909	2.12489	0.021	0.005	1
six6a	0.0480909	2.12489	0.021	0.005	1
hoxc1a	0.0480909	2.12489	0.021	0.005	1
gpr19	0.0480915	2.12489	0.021	0.005	1
slc7a10a	0.0480915	2.12489	0.021	0.005	1
si:dkey-61n16.5	0.0480915	2.12489	0.021	0.005	1
zgc:103564	0.0480915	2.12489	0.021	0.005	1
dexi	0.0480915	2.12489	0.021	0.005	1
zgc:86896	0.0480915	2.12489	0.021	0.005	1
ntan1	0.0480915	2.12489	0.021	0.005	1
mafaa	0.0480915	2.12489	0.021	0.005	1
evi5a	0.0480915	2.12489	0.021	0.005	1
slc35a1	0.0480915	2.12489	0.021	0.005	1
slc5a9	0.0480915	2.12489	0.021	0.005	1
lrrc75ba	0.0480915	2.12489	0.021	0.005	1
CABZ01086293.1	0.0480915	2.12489	0.021	0.005	1
hcrtr2	0.0480915	2.12489	0.021	0.005	1
fam83b	0.0480915	2.12489	0.021	0.005	1
BX901922.1	0.0480915	2.12489	0.021	0.005	1
necab1	0.0480915	2.12489	0.021	0.005	1
si:ch211-210b2.3	0.0480915	2.12489	0.021	0.005	1
CR388373.3	0.0480915	2.12489	0.021	0.005	1
si:ch211-112f3.4	0.0480915	2.12489	0.021	0.005	1
pitpnab	0.0480915	2.12489	0.021	0.005	1
BX248510.6	0.0480915	2.12489	0.021	0.005	1
snrnp35	0.0480915	2.12489	0.021	0.005	1
si:ch73-261i21.5	0.0482488	2.12489	0.021	0.005	1
stard8	0.0482574	0.35316	0.397	0.307	1
slain1a	0.0482681	0.585732	0.177	0.115	1
kyat3	0.0484547	0.751433	0.128	0.076	1
sorcs2	0.0485643	1.80296	0.021	0.005	1
sv2ca	0.0485643	1.80296	0.021	0.005	1
fscn2a	0.0485643	1.80296	0.021	0.005	1
f8	0.0485643	1.80296	0.021	0.005	1
ppifa	0.0485643	1.80296	0.021	0.005	1
zgc:171857	0.0485643	1.80296	0.021	0.005	1
keap1a	0.0485653	1.86186	0.021	0.005	1
b9d2	0.0485722	0.954966	0.078	0.039	1
metap2a	0.048645	0.940467	0.071	0.034	1
pacs2	0.0486721	0.429746	0.241	0.167	1
kif26ba	0.0486762	1.83538	0.043	0.016	1
mnat1	0.0486951	0.716807	0.149	0.093	1
zbtb39	0.0490102	0.861857	0.064	0.029	1
PRKAR2B	0.0490429	1.53993	0.021	0.005	1
nsun2	0.0493945	0.443524	0.39	0.309	1
pid1	0.0496571	0.493759	0.376	0.306	1
ttpal	0.0496618	1.66546	0.043	0.016	1
adcy9	0.0497094	0.646844	0.156	0.099	1
cybb	0.0500698	0.81369	0.142	0.088	1
zhx3	0.0501322	0.617097	0.177	0.115	1
si:dkey-89b17.4	0.0501488	0.668513	0.227	0.163	1
armc2	0.0502656	1.53993	0.043	0.016	1
tbx21	0.0502656	1.53993	0.043	0.016	1
si:ch211-125e6.8	0.0506238	1.07242	0.135	0.085	1
tmem33	0.050658	0.553735	0.206	0.14	1
chd8	0.0506639	0.354373	0.319	0.233	1
si:dkey-262g12.12	0.0506814	1.47281	0.043	0.016	1
kiss1rb	0.050875	1.42445	0.043	0.016	1
tuba8l2	0.050875	1.42445	0.043	0.016	1
lmna	0.050875	1.42445	0.043	0.016	1
hira	0.0512589	0.387926	0.482	0.408	1
ripor2	0.0514053	0.539929	0.191	0.128	1
impad1	0.0515154	0.89223	0.106	0.06	1
rtn4a	0.0515453	0.408223	0.532	0.463	1
gli2a	0.0518153	0.114868	0.922	0.847	1
abi1a	0.0521598	0.467779	0.277	0.202	1
prkar1aa	0.053062	0.709854	0.135	0.081	1
ap2b1	0.0531259	0.499287	0.348	0.276	1
BX323887.1	0.0532001	0.839489	0.099	0.055	1
csnk2a2b	0.0535994	0.680106	0.255	0.19	1
utp3	0.0537513	0.453124	0.255	0.182	1
nuak1b	0.053965	0.523987	0.177	0.115	1
si:ch211-13c6.2	0.0539726	0.43273	0.496	0.421	1
lims1	0.0541643	0.322124	0.291	0.21	1
efs	0.0541906	0.717716	0.234	0.169	1
abt1	0.0545956	0.628934	0.227	0.161	1
smap2	0.0547713	1.24037	0.106	0.062	1
kif14	0.0549346	0.347284	0.376	0.291	1
nutf2l	0.0550864	0.771254	0.121	0.072	1
rgs6	0.0551327	1.61793	0.071	0.036	1
thsd7ba	0.0553137	1.62239	0.05	0.021	1
zgc:153990	0.0553677	0.802963	0.121	0.072	1
shroom2a	0.0554332	0.593368	0.277	0.202	1
phf6	0.055462	0.363678	0.312	0.231	1
adgrb3	0.0555021	1.53993	0.05	0.021	1
pde10a	0.0555127	0.964427	0.092	0.05	1
scaf1	0.0555345	0.458629	0.262	0.19	1
ppp1r14bb	0.0555457	0.401101	0.34	0.257	1
uba2	0.0556381	0.341703	0.426	0.337	1
zgc:193811	0.0560861	1.48746	0.05	0.021	1
dtwd2	0.0560861	1.48746	0.05	0.021	1
si:dkeyp-97b10.3	0.0561525	0.471216	0.22	0.153	1
ppp2r1ba	0.056481	0.539929	0.326	0.265	1
apba2a	0.0566862	1.53993	0.05	0.021	1
ppp3ccb	0.0567113	0.429148	0.362	0.281	1
kmt2e	0.0567718	0.55281	0.362	0.281	1
ch25hl3	0.0567861	1.38793	0.05	0.021	1
fxyd1	0.0567861	1.38793	0.05	0.021	1
smim29	0.0568953	1.35936	0.05	0.021	1
pde3b	0.0571964	0.409621	0.326	0.249	1
adnp2a	0.0572984	0.49686	0.149	0.093	1
znf319b	0.0574103	1.31754	0.05	0.021	1
hmgn6	0.0574354	0.351046	0.518	0.42	1
lrrfip1a	0.0574907	0.471216	0.227	0.156	1
selenot1a	0.0576725	0.507507	0.248	0.179	1
ext1a	0.0577243	0.133715	0.546	0.444	1
sinhcafl	0.0577668	0.539929	0.227	0.159	1
rce1a	0.0580944	1.218	0.05	0.021	1
snx5	0.0580944	1.218	0.05	0.021	1
nrxn2a	0.0580944	1.218	0.05	0.021	1
zmp:0000000735	0.0580944	1.218	0.05	0.021	1
hyou1	0.058301	0.506762	0.227	0.159	1
nkain2	0.058672	1.38793	0.064	0.031	1
upf1	0.0587392	0.305258	0.539	0.465	1
cables2b	0.0588754	0.944319	0.085	0.046	1
tmpoa	0.058949	0.354897	0.447	0.359	1
ypel1	0.0589633	0.810018	0.177	0.119	1
arl13b	0.0589899	0.594377	0.27	0.198	1
fbxl6	0.0590347	0.4254	0.482	0.415	1
stx6	0.0591684	0.539929	0.156	0.099	1
si:ch211-113j14.1	0.0592184	0.923257	0.106	0.062	1
otulina	0.0593402	1.02536	0.078	0.041	1
oafa	0.0594521	0.431553	0.234	0.167	1
atrx	0.0595069	0.205375	0.929	0.893	1
cntn1a	0.0596009	0.713078	0.22	0.158	1
ctr9	0.0596814	0.440393	0.291	0.22	1
mier2	0.0597534	0.987388	0.085	0.046	1
uvrag	0.0597738	0.369429	0.426	0.354	1
xpo1b	0.0597872	0.392909	0.411	0.333	1
edc3	0.0600689	0.392175	0.433	0.358	1
si:dkey-114c15.5	0.0600704	1.27689	0.057	0.026	1
si:ch211-156b7.4	0.0601281	0.844783	0.085	0.046	1
msl1b	0.0602477	0.987388	0.106	0.062	1
tsku	0.0602777	0.954966	0.05	0.021	1
ncoa1	0.0605011	0.273593	0.468	0.367	1
tyw5	0.0605872	1.00941	0.078	0.041	1
lrrc8aa	0.0607401	0.395539	0.369	0.289	1
sp8b	0.0607418	0.610318	0.092	0.05	1
spata13	0.0608018	0.627392	0.241	0.179	1
psmd12	0.0609813	0.491674	0.262	0.192	1
pogza	0.0610421	0.385601	0.34	0.259	1
vps9d1	0.0611513	0.48599	0.206	0.141	1
si:ch211-219a4.3	0.0611537	0.96735	0.078	0.041	1
rnf144b	0.061159	1.19201	0.064	0.031	1
ncbp3	0.0612363	0.385352	0.298	0.221	1
si:dkey-220k22.1	0.0612644	1.12489	0.064	0.031	1
admp	0.0615759	2.12489	0.035	0.013	1
si:dkey-29d8.3	0.0616254	1.066	0.071	0.036	1
sprn	0.0616296	1.12489	0.057	0.026	1
ppp1r9ala	0.0618231	0.290901	0.277	0.2	1
tyw1	0.0619637	0.258909	0.553	0.459	1
dnal1.1	0.0622332	0.786089	0.106	0.062	1
ankle2	0.0624086	1.04689	0.057	0.026	1
tmem251	0.0624998	1.95497	0.035	0.013	1
rangap1a	0.062767	0.592396	0.163	0.107	1
bmper	0.0629209	0.91844	0.057	0.026	1
cecr2	0.0630311	0.34791	0.461	0.374	1
ptpn22	0.0632091	0.972888	0.057	0.026	1
col4a5	0.0632198	0.31107	0.454	0.371	1
elk1	0.0632211	0.387926	0.227	0.158	1
mtdhb	0.0632802	0.485481	0.27	0.2	1
si:ch211-261n11.5	0.063308	0.612992	0.156	0.101	1
gpatch3	0.0634731	0.74638	0.121	0.073	1
si:dkey-54j5.2	0.0635189	0.940467	0.071	0.036	1
mertka	0.0635674	0.562471	0.227	0.161	1
BX927362.2	0.0635741	1.76232	0.035	0.013	1
suco	0.0635917	0.245746	0.312	0.233	1
bloc1s4	0.0636547	0.99936	0.064	0.031	1
ubac1	0.0638052	1.01798	0.071	0.036	1
efnb3a	0.0639566	0.34062	0.305	0.226	1
gad1b	0.0642572	1.61032	0.035	0.013	1
klhl10a	0.0646765	1.53993	0.035	0.013	1
sdhaf4	0.0646765	1.53993	0.035	0.013	1
capn1a	0.0646765	1.53993	0.035	0.013	1
cntrob	0.0646765	1.53993	0.035	0.013	1
trpc6a	0.0646765	1.53993	0.035	0.013	1
b3gnt7	0.0646765	1.53993	0.035	0.013	1
nsd3	0.064896	0.343128	0.539	0.467	1
arhgap35b	0.0649106	0.497935	0.355	0.285	1
poglut2	0.0649298	1.04243	0.092	0.052	1
tecpr1a	0.0649459	1.47281	0.035	0.013	1
mmel1	0.0649459	1.47281	0.035	0.013	1
gab2	0.0650342	0.655406	0.085	0.046	1
kalrna	0.0653564	1.38793	0.035	0.013	1
tshz2	0.0653564	1.25042	0.035	0.013	1
rreb1a	0.0654445	0.285827	0.44	0.358	1
trim33	0.065587	0.151658	0.61	0.501	1
zgc:153039	0.0656624	0.565464	0.128	0.078	1
BX571715.1	0.0663405	1.23181	0.035	0.013	1
vox	0.0667755	0.45504	0.142	0.089	1
si:ch211-119c20.2	0.0669359	0.582997	0.17	0.114	1
slc30a9	0.0669461	0.3373	0.262	0.19	1
plk1	0.0672884	0.293867	0.433	0.346	1
top2b	0.0679794	0.251168	0.837	0.797	1
nudt2	0.0682502	0.561955	0.142	0.089	1
gigyf1b	0.0683218	0.165919	0.539	0.421	1
snx1a	0.0683839	0.602939	0.213	0.153	1
hdac1	0.0684262	0.324786	0.518	0.437	1
EPB41L2	0.0686038	0.478001	0.355	0.285	1
ucp2	0.0688308	0.576687	0.241	0.176	1
eif3jb	0.0693047	0.735849	0.128	0.08	1
si:ch211-160f23.5	0.069815	0.38073	0.326	0.255	1
hm13	0.0699184	0.724961	0.191	0.135	1
ppp2r2aa	0.0700227	0.412694	0.27	0.198	1
si:dkey-77f5.8	0.0700267	0.323611	0.369	0.288	1
sox11b	0.0701318	0.371052	0.262	0.195	1
rad23b	0.0703987	0.254174	0.511	0.407	1
schip1	0.0709294	0.525854	0.191	0.132	1
dpep2	0.0711255	0.987388	0.085	0.047	1
snap23.1	0.0711692	0.717716	0.128	0.08	1
fcho2	0.0711973	0.28995	0.369	0.288	1
si:ch211-261d7.3	0.0714348	0.802963	0.092	0.052	1
dock3	0.0714348	0.762321	0.092	0.052	1
hes6	0.0717833	0.530884	0.277	0.208	1
ppp2r5d	0.0718162	0.290315	0.454	0.367	1
soul3	0.072156	1.70985	0.043	0.018	1
dhrs13a.3	0.0722152	0.802963	0.106	0.063	1
ncor1	0.0723303	0.291394	0.723	0.698	1
btg3	0.0724547	0.479808	0.255	0.189	1
cops2	0.0726428	0.631851	0.163	0.109	1
pde6a	0.072821	1.74638	0.043	0.018	1
cdca5	0.0729661	0.582364	0.142	0.091	1
pknox1.1	0.0730583	0.595963	0.191	0.133	1
tsen54	0.0730944	0.929875	0.163	0.111	1
epn2	0.0735998	0.280062	0.418	0.332	1
crbn	0.0736151	1.53993	0.043	0.018	1
btf3l4	0.0738842	0.539929	0.241	0.179	1
dlg3	0.0740916	0.67423	0.17	0.115	1
ptenb	0.0742777	0.269744	0.525	0.444	1
zgc:113377	0.0742857	1.23181	0.071	0.037	1
map2k1	0.0744268	1.42445	0.043	0.018	1
ANKFN1	0.0744268	1.42445	0.043	0.018	1
elavl1a	0.0748007	0.234413	0.738	0.738	1
c2cd2l	0.0751229	1.34728	0.043	0.018	1
si:ch73-257c13.2	0.0751229	1.34728	0.043	0.018	1
megf11	0.0751229	1.34728	0.043	0.018	1
CR762436.2	0.0751229	1.34728	0.043	0.018	1
asb6	0.0757018	0.446819	0.135	0.085	1
si:ch73-81k8.2	0.0758813	1.57235	0.057	0.028	1
psmd13	0.0758913	0.684319	0.191	0.137	1
si:ch211-171l17.4	0.0759233	1.23181	0.043	0.018	1
lrrc20	0.0759233	1.02536	0.043	0.018	1
si:dkey-30f3.2	0.0759899	0.96735	0.078	0.042	1
arvcfb	0.0764686	0.856402	0.17	0.117	1
dip2a	0.0765612	1.12489	0.071	0.037	1
her8a	0.0765799	0.190344	0.348	0.263	1
ube2d1a	0.0767085	1.53993	0.05	0.023	1
zc3h14	0.0767472	0.306439	0.39	0.307	1
zdhhc9	0.0767557	1.12489	0.043	0.018	1
nol9	0.0767813	0.439	0.326	0.259	1
sgsm3	0.0767871	0.937264	0.099	0.059	1
zgc:55461	0.077044	0.91844	0.078	0.042	1
ift80	0.0772809	0.639464	0.149	0.098	1
adpgk	0.0772975	0.696048	0.085	0.047	1
gtpbp1l	0.0772976	0.737868	0.085	0.047	1
si:dkey-84h14.1.1	0.0775343	1.47281	0.064	0.033	1
kif16ba	0.0775648	0.66546	0.121	0.075	1
mrps31	0.0777497	0.580571	0.149	0.098	1
lrrc8c	0.0777674	0.446819	0.298	0.229	1
abhd17c	0.0778081	0.185396	0.596	0.494	1
rit1	0.0779266	0.76581	0.121	0.075	1
sdcbp2	0.0780347	0.32297	0.39	0.309	1
polr3glb	0.0783613	0.617097	0.17	0.117	1
yeats2	0.078461	0.201513	0.34	0.254	1
ism1	0.0786427	1.3364	0.057	0.028	1
inpp5e	0.0789345	1.19201	0.064	0.033	1
rbx1	0.0789692	0.62532	0.17	0.117	1
dzip1	0.0790676	0.374463	0.44	0.367	1
MYO9B	0.079136	0.154207	0.454	0.364	1
sema5a	0.0791716	2.12489	0.028	0.01	1
AL929334.1	0.0792318	1.35936	0.05	0.023	1
pdlim7	0.0792478	1.16553	0.085	0.049	1
fam126a	0.0796092	0.657765	0.106	0.063	1
dennd4b	0.0796928	1.27689	0.057	0.028	1
zgc:136870	0.0800857	0.630127	0.135	0.086	1
si:ch73-138e16.2	0.0802837	1.9025	0.028	0.01	1
tmem107l	0.0806188	0.980501	0.092	0.054	1
dis3	0.0807917	0.372472	0.34	0.27	1
hmmr	0.081003	0.419635	0.248	0.184	1
asic1c	0.0810354	1.70985	0.028	0.01	1
tnrc6c2	0.0810405	1.0046	0.121	0.076	1
kif6	0.0810415	1.12489	0.05	0.023	1
CABZ01061495.1	0.0812201	1.0545	0.064	0.033	1
sytl5	0.0812237	1.53993	0.028	0.01	1
ada2a	0.0813787	1.26239	0.057	0.028	1
si:ch211-79g12.1	0.0814169	1.63946	0.028	0.01	1
aadat	0.0814169	1.63946	0.028	0.01	1
map1aa	0.0814169	1.63946	0.028	0.01	1
ift22	0.0814169	1.63946	0.028	0.01	1
olig2	0.0814169	1.63946	0.028	0.01	1
mycbp	0.0814169	1.63946	0.028	0.01	1
cpne4b	0.0814169	1.63946	0.028	0.01	1
fuca1.1	0.0814169	1.63946	0.028	0.01	1
rnf183	0.0814169	1.63946	0.028	0.01	1
tuba1b	0.0814169	1.63946	0.028	0.01	1
mical1	0.0814169	1.63946	0.028	0.01	1
galnt10	0.0814169	1.63946	0.028	0.01	1
si:dkey-57n24.6	0.0814169	1.63946	0.028	0.01	1
mon1a	0.0814169	1.63946	0.028	0.01	1
mogat2	0.0814169	1.63946	0.028	0.01	1
arhgef12a	0.0815994	0.404669	0.553	0.515	1
ccdc130	0.0816433	0.622391	0.121	0.075	1
tshz1	0.0817974	0.228202	0.383	0.298	1
sart1	0.0818259	0.324347	0.44	0.359	1
si:dkey-29h14.10	0.0819664	1.03743	0.05	0.023	1
ctsla	0.0821157	0.395963	0.298	0.231	1
sdhaf3	0.0821568	0.802963	0.071	0.037	1
znf1040	0.0821639	0.987388	0.064	0.033	1
st3gal2	0.0821656	0.659228	0.113	0.07	1
ptk6a	0.0821687	1.27689	0.028	0.01	1
CT573303.2	0.0821687	1.44682	0.028	0.01	1
si:ch211-113a14.18	0.0822477	0.557207	0.177	0.122	1
abca1a	0.0824234	0.615217	0.262	0.2	1
pmvk	0.0825973	1.0545	0.057	0.028	1
CU929402.2	0.0828992	0.954966	0.05	0.023	1
hist1h2a3.4	0.0829054	0.829435	0.121	0.076	1
yaf2	0.0830738	0.552002	0.213	0.154	1
si:dkeyp-34f6.4	0.0830993	0.883883	0.064	0.033	1
ubald1a	0.083108	0.26691	0.199	0.137	1
asah1b	0.0831949	0.923257	0.064	0.033	1
ankrd40	0.0834283	0.776968	0.071	0.037	1
aimp1a	0.0836157	0.681285	0.142	0.093	1
slc25a36b	0.0836387	0.295622	0.312	0.237	1
pde11al	0.0837059	0.639464	0.028	0.01	1
hinfp	0.0840039	0.822328	0.092	0.054	1
selenoo1	0.0841515	0.481035	0.106	0.063	1
zgc:162958	0.0842428	0.868551	0.106	0.065	1
ubxn6	0.0845101	0.839489	0.092	0.054	1
mrpl28	0.0845433	0.559294	0.255	0.19	1
polb	0.0846593	0.649553	0.22	0.164	1
arhgap32a	0.0855307	0.622391	0.113	0.07	1
tfb2m	0.0858914	0.365899	0.241	0.176	1
kifc1	0.0859768	0.448588	0.27	0.207	1
pdxka	0.0868978	0.735849	0.121	0.076	1
fcho1	0.0869949	0.608316	0.191	0.137	1
ehbp1	0.0872393	0.24419	0.546	0.46	1
nuak2	0.0873262	0.472815	0.163	0.111	1
gnb1b	0.0877355	0.343315	0.518	0.441	1
cdc14b	0.0880231	0.257199	0.433	0.35	1
mt-nd2	0.0880493	0.373919	0.553	0.473	1
ice1	0.088234	0.448781	0.255	0.192	1
pip5k1cb	0.0882702	0.594377	0.113	0.07	1
mgat5	0.0883456	0.445513	0.326	0.252	1
rxraa	0.0884049	0.539929	0.113	0.07	1
scyl1	0.0884325	0.483345	0.156	0.104	1
slc31a1	0.0887341	0.450661	0.255	0.19	1
si:dkey-7i4.7	0.0889798	1.12489	0.078	0.044	1
rab8a	0.089031	0.607833	0.17	0.117	1
socs3b	0.0891634	0.887852	0.085	0.049	1
RASA2	0.090285	0.576687	0.27	0.211	1
maml1	0.0903017	0.389624	0.39	0.324	1
si:ch211-195h23.3	0.0906523	0.497803	0.241	0.18	1
cep128	0.0906576	0.539929	0.128	0.081	1
nrip1b	0.090821	0.454353	0.241	0.182	1
slc44a5b	0.0909033	0.247375	0.248	0.182	1
znf536	0.0909631	0.579457	0.156	0.106	1
znf1116	0.0909804	0.825331	0.085	0.049	1
CR376779.1	0.0910047	0.567674	0.191	0.137	1
cacna2d2a	0.0911309	0.563775	0.262	0.207	1
elmod2	0.0911844	0.387926	0.284	0.218	1
copa	0.0914388	0.450292	0.291	0.228	1
znf593	0.091508	0.555036	0.199	0.143	1
cdk5	0.0917857	0.688792	0.106	0.065	1
fam222ba	0.0923692	0.944319	0.078	0.044	1
suv39h1a	0.0925653	0.987388	0.078	0.044	1
BX546453.1	0.0925955	0.849257	0.099	0.06	1
nup155	0.0926901	0.452466	0.255	0.197	1
yap1	0.092848	0.208602	0.652	0.558	1
ttf2	0.092893	0.505981	0.234	0.176	1
cep72	0.093086	0.96735	0.078	0.044	1
lsm4	0.0930961	0.45504	0.142	0.093	1
cmtr1	0.093097	0.49526	0.255	0.195	1
tcf3b	0.0933208	0.273256	0.489	0.421	1
ehmt1b	0.0933539	0.201127	0.518	0.423	1
si:ch211-194k22.8	0.0934178	0.413017	0.291	0.226	1
ift81	0.0934635	0.574694	0.163	0.111	1
ppig	0.0936433	0.345281	0.426	0.372	1
polr3e	0.0937639	0.408684	0.177	0.122	1
sh2b1	0.0937893	0.314862	0.383	0.311	1
ppp5c	0.0938628	0.329362	0.376	0.301	1
ATG14	0.0942525	0.802963	0.099	0.06	1
iqsec2a	0.0951316	1.80296	0.035	0.015	1
cul3b	0.0951338	0.188085	0.227	0.159	1
si:dkey-30c15.10	0.0954523	0.605517	0.17	0.119	1
id3	0.0954644	0.802963	0.078	0.044	1
strip1	0.0957951	0.634566	0.128	0.083	1
phf2	0.0959805	0.413172	0.397	0.338	1
ubald2	0.0963437	0.728963	0.113	0.072	1
depdc1a	0.0966531	0.284672	0.348	0.27	1
mtpn	0.0967726	1.61032	0.035	0.015	1
hsd3b7	0.0967726	1.61032	0.035	0.015	1
rock1	0.0967883	0.504995	0.333	0.273	1
slu7	0.0968861	0.684319	0.121	0.076	1
her8.2	0.0969604	2.61032	0.021	0.007	1
rdh14b	0.0969912	0.946554	0.092	0.055	1
ccnb1	0.0972659	0.502696	0.27	0.211	1
smek1	0.0974803	0.39791	0.39	0.332	1
brsk2b	0.0976536	0.690488	0.163	0.114	1
cacna1ba	0.0976992	1.47281	0.035	0.015	1
SLC9B2	0.0977418	2.12489	0.021	0.007	1
si:ch211-76m11.8.1	0.0980009	2.12489	0.021	0.007	1
lmln	0.0980009	2.12489	0.021	0.007	1
si:ch73-18b11.2	0.0980009	2.12489	0.021	0.007	1
tulp4b	0.0980009	2.12489	0.021	0.007	1
si:dkeyp-86f7.4	0.0980009	2.12489	0.021	0.007	1
pcdh1g29	0.0980009	2.12489	0.021	0.007	1
rpap2	0.0980869	0.52082	0.142	0.094	1
C5HXorf56	0.0982466	0.732574	0.135	0.089	1
alg9	0.0984552	1.38793	0.035	0.015	1
stx2a	0.0984552	1.38793	0.035	0.015	1
asb10	0.0984552	1.38793	0.035	0.015	1
scamp4	0.0984727	0.902499	0.071	0.039	1
thbs4a	0.0985262	0.721536	0.156	0.109	1
kiz	0.098534	0.285115	0.383	0.309	1
BX324157.2	0.0985443	0.424452	0.199	0.141	1
dicer1	0.0988	0.328199	0.426	0.354	1
rhbdf1b	0.0988192	1.23181	0.035	0.015	1
eda	0.0989979	0.324661	0.39	0.32	1
syt3	0.0990529	1.44682	0.021	0.007	1
mrps18a	0.0990546	1.80296	0.021	0.007	1
CR450780.2	0.0990546	1.80296	0.021	0.007	1
me2	0.0990546	1.80296	0.021	0.007	1
nccrp1	0.0990546	1.80296	0.021	0.007	1
olfm2a	0.0990546	1.80296	0.021	0.007	1
cryz	0.0990546	1.80296	0.021	0.007	1
cbln13	0.0990546	1.80296	0.021	0.007	1
cdc37	0.0990546	1.80296	0.021	0.007	1
stk24a	0.0990546	1.80296	0.021	0.007	1
zgc:101562	0.0990546	1.80296	0.021	0.007	1
zp2.3	0.0990546	1.80296	0.021	0.007	1
acaa2	0.0990546	1.80296	0.021	0.007	1
LO017821.1	0.0990546	1.80296	0.021	0.007	1
si:ch211-81a5.1	0.0990546	1.80296	0.021	0.007	1
sez6b	0.0990546	1.80296	0.021	0.007	1
syt2a	0.0990546	1.80296	0.021	0.007	1
rap1gap	0.0990546	1.80296	0.021	0.007	1
large2	0.0990986	0.204979	0.702	0.65	1
ptprfa	0.0991605	0.96735	0.071	0.039	1
CABZ01058650.1	0.0993755	1.25042	0.035	0.015	1
bmp2b	0.0993755	1.25042	0.035	0.015	1
tbc1d4	0.0995136	0.437831	0.262	0.2	1
dek	0.099517	0.365899	0.333	0.263	1
zgc:162160	0.0995825	1.63946	0.021	0.007	1
zgc:66440	0.09974	0.940467	0.071	0.039	1
mcf2a	0.0997603	1.12489	0.035	0.015	1
si:dkey-31f5.11	0.0998456	1.53993	0.021	0.007	1
ccndx	0.0998456	1.53993	0.021	0.007	1
FO704635.1	0.0998456	1.53993	0.021	0.007	1
mpz	0.0998456	1.31754	0.021	0.007	1
plat	0.0998456	1.53993	0.021	0.007	1
fbxo4	0.0998456	1.53993	0.021	0.007	1
si:ch211-128m15.3	0.0998456	1.53993	0.021	0.007	1
CABZ01071020.1	0.0998456	1.53993	0.021	0.007	1
CR450764.17	0.0998456	1.53993	0.021	0.007	1
lhx6	0.0998456	1.53993	0.021	0.007	1
spred2a	0.0998689	0.378518	0.475	0.411	1
homezb	0.0999596	0.457467	0.206	0.15	1
BX908731.1	0.0999785	0.56099	0.142	0.094	1
BX908795.1	0.100322	1.12489	0.035	0.015	1
nsmfa	0.100322	1.12489	0.035	0.015	1
si:ch211-255f4.11.1	0.100322	1.12489	0.035	0.015	1
hbp1	0.100322	1.00941	0.035	0.015	1
ccdc30	0.100629	0.402425	0.348	0.283	1
osgepl1	0.100646	1.31754	0.021	0.007	1
tmem26b	0.100646	1.31754	0.021	0.007	1
mcph1	0.100748	0.357337	0.241	0.179	1
SEMA4F	0.101065	0.505981	0.319	0.259	1
senp8	0.101197	0.783854	0.092	0.055	1
col5a3a	0.101275	0.387926	0.035	0.015	1
cdc5l	0.101363	0.239661	0.426	0.341	1
ubr5	0.101581	0.154537	0.851	0.782	1
si:ch211-271b14.1	0.101812	0.413752	0.312	0.249	1
srgap1a	0.101892	0.218993	0.617	0.553	1
slmapa	0.10202	0.204093	0.532	0.447	1
aurka	0.102021	0.4324	0.277	0.216	1
znf827	0.102529	0.234405	0.61	0.564	1
srsf5b	0.102689	0.264097	0.489	0.423	1
sel1l	0.102784	1.26239	0.057	0.029	1
her4.4	0.10318	1.38793	0.043	0.02	1
kif20bb	0.103373	0.34062	0.369	0.306	1
gnb1a	0.103375	0.39498	0.39	0.322	1
itprip	0.103521	1.01527	0.099	0.062	1
zgc:173587	0.103616	0.752922	0.106	0.067	1
hmbsa	0.103728	0.937264	0.099	0.062	1
si:ch211-63o20.7	0.103858	1.42445	0.043	0.02	1
slc35f2l	0.103871	1.38793	0.043	0.02	1
dachd	0.103914	0.856402	0.099	0.062	1
chchd4b	0.104206	1.19889	0.057	0.029	1
camsap2b	0.104206	1.3364	0.057	0.029	1
grk4	0.10448	0.29078	0.56	0.522	1
fut11	0.104561	1.20735	0.043	0.02	1
maff	0.104793	0.347284	0.177	0.124	1
si:dkey-11o18.5	0.1049	1.31754	0.043	0.02	1
syncrip	0.105074	0.126687	0.73	0.657	1
tmem189	0.105156	0.633038	0.092	0.055	1
si:ch73-44m9.3.1	0.10517	1.19528	0.092	0.057	1
ube2na	0.105302	0.521895	0.27	0.213	1
rock2b.1	0.105347	0.570956	0.234	0.179	1
itpa	0.105373	1.12489	0.057	0.029	1
ccdc149a	0.105589	1.29482	0.05	0.024	1
plrdgb	0.105589	1.29482	0.05	0.024	1
ilvbl	0.1056	1.38793	0.043	0.02	1
bokb	0.105763	1.19889	0.05	0.024	1
slc26a5	0.105807	0.680106	0.106	0.067	1
si:dkey-7f3.9	0.105949	1.218	0.043	0.02	1
palm2akap2.1	0.105949	1.218	0.043	0.02	1
fam234b	0.105968	1.23181	0.043	0.02	1
scfd1	0.105978	0.902499	0.085	0.05	1
sf3a3	0.106021	0.370004	0.27	0.207	1
cdc26	0.106311	0.802963	0.113	0.073	1
huwe1	0.106392	0.233743	0.667	0.618	1
sfrp1a	0.106511	0.980501	0.199	0.154	1
sh3glb1b	0.106637	0.634566	0.206	0.154	1
cpeb4b	0.106673	0.483026	0.277	0.216	1
batf	0.106707	1.20735	0.05	0.024	1
snrpa1	0.106763	0.255785	0.298	0.228	1
hist1h4l.21	0.106791	0.67423	0.092	0.055	1
fkbp5	0.107006	1.12489	0.043	0.02	1
tmem54a	0.107147	2.12489	0.014	0.003	1
acadl	0.107147	2.12489	0.014	0.003	1
pacsin1a	0.107147	2.12489	0.014	0.003	1
stx10.1	0.107147	2.12489	0.014	0.003	1
cyp11a2	0.107147	2.12489	0.014	0.003	1
bub1	0.107393	0.38073	0.241	0.18	1
fhdc1	0.107397	0.57235	0.262	0.2	1
golim4a	0.107481	0.74638	0.064	0.034	1
MARF1	0.107481	0.802963	0.064	0.034	1
wdr19	0.107652	0.309316	0.362	0.288	1
znf1026.1	0.107782	0.691932	0.121	0.078	1
brat1	0.107833	1.12489	0.05	0.024	1
dync1i2b	0.108059	1.02536	0.043	0.02	1
myof	0.108059	1.02536	0.043	0.02	1
celsr2.1	0.108059	1.02536	0.043	0.02	1
zgc:193801	0.108523	0.446819	0.128	0.083	1
arl4d	0.109114	1.03743	0.05	0.024	1
tbx16	0.10925	0.825331	0.057	0.029	1
dbr1	0.109487	0.995608	0.078	0.046	1
rpl21	0.109604	0.153062	0.716	0.637	1
stag2b	0.109617	0.163208	0.596	0.493	1
cfap43	0.109949	0.923257	0.05	0.024	1
ppp2r5ea	0.1102	0.344009	0.305	0.239	1
si:ch73-199g24.2	0.110425	0.835385	0.057	0.029	1
gpcpd1	0.110425	0.417673	0.255	0.195	1
phf21aa	0.111028	0.269159	0.567	0.504	1
scaf4b	0.111181	0.222109	0.723	0.693	1
znf993	0.111515	0.568498	0.106	0.067	1
msl2a	0.111589	0.854802	0.099	0.062	1
dnase1l4.1	0.111646	0.709854	0.057	0.029	1
itga10	0.111646	0.771254	0.057	0.029	1
si:dkey-258f14.2	0.111786	0.613391	0.241	0.184	1
ckap2l	0.111799	0.525429	0.191	0.14	1
map3k21	0.112103	0.37357	0.298	0.236	1
zcchc8	0.112133	0.619	0.156	0.109	1
taok2a	0.112469	0.274917	0.411	0.335	1
alkbh4	0.112536	0.96735	0.078	0.046	1
kansl1a	0.112749	0.230384	0.631	0.559	1
rabepk	0.112876	0.65096	0.057	0.029	1
C18H11orf58	0.113115	0.399066	0.17	0.119	1
ptcd2	0.113585	0.614697	0.177	0.127	1
znf277	0.113619	1.1738	0.071	0.041	1
serf2	0.113858	0.474637	0.206	0.151	1
ctdnep1b	0.113866	0.726342	0.121	0.08	1
si:dkeyp-82a1.6	0.113945	0.91844	0.078	0.046	1
dedd1	0.11408	0.377199	0.305	0.244	1
pip5k1ab	0.1148	0.326271	0.553	0.501	1
bcr	0.115052	0.511074	0.17	0.12	1
tctn2	0.115363	0.39791	0.305	0.242	1
raph1b	0.116187	0.23686	0.61	0.538	1
cacul1	0.116658	0.633038	0.099	0.062	1
itm2ba	0.11668	0.424452	0.326	0.268	1
ssbp3b	0.116818	0.267849	0.312	0.242	1
atp11c	0.116882	0.349826	0.326	0.257	1
dapk3	0.117176	0.564176	0.128	0.085	1
eif3k	0.11726	0.779116	0.135	0.093	1
ERC1	0.118084	0.241931	0.376	0.306	1
polr2eb	0.118425	0.771254	0.106	0.068	1
yipf4	0.118478	0.694257	0.121	0.08	1
aqr	0.118772	0.268419	0.369	0.296	1
tns3.2	0.118783	0.578923	0.142	0.098	1
mettl14	0.118919	0.790472	0.128	0.086	1
alg8	0.119009	0.755657	0.078	0.046	1
snx27b	0.119621	0.5004	0.149	0.102	1
gxylt1b	0.119807	0.66546	0.113	0.073	1
afg1la	0.119846	0.696048	0.078	0.046	1
rrm2.1	0.11993	0.218001	0.411	0.343	1
ccnd2a	0.120391	0.421609	0.199	0.146	1
atl3	0.120493	0.783854	0.092	0.057	1
pik3r4	0.12076	0.539929	0.099	0.062	1
fbxl14b	0.121016	0.579457	0.199	0.15	1
lin7b	0.121189	0.696048	0.078	0.046	1
vkorc1l1	0.121953	0.404414	0.255	0.195	1
bnip1b	0.122088	0.74638	0.092	0.057	1
pank4	0.122131	0.322337	0.255	0.195	1
ptpn4a	0.122785	0.392824	0.298	0.237	1
si:dkey-286j15.1	0.123047	0.303861	0.355	0.283	1
clul1	0.123193	0.23076	0.496	0.423	1
si:ch211-250c4.5	0.123315	1.18629	0.064	0.036	1
eif4g3a	0.123479	0.294816	0.39	0.32	1
hnrnpdl	0.123675	0.470388	0.27	0.215	1
zgc:113886.2	0.123699	0.709854	0.092	0.057	1
eif4e3	0.124294	0.551706	0.213	0.161	1
dhx8	0.124384	0.343532	0.199	0.143	1
rwdd2b	0.124463	0.675584	0.142	0.099	1
FOXN2	0.124476	0.353832	0.248	0.189	1
kdm2bb	0.124648	0.417673	0.241	0.182	1
tfeb	0.124694	1.12489	0.064	0.036	1
si:ch211-126j24.1	0.124729	0.475078	0.284	0.228	1
cks1b	0.124838	0.657765	0.106	0.068	1
shrprbck1r	0.12505	0.37357	0.184	0.132	1
dhx15	0.125089	0.267631	0.574	0.514	1
lrpap1	0.125305	0.438391	0.191	0.14	1
nfyal	0.126083	1.12489	0.064	0.036	1
zgc:173709	0.126094	0.459758	0.206	0.153	1
cdr2a	0.126625	1.21235	0.078	0.047	1
rpl10	0.126645	0.238223	0.674	0.61	1
ccnjl	0.126901	0.290229	0.546	0.504	1
gse1	0.126969	0.222739	0.489	0.436	1
pola2	0.127232	0.564176	0.121	0.08	1
si:ch211-1f22.3	0.127394	1.70985	0.028	0.011	1
si:ch73-261i21.2	0.127394	1.70985	0.028	0.011	1
znf1098	0.12809	0.655406	0.149	0.104	1
znf106a	0.128296	0.34062	0.397	0.328	1
vps28	0.128353	0.597644	0.106	0.068	1
cpne5a	0.128429	1.53993	0.028	0.011	1
chac1	0.128642	0.752922	0.099	0.063	1
CCDC39	0.128688	0.902499	0.028	0.011	1
mrtfab	0.128835	0.266168	0.355	0.285	1
satb1b	0.12895	1.61032	0.028	0.011	1
ogt.1.1	0.129205	0.34969	0.617	0.551	1
cmya5	0.12921	1.47281	0.028	0.011	1
tbcelb	0.129215	1.44682	0.028	0.011	1
tecra	0.129215	1.44682	0.028	0.011	1
ftr24	0.129215	1.44682	0.028	0.011	1
nr1h5	0.129215	1.44682	0.028	0.011	1
wdr32	0.129302	0.413396	0.241	0.185	1
zpr1	0.129325	0.380148	0.227	0.171	1
trim35-7.1	0.129501	0.940467	0.064	0.036	1
FAR2	0.129731	1.25042	0.028	0.011	1
RSBN1	0.129806	0.282631	0.369	0.302	1
tbc1d2b	0.130047	0.413017	0.163	0.115	1
med23	0.130076	0.467779	0.277	0.223	1
galnt18b	0.13008	0.893566	0.092	0.059	1
stk38l	0.130249	1.27689	0.028	0.011	1
ncf2	0.130249	1.27689	0.028	0.011	1
TPGS1	0.130249	1.27689	0.028	0.011	1
pfkla	0.130249	1.27689	0.028	0.011	1
si:dkey-239i20.2	0.130249	1.27689	0.028	0.011	1
hectd2	0.130249	1.27689	0.028	0.011	1
b3glctb	0.130249	1.27689	0.028	0.011	1
mafk	0.130613	0.597644	0.099	0.063	1
lztfl1	0.130635	0.198892	0.461	0.379	1
btbd6a	0.130642	1.24037	0.057	0.031	1
rrp1	0.130832	0.490176	0.121	0.08	1
insrb	0.130862	0.166805	0.73	0.657	1
chic2	0.130871	0.861857	0.085	0.052	1
pds5b	0.130907	0.165209	0.553	0.473	1
tmem150aa	0.130944	0.442081	0.121	0.08	1
rpp21	0.13109	0.776968	0.064	0.036	1
znhit1	0.13154	0.861857	0.064	0.036	1
tube1	0.131797	0.65096	0.113	0.075	1
rbm22	0.131849	0.424452	0.305	0.249	1
espl1	0.132053	0.403192	0.284	0.226	1
insra	0.1323	0.311823	0.369	0.301	1
alkbh1	0.132374	0.598822	0.142	0.099	1
tbcd	0.132572	0.408684	0.22	0.166	1
rpl36	0.13258	0.109654	0.759	0.759	1
si:ch211-161m3.4	0.132989	0.802963	0.064	0.036	1
frg1	0.133231	0.74638	0.135	0.094	1
zdhhc14	0.133576	0.421284	0.333	0.281	1
utp15	0.133784	0.446819	0.262	0.207	1
stim2b	0.133911	0.326525	0.319	0.257	1
atr	0.13439	0.539929	0.199	0.148	1
sf3b4	0.134685	0.522227	0.163	0.117	1
si:ch211-113a14.19.4	0.134743	1.03178	0.078	0.047	1
pole4	0.134957	0.498706	0.149	0.104	1
afap1l1a	0.134966	1.70985	0.035	0.016	1
sphk2	0.13499	1.35936	0.05	0.026	1
anks1aa	0.135012	0.728963	0.106	0.07	1
znf217	0.135468	0.118102	0.525	0.446	1
tsr1	0.135739	0.299978	0.369	0.307	1
cldn5a	0.1362	0.347284	0.298	0.236	1
etv5a	0.136513	0.167452	0.418	0.343	1
gpat3	0.136718	0.735849	0.106	0.07	1
zgc:92107	0.136746	0.279503	0.504	0.447	1
ska3	0.1369	0.539929	0.135	0.093	1
rbm24a	0.137045	0.696048	0.057	0.031	1
rbbp6	0.137281	0.27768	0.681	0.621	1
map6a	0.137538	0.802963	0.057	0.031	1
trim23	0.137549	0.443067	0.149	0.104	1
lrp12	0.137553	0.476153	0.277	0.223	1
adamts2	0.13782	1.63946	0.043	0.021	1
seh1l	0.137866	0.273142	0.34	0.275	1
mgat4b	0.138083	0.329711	0.106	0.068	1
si:dkey-154b15.1	0.13809	0.211306	0.447	0.366	1
CU972454.5	0.138455	1.47281	0.035	0.016	1
gins1	0.138927	0.451119	0.128	0.086	1
efhc1	0.139115	0.835385	0.057	0.031	1
ddb2	0.139116	0.65096	0.156	0.112	1
gcnt7	0.139359	1.12489	0.05	0.026	1
dram2a	0.139359	1.12489	0.05	0.026	1
CABZ01029422.1	0.139359	1.12489	0.05	0.026	1
galnt8b.1	0.139642	1.34728	0.035	0.016	1
strn	0.139642	1.34728	0.035	0.016	1
lysmd2	0.139655	0.419635	0.241	0.19	1
cycsb	0.139863	0.510181	0.184	0.135	1
spast	0.139898	0.524978	0.184	0.137	1
si:ch211-272n13.3	0.140351	0.214833	0.433	0.361	1
BX279525.1	0.140551	0.709854	0.057	0.031	1
smc5	0.140633	0.478001	0.206	0.154	1
zgc:162193	0.140716	1.04689	0.05	0.026	1
cspg5b	0.140835	1.23181	0.035	0.016	1
CABZ01069022.1	0.140849	1.25042	0.035	0.016	1
fap	0.140849	1.25042	0.035	0.016	1
mpnd	0.140849	1.25042	0.035	0.016	1
tgfbi	0.140849	1.25042	0.035	0.016	1
AL929536.5	0.140849	1.25042	0.035	0.016	1
cacna1ab	0.140849	1.25042	0.035	0.016	1
zmp:0000001175	0.140849	1.25042	0.035	0.016	1
borcs5	0.140849	1.25042	0.035	0.016	1
si:dkey-170l10.1	0.141098	0.688792	0.106	0.07	1
znf1015.1	0.141146	1.03743	0.05	0.026	1
manbal	0.141146	1.03743	0.05	0.026	1
nlrc8	0.141146	1.03743	0.05	0.026	1
zgc:158689	0.141147	0.601329	0.184	0.137	1
jpt1b	0.141706	0.212764	0.326	0.257	1
CU457819.1	0.141891	0.755657	0.078	0.047	1
nampta	0.141997	0.709854	0.057	0.031	1
ago3a	0.142009	0.562471	0.213	0.164	1
si:ch211-142b24.8	0.142025	1.12489	0.035	0.016	1
triobpa	0.142025	1.12489	0.035	0.016	1
si:dkey-27l15.1	0.142053	1.12489	0.043	0.021	1
ldah	0.142066	1.12489	0.043	0.021	1
arhgef37	0.14217	0.740227	0.17	0.127	1
HACD4	0.142454	0.954966	0.05	0.026	1
bmp7a	0.142454	0.954966	0.05	0.026	1
ppp4cb	0.142937	0.332696	0.234	0.179	1
smc4	0.143046	0.260953	0.447	0.382	1
ficd	0.143373	1.12489	0.043	0.021	1
srebf2	0.143373	1.12489	0.043	0.021	1
MSANTD2	0.143373	1.12489	0.043	0.021	1
edem3	0.143453	0.65096	0.057	0.031	1
phactr2	0.143486	0.932246	0.035	0.016	1
tgfb3	0.143836	0.732574	0.05	0.026	1
hdhd2	0.144433	1.03743	0.043	0.021	1
klhl5	0.144452	0.709854	0.035	0.016	1
hadh	0.144452	0.902499	0.035	0.016	1
atxn7	0.144452	0.180505	0.511	0.441	1
tmem243b	0.144634	1.02536	0.043	0.021	1
tbc1d10b	0.144634	1.02536	0.043	0.021	1
brcc3	0.144634	1.02536	0.043	0.021	1
bicra	0.144912	0.433014	0.27	0.218	1
inpp5f	0.14499	0.96735	0.071	0.042	1
lipcb	0.14499	0.96735	0.071	0.042	1
plch1	0.145173	0.177209	0.816	0.772	1
si:cabz01054396.2	0.145314	0.539929	0.135	0.093	1
zdhhc8b	0.145382	0.443311	0.326	0.272	1
rpain	0.145657	0.66546	0.092	0.059	1
phip	0.145807	0.179072	0.596	0.528	1
dgcr8	0.145924	0.336395	0.348	0.294	1
ndel1a	0.145947	0.932246	0.043	0.021	1
si:dkey-161j23.5	0.146543	0.570302	0.106	0.07	1
fosb	0.146627	0.601329	0.05	0.026	1
mosmob	0.146627	0.539929	0.05	0.026	1
flj11011l	0.14678	0.702658	0.135	0.094	1
tgif1	0.146924	0.111085	0.326	0.252	1
phf3	0.146956	0.417445	0.355	0.301	1
ajuba	0.147789	0.522855	0.163	0.119	1
lrrc58b	0.147923	0.539929	0.156	0.112	1
fam3a	0.147977	0.420347	0.17	0.124	1
shcbp1	0.148304	0.339016	0.177	0.128	1
poc5	0.149058	0.49143	0.206	0.158	1
nsun4	0.149345	0.802963	0.071	0.042	1
coq5	0.149357	0.439	0.142	0.099	1
taf9	0.149366	0.341989	0.206	0.154	1
sub1b	0.14953	0.696048	0.135	0.096	1
unc45a	0.14956	1.18147	0.064	0.037	1
scfd2	0.149594	0.451491	0.284	0.229	1
dusp4	0.14961	0.477193	0.092	0.059	1
slc25a32a	0.149674	0.69747	0.149	0.107	1
prpf40a	0.150333	0.137382	0.532	0.455	1
ralbp1	0.150426	0.592396	0.156	0.112	1
zfat	0.15061	0.50822	0.17	0.125	1
si:dkey-108k21.21	0.150827	0.539929	0.106	0.07	1
usp42	0.151146	0.286642	0.44	0.374	1
naa35	0.151279	0.659228	0.121	0.083	1
cyp20a1	0.151473	0.52082	0.142	0.101	1
BX324003.2	0.151572	0.720501	0.099	0.065	1
prc1b	0.151893	0.802963	0.085	0.054	1
zgc:162344	0.151939	0.475798	0.227	0.177	1
gal3st4	0.152423	0.450292	0.149	0.106	1
tsc1b	0.152495	0.481035	0.106	0.07	1
gemin4	0.152831	0.622391	0.071	0.042	1
rnf13	0.153091	0.792316	0.135	0.096	1
mrpl24	0.153167	0.698626	0.099	0.065	1
atp5if1a	0.153512	0.688792	0.099	0.065	1
smarcb1a	0.153516	0.356707	0.191	0.141	1
her12	0.153642	0.387926	0.092	0.059	1
ubiad1	0.153856	0.684319	0.085	0.054	1
ckap5	0.154352	0.206907	0.433	0.374	1
si:dkey-13p1.3	0.154359	0.430994	0.199	0.15	1
arid3a	0.154414	0.294816	0.355	0.293	1
spry2	0.154628	0.350895	0.277	0.221	1
rnf41	0.154865	0.431869	0.177	0.13	1
smad5	0.154909	0.390293	0.312	0.254	1
cmc1	0.154912	0.709854	0.099	0.065	1
serpine2	0.154962	0.278804	0.227	0.174	1
si:dkey-44g23.5	0.155078	0.822328	0.085	0.054	1
si:dkey-7j22.4	0.155152	0.630127	0.071	0.042	1
dpy19l1l	0.155152	0.630127	0.071	0.042	1
limk1a	0.155152	0.677432	0.071	0.042	1
usp19	0.156225	0.32943	0.411	0.351	1
atp5mc3b	0.156301	0.357552	0.262	0.208	1
cdc27	0.15636	0.410293	0.22	0.169	1
mettl25	0.157157	0.902499	0.064	0.037	1
tnfaip3	0.157517	0.802963	0.064	0.037	1
mta3	0.157904	0.149982	0.553	0.47	1
git1	0.157951	0.241705	0.277	0.218	1
abca2	0.158199	0.594377	0.099	0.065	1
myo6b	0.158563	0.835385	0.078	0.049	1
tdg.1	0.159008	0.448006	0.355	0.314	1
ip6k2a	0.15902	0.415481	0.213	0.163	1
nfu1	0.159093	0.601329	0.099	0.065	1
mri1	0.15917	0.562471	0.206	0.156	1
si:ch211-244o22.2	0.159332	0.494841	0.227	0.176	1
ncoa5	0.159359	0.384859	0.27	0.218	1
gabpb2a	0.159407	0.387926	0.156	0.112	1
galnt6	0.159443	0.672379	0.106	0.072	1
zgc:161969	0.159747	0.596512	0.255	0.21	1
atg13	0.160006	0.539929	0.099	0.065	1
ctsa	0.16021	0.776968	0.113	0.078	1
ctdspla	0.160243	0.347284	0.326	0.275	1
sppl2	0.160296	0.514838	0.113	0.076	1
adamtsl3	0.160409	0.954966	0.064	0.037	1
zdhhc1	0.160689	0.802963	0.092	0.06	1
ilf3a	0.160745	0.145069	0.418	0.341	1
ppp1r12a	0.160937	0.179789	0.61	0.548	1
herpud2	0.160986	0.767339	0.092	0.06	1
prpf8	0.161254	0.279062	0.241	0.185	1
znf207a	0.161451	0.487461	0.206	0.159	1
erp44	0.161599	0.384411	0.22	0.169	1
cep89	0.161639	0.393708	0.149	0.106	1
bahcc1a	0.161799	0.241405	0.489	0.42	1
pdia3	0.162329	0.871135	0.078	0.049	1
trim59	0.162478	0.539929	0.085	0.054	1
zgc:174698.1	0.163002	0.574694	0.085	0.054	1
si:ch211-57i17.2	0.163159	0.539929	0.085	0.054	1
ppiab	0.163371	0.443067	0.149	0.107	1
gramd1a	0.163411	0.274917	0.39	0.325	1
appa	0.16386	0.539929	0.149	0.107	1
mepce	0.163862	0.539929	0.121	0.083	1
med13b	0.164573	0.272448	0.489	0.429	1
si:dkeyp-4f2.1.1	0.164644	0.607043	0.135	0.096	1
bcor	0.16467	0.292619	0.376	0.322	1
map3k1	0.164886	0.554143	0.17	0.127	1
si:ch211-107m4.1	0.164922	0.403607	0.206	0.158	1
eif4g2b	0.16497	0.202197	0.539	0.454	1
bard1	0.165135	0.21916	0.369	0.309	1
BX510934.1	0.165201	0.639464	0.064	0.037	1
dipk2ab	0.165843	0.298921	0.291	0.236	1
hspg2	0.16585	0.796137	0.589	0.724	1
si:dkey-106g10.7	0.165993	0.780937	0.078	0.049	1
ndufs2	0.166308	0.539929	0.128	0.089	1
plppr2a	0.166339	0.680106	0.092	0.06	1
lsm5	0.166421	0.240368	0.17	0.124	1
nid2a	0.167408	0.341703	0.184	0.138	1
si:ch211-127i16.2	0.167512	1.12489	0.057	0.033	1
si:ch211-120c15.3	0.167611	1.86186	0.021	0.008	1
zgc:154164	0.167611	1.86186	0.021	0.008	1
pear1	0.167611	1.86186	0.021	0.008	1
mthfd1a	0.167611	1.86186	0.021	0.008	1
adob	0.167611	1.86186	0.021	0.008	1
mkxa	0.167611	1.86186	0.021	0.008	1
znf1178	0.167611	1.86186	0.021	0.008	1
kars1	0.167646	0.260546	0.39	0.333	1
syt14a	0.167958	0.851873	0.057	0.033	1
ube2ia	0.168352	0.351484	0.248	0.195	1
megf6a	0.168357	2.63946	0.021	0.008	1
ralba	0.168451	0.849257	0.099	0.067	1
prdx3	0.168559	0.5004	0.142	0.101	1
cabp1b	0.16873	1.63946	0.021	0.008	1
ttc12	0.169105	1.70985	0.021	0.008	1
zmat2	0.169298	0.539929	0.106	0.072	1
rcor3	0.169339	0.923257	0.057	0.033	1
zfp64	0.169458	1.07759	0.071	0.044	1
BX855614.4	0.169481	1.53993	0.021	0.008	1
ckap4	0.169481	1.53993	0.021	0.008	1
zgc:103625	0.169481	1.53993	0.021	0.008	1
tusc2a	0.169481	1.53993	0.021	0.008	1
fuz	0.169481	1.53993	0.021	0.008	1
ftr38	0.169481	1.53993	0.021	0.008	1
tmem176	0.169481	1.53993	0.021	0.008	1
golga7ba	0.169481	1.53993	0.021	0.008	1
CABZ01075242.1	0.169481	1.53993	0.021	0.008	1
RSPH1	0.169481	1.53993	0.021	0.008	1
itm2bb	0.169481	1.53993	0.021	0.008	1
asmt	0.169481	1.53993	0.021	0.008	1
si:dkeyp-77h1.4	0.169481	1.53993	0.021	0.008	1
ftr97.1	0.169481	1.53993	0.021	0.008	1
csgalnact1b	0.169481	1.53993	0.021	0.008	1
si:ch73-222f22.2	0.169481	1.53993	0.021	0.008	1
adss1	0.169481	1.53993	0.021	0.008	1
zbtb2a	0.169481	1.53993	0.021	0.008	1
BX548062.1	0.169481	1.53993	0.021	0.008	1
si:ch211-235i11.6	0.169481	1.53993	0.021	0.008	1
zgc:172120	0.169481	1.53993	0.021	0.008	1
TTC9	0.169481	1.53993	0.021	0.008	1
grik1b	0.169481	1.53993	0.021	0.008	1
zmp:0000001088	0.169481	1.53993	0.021	0.008	1
BX510922.2	0.169481	1.53993	0.021	0.008	1
SPATA1	0.169481	1.53993	0.021	0.008	1
si:ch73-147o17.1	0.169481	1.53993	0.021	0.008	1
[truncated: 4,900 more rows]

## Sheet: 4. E10hpf_DEgenes_HB.2
	p_val	avg_log2FC	pct.1	pct.2	p_val_adj
mafba	8.06089e-72	5.9316	0.634	0.015	1.22235e-67
crabp2a	2.76117e-21	2.96198	0.634	0.115	4.18703e-17
greb1l	1.74187e-20	1.72371	1	0.825	2.64137e-16
fbxo41	1.0838e-19	5.70921	0.171	0.004	1.64347e-15
cdh7a	2.24861e-19	2.69759	0.829	0.238	3.40979e-15
sema3d	7.50917e-15	4.12425	0.171	0.008	1.13869e-10
dbx1b	1.92702e-14	4.12425	0.195	0.013	2.92213e-10
col4a5	2.16035e-14	1.86412	0.878	0.358	3.27596e-10
rfx4	9.843e-12	1.39633	0.976	0.62	1.49259e-07
rnf220a	3.4073e-10	1.77596	0.829	0.469	5.16683e-06
ccdc80l1	4.34435e-10	3.70921	0.122	0.007	6.58777e-06
qkib	4.92257e-10	2.04452	0.561	0.176	7.46459e-06
efemp2b	5.7057e-10	2.39842	0.39	0.088	8.65212e-06
dtnba	6.96387e-10	1.72102	0.732	0.326	1.056e-05
adarb1a	8.45988e-10	2.83885	0.268	0.043	1.28286e-05
cntfr	8.65291e-10	1.29121	0.976	0.72	1.31213e-05
macrod2	7.17065e-09	1.99992	0.439	0.123	0.000108736
sfrp5	1.40345e-08	1.15708	0.61	0.206	0.000212819
si:ch211-216b21.2	4.3467e-08	2.14443	0.244	0.043	0.000659133
robo1	4.63176e-08	0.932015	0.951	0.874	0.00070236
egr2b	4.96792e-08	2.20671	0.22	0.035	0.000753336
epha7	6.25502e-08	1.3455	0.78	0.456	0.000948511
gamt	6.65698e-08	4.53928	0.073	0.003	0.00100946
lix1	6.95473e-08	4.12425	0.073	0.003	0.00105462
ntn1a	7.58298e-08	1.70616	0.659	0.31	0.00114988
prickle2b	7.72327e-08	1.01815	0.927	0.541	0.00117116
entpd1	7.97892e-08	2.30482	0.293	0.064	0.00120992
kirrel3l	9.19464e-08	2.27268	0.585	0.271	0.00139428
col4a6	1.01941e-07	1.21084	0.878	0.632	0.00154583
tshz1	1.40347e-07	1.2089	0.707	0.291	0.00212822
col2a1a	1.42756e-07	2.9316	0.146	0.017	0.00216475
rarab	2.3091e-07	1.3104	0.756	0.406	0.00350152
nlgn4xa	2.83547e-07	3.19464	0.195	0.032	0.00429971
meis2a.1	3.34085e-07	1.75967	0.366	0.102	0.00506607
chrd	3.53711e-07	0.994123	0.732	0.359	0.00536367
hyal2b	7.71428e-07	1.87632	0.463	0.162	0.0116979
il15	9.29713e-07	2.76168	0.146	0.02	0.0140982
cdh11	1.01207e-06	1.61822	0.561	0.246	0.0153471
dbn1	1.1504e-06	1.02508	0.78	0.442	0.0174446
chl1b	1.17416e-06	2.14074	0.268	0.064	0.017805
trpc7b	1.28495e-06	4.44618	0.073	0.004	0.019485
CABZ01113373.1	1.28495e-06	4.44618	0.073	0.004	0.019485
sp8a	1.28495e-06	4.44618	0.073	0.004	0.019485
retsat	1.33238e-06	4.12425	0.073	0.004	0.0202042
ropn1l	1.38109e-06	3.80232	0.073	0.004	0.0209429
stxbp5l	1.46386e-06	3.23116	0.122	0.014	0.022198
fgf3	1.61756e-06	1.99872	0.244	0.053	0.0245287
foxb1a	2.26529e-06	2.2718	0.268	0.066	0.0343509
ephb3a	2.32058e-06	1.10116	0.659	0.309	0.0351892
wnt8a.1	3.22672e-06	1.85123	0.39	0.136	0.04893
flrt3	3.51943e-06	1.73193	0.488	0.199	0.0533687
spock1	3.73211e-06	2.22011	0.341	0.11	0.0565937
fat3a	4.07254e-06	1.03486	0.854	0.543	0.061756
adgrl3.1	4.65148e-06	1.71866	0.561	0.284	0.0705351
si:ch211-107e6.5	5.12951e-06	3.44618	0.098	0.01	0.0777839
cln3	5.86781e-06	2.86121	0.098	0.01	0.0889794
CR936363.1	8.94295e-06	3.63882	0.122	0.017	0.135611
CT990561.1	9.97171e-06	2.15339	0.293	0.088	0.151211
tnika	1.0347e-05	1.40464	0.585	0.28	0.156901
si:dkeyp-118a3.2	1.17755e-05	3.53928	0.073	0.006	0.178564
znf710a	1.24144e-05	1.52334	0.317	0.095	0.188252
adgrl1a	1.41739e-05	0.605519	0.268	0.07	0.214934
glcci1a	1.65844e-05	2.73193	0.146	0.025	0.251485
hnf1ba	1.97802e-05	2.13556	0.341	0.122	0.299946
sox13	2.41111e-05	0.839502	0.854	0.729	0.365621
gria4b	2.798e-05	2.80232	0.171	0.036	0.424289
si:ch211-265o23.1	2.851e-05	1.98674	0.22	0.055	0.432326
meis2a	3.41716e-05	1.28722	0.585	0.303	0.518178
col7a1l	3.92314e-05	1.24693	0.317	0.101	0.594906
sema6bb	4.6343e-05	1.88721	0.244	0.067	0.702745
kbtbd4	4.65314e-05	3.12425	0.098	0.013	0.705602
camsap1a	4.78793e-05	3.12425	0.098	0.013	0.726041
dis3l	4.87168e-05	2.70921	0.122	0.02	0.738741
evpla	4.92047e-05	2.63882	0.098	0.013	0.74614
nav3	5.30924e-05	2.44618	0.146	0.028	0.805093
ephb1	5.36717e-05	2.28097	0.22	0.059	0.813878
stoml1	5.50734e-05	3.86121	0.073	0.007	0.835134
si:ch211-191i18.2	5.58594e-05	1.52298	0.39	0.15	0.847052
sobpb	5.59093e-05	1.38214	0.537	0.27	0.847809
dab2ipb	6.82361e-05	1.32674	0.366	0.136	1
tead1a	7.18876e-05	0.862262	0.805	0.569	1
lnx1	7.41634e-05	2.03678	0.171	0.038	1
magi1b	7.86233e-05	1.01716	0.756	0.471	1
si:dkey-35m8.1	7.8724e-05	2.72215	0.171	0.039	1
zgc:92140	8.12253e-05	1.91479	0.171	0.038	1
rhpn1	8.30579e-05	1.7586	0.244	0.071	1
kat6b	8.56457e-05	2.35871	0.22	0.062	1
efnb2a	9.28833e-05	0.976865	0.585	0.287	1
NAV1	9.80431e-05	0.615162	0.951	0.659	1
ppp3cb	0.000101685	2.12425	0.146	0.029	1
trim71	0.000101704	0.59925	0.902	0.747	1
nbeaa	0.000105658	1.23889	0.488	0.232	1
meis3	0.000108685	0.621747	0.463	0.193	1
synrg	0.000114436	1.85677	0.341	0.14	1
cgnl1	0.000119011	0.759251	0.732	0.422	1
tfdp2	0.000124428	1.03959	0.756	0.499	1
hip1	0.000127952	0.673757	0.902	0.653	1
lamb2l	0.000131532	1.55946	0.341	0.133	1
pde10a	0.000143079	1.77061	0.195	0.05	1
FOXK2	0.000168431	0.790347	0.732	0.441	1
egfra	0.000203382	3.31689	0.073	0.008	1
sema5ba	0.000223092	1.73193	0.22	0.064	1
LHFPL6	0.000251365	3.05386	0.122	0.024	1
nhsl1a	0.000252865	2.74574	0.098	0.015	1
blm	0.000266816	1.26411	0.415	0.185	1
kat7a	0.000293915	2.31689	0.122	0.024	1
scrib	0.000295269	0.733972	0.902	0.703	1
ndnf	0.000301104	1.69129	0.293	0.106	1
jarid2b	0.000343996	0.55294	1	0.968	1
lrrn1	0.000351563	1.47596	0.341	0.148	1
trps1	0.000352396	0.658463	0.878	0.666	1
hmg20b	0.000366031	1.52521	0.317	0.124	1
eif1axa	0.000403794	0.9716	0.512	0.257	1
gpc4	0.000406425	0.760194	0.878	0.713	1
rims1b	0.000437802	2.66482	0.122	0.025	1
gramd4b	0.000445438	1.82308	0.244	0.083	1
C18H3orf33	0.000503059	2.53928	0.098	0.017	1
hoxb1a	0.00050824	3.70921	0.073	0.01	1
mfsd2ab	0.000508729	1.33417	0.268	0.094	1
arpp19b	0.000514427	2.08472	0.171	0.046	1
CABZ01117752.1	0.000533412	3.44618	0.073	0.01	1
hs3st3b1b	0.000546327	0.54946	0.805	0.48	1
si:dkey-174m14.3	0.00055994	3.12425	0.073	0.01	1
znf1160	0.00055994	3.12425	0.073	0.01	1
myh14	0.000589993	1.46283	0.488	0.285	1
grapa	0.000607677	4.70921	0.049	0.004	1
si:ch211-189e2.3	0.000619524	3.80232	0.049	0.004	1
ucp2	0.000619802	1.37929	0.39	0.176	1
glt8d2	0.000625531	3.70921	0.049	0.004	1
slc12a10.1	0.000625531	3.70921	0.049	0.004	1
trim66	0.000625531	3.70921	0.049	0.004	1
si:ch211-237i5.4	0.000625531	3.70921	0.049	0.004	1
si:dkey-69o16.5	0.000625531	3.70921	0.049	0.004	1
si:ch1073-126c3.2	0.000625531	3.70921	0.049	0.004	1
vcanb	0.000625531	3.70921	0.049	0.004	1
ctnnal1	0.000627792	0.764123	0.732	0.505	1
fes	0.000637656	3.38728	0.049	0.004	1
pleca	0.000637684	1.70921	0.22	0.071	1
zfhx3	0.00064111	0.968329	0.439	0.199	1
cmtm7	0.000650046	3.12425	0.049	0.004	1
cemip2	0.000690271	1.05982	0.61	0.379	1
cnot10	0.00070968	1.21736	0.415	0.196	1
efnb3b	0.000720853	1.08748	0.659	0.466	1
si:cabz01036022.1	0.000745553	1.56625	0.195	0.059	1
sh3bgrl2	0.000771981	2.12425	0.195	0.06	1
ulk1b	0.000803641	0.951243	0.585	0.333	1
negr1	0.000804215	0.834229	0.683	0.455	1
CU179759.2	0.000832588	2.62175	0.098	0.018	1
usp54a	0.00083586	0.661457	0.829	0.636	1
mtg1	0.000841842	1.66482	0.22	0.073	1
zgc:173552.6	0.00086822	2.63882	0.098	0.018	1
FP102911.1	0.000879681	1.16077	0.317	0.13	1
kaznb	0.00094918	0.745736	0.634	0.366	1
mpl	0.000987839	1.19533	0.293	0.113	1
nrarpb	0.0010625	1.4689	0.415	0.213	1
prpf18	0.00108463	1.53928	0.244	0.088	1
nos1apa.1	0.00110551	0.630915	0.732	0.474	1
ncalda	0.00124255	1.06934	0.634	0.404	1
si:dkeyp-53e4.2	0.00128527	2.95432	0.073	0.011	1
adamts12	0.00128527	2.95432	0.073	0.011	1
si:ch211-193k19.1	0.00128527	2.95432	0.073	0.011	1
ephb6	0.00130893	2.80232	0.073	0.011	1
rflna	0.00130893	2.80232	0.073	0.011	1
ndufb4	0.00138113	1.84414	0.146	0.039	1
BX470259.1	0.00144902	2.47217	0.122	0.029	1
mafk	0.00147218	1.46128	0.195	0.063	1
lars1b	0.00150398	1.31689	0.341	0.154	1
oat	0.0015091	2.34664	0.122	0.029	1
ARHGEF17	0.00162341	1.20671	0.341	0.154	1
tcerg1a	0.00175424	1.17429	0.39	0.193	1
CU607104.1	0.00175865	1.91479	0.146	0.041	1
wwtr1	0.0017641	1.01462	0.39	0.185	1
vash2	0.00180555	0.743824	0.512	0.267	1
rnf38	0.00185265	0.697237	0.659	0.422	1
dpydb	0.00189203	1.42381	0.171	0.052	1
fn1a	0.0019502	1.24383	0.195	0.066	1
blmh	0.00195341	0.60664	0.878	0.676	1
sp9	0.00195358	1.50954	0.171	0.052	1
arhgef10lb	0.00204626	1.86121	0.22	0.083	1
ier2b	0.00215791	1.4689	0.195	0.066	1
nfasca	0.00217432	0.659361	0.341	0.152	1
tex2	0.00226784	2.08472	0.146	0.042	1
atp2b4	0.00232451	1.09819	0.512	0.303	1
cbll1	0.00232768	2.06535	0.122	0.031	1
nkd1	0.00237289	0.895806	0.61	0.369	1
slc16a9a	0.00241766	3.86121	0.049	0.006	1
st6galnac6	0.00244557	3.12425	0.073	0.013	1
lmo4a	0.00245733	1.38977	0.341	0.165	1
si:ch211-276c2.4	0.00246764	1.25751	0.317	0.144	1
rsph9	0.00247587	3.38728	0.049	0.006	1
FP236735.1	0.00247587	3.38728	0.049	0.006	1
otofb	0.00247587	3.38728	0.049	0.006	1
c4	0.00247587	3.38728	0.049	0.006	1
rnf114	0.00247587	3.38728	0.049	0.006	1
ambp	0.00247587	3.38728	0.049	0.006	1
prdm14	0.0024931	1.82879	0.171	0.055	1
slc17a6b	0.00251519	3.12425	0.049	0.006	1
cyp2u1	0.00251519	3.12425	0.049	0.006	1
tph2	0.00261579	2.42381	0.073	0.013	1
map7d1a	0.00267323	0.877586	0.829	0.66	1
sulf2a	0.00281171	2.20225	0.195	0.071	1
gpm6bb	0.00283572	1.2465	0.341	0.164	1
LO016987.1	0.00301607	2.17671	0.122	0.032	1
vezt	0.00303572	1.13556	0.317	0.143	1
cox8a	0.00304489	1.07362	0.39	0.197	1
lin28a	0.00322216	0.564716	0.756	0.51	1
pibf1	0.00333429	2.62175	0.098	0.022	1
fsta	0.00340105	1.80232	0.122	0.032	1
lamp2	0.00352925	2.03678	0.146	0.045	1
ptprfb	0.00359301	0.472101	0.927	0.917	1
sbf2	0.00382724	1.09568	0.39	0.208	1
gpd1b	0.00388606	1.41153	0.195	0.07	1
bckdk	0.00391716	1.16695	0.39	0.213	1
ddx47	0.00419938	1.6462	0.146	0.045	1
sntb1	0.00426013	1.67679	0.195	0.073	1
angptl2b	0.0044023	1.80232	0.122	0.034	1
mdkb	0.00454059	0.785641	0.61	0.393	1
poln	0.00463554	2.66482	0.073	0.014	1
nfkbib	0.00463554	2.66482	0.073	0.014	1
si:ch73-238c9.1	0.00463554	2.66482	0.073	0.014	1
fam117ab	0.00467156	1.33666	0.317	0.155	1
arfgef1	0.00468722	0.840941	0.61	0.415	1
si:ch1073-153i20.5	0.00470541	2.53928	0.073	0.014	1
nfixb	0.00470541	2.53928	0.073	0.014	1
si:ch1073-186i23.1	0.00474491	0.988471	0.366	0.185	1
si:ch211-150o23.3	0.00480168	1.83885	0.146	0.046	1
setd5	0.00487467	0.913351	0.463	0.259	1
clocka	0.0050135	1.15462	0.488	0.305	1
ptch2	0.00509702	1.12855	0.463	0.276	1
pkd1a	0.00511038	1.5284	0.317	0.162	1
dcbld1	0.00511097	0.648051	0.732	0.555	1
myh11b	0.00532549	1.17005	0.244	0.101	1
si:dkey-77f5.4	0.00539729	2.12425	0.098	0.024	1
ccdc15	0.00552371	1.9316	0.122	0.035	1
smarce1	0.00585846	0.639536	0.634	0.403	1
her9	0.00592776	0.898179	0.268	0.116	1
pcdh1b	0.00594956	0.838845	0.463	0.26	1
ano5b	0.00603058	1.40178	0.195	0.074	1
letm1	0.00614002	0.64557	0.732	0.613	1
plxnb3	0.00632623	0.909928	0.463	0.263	1
ddx23	0.00640019	0.901855	0.463	0.274	1
enpp5	0.00645197	3.53928	0.049	0.007	1
trim16	0.00645197	3.53928	0.049	0.007	1
sh2b3	0.00645976	1.13489	0.293	0.138	1
svopb	0.00653929	3.31689	0.049	0.007	1
tlr7	0.00667223	3.12425	0.049	0.007	1
clu	0.00667223	3.12425	0.049	0.007	1
hspa8b	0.00667223	3.12425	0.049	0.007	1
GUCY1A2	0.00667223	3.12425	0.049	0.007	1
tgm2a	0.00667223	3.12425	0.049	0.007	1
znf1152	0.00667223	3.12425	0.049	0.007	1
fgfr1bl.1	0.00667223	3.12425	0.049	0.007	1
crabp1a	0.00667223	3.12425	0.049	0.007	1
tnfrsfa	0.00669253	1.43237	0.22	0.091	1
palm3	0.00676152	2.70921	0.049	0.007	1
lepr	0.00676152	2.90186	0.049	0.007	1
cxxc4	0.00676152	2.70921	0.049	0.007	1
s1pr5a	0.00690704	2.46128	0.098	0.025	1
jun	0.00692796	1.23672	0.195	0.074	1
polr2k	0.00722387	1.41153	0.195	0.076	1
zcchc9	0.00723103	2.24978	0.098	0.025	1
si:dkey-225f5.4	0.00727164	1.50954	0.171	0.062	1
usp43a	0.00740138	2.19825	0.098	0.025	1
zgc:110239	0.00740138	2.19825	0.098	0.025	1
dusp6	0.00740648	1.1004	0.293	0.138	1
zgc:65851	0.00750621	2.12425	0.098	0.025	1
upb1	0.00750621	2.12425	0.098	0.025	1
gramd4a	0.00762106	1.98674	0.098	0.025	1
lrfn5a	0.00768519	2.53928	0.073	0.015	1
SRMS	0.00773739	1.80232	0.098	0.025	1
ecsit	0.00779099	2.42381	0.073	0.015	1
si:ch211-230g15.5	0.00789578	1.63239	0.146	0.049	1
slc7a8a	0.0079016	2.21736	0.073	0.015	1
tns2a	0.0079016	2.31689	0.073	0.015	1
col9a1a	0.00812675	2.12425	0.073	0.015	1
si:ch73-12o23.1	0.00813935	1.23672	0.22	0.091	1
mcl1b	0.00863969	1.97224	0.146	0.05	1
ssh1a	0.00877255	1.43619	0.171	0.063	1
si:ch211-234c11.3	0.00882414	2.02471	0.122	0.038	1
metrnla	0.00887843	1.60342	0.293	0.151	1
rabac1	0.00905915	1.58368	0.195	0.08	1
ptp4a1	0.00940287	0.787598	0.585	0.385	1
agrn	0.00942982	0.313439	0.951	0.785	1
prg4a	0.00943894	1.85123	0.122	0.038	1
itpkb	0.00948584	1.51281	0.171	0.064	1
ncam1a	0.00951472	0.411311	0.902	0.68	1
grb10b	0.00977267	1.05929	0.317	0.162	1
me3	0.00993501	2.06535	0.098	0.027	1
si:ch211-106f21.1	0.00997013	1.20864	0.22	0.094	1
eif1b	0.00998906	1.09082	0.317	0.161	1
sdha	0.0100462	1.10795	0.244	0.109	1
lrp1ab	0.0100962	0.633328	0.805	0.697	1
ror2	0.0103584	0.519385	0.732	0.552	1
si:dkey-93n13.1	0.0107861	2.07362	0.122	0.039	1
cdh2	0.0110132	0.373666	0.927	0.898	1
sec11a	0.0110739	1.23348	0.244	0.112	1
mibp	0.0111024	1.17758	0.39	0.231	1
phospho2	0.0115113	2.80232	0.073	0.017	1
nova2	0.0115589	0.389209	0.976	0.859	1
IQSEC1	0.0116115	2.53928	0.073	0.017	1
fgfr1b	0.0118906	0.504499	0.878	0.832	1
auts2a	0.0118935	0.972244	0.439	0.281	1
dpysl5b	0.0119195	2.42381	0.073	0.017	1
si:ch1073-416j23.1	0.0119195	2.42381	0.073	0.017	1
si:ch1073-412h12.3	0.0119195	2.42381	0.073	0.017	1
plekhh1	0.0120075	1.05835	0.732	0.594	1
pappab	0.0120095	0.383787	0.805	0.608	1
mrps14	0.0120701	2.31689	0.073	0.017	1
asah2	0.0120701	2.31689	0.073	0.017	1
AL954137.2	0.0120729	1.75501	0.122	0.039	1
ankrd27	0.0121825	1.36936	0.171	0.066	1
FIG4	0.012228	2.21736	0.073	0.017	1
arpc5la	0.0123365	0.549777	0.488	0.276	1
si:dkeyp-120h9.1	0.0124434	0.930768	0.415	0.242	1
arvcfb	0.0126991	1.50534	0.244	0.12	1
tbck	0.0127232	1.2701	0.244	0.115	1
ppp3ccb	0.0127821	0.659579	0.488	0.285	1
si:dkeyp-68b7.5	0.0128743	0.795124	0.39	0.218	1
xpnpep3	0.0130899	0.934423	0.317	0.165	1
prox2	0.013171	3.90186	0.049	0.008	1
mtus1b	0.0136374	3.63882	0.049	0.008	1
dnajc3a	0.0136374	3.31689	0.049	0.008	1
MMP23B	0.0136374	3.31689	0.049	0.008	1
ano11	0.0136374	3.31689	0.049	0.008	1
eps8l3b	0.0137171	3.44618	0.049	0.008	1
sft2d1	0.0137171	3.44618	0.049	0.008	1
ksr2	0.0137435	1.98674	0.098	0.028	1
cfap20	0.0137435	1.98674	0.098	0.028	1
CABZ01063556.1	0.0137435	1.98674	0.098	0.028	1
ampd2b	0.0138451	1.85123	0.098	0.028	1
ywhah	0.0139097	1.47217	0.146	0.053	1
si:dkey-70p6.1	0.0139321	1.92261	0.098	0.028	1
znf281b	0.0140495	0.664816	0.561	0.355	1
adam23a	0.01412	2.90186	0.049	0.008	1
gpr61l	0.01412	2.90186	0.049	0.008	1
tusc2a	0.01412	2.90186	0.049	0.008	1
ttc29	0.01412	2.90186	0.049	0.008	1
TTC9	0.01412	2.90186	0.049	0.008	1
lamb2	0.01412	2.90186	0.049	0.008	1
slc5a8	0.0142825	2.70921	0.049	0.008	1
gsnb	0.0142825	2.70921	0.049	0.008	1
abcc6a	0.0142825	2.70921	0.049	0.008	1
pgap6	0.0142825	2.70921	0.049	0.008	1
fut8b	0.0142825	2.70921	0.049	0.008	1
tex11	0.0142825	2.53928	0.049	0.008	1
megf6a	0.0144484	1.90186	0.049	0.008	1
cdc42se2	0.0144484	2.53928	0.049	0.008	1
czib	0.0152097	1.57993	0.122	0.041	1
tmem201	0.0152233	0.703916	0.39	0.214	1
zcchc7	0.0155652	0.469611	0.78	0.583	1
per2	0.0157126	1.26295	0.244	0.116	1
myo18aa	0.0158179	2.26175	0.098	0.029	1
crim1	0.0162179	1.38728	0.171	0.069	1
zgc:91944	0.016389	2.17671	0.098	0.029	1
si:ch211-288g17.3	0.0169812	0.766695	0.463	0.29	1
NPAS3	0.0171519	1.1958	0.293	0.157	1
gas6	0.017177	1.84414	0.122	0.042	1
emc8	0.017177	1.84414	0.122	0.042	1
lhfpl2b	0.0172577	0.87186	0.317	0.166	1
plk4	0.0174926	0.986744	0.293	0.15	1
aipl2	0.0175096	2.31689	0.073	0.018	1
fis1	0.0177135	2.21736	0.073	0.018	1
zmat4a	0.0177135	2.21736	0.073	0.018	1
taco1	0.0177135	2.21736	0.073	0.018	1
si:dkey-240h12.4	0.0177135	2.21736	0.073	0.018	1
smim12	0.0177135	2.21736	0.073	0.018	1
phf12b	0.0177841	0.964376	0.317	0.171	1
phlda1	0.017882	1.90186	0.098	0.029	1
cacna1bb	0.0181855	2.46714	0.122	0.043	1
slc25a12	0.0182832	1.36622	0.268	0.143	1
bag4	0.0183634	1.95432	0.073	0.018	1
rad51d	0.0185518	1.53928	0.146	0.056	1
nsd2	0.0188166	0.484002	0.78	0.569	1
si:dkey-34m19.3	0.0188522	1.13935	0.22	0.102	1
ubr1	0.018973	1.52788	0.268	0.144	1
lrch4	0.0192643	0.500732	0.61	0.379	1
srsf6b	0.0200126	0.634533	0.537	0.34	1
nsmce1	0.0205382	1.84414	0.122	0.043	1
tiam1b	0.0205981	0.339976	0.488	0.284	1
epha4b	0.0206168	1.10359	0.293	0.161	1
gins4	0.021095	1.76168	0.122	0.043	1
lig1	0.0211448	0.433575	0.732	0.508	1
nop16	0.0214765	1.00451	0.268	0.137	1
rlf	0.0216445	0.905824	0.268	0.136	1
arl15a	0.0216928	1.50954	0.146	0.057	1
fut8a	0.0219801	0.794099	0.488	0.323	1
ctdsplb	0.0220988	0.604174	0.585	0.407	1
ndst3	0.0221009	1.02576	0.317	0.176	1
taf11	0.0222815	1.62175	0.122	0.043	1
uxs1	0.0224484	0.856926	0.488	0.33	1
cherp	0.02245	1.00877	0.293	0.158	1
vat1	0.0224741	1.52018	0.268	0.144	1
asap2a	0.0225263	0.696901	0.634	0.505	1
ccne1	0.0226152	0.714856	0.317	0.169	1
nf1b	0.0229187	0.652179	0.512	0.341	1
pa2g4b	0.0232857	0.545309	0.439	0.259	1
fip1l1b	0.0234163	0.868747	0.39	0.228	1
elp3	0.0234731	1.03678	0.268	0.14	1
znf1129	0.0234792	1.74574	0.098	0.031	1
wdfy1	0.0235382	1.44618	0.171	0.073	1
abcg2c	0.023766	1.12425	0.171	0.071	1
mta1	0.0240851	0.357907	0.805	0.669	1
slc39a10	0.024142	1.13819	0.366	0.224	1
rpl8	0.0241876	0.436813	0.756	0.615	1
slc17a9a	0.024407	2.19825	0.073	0.02	1
cdk6	0.0244899	0.587676	0.61	0.427	1
si:ch211-214b16.2	0.0245209	3.12425	0.049	0.01	1
otol1a	0.0245209	3.12425	0.049	0.01	1
gstm.3	0.0245209	3.12425	0.049	0.01	1
cdh26.2	0.0245209	3.12425	0.049	0.01	1
wdr81	0.0245707	1.67946	0.146	0.059	1
sorbs3	0.0247719	2.95432	0.049	0.01	1
haus3	0.0248584	2.12425	0.073	0.02	1
cds1	0.0248584	2.12425	0.073	0.02	1
spred2a	0.0249472	0.588867	0.585	0.414	1
zgc:194209	0.0254088	2.70921	0.049	0.01	1
si:dkey-151g22.1	0.0254088	2.70921	0.049	0.01	1
nitr3b	0.0254088	2.70921	0.049	0.01	1
rtn4r	0.0254088	2.70921	0.049	0.01	1
si:dkey-27j5.10	0.0254088	2.70921	0.049	0.01	1
trpm2.1	0.0254088	2.70921	0.049	0.01	1
olfcr1	0.0254088	2.70921	0.049	0.01	1
si:ch73-285p12.4	0.0254088	2.70921	0.049	0.01	1
MRPL49	0.0254088	2.70921	0.049	0.01	1
bloc1s1	0.0254088	2.70921	0.049	0.01	1
nr1i2	0.0254205	1.87632	0.073	0.02	1
adgrl2a	0.0255228	0.2661	1	0.955	1
adora2aa	0.0256644	2.53928	0.049	0.01	1
tafa4a	0.0256644	2.53928	0.049	0.01	1
si:dkey-286j17.4	0.0256644	2.53928	0.049	0.01	1
ipo11	0.0258218	0.470698	0.805	0.65	1
lrp2a	0.0258506	0.400496	0.756	0.624	1
asb15a	0.0259255	2.38728	0.049	0.01	1
dhrs1	0.0261887	2.24978	0.049	0.01	1
abraxas1	0.0263746	1.62175	0.122	0.045	1
tasor2	0.0264515	0.872709	0.512	0.376	1
adam15	0.0265285	1.19014	0.22	0.108	1
psmf1	0.0265587	2.12425	0.098	0.032	1
fbxl16	0.0265629	2.16489	0.122	0.046	1
slc25a44a	0.0268404	1.18565	0.268	0.144	1
slc22a15	0.0268756	2.06535	0.098	0.032	1
ogdha	0.0269826	1.03678	0.317	0.182	1
nup210	0.0272977	0.462469	0.585	0.385	1
sumo2b	0.0273806	0.802319	0.341	0.196	1
swi5	0.0274052	1.42381	0.122	0.045	1
caap1	0.0274052	1.49976	0.122	0.045	1
sipa1l1	0.0274709	0.589015	0.78	0.657	1
mcama	0.0276874	0.613286	0.195	0.087	1
ctnna1	0.0277887	0.408815	0.829	0.695	1
phf20a	0.0279824	1.28775	0.146	0.059	1
crnkl1	0.0280439	0.73193	0.415	0.253	1
ppp2r2d	0.0281703	0.779112	0.537	0.382	1
prkd2	0.0282004	1.13008	0.366	0.238	1
trim8b	0.0283612	0.965818	0.268	0.143	1
BX572103.1	0.028437	1.86121	0.098	0.032	1
nudt15	0.028437	1.86121	0.098	0.032	1
gli1	0.0287158	0.594098	0.512	0.347	1
kpnb3	0.029132	0.396681	0.829	0.648	1
creb1a	0.0292125	0.68931	0.439	0.281	1
CT573817.1	0.029741	1.44618	0.171	0.076	1
irf2bpl	0.0299949	1.68367	0.122	0.046	1
ints6l	0.0306368	1.11607	0.317	0.185	1
RANBP2	0.0307157	1.18173	0.268	0.151	1
nudcd2	0.030723	1.02909	0.22	0.108	1
ptpra	0.0308752	0.542294	0.61	0.431	1
cdk2ap2	0.0309507	1.21736	0.195	0.092	1
fzd2	0.0313244	1.57993	0.122	0.046	1
SPAG9	0.031815	1.19351	0.171	0.076	1
ccnc	0.0319263	1.16077	0.195	0.092	1
HECTD4	0.0321069	1.49976	0.122	0.046	1
si:ch211-263k4.2.1	0.0322398	2.27625	0.073	0.021	1
arl4ab	0.0322416	2.68367	0.073	0.021	1
sulf2b	0.0324201	1.48484	0.171	0.077	1
eif2b1	0.0331745	2.00877	0.098	0.034	1
si:ch211-235e9.6	0.0332729	2.12425	0.073	0.021	1
srfbp1	0.0334634	0.757465	0.366	0.224	1
arl3b	0.0336058	2.03678	0.073	0.021	1
maea	0.0336748	0.737224	0.268	0.14	1
pkdccb	0.0341193	1.36622	0.22	0.117	1
prim2	0.0342512	0.601569	0.634	0.509	1
si:dkey-7f3.9	0.034314	1.87632	0.073	0.021	1
si:dkey-220k22.1	0.0344103	1.80232	0.098	0.034	1
isoc1	0.034909	0.836002	0.268	0.144	1
sorl1	0.0349154	0.700566	0.439	0.278	1
mogs	0.0351225	1.34664	0.146	0.062	1
clpxa	0.0352622	0.842212	0.244	0.124	1
fsd1	0.0353849	1.57993	0.098	0.034	1
rdh10b	0.0355631	1.37423	0.195	0.097	1
tiparp	0.0358427	0.690261	0.39	0.243	1
si:dkey-108k21.19	0.0360353	1.28775	0.146	0.062	1
OSCP1	0.036122	1.57405	0.122	0.048	1
rexo4	0.0363144	1.04083	0.317	0.193	1
dnajc9	0.0363243	1.12425	0.195	0.094	1
xab2	0.0366345	0.723368	0.341	0.2	1
rock2b.1	0.0369774	0.819393	0.317	0.182	1
ltbp1	0.0370799	1.53928	0.098	0.034	1
lsm6	0.0371391	0.994964	0.244	0.129	1
cox4i1	0.037195	0.772262	0.366	0.221	1
rnd1a	0.0383298	1.35871	0.098	0.034	1
kif9	0.0386557	1.31689	0.122	0.048	1
dhrsx	0.0387753	2.29417	0.098	0.035	1
pdcd7	0.0388267	0.802319	0.366	0.227	1
haus4	0.038842	1.63486	0.171	0.083	1
mylk3	0.0393325	0.720134	0.415	0.252	1
tmed9	0.039486	0.901855	0.195	0.092	1
mmp24	0.0397016	2.80232	0.049	0.011	1
keap1b	0.039715	1.72215	0.122	0.049	1
si:ch211-154o6.2	0.0401267	1.30225	0.22	0.116	1
nop56	0.0402324	0.254281	0.902	0.85	1
pbx2	0.0405921	0.740543	0.317	0.185	1
psmb10	0.0407897	2.53928	0.049	0.011	1
si:ch1073-363c19.3	0.0407897	2.53928	0.049	0.011	1
cdkn2a/b	0.0407897	2.53928	0.049	0.011	1
ryr1b	0.0407897	2.53928	0.049	0.011	1
zgc:152863	0.0407897	2.53928	0.049	0.011	1
ccdc115	0.0407897	2.53928	0.049	0.011	1
ccdc191	0.0407897	2.53928	0.049	0.011	1
ubl7a	0.0407897	2.53928	0.049	0.011	1
tnrc6a	0.0411099	0.443762	0.683	0.541	1
nlgn4xb	0.0411526	2.24978	0.049	0.011	1
hint3	0.0411526	2.38728	0.049	0.011	1
pik3ap1	0.0411526	2.24978	0.049	0.011	1
spon1a	0.0411526	2.38728	0.049	0.011	1
ccdc153	0.0411526	2.38728	0.049	0.011	1
omgb	0.0411526	2.38728	0.049	0.011	1
si:ch211-127m7.2	0.0411526	2.38728	0.049	0.011	1
si:dkey-108k21.24	0.0411526	2.38728	0.049	0.011	1
zeb1a	0.041254	0.560915	0.439	0.281	1
poc1bl	0.041524	2.24978	0.049	0.011	1
mybpha	0.041524	2.24978	0.049	0.011	1
mntb	0.0416417	0.450691	0.488	0.306	1
itpka	0.0417939	2.27625	0.073	0.022	1
slc35e3	0.0423447	2.12425	0.073	0.022	1
slc2a1b	0.042347	2.31689	0.073	0.022	1
aatf	0.0423813	0.528058	0.537	0.358	1
tcf7l1a	0.0425769	0.547898	0.463	0.306	1
magi3b	0.0427114	1.74574	0.098	0.035	1
agbl4.1	0.0431134	0.82741	0.341	0.213	1
antxr1c	0.0432535	1.33666	0.22	0.119	1
nup98	0.043367	0.802319	0.488	0.373	1
dhx33	0.043511	1.46128	0.122	0.049	1
mrpl47	0.0435813	1.63882	0.098	0.035	1
znf1023	0.043614	2.03678	0.073	0.022	1
sox9a	0.043614	2.03678	0.073	0.022	1
si:dkeyp-50d11.2	0.043614	2.03678	0.073	0.022	1
tmem243b	0.0440203	1.95432	0.073	0.022	1
hmces	0.0440203	1.95432	0.073	0.022	1
znf341	0.0440483	1.58819	0.098	0.035	1
gabpb2a	0.0440935	1.04452	0.22	0.115	1
naa10	0.0443754	1.04245	0.268	0.152	1
dchs1b	0.0443815	1.05816	0.317	0.199	1
si:ch211-199b20.3	0.0444523	1.87632	0.073	0.022	1
adamts2	0.0444523	1.80232	0.073	0.022	1
lfng	0.0445103	0.385895	0.707	0.506	1
rasgrp3	0.0447868	1.04896	0.146	0.063	1
RNF224	0.0448876	1.80232	0.073	0.022	1
arhgap4b	0.0448876	1.80232	0.073	0.022	1
si:ch73-100l22.3	0.0448876	1.80232	0.073	0.022	1
zdhhc20a	0.0449002	0.954322	0.195	0.095	1
lrrk1	0.0450311	1.24978	0.122	0.049	1
ep300b	0.0453027	0.406391	0.805	0.713	1
col11a1a	0.0454882	1.28295	0.098	0.035	1
SFMBT1	0.045547	1.31689	0.122	0.049	1
znf106b	0.0457307	0.9745	0.341	0.214	1
tyro3	0.0457706	1.29982	0.195	0.101	1
pot1	0.04626	0.563532	0.39	0.241	1
zgc:66433	0.0467072	0.61751	0.439	0.287	1
plcb3	0.046888	0.70921	0.268	0.145	1
pola1	0.0468953	0.532712	0.659	0.55	1
bach2b	0.0469034	0.703722	0.512	0.357	1
prkaa1	0.046954	0.693198	0.293	0.165	1
itprid2	0.0471621	1.12425	0.146	0.064	1
nxt2	0.0471622	1.20368	0.146	0.064	1
morf4l1	0.0473404	0.65176	0.39	0.248	1
rpf1	0.0473809	0.54598	0.561	0.41	1
zic3	0.0478663	1.04743	0.268	0.155	1
crebrf	0.0479556	1.71826	0.146	0.067	1
nup88	0.0480666	0.802319	0.293	0.172	1
agps	0.0481526	1.10435	0.171	0.081	1
s1pr2	0.0483393	0.431663	0.78	0.643	1
cdc20	0.0491835	0.386039	0.512	0.326	1
kbtbd2	0.0492055	1.15643	0.268	0.161	1
slc12a4	0.04986	0.745736	0.439	0.322	1
celsr1b	0.0499984	0.365879	0.805	0.678	1
ccdc47	0.0500482	0.889031	0.244	0.133	1
srsf5b	0.050062	0.548808	0.61	0.425	1
adnp2b	0.0505006	0.728319	0.366	0.229	1
dnali1	0.0507196	1.57993	0.098	0.036	1
schip1	0.0510097	0.989088	0.244	0.137	1
cacybp	0.0510993	1.05816	0.171	0.081	1
si:dkey-157g16.6	0.0512313	0.873022	0.341	0.222	1
sh3bp5la	0.0517445	1.03678	0.171	0.081	1
im:7145024	0.0520499	1.28295	0.122	0.05	1
si:ch211-1e14.1	0.0524692	1.58368	0.146	0.067	1
larp7	0.052471	1.33417	0.195	0.103	1
astn1	0.0526257	1.18565	0.122	0.05	1
gmnn	0.0527303	0.795776	0.366	0.235	1
pcyox1	0.0527733	0.919133	0.195	0.098	1
zgc:165409	0.0528308	1.29643	0.171	0.084	1
uacab	0.0531605	0.789828	0.341	0.217	1
sox3	0.0537637	0.392444	0.317	0.18	1
pcna	0.0541867	0.476175	0.585	0.428	1
hnrnpl2	0.054343	0.549339	0.61	0.501	1
gnl2	0.0546553	0.755014	0.317	0.196	1
ZNF821	0.0548427	0.872329	0.317	0.196	1
invs	0.0554732	1.04245	0.244	0.138	1
BX511129.3	0.0556487	1.95432	0.073	0.024	1
lama2	0.0556487	1.95432	0.073	0.024	1
tbcb	0.056122	0.835486	0.366	0.238	1
abhd11	0.0561326	1.87632	0.073	0.024	1
atp6v1ab	0.0561326	1.80232	0.073	0.024	1
zmp:0000000735	0.0561326	1.87632	0.073	0.024	1
wasb	0.0566631	1.16077	0.098	0.036	1
agfg1a	0.0568624	0.578279	0.439	0.288	1
zgc:173552.7	0.0570373	1.25918	0.146	0.067	1
si:dkey-262g12.3	0.0571695	1.73193	0.073	0.024	1
mgaa	0.0575252	0.444958	0.61	0.443	1
unkl	0.057532	0.669053	0.463	0.336	1
spina	0.0580816	2.80232	0.049	0.013	1
ca9	0.0582618	0.990392	0.146	0.067	1
ripk2	0.0584642	0.712434	0.268	0.152	1
znf1037	0.0584665	1.28295	0.122	0.052	1
si:dkey-16n15.6	0.0585547	2.66482	0.049	0.013	1
fabp6	0.0585547	2.66482	0.049	0.013	1
rex1bd	0.0590343	1.17671	0.146	0.067	1
CU457819.3	0.0592689	2.31689	0.049	0.013	1
helb	0.0597278	1.28295	0.122	0.052	1
tkfc	0.060234	2.38728	0.049	0.013	1
ftr23	0.060234	2.38728	0.049	0.013	1
ftr24	0.060234	2.38728	0.049	0.013	1
adcy1a	0.060234	2.38728	0.049	0.013	1
cutc	0.060234	2.38728	0.049	0.013	1
capns1b	0.060234	2.38728	0.049	0.013	1
si:rp71-1i20.1	0.060234	2.38728	0.049	0.013	1
atxn10	0.0604888	2.02909	0.122	0.055	1
galns	0.0607128	2.12425	0.049	0.013	1
orai2	0.0607128	2.24978	0.049	0.013	1
anks4b	0.0607128	2.24978	0.049	0.013	1
tpra1	0.0607128	2.24978	0.049	0.013	1
CABZ01079267.1	0.0607128	2.24978	0.049	0.013	1
coro6	0.0607128	2.24978	0.049	0.013	1
zgc:113336	0.0607128	2.24978	0.049	0.013	1
si:dkeyp-53d3.5	0.0607128	2.24978	0.049	0.013	1
eya3	0.0609074	0.831466	0.341	0.215	1
ube3c	0.0610189	0.885843	0.293	0.176	1
nenf	0.061084	1.07362	0.146	0.067	1
si:ch211-122f10.4	0.0612036	2.12425	0.049	0.013	1
bnipl	0.0612036	2.12425	0.049	0.013	1
lpar6a	0.0613245	1.58819	0.098	0.038	1
plvapb	0.0613245	1.58819	0.098	0.038	1
CU468723.4	0.0616581	1.12425	0.122	0.052	1
chmp7	0.0619269	1.49198	0.098	0.038	1
sbno1	0.062417	0.983766	0.22	0.12	1
ccdc82	0.0628203	0.758598	0.268	0.154	1
ptpn11a	0.0628233	0.939823	0.195	0.102	1
uba5	0.0631879	0.977406	0.146	0.067	1
lsm3	0.0634807	0.620116	0.439	0.308	1
fgf24	0.0637009	1.38728	0.049	0.013	1
cers1	0.0637931	1.10435	0.146	0.069	1
tns1b	0.0641774	0.999552	0.268	0.158	1
arf2a	0.0643449	0.70921	0.268	0.154	1
etf1b	0.0644091	0.387282	0.732	0.582	1
polr2l	0.0647895	0.764351	0.293	0.176	1
ubac1	0.0652135	1.84414	0.098	0.039	1
mid2	0.0653432	1.14697	0.146	0.069	1
dnmt1	0.0653674	0.523688	0.415	0.274	1
si:ch211-188f17.1	0.0659861	1.15024	0.146	0.069	1
ghra	0.0663753	1.07588	0.195	0.105	1
rpusd2	0.066686	1.28295	0.122	0.053	1
rfx1a	0.0668308	0.36936	0.317	0.185	1
etv4	0.067073	0.396327	0.463	0.303	1
pold3	0.0673196	0.882173	0.244	0.14	1
ddx1	0.0673705	1.80232	0.098	0.039	1
hist1h4l.13	0.0673705	1.80232	0.098	0.039	1
ttc1	0.0674652	1.09871	0.146	0.069	1
ect2	0.067613	0.504351	0.488	0.344	1
BX323448.1	0.0676581	2.06535	0.122	0.055	1
cox16	0.0680113	1.75501	0.098	0.039	1
plch1	0.0680586	0.344222	0.829	0.778	1
fam120c	0.0681309	0.55608	0.537	0.403	1
DST	0.0681769	2.35871	0.098	0.039	1
agla	0.0688657	1.21736	0.146	0.07	1
cnp	0.069256	0.77375	0.39	0.26	1
prdx3	0.0694338	0.986744	0.195	0.103	1
vdac3	0.0694681	1.62175	0.098	0.039	1
atad5b	0.0695831	0.820467	0.293	0.175	1
carm1	0.0695882	0.55858	0.634	0.61	1
rbb4l	0.0696174	0.577573	0.512	0.4	1
ccdc84	0.0698154	0.423808	0.39	0.243	1
si:dkeyp-4f2.3	0.0699431	1.73193	0.073	0.025	1
zp3.2	0.0699431	1.80232	0.073	0.025	1
rbms2a	0.0700646	1.06535	0.171	0.087	1
clmn	0.0701677	0.635312	0.366	0.242	1
rassf2a	0.0704965	0.559463	0.244	0.136	1
tdo2a	0.0705482	1.73193	0.073	0.025	1
fnbp1b	0.0705482	1.66482	0.073	0.025	1
rabif	0.0705482	1.73193	0.073	0.025	1
htt	0.0707188	0.841694	0.366	0.256	1
abtb2b	0.0708349	0.417097	0.366	0.234	1
rnd1b	0.0711982	0.887208	0.317	0.204	1
lhfpl2a	0.0719045	1.53928	0.098	0.039	1
ddx3xb	0.072095	0.677564	0.463	0.35	1
si:dkey-195m11.8	0.0723196	0.687476	0.463	0.345	1
rplp0	0.0725709	0.314985	0.902	0.845	1
si:dkey-16p6.1.6	0.0725809	1.44618	0.098	0.039	1
nicn1	0.0725809	1.49198	0.098	0.039	1
hpca	0.0725881	1.07362	0.317	0.207	1
prr12b	0.0726238	0.664816	0.488	0.364	1
sdc4	0.0727364	0.683675	0.366	0.246	1
fubp1	0.072924	0.346389	0.805	0.65	1
nrarpa	0.0729845	0.802319	0.293	0.183	1
rbms3	0.0732989	1.12425	0.098	0.039	1
srp9	0.0742359	1.09871	0.146	0.07	1
tnfaip3	0.0746381	1.23672	0.098	0.039	1
rab30	0.0755219	0.579927	0.366	0.242	1
asb3	0.0755618	1.21736	0.146	0.071	1
efna3b	0.0760695	0.29366	0.561	0.413	1
clpp	0.0769173	1.21736	0.146	0.071	1
cycsb	0.0770697	0.688861	0.244	0.138	1
srgap3	0.0773796	0.593325	0.488	0.358	1
hipk3b	0.0775314	0.9621	0.488	0.358	1
npm3	0.0778818	0.77375	0.22	0.122	1
yap1	0.0778927	0.342093	0.683	0.569	1
kat14	0.0779518	1.14849	0.244	0.145	1
mkrn4	0.0780461	0.914794	0.171	0.087	1
mllt10	0.0780798	0.367117	0.78	0.825	1
hnrnpub	0.0781575	0.262767	0.854	0.697	1
chordc1b	0.0781855	1.16489	0.171	0.09	1
laptm4b	0.0782094	0.706395	0.293	0.178	1
apc	0.0782334	0.719264	0.39	0.283	1
oafb	0.0786512	1.0945	0.122	0.055	1
uhrf1	0.078765	0.779718	0.439	0.343	1
dhrs11a	0.079552	1.0318	0.244	0.148	1
CABZ01052576.1	0.0796374	1.43975	0.122	0.056	1
slc4a10a	0.0797648	1.07985	0.317	0.208	1
slc7a3b	0.0798392	0.522211	0.512	0.375	1
CR847936.6	0.0799742	0.884781	0.195	0.105	1
CR391986.1	0.0800971	0.738189	0.22	0.123	1
galt	0.080173	0.997715	0.22	0.129	1
grk6	0.0802284	1.80232	0.098	0.041	1
ccdc171	0.0802812	0.624402	0.317	0.2	1
tead1b	0.08049	0.370805	0.634	0.509	1
hiat1a	0.0805143	0.555405	0.317	0.194	1
GAA	0.0808162	3.12425	0.049	0.014	1
smim4	0.0808162	2.86121	0.049	0.014	1
selenot1a	0.0808619	0.87186	0.293	0.186	1
cyp2x8	0.0811118	2.53928	0.049	0.014	1
hpcal4	0.0811138	3.12425	0.049	0.014	1
rbks	0.0811586	2.05386	0.073	0.027	1
skiv2l	0.0811764	0.998717	0.195	0.108	1
herc7	0.081311	1.53928	0.098	0.041	1
hvcn1	0.0813838	2.40804	0.073	0.027	1
zgc:77849	0.0816644	0.70921	0.317	0.206	1
magixa	0.082045	1.49976	0.098	0.041	1
rangap1b	0.0822306	0.790006	0.463	0.355	1
prpf19	0.0822936	0.560164	0.488	0.344	1
C19H6orf62	0.0823128	0.609674	0.366	0.246	1
wdr45	0.082721	1.86121	0.073	0.027	1
cop1	0.082755	0.77061	0.317	0.201	1
dazap2	0.083125	1.02471	0.146	0.071	1
plcd4a	0.0831732	1.86121	0.073	0.027	1
poc1b	0.0833283	0.53179	0.317	0.194	1
helq	0.0834502	1.19351	0.146	0.073	1
cpeb2	0.0834748	1.44618	0.098	0.041	1
hist1h4l	0.0835157	2.24978	0.049	0.014	1
mcrip1	0.0835157	2.24978	0.049	0.014	1
abhd13	0.0835157	2.24978	0.049	0.014	1
dap1b	0.0835157	2.24978	0.049	0.014	1
ttll2	0.0835157	2.24978	0.049	0.014	1
hist1h4l.19	0.0835157	2.24978	0.049	0.014	1
plekhg5b	0.0835386	0.61419	0.415	0.29	1
tfr1a	0.083752	3.12425	0.024	0.004	1
bin1a	0.083752	3.12425	0.024	0.004	1
ssh2b	0.0839988	1.1093	0.195	0.109	1
hnrnpaba	0.0840091	0.512813	0.585	0.467	1
lifrb	0.0840843	1.85123	0.073	0.027	1
nmrk1	0.0841135	2.12425	0.049	0.014	1
lrrtm1	0.0841135	2.12425	0.049	0.014	1
hcn1	0.0841135	2.12425	0.049	0.014	1
si:ch211-247j9.1	0.0841135	2.12425	0.049	0.014	1
scn5lab	0.0841135	2.12425	0.049	0.014	1
pidd1	0.0841135	2.12425	0.049	0.014	1
crfb4	0.0842274	1.44618	0.098	0.041	1
kmt2a	0.0846514	0.372175	0.585	0.436	1
npr1b	0.0847276	2.00877	0.049	0.014	1
wnt4b	0.0847276	2.00877	0.049	0.014	1
carmil2	0.0847276	1.90186	0.049	0.014	1
nlgn1	0.0847276	2.00877	0.049	0.014	1
si:dkey-253d23.5	0.0847276	2.00877	0.049	0.014	1
zgc:174288	0.0847784	1.80232	0.073	0.027	1
senp5	0.0847784	1.80232	0.073	0.027	1
hist1h4l.10	0.0847784	1.80232	0.073	0.027	1
ruvbl2	0.0849174	0.697983	0.317	0.204	1
rpa3	0.0849848	1.35871	0.098	0.041	1
anapc13	0.0849848	1.40178	0.098	0.041	1
elmo1	0.0850274	0.618719	0.415	0.297	1
si:ch211-15b10.6	0.0851569	1.24978	0.122	0.056	1
txnrd2.2	0.0851569	1.24978	0.122	0.056	1
cadm1a	0.0852877	0.434344	0.61	0.509	1
CU914811.1	0.0853166	0.697983	0.244	0.141	1
slc16a13	0.0854255	1.73193	0.073	0.027	1
vat1l	0.0854255	1.73193	0.073	0.027	1
ccdc149a	0.0854255	1.73193	0.073	0.027	1
allc	0.0854255	1.73193	0.073	0.027	1
sncaip	0.0854255	1.73193	0.073	0.027	1
egln1a	0.0854255	1.73193	0.073	0.027	1
eif3hb	0.0854255	1.73193	0.073	0.027	1
gspt1l	0.0855619	0.360097	0.707	0.503	1
zgc:112977	0.0859845	1.21736	0.122	0.056	1
micall2b	0.0860712	1.24978	0.146	0.074	1
ccdc186	0.0860789	1.12425	0.146	0.073	1
cadm2a	0.0861218	1.66482	0.073	0.027	1
vps13a	0.0864207	0.789263	0.22	0.124	1
sat1a.2	0.0865146	1.23672	0.098	0.041	1
mn1a	0.0867867	1.12425	0.22	0.133	1
brat1	0.0868221	1.60069	0.073	0.027	1
CR936300.2	0.0868221	1.60069	0.073	0.027	1
SERP1	0.087287	1.27625	0.098	0.041	1
zeb2a	0.0873685	0.605437	0.707	0.709	1
dennd2c	0.0876569	1.12425	0.122	0.056	1
tjp2a	0.0880729	0.703916	0.293	0.183	1
dctd	0.0882242	0.924575	0.244	0.147	1
gosr2	0.0885021	1.0945	0.122	0.056	1
egfl6	0.0889393	0.94633	0.317	0.215	1
jhy	0.0889471	1.36936	0.073	0.027	1
mlh1	0.088994	0.954322	0.171	0.09	1
C18H16orf70	0.0893114	1.77847	0.146	0.078	1
cblb	0.0897443	0.954322	0.195	0.109	1
matr3l1.1.1	0.0897447	0.426222	0.61	0.523	1
rasa1b	0.0899616	1.04624	0.171	0.091	1
qrich1	0.0901271	0.710619	0.463	0.34	1
cyfip2	0.0903439	0.472171	0.39	0.264	1
lmtk2	0.0906079	0.643121	0.39	0.273	1
im:7147486	0.0907957	1.02471	0.146	0.073	1
tshz3b	0.0910175	0.590269	0.22	0.124	1
numbl	0.0910589	0.543437	0.585	0.498	1
plcl2	0.0917267	1.00087	0.146	0.073	1
crfb15	0.0924452	1.72215	0.098	0.042	1
ecd	0.0926027	1.17005	0.146	0.074	1
nrbf2b	0.0926027	1.17005	0.146	0.074	1
tfdp1a	0.0929881	0.451822	0.537	0.39	1
si:dkey-265e7.1	0.0930325	0.901855	0.22	0.129	1
pgam5	0.0934267	0.851229	0.195	0.108	1
zgc:153993	0.0934412	1.49976	0.098	0.042	1
cep135	0.094002	0.755014	0.293	0.187	1
esco2	0.0940984	0.992542	0.268	0.166	1
birc5a	0.094439	0.954322	0.22	0.129	1
tmem39b	0.0945065	1.21736	0.171	0.094	1
celsr2	0.0945135	0.705295	0.39	0.283	1
ewsr1b	0.09495	0.297527	0.854	0.716	1
tmem62	0.0952687	1.38728	0.098	0.042	1
si:ch211-223a21.4	0.0953215	1.49198	0.098	0.042	1
si:ch211-66k16.27	0.0957341	1.04333	0.22	0.13	1
cenpx	0.0960302	1.44618	0.098	0.042	1
fam13b	0.0961519	0.802319	0.341	0.239	1
tent4a	0.0962802	0.674564	0.415	0.302	1
rad9a	0.0963141	1.18565	0.122	0.057	1
pgls	0.0963155	1.08472	0.171	0.092	1
slc16a1b	0.0964118	0.387282	0.585	0.429	1
mtm1	0.0966834	0.786378	0.195	0.108	1
mcat	0.0968607	1.40178	0.098	0.042	1
si:dkey-33c14.7	0.0968607	1.40178	0.098	0.042	1
cdc34b	0.0973689	0.920964	0.293	0.19	1
rnf19a	0.0975137	0.516095	0.512	0.387	1
znf989	0.0976963	1.35871	0.098	0.042	1
sept10	0.0976963	1.35871	0.098	0.042	1
cables1	0.0978696	0.802319	0.268	0.172	1
fkbp2	0.0980153	1.80232	0.098	0.043	1
bcas2	0.0981272	1.0945	0.122	0.057	1
trappc2l	0.0985274	1.02739	0.171	0.092	1
CU571061.1	0.098537	1.31689	0.098	0.042	1
cnot8	0.098768	0.655478	0.268	0.166	1
hist1h2a10	0.0992393	0.431756	0.293	0.179	1
drd3	0.0993828	1.16077	0.098	0.042	1
znf513b	0.0995376	1.19351	0.146	0.076	1
ago4	0.0995771	0.627822	0.293	0.185	1
gpx8	0.100099	0.925468	0.195	0.112	1
colgalt1	0.100402	0.741778	0.268	0.165	1
ppp1r9bb	0.100414	0.583679	0.22	0.124	1
fuca1.2	0.100699	1.13935	0.195	0.115	1
nde1	0.100812	0.907017	0.195	0.11	1
kctd17	0.101111	0.59677	0.463	0.336	1
mrps33	0.101801	1.73193	0.073	0.028	1
si:ch211-194h1.2	0.101801	1.73193	0.073	0.028	1
txndc16	0.102209	0.791264	0.244	0.15	1
mars1	0.102404	0.505338	0.415	0.284	1
plxna2	0.102472	0.480391	0.171	0.091	1
si:dkeyp-100a1.6	0.102532	1.66482	0.073	0.028	1
gfm1	0.102532	1.66482	0.073	0.028	1
cfap410	0.102532	1.66482	0.073	0.028	1
zbtb34	0.102619	0.550256	0.244	0.141	1
dennd2da	0.102663	1.20368	0.122	0.059	1
adipor2	0.102769	0.282945	0.122	0.057	1
adnpa	0.102771	0.628837	0.341	0.232	1
rab34b	0.102796	1.66482	0.098	0.043	1
soga1	0.102896	0.332591	0.463	0.334	1
alox5a	0.103321	1.60069	0.073	0.028	1
xkr8.3	0.103321	1.60069	0.073	0.028	1
kat5b	0.104136	0.70921	0.293	0.186	1
MGARP	0.104177	0.986744	0.171	0.092	1
gnb1l	0.104279	0.766695	0.171	0.091	1
C20H1orf198	0.104324	0.718255	0.22	0.127	1
zc3h12b	0.104372	0.846263	0.195	0.11	1
hnrpkl	0.10439	0.417821	0.61	0.462	1
rassf1	0.104451	0.750789	0.22	0.129	1
lin28b	0.104582	0.675562	0.561	0.425	1
dpysl5a	0.104911	1.36936	0.073	0.028	1
cry1b	0.104911	1.48039	0.073	0.028	1
topbp1	0.105357	0.745736	0.268	0.172	1
si:dkey-260c8.8	0.105397	1.21736	0.122	0.059	1
rnd3a	0.105479	0.591752	0.268	0.165	1
josd2	0.105713	1.26627	0.073	0.028	1
ankrd6b	0.105982	1.67679	0.146	0.078	1
znf536	0.10603	0.780293	0.195	0.11	1
fzd7a	0.106068	0.93662	0.268	0.172	1
cyp2aa2	0.106518	1.26627	0.073	0.028	1
arih1	0.106642	0.750789	0.22	0.129	1
idh2	0.107321	1.04896	0.146	0.076	1
prmt5	0.107366	0.482902	0.439	0.308	1
CU462878.3	0.107788	1.51544	0.146	0.077	1
dym	0.108178	1.02471	0.22	0.134	1
rpl36a	0.108179	0.397361	0.732	0.71	1
kyat1	0.108472	2.21736	0.049	0.015	1
ckap5	0.108774	0.403148	0.512	0.378	1
atp1b1a	0.108778	0.69601	0.317	0.21	1
ttc17	0.108778	0.904199	0.317	0.218	1
azin1a	0.109001	0.584272	0.341	0.234	1
egln3	0.109351	1.31689	0.122	0.06	1
zbtb48	0.10945	1.37701	0.122	0.06	1
ptpro.1	0.109559	1.40178	0.098	0.043	1
ppil3	0.109559	1.40178	0.098	0.043	1
strbp	0.109591	0.640048	0.341	0.238	1
fbxw7	0.109789	0.224774	0.951	0.94	1
orc6	0.109938	0.391531	0.341	0.222	1
si:dkey-183c6.8	0.110286	2.12425	0.049	0.015	1
aldh3b2	0.110286	2.12425	0.049	0.015	1
si:ch211-198m17.1	0.110286	2.12425	0.049	0.015	1
si:busm1-105l16.2.1	0.110286	2.12425	0.049	0.015	1
fgf1a	0.110286	2.12425	0.049	0.015	1
pttg1	0.110286	2.12425	0.049	0.015	1
aldh3a2a	0.110286	2.12425	0.049	0.015	1
slit1b	0.110286	2.12425	0.049	0.015	1
babam1	0.110431	1.34664	0.122	0.06	1
atp13a1	0.110529	0.446176	0.317	0.2	1
zc3h11a	0.1106	0.413277	0.585	0.469	1
tlcd2	0.11073	1.31689	0.122	0.06	1
asf1ba	0.110746	1.00323	0.171	0.095	1
exoc6b	0.110843	0.373275	0.585	0.471	1
aplp2	0.110967	0.329604	0.683	0.555	1
kptn	0.111002	2.00877	0.049	0.015	1
LO018490.1	0.111002	2.00877	0.049	0.015	1
PLCB1	0.111002	2.00877	0.049	0.015	1
shank3a	0.111002	1.90186	0.049	0.015	1
si:ch211-24o8.4	0.111002	1.90186	0.049	0.015	1
tbcela	0.111002	2.00877	0.049	0.015	1
fnta	0.1111	1.10188	0.146	0.077	1
abca5	0.111286	0.569659	0.268	0.165	1
tpm1	0.111343	0.590269	0.244	0.147	1
zgc:113372	0.111561	0.865513	0.146	0.076	1
zdhhc21	0.111739	1.53928	0.049	0.015	1
alkbh6	0.111739	1.80232	0.049	0.015	1
tmem251	0.111739	1.90186	0.049	0.015	1
mixl1	0.111739	1.90186	0.049	0.015	1
si:dkey-178e17.3	0.111739	1.90186	0.049	0.015	1
grid1a	0.111739	1.80232	0.049	0.015	1
usp25	0.112396	0.213515	0.512	0.347	1
aco1	0.11248	1.70921	0.049	0.015	1
krt8	0.11248	1.31689	0.049	0.015	1
nlrc6	0.11248	1.80232	0.049	0.015	1
pld1b	0.11248	1.80232	0.049	0.015	1
mapk8ip1a	0.11248	1.80232	0.049	0.015	1
cept1a	0.112561	0.934423	0.171	0.094	1
si:ch73-389b16.2	0.112639	0.865513	0.146	0.076	1
limch1a	0.112818	0.561311	0.22	0.127	1
znf1015.2	0.112828	1.66482	0.122	0.06	1
ilf2	0.113088	0.624402	0.317	0.213	1
nrg3b	0.113223	1.62175	0.049	0.015	1
shisa8b	0.113223	1.70921	0.049	0.015	1
si:dkey-28a3.2	0.113272	0.954322	0.122	0.059	1
wnt4	0.113307	0.299819	0.22	0.126	1
atad2	0.113815	0.588195	0.268	0.168	1
foxd5	0.114029	1.43619	0.122	0.06	1
scn12aa	0.114159	1.16077	0.098	0.043	1
tmem181	0.114741	1.41153	0.146	0.078	1
gas2l1	0.114819	0.761677	0.146	0.076	1
asic1b	0.116037	1.05386	0.098	0.043	1
tuba8l	0.116732	0.379672	0.683	0.552	1
nova1	0.116916	1.33998	0.146	0.08	1
brf2	0.117386	1.57993	0.098	0.045	1
pdzd8	0.117954	1.46128	0.122	0.062	1
mtx1b	0.118332	1.53928	0.098	0.045	1
etfdh	0.118443	0.784397	0.171	0.094	1
spag9a	0.118811	0.467135	0.61	0.487	1
adka	0.118829	0.405259	0.78	0.758	1
hist1h2a3.1	0.119284	1.49976	0.098	0.045	1
uqcrfs1	0.119786	0.938381	0.195	0.115	1
dync1li2	0.120078	0.809933	0.317	0.218	1
eif3k	0.120245	1.04624	0.171	0.097	1
si:dkey-247i3.6	0.120383	1.66482	0.073	0.029	1
wu:fa19b12	0.120383	1.66482	0.073	0.029	1
slc6a16a	0.120383	1.66482	0.073	0.029	1
wdr20a	0.120383	1.66482	0.073	0.029	1
capn5b	0.120383	1.66482	0.073	0.029	1
jpt1b	0.120767	0.676788	0.366	0.264	1
ephb4a	0.12082	0.327339	0.756	0.652	1
dctn3	0.121123	1.03678	0.122	0.06	1
BX908797.1	0.121768	1.10188	0.146	0.078	1
her2	0.122184	0.901855	0.122	0.06	1
msh3	0.122254	0.826567	0.22	0.134	1
gabrp	0.122806	0.973306	0.195	0.12	1
map11	0.122937	0.865513	0.146	0.077	1
slc29a1a	0.123449	0.524697	0.537	0.434	1
senp2	0.124574	0.521363	0.366	0.255	1
calm1a	0.124858	1.72215	0.098	0.046	1
hspg2	0.124947	0.375018	0.805	0.692	1
eef1b2	0.125076	0.405983	0.756	0.751	1
cxcl12a	0.125123	1.58819	0.098	0.045	1
ankhd1	0.125127	0.457646	0.78	0.662	1
serp1	0.125172	1.23116	0.122	0.062	1
tp53bp2b	0.125383	1.20368	0.122	0.062	1
si:dkey-34e4.1	0.125745	0.787964	0.293	0.2	1
senp7b	0.125874	0.707162	0.341	0.243	1
zgc:56525	0.125961	0.836002	0.244	0.154	1
ttyh3b	0.126078	0.483432	0.341	0.229	1
rps12	0.126183	0.280012	0.78	0.769	1
tubd1	0.126461	1.17671	0.122	0.062	1
si:dkey-122a22.2	0.126489	0.901855	0.122	0.06	1
rbm12b	0.126515	0.65176	0.22	0.131	1
dcaf13	0.12696	0.907017	0.195	0.116	1
nkx6.1	0.127027	1.19825	0.098	0.045	1
si:ch73-299h12.4	0.127027	1.23672	0.098	0.045	1
dag1	0.127704	0.253609	0.951	0.885	1
mapk11	0.127904	0.994964	0.244	0.155	1
wu:fc75a09	0.128082	0.841313	0.22	0.136	1
lcorl	0.128594	0.60285	0.439	0.331	1
tmem129	0.128628	1.22613	0.171	0.099	1
rnf169	0.128806	1.15226	0.195	0.117	1
map2k5	0.1296	0.745736	0.195	0.115	1
fosab	0.12962	0.268887	0.366	0.236	1
vwa7	0.13006	1.01991	0.098	0.045	1
taok1b	0.130715	0.736517	0.268	0.178	1
cbarpb	0.130809	0.889031	0.195	0.117	1
atp5l	0.130894	1.33765	0.146	0.083	1
naa38	0.131081	0.644778	0.268	0.172	1
cpa6	0.131183	0.472171	0.146	0.077	1
mycb	0.131207	1.07985	0.146	0.08	1
mark3b	0.131636	0.471308	0.366	0.243	1
marcksb	0.131677	0.671388	0.341	0.242	1
gng7	0.132109	0.986744	0.098	0.045	1
miga1	0.132159	0.700221	0.293	0.193	1
adgra3	0.132405	1.05816	0.146	0.08	1
cdip1	0.132667	1.29643	0.146	0.081	1
dact2	0.132987	0.820467	0.244	0.157	1
znf687a	0.133026	1.49976	0.098	0.046	1
eef2k	0.133075	1.43393	0.146	0.081	1
rdh10a	0.133484	2.35871	0.049	0.017	1
slc7a8b	0.133484	1.92261	0.073	0.031	1
qrsl1	0.133638	1.00877	0.122	0.062	1
sept5a	0.133638	1.03678	0.122	0.062	1
ralbp1	0.133719	0.816819	0.195	0.116	1
ctdp1	0.13421	0.289585	0.854	0.85	1
si:dkey-51d8.9	0.134732	2.06535	0.073	0.031	1
si:ch211-51a6.2	0.13511	2.74574	0.049	0.017	1
psd3l	0.135929	0.560479	0.537	0.41	1
fibpb	0.135938	2.31689	0.049	0.017	1
rapgef2	0.136158	0.408476	0.561	0.411	1
arhgap42a	0.136175	0.451822	0.488	0.364	1
bmi1a	0.136293	1.74574	0.073	0.031	1
tg	0.136352	2.21736	0.049	0.017	1
hoxc10a	0.136842	0.600685	0.171	0.095	1
chaf1a	0.136873	0.349233	0.683	0.572	1
nomo	0.136889	1.07694	0.22	0.141	1
kdelr2a	0.138306	0.423808	0.341	0.229	1
ssrp1a	0.1386	0.438002	0.683	0.552	1
dhrs7	0.139458	1.31689	0.098	0.046	1
BX072577.1	0.139458	1.23672	0.098	0.046	1
ubr5	0.139842	0.222651	0.878	0.79	1
baxa.1	0.14	0.887208	0.146	0.08	1
si:ch211-42i6.2	0.140135	2.00877	0.049	0.017	1
alg9	0.140135	2.00877	0.049	0.017	1
hikeshi	0.140135	2.00877	0.049	0.017	1
klhl41a	0.140135	2.00877	0.049	0.017	1
si:ch211-163l21.11	0.140135	2.00877	0.049	0.017	1
pacc1	0.140135	2.00877	0.049	0.017	1
rps6kl1	0.140135	2.00877	0.049	0.017	1
asb10	0.140135	2.00877	0.049	0.017	1
si:ch73-266f23.1.1	0.1403	1.24383	0.171	0.103	1
nap1l4a	0.140505	0.613286	0.22	0.133	1
psph	0.140528	1.27625	0.098	0.046	1
prtga	0.140821	1.07985	0.146	0.081	1
rbm7	0.140883	1.15462	0.122	0.063	1
os9	0.140965	1.90186	0.049	0.017	1
c1galt1c1	0.140965	1.90186	0.049	0.017	1
anos1b	0.140965	1.80232	0.049	0.017	1
epoa	0.141059	1.31689	0.073	0.031	1
znf704	0.141081	0.378293	0.39	0.28	1
aldh3b1	0.141338	1.48039	0.073	0.031	1
lsm7	0.14141	1.20864	0.171	0.103	1
zgc:66427	0.141553	0.607672	0.195	0.115	1
fgfr1op	0.14161	0.544522	0.39	0.284	1
ssr4	0.141776	1.05386	0.171	0.101	1
si:dkey-57c22.1	0.141821	1.80232	0.049	0.017	1
tmem256	0.141821	1.80232	0.049	0.017	1
si:dkey-280e8.1	0.141821	1.80232	0.049	0.017	1
si:ch211-269k10.4	0.141821	1.80232	0.049	0.017	1
iqsec2a	0.141821	1.80232	0.049	0.017	1
apeh	0.141821	1.70921	0.049	0.017	1
chmp3	0.141821	1.80232	0.049	0.017	1
hipk1a	0.141821	1.80232	0.049	0.017	1
nsmfa	0.141821	1.80232	0.049	0.017	1
ccdc149b	0.142312	1.48039	0.073	0.031	1
slf1	0.142657	1.04896	0.122	0.063	1
fbxo30a	0.14268	1.53928	0.049	0.017	1
lrp1bb	0.14268	1.70921	0.049	0.017	1
pon3.2	0.14268	1.70921	0.049	0.017	1
acadvl	0.142827	0.470805	0.268	0.169	1
rad52	0.143237	1.0945	0.122	0.063	1
rgs7a	0.14329	1.26627	0.073	0.031	1
micos10	0.143543	1.62175	0.049	0.017	1
gnptab	0.143769	1.16077	0.098	0.046	1
jam3a	0.144273	1.36936	0.073	0.031	1
anapc1	0.144332	0.364131	0.61	0.547	1
grm4	0.144424	1.03678	0.122	0.063	1
dlat	0.144424	1.03678	0.122	0.063	1
sgpl1	0.144424	1.06535	0.122	0.063	1
ubap1	0.144591	1.31689	0.122	0.064	1
rnf145b	0.144908	0.514194	0.366	0.256	1
zwilch	0.144931	0.802319	0.171	0.098	1
tex264a	0.145119	0.431756	0.293	0.19	1
crtc1b	0.14526	1.31689	0.073	0.031	1
aldh6a1	0.145667	0.895429	0.146	0.081	1
slc25a40	0.145684	1.01572	0.146	0.081	1
mri1	0.145954	0.954322	0.244	0.161	1
rundc3aa	0.145957	1.05386	0.098	0.046	1
alcamb	0.146459	0.169414	0.878	0.831	1
zgc:113057	0.146813	3.38728	0.024	0.006	1
abcd3b	0.146813	3.38728	0.024	0.006	1
esr1	0.146813	3.38728	0.024	0.006	1
rab40b	0.146813	3.38728	0.024	0.006	1
zgc:56235	0.146813	3.38728	0.024	0.006	1
larp1b	0.146908	0.834229	0.39	0.305	1
mgat4a	0.147115	0.802319	0.293	0.201	1
mtmr10	0.147203	1.23116	0.122	0.064	1
trmt11	0.147391	0.607672	0.317	0.218	1
apoea	0.147545	3.12425	0.024	0.006	1
rfng	0.147714	0.766695	0.293	0.206	1
rbm4.1	0.1482	0.377013	0.415	0.295	1
dab1a	0.148278	2.90186	0.024	0.006	1
itga10	0.148318	2.00877	0.073	0.032	1
irak1bp1	0.148511	0.745736	0.195	0.117	1
nfkb2	0.148586	1.46128	0.098	0.048	1
pcnp	0.148868	0.430351	0.366	0.253	1
ebna1bp2	0.148984	0.319927	0.561	0.427	1
zgc:101716	0.14951	1.10795	0.171	0.103	1
acot7	0.149609	1.15024	0.122	0.064	1
dimt1l	0.149681	0.87632	0.171	0.099	1
armc8	0.149692	1.42381	0.098	0.048	1
capn7	0.149692	1.42381	0.098	0.048	1
si:dkey-117n7.2	0.149754	2.80232	0.024	0.006	1
znf995	0.149754	2.80232	0.024	0.006	1
si:dkey-285e18.2	0.149754	2.80232	0.024	0.006	1
BX928743.1	0.149754	2.80232	0.024	0.006	1
si:dkey-14o6.4	0.149754	2.80232	0.024	0.006	1
si:ch211-209j12.1	0.149754	2.80232	0.024	0.006	1
znf1101	0.149754	2.80232	0.024	0.006	1
si:dkey-27n6.4	0.149754	2.80232	0.024	0.006	1
si:cabz01074946.1	0.149754	2.80232	0.024	0.006	1
zgc:101765	0.149754	2.80232	0.024	0.006	1
si:ch211-130m23.5	0.149754	2.80232	0.024	0.006	1
slc25a35	0.149754	2.80232	0.024	0.006	1
zgc:123297	0.149754	2.80232	0.024	0.006	1
fthl31	0.149754	2.80232	0.024	0.006	1
svilc	0.149754	2.80232	0.024	0.006	1
tmem184a	0.149754	2.80232	0.024	0.006	1
ccdc151	0.149754	2.80232	0.024	0.006	1
acp5a	0.149754	2.80232	0.024	0.006	1
rgn	0.149754	2.80232	0.024	0.006	1
si:ch211-207l14.1	0.149754	2.80232	0.024	0.006	1
pik3r6a	0.149754	2.80232	0.024	0.006	1
cthl	0.149754	2.80232	0.024	0.006	1
gadd45aa	0.149754	2.80232	0.024	0.006	1
hccsa.2	0.149754	2.80232	0.024	0.006	1
plppr4a	0.149754	2.80232	0.024	0.006	1
si:dkey-57k2.6	0.149754	2.80232	0.024	0.006	1
stap2a	0.149754	2.80232	0.024	0.006	1
ern2	0.149754	2.80232	0.024	0.006	1
SMIM18	0.149754	2.80232	0.024	0.006	1
arhgef38	0.149754	2.80232	0.024	0.006	1
gja5b	0.149754	2.80232	0.024	0.006	1
insig2	0.149754	2.80232	0.024	0.006	1
ptprna	0.149754	2.80232	0.024	0.006	1
si:dkey-26c10.5	0.149754	2.80232	0.024	0.006	1
si:rp71-77l1.2	0.149754	2.80232	0.024	0.006	1
smyd2b	0.149754	2.80232	0.024	0.006	1
mei4	0.149754	2.80232	0.024	0.006	1
si:dkeyp-72h1.1	0.149754	2.80232	0.024	0.006	1
batf3	0.149754	2.80232	0.024	0.006	1
si:dkey-7c18.24	0.149754	2.80232	0.024	0.006	1
slc35d2	0.149754	2.80232	0.024	0.006	1
ndufb11	0.149754	2.80232	0.024	0.006	1
renbp	0.149754	2.80232	0.024	0.006	1
stmn4l	0.149754	2.80232	0.024	0.006	1
si:ch211-139d20.3	0.149754	2.80232	0.024	0.006	1
CR925755.2	0.149754	2.80232	0.024	0.006	1
cpxm1a	0.149754	2.80232	0.024	0.006	1
b3gnt9	0.149754	2.80232	0.024	0.006	1
map2k4b	0.149754	2.80232	0.024	0.006	1
ADAM12	0.149754	2.80232	0.024	0.006	1
LO017648.1	0.149754	2.80232	0.024	0.006	1
spartb	0.149754	2.80232	0.024	0.006	1
acsl3a	0.149754	2.80232	0.024	0.006	1
mipb	0.149754	2.80232	0.024	0.006	1
si:dkey-96f10.1	0.149754	2.80232	0.024	0.006	1
atp13a2	0.149754	2.80232	0.024	0.006	1
mfsd5	0.149754	2.80232	0.024	0.006	1
si:ch211-149b19.4	0.149754	2.80232	0.024	0.006	1
pcsk1	0.149754	2.80232	0.024	0.006	1
fosl1b	0.149754	2.80232	0.024	0.006	1
NABP2	0.149754	2.80232	0.024	0.006	1
b3galt6	0.149754	2.80232	0.024	0.006	1
CAMK2N1	0.149754	2.80232	0.024	0.006	1
cdh27	0.149754	2.80232	0.024	0.006	1
ikbke	0.149754	2.80232	0.024	0.006	1
tdo2b	0.149754	2.80232	0.024	0.006	1
pcdh20.1	0.149754	2.80232	0.024	0.006	1
si:ch73-52f15.5	0.149754	2.80232	0.024	0.006	1
styxl1	0.149754	2.80232	0.024	0.006	1
alox5ap	0.149754	2.80232	0.024	0.006	1
si:ch211-48m9.1.1	0.149754	2.80232	0.024	0.006	1
piezo2a.2	0.149754	2.80232	0.024	0.006	1
rnf6	0.149754	2.80232	0.024	0.006	1
plcxd2	0.149754	2.80232	0.024	0.006	1
si:dkeyp-79b7.3	0.149754	2.80232	0.024	0.006	1
CABZ01034698.2	0.149754	2.80232	0.024	0.006	1
cand2	0.149754	2.80232	0.024	0.006	1
rccd1	0.149754	2.80232	0.024	0.006	1
kcnj11l.1	0.149754	2.80232	0.024	0.006	1
ccl39.4	0.149754	2.80232	0.024	0.006	1
lamb4	0.149754	2.80232	0.024	0.006	1
hist1h4l.15	0.149754	2.80232	0.024	0.006	1
ackr3b	0.149846	2.21278	0.22	0.159	1
disp1	0.15	0.619253	0.293	0.196	1
rplp2l	0.150039	0.349375	0.756	0.726	1
zgc:163098	0.150085	0.782556	0.39	0.297	1
gdi2	0.150255	0.726655	0.244	0.159	1
dusp2	0.150297	1.38174	0.122	0.066	1
si:dkey-222f8.3	0.150495	2.53928	0.024	0.006	1
tcp11l2	0.150495	2.53928	0.024	0.006	1
si:ch73-289h5.4	0.150495	2.31689	0.024	0.006	1
si:dkey-157e10.6	0.150495	2.53928	0.024	0.006	1
marveld2b	0.150495	2.53928	0.024	0.006	1
zgc:123295	0.150495	2.53928	0.024	0.006	1
pltp	0.150495	2.53928	0.024	0.006	1
mao	0.150495	2.53928	0.024	0.006	1
rdh1	0.150495	2.53928	0.024	0.006	1
sgcb	0.150495	2.53928	0.024	0.006	1
tlr5b	0.150495	2.53928	0.024	0.006	1
st6galnac5b	0.150495	2.53928	0.024	0.006	1
foxd2	0.150495	2.53928	0.024	0.006	1
si:dkey-25g12.4	0.150495	2.12425	0.024	0.006	1
arhgap27	0.150495	2.53928	0.024	0.006	1
itm2ca	0.150495	2.53928	0.024	0.006	1
si:dkey-32e6.3	0.150495	2.53928	0.024	0.006	1
npbwr2a	0.150495	2.53928	0.024	0.006	1
cptp	0.150495	2.53928	0.024	0.006	1
fybb	0.150495	2.53928	0.024	0.006	1
slc3a2b	0.150495	2.53928	0.024	0.006	1
slc1a6	0.150495	2.31689	0.024	0.006	1
tlx3b	0.150495	2.31689	0.024	0.006	1
shisal1b	0.150495	2.53928	0.024	0.006	1
ccdc136b.1	0.150495	2.31689	0.024	0.006	1
sox11b	0.150589	0.69975	0.293	0.203	1
arid5b	0.150683	0.674215	0.244	0.157	1
tmx4	0.150963	1.75501	0.073	0.032	1
cox5aa	0.150985	0.737224	0.244	0.157	1
snap91b	0.15124	2.31689	0.024	0.006	1
KCNK12	0.15124	2.31689	0.024	0.006	1
ctslb.2	0.15124	2.31689	0.024	0.006	1
si:dkey-161j23.6	0.15124	2.31689	0.024	0.006	1
zgc:171679	0.15124	2.31689	0.024	0.006	1
rhocb	0.151491	0.391531	0.341	0.229	1
si:cabz01071912.2	0.151969	0.582354	0.317	0.222	1
sema6d	0.152015	0.883239	0.195	0.119	1
tdrd3	0.152583	0.282945	0.488	0.348	1
dap	0.152777	0.650316	0.293	0.204	1
ppp2r1bb	0.153189	0.531292	0.293	0.196	1
h2az2a	0.153865	0.751693	0.244	0.162	1
lrp5	0.153928	0.429559	0.659	0.578	1
mkrn2	0.153932	1.86121	0.073	0.032	1
znf1118.1	0.154239	0.887208	0.146	0.081	1
ccdc43	0.154839	1.4689	0.146	0.085	1
si:dkey-57c15.1	0.155291	1.74574	0.073	0.032	1
bcl9l	0.155672	0.979197	0.22	0.14	1
hprt1	0.15592	0.654762	0.244	0.158	1
r3hcc1l	0.155977	1.74574	0.073	0.032	1
slc29a2	0.155977	1.74574	0.073	0.032	1
BX511034.7	0.156139	1.60967	0.098	0.049	1
CR450686.1	0.156265	1.07114	0.171	0.103	1
tmem168b	0.156317	1.69129	0.073	0.032	1
hspe1	0.15632	0.9745	0.146	0.083	1
mex3b	0.156383	0.836671	0.268	0.192	1
stk17a	0.156671	1.90186	0.073	0.032	1
slain1a	0.156847	0.889031	0.195	0.123	1
rab18b	0.156939	0.823078	0.146	0.081	1
wdhd1	0.157145	0.5686	0.39	0.302	1
nat16	0.15715	0.683675	0.317	0.225	1
tmtc2b	0.157208	1.19351	0.195	0.124	1
csde1	0.157914	0.308987	0.683	0.599	1
heg1	0.158081	1.19825	0.098	0.048	1
zgc:193790	0.158081	1.19825	0.098	0.048	1
jade1	0.158585	0.749208	0.341	0.25	1
kansl2	0.158812	0.751693	0.268	0.185	1
atp5pb	0.159181	0.683675	0.268	0.182	1
rgcc	0.159428	1.57993	0.073	0.032	1
si:dkey-27b3.2	0.159585	0.503661	0.22	0.136	1
nfs1	0.160407	1.12425	0.098	0.048	1
exd3	0.160412	1.10633	0.146	0.084	1
baiap2a	0.160519	0.64508	0.39	0.298	1
bcl2l16	0.160863	0.919133	0.171	0.102	1
ska1	0.161653	1.20368	0.122	0.066	1
nelfa	0.161931	0.901855	0.122	0.064	1
camsap2b	0.162867	1.42381	0.073	0.032	1
si:dkey-264d12.5	0.162867	1.48039	0.073	0.032	1
ccne2	0.163698	0.546664	0.463	0.341	1
CU104709.1	0.164235	0.475959	0.537	0.45	1
spdl1	0.164514	0.627822	0.268	0.18	1
BX936298.3	0.164625	0.491979	0.22	0.136	1
DYNC2H1	0.164986	0.621747	0.39	0.305	1
bud13	0.16499	1.10188	0.22	0.145	1
thsd7ab	0.165001	1.36936	0.073	0.032	1
pde4d	0.165239	0.57405	0.146	0.081	1
nmt1a	0.165297	0.725076	0.317	0.235	1
LO018430.2	0.166074	1.26627	0.073	0.032	1
trpc6b	0.166419	1.42381	0.171	0.106	1
mbd1a	0.166453	0.270098	0.634	0.485	1
tmem254	0.16646	2.31689	0.049	0.018	1
ercc3	0.166522	1.04452	0.171	0.103	1
ak2	0.166813	0.480391	0.268	0.175	1
ppp3r1b	0.167623	0.468896	0.293	0.194	1
dlgap5	0.167717	0.358347	0.634	0.578	1
nup85	0.167791	0.937547	0.293	0.21	1
slc37a2	0.168292	0.474632	0.341	0.243	1
kcnh5b	0.168347	2.46128	0.049	0.018	1
C18H11orf58	0.168401	0.925468	0.195	0.124	1
zmym4	0.168839	0.499757	0.439	0.341	1
pola2	0.169241	0.9745	0.146	0.084	1
zgc:91910	0.169293	0.823078	0.146	0.083	1
tango6	0.16941	0.870491	0.22	0.144	1
plxnb1b	0.169672	0.437555	0.683	0.625	1
gbx1	0.1701	1.00087	0.098	0.049	1
tia1l	0.170124	0.853144	0.366	0.28	1
wdr66	0.170234	1.73193	0.049	0.018	1
MYO9B	0.170561	0.542933	0.463	0.376	1
il12rb2l	0.170725	0.722149	0.146	0.083	1
si:dkeyp-117b8.4	0.170836	0.697983	0.171	0.101	1
trpc4apa	0.171015	0.966706	0.22	0.145	1
rbmx2	0.171101	1.03678	0.122	0.066	1
prkdc	0.17113	0.73193	0.22	0.14	1
adrm1	0.171405	0.824687	0.22	0.145	1
brca2	0.171448	0.617287	0.317	0.224	1
CT009620.1	0.171829	0.380739	0.488	0.373	1
mettl3	0.172075	1.10633	0.171	0.106	1
dusp7	0.17238	0.697983	0.171	0.101	1
zgc:158423	0.172628	1.90186	0.049	0.018	1
rab5b	0.172628	1.90186	0.049	0.018	1
znf385d	0.172628	1.90186	0.049	0.018	1
mpnd	0.172628	1.90186	0.049	0.018	1
akt1	0.172628	1.90186	0.049	0.018	1
atf5b	0.172628	1.90186	0.049	0.018	1
dmgdh	0.172628	1.90186	0.049	0.018	1
zmp:0000001175	0.172628	1.90186	0.049	0.018	1
CR762436.1	0.172628	1.90186	0.049	0.018	1
si:dkey-23a23.3	0.173565	1.80232	0.049	0.018	1
cdkn2aip	0.173565	1.80232	0.049	0.018	1
wsb2	0.173565	1.80232	0.049	0.018	1
dpp6b	0.173565	1.80232	0.049	0.018	1
tmem59	0.173565	1.80232	0.049	0.018	1
klf12a	0.173565	1.80232	0.049	0.018	1
AL928808.1	0.173565	1.80232	0.049	0.018	1
trappc12	0.173565	1.80232	0.049	0.018	1
hmbsb	0.173565	1.80232	0.049	0.018	1
znf1005	0.173778	0.802319	0.22	0.144	1
pcdh11.1	0.174066	1.48039	0.049	0.018	1
pkp3b	0.174534	1.53928	0.049	0.018	1
si:ch211-269e2.1	0.174534	1.53928	0.049	0.018	1
dop1a	0.174534	1.70921	0.049	0.018	1
osbp2	0.174534	1.70921	0.049	0.018	1
lmnb2	0.174608	0.375056	0.61	0.506	1
atrn	0.174771	0.339613	0.512	0.387	1
gemin5	0.174879	0.603415	0.366	0.269	1
wipf2b	0.174969	0.632394	0.244	0.162	1
arhgap17a	0.175102	0.988111	0.293	0.218	1
aimp2	0.175429	1.16077	0.098	0.049	1
rhbdd2	0.175429	1.16077	0.098	0.049	1
camkvb	0.176668	1.12425	0.098	0.049	1
hnrnpd	0.177264	0.385162	0.366	0.257	1
atrip	0.177912	1.05386	0.098	0.049	1
zgc:173709	0.178064	0.506863	0.244	0.158	1
papolg	0.178414	0.623982	0.317	0.231	1
ttn.2	0.178444	0.539285	0.049	0.018	1
hsp70.2	0.178601	2.21736	0.073	0.034	1
lrp4	0.178704	1.07362	0.122	0.067	1
cd81a	0.178826	0.450476	0.488	0.41	1
kcnk5b	0.179012	0.934423	0.146	0.085	1
CABZ01021433.1	0.179484	0.530723	0.268	0.182	1
dixdc1b	0.179559	0.453709	0.463	0.357	1
BX649295.2	0.179728	0.898179	0.22	0.15	1
riok1	0.179759	0.70921	0.195	0.122	1
nfatc2ip	0.180294	0.736517	0.244	0.165	1
smap2	0.180364	1.2718	0.122	0.067	1
fam189a2	0.180681	0.986744	0.171	0.106	1
march4l	0.180827	1.49198	0.073	0.034	1
si:ch211-160o17.4	0.180967	0.600685	0.366	0.274	1
dgkh	0.181212	0.628552	0.366	0.274	1
phox2a	0.18158	1.40178	0.073	0.034	1
chchd6a	0.181681	0.831466	0.098	0.049	1
zgc:86609	0.181682	0.986744	0.098	0.049	1
ext1a	0.182035	0.569659	0.537	0.459	1
ube2ia	0.182082	0.579927	0.293	0.2	1
paip2b	0.182101	0.713314	0.22	0.143	1
rrp1	0.182143	0.781855	0.146	0.084	1
si:ch1073-224n8.1	0.182181	1.38728	0.098	0.05	1
kdm4aa	0.182711	0.784397	0.171	0.103	1
cbfa2t2	0.182751	0.404516	0.488	0.375	1
tia1	0.183094	0.575811	0.415	0.334	1
naa30	0.183514	0.43349	0.39	0.283	1
tspan9b	0.183804	0.629483	0.22	0.141	1
cyp26c1	0.183916	0.609674	0.146	0.083	1
rhov	0.184196	0.857461	0.146	0.085	1
ints2	0.184994	0.407257	0.39	0.281	1
phactr4b	0.185502	0.287746	0.512	0.414	1
abl1	0.185687	1.42381	0.073	0.034	1
lrrk2	0.185687	1.42381	0.073	0.034	1
fancg	0.185975	1.28295	0.098	0.05	1
xxylt1	0.186329	0.406835	0.268	0.178	1
sart3	0.186745	0.39776	0.512	0.427	1
slc25a38b	0.18684	1.36936	0.073	0.034	1
elovl4a	0.18684	1.36936	0.073	0.034	1
slirp	0.18684	1.36936	0.073	0.034	1
kdm4b	0.187021	0.494197	0.366	0.271	1
ccny	0.18711	0.851229	0.195	0.127	1
psmg3	0.187579	0.73193	0.171	0.103	1
yipf1	0.187997	1.26627	0.073	0.034	1
si:dkey-222b8.1	0.187997	1.26627	0.073	0.034	1
hsph1	0.187997	1.21736	0.073	0.034	1
zgc:162611	0.187997	1.26627	0.073	0.034	1
smad6a	0.187997	1.21736	0.073	0.034	1
BX537291.1	0.187997	1.31689	0.073	0.034	1
st13	0.188633	0.539285	0.293	0.204	1
mrm2	0.189159	1.26627	0.073	0.034	1
rap1b	0.190066	0.297934	0.463	0.355	1
si:ch211-218h8.1	0.190299	0.954322	0.146	0.087	1
arl8	0.190866	0.375786	0.463	0.344	1
lmbrd1	0.191275	0.351658	0.317	0.224	1
si:dkeyp-97b10.3	0.191503	0.405429	0.244	0.161	1
nfic	0.191641	0.755014	0.122	0.067	1
shmt1	0.191808	0.688861	0.195	0.124	1
znf598	0.191902	0.566252	0.195	0.122	1
igf1rb	0.192022	0.415759	0.634	0.536	1
mt-nd6	0.192298	1.16077	0.098	0.05	1
slc25a44b	0.192364	0.823078	0.146	0.085	1
lrig2	0.192649	0.586591	0.439	0.358	1
C5H9orf85	0.19361	1.08862	0.098	0.05	1
sept12	0.19366	0.423808	0.683	0.566	1
etv5a	0.194244	0.524335	0.439	0.352	1
sdf2l1	0.194927	1.08862	0.098	0.05	1
spryd7a	0.196392	1.02471	0.122	0.069	1
si:ch73-347e22.4	0.19684	0.623677	0.341	0.255	1
ddx43	0.197416	0.73193	0.122	0.067	1
ralab	0.19765	0.446176	0.22	0.14	1
klf8	0.198089	0.543745	0.39	0.305	1
brms1la	0.198272	0.313081	0.488	0.375	1
dnmt3bb.3	0.198329	0.494891	0.39	0.298	1
zgc:174855	0.198912	0.986744	0.098	0.05	1
cables2b	0.198912	0.986744	0.098	0.05	1
asb7	0.199022	0.820467	0.244	0.173	1
znf280d	0.199241	0.231501	0.683	0.545	1
rasl10a	0.200157	0.84414	0.122	0.069	1
C5H12orf49	0.200251	0.922614	0.098	0.05	1
osbpl11	0.200251	0.922614	0.098	0.05	1
zfand5a	0.200304	0.828792	0.317	0.243	1
asap1a	0.200354	0.459051	0.561	0.513	1
maf1	0.200599	1.00323	0.171	0.109	1
cdv3	0.201492	0.320714	0.512	0.382	1
sde2	0.201653	0.994964	0.146	0.088	1
si:dkeyp-117b11.2	0.201735	0.655478	0.244	0.166	1
si:ch211-207i20.2	0.201835	1.03678	0.22	0.151	1
grinaa	0.202069	1.58819	0.073	0.035	1
cenpl	0.202303	0.621747	0.268	0.187	1
nab1a	0.202578	1.95432	0.049	0.02	1
anks3	0.202694	0.907017	0.171	0.106	1
isy1	0.203024	0.697983	0.171	0.105	1
rab5if	0.203153	1.21736	0.098	0.052	1
nubp1	0.203237	0.954322	0.171	0.109	1
ophn1	0.203425	0.57405	0.146	0.085	1
sdk1a	0.203629	1.87632	0.049	0.02	1
znf692	0.203629	1.87632	0.049	0.02	1
si:dkey-8l13.5	0.204071	1.40178	0.073	0.035	1
smpd2b	0.204165	1.24978	0.098	0.052	1
fam117aa	0.204708	0.496216	0.341	0.246	1
ptpdc1a	0.205102	0.934423	0.146	0.088	1
si:ch211-185a18.2	0.205244	0.502544	0.512	0.424	1
gcdhb	0.20591	0.851229	0.122	0.069	1
nkx2.9	0.20627	1.60069	0.049	0.02	1
prdx5	0.207191	0.654762	0.244	0.169	1
tmem110l	0.207333	0.867908	0.171	0.108	1
si:ch211-271g18.4	0.207339	1.80232	0.049	0.02	1
si:ch211-130h14.6	0.207339	1.80232	0.049	0.02	1
CU467837.1	0.207339	1.80232	0.049	0.02	1
grhl2a	0.207339	1.80232	0.049	0.02	1
coch	0.207339	1.80232	0.049	0.02	1
si:ch211-80h18.1	0.207339	1.80232	0.049	0.02	1
tuba2	0.207339	1.80232	0.049	0.02	1
si:dkeyp-34c12.1	0.207339	1.80232	0.049	0.02	1
si:ch73-109d9.3	0.2077	1.38728	0.122	0.071	1
rabgef1	0.207707	1.04896	0.122	0.07	1
mmp2	0.208376	1.70921	0.049	0.02	1
si:dkeyp-72a4.1	0.208376	1.70921	0.049	0.02	1
neb	0.208376	1.70921	0.049	0.02	1
si:ch211-269k10.5	0.208376	1.70921	0.049	0.02	1
scyl3	0.208376	1.70921	0.049	0.02	1
BX005470.1	0.208376	1.70921	0.049	0.02	1
chek1	0.208376	1.70921	0.049	0.02	1
bbip1	0.208376	1.70921	0.049	0.02	1
C25H12orf4	0.208376	1.62175	0.049	0.02	1
fbxl22	0.208376	1.70921	0.049	0.02	1
tmem39a	0.208674	1.19825	0.098	0.052	1
rnaseh2a	0.208915	0.802319	0.122	0.069	1
srpx	0.20945	1.62175	0.049	0.02	1
pnn	0.20959	0.130271	0.585	0.431	1
pgbd4	0.209613	0.65176	0.195	0.126	1
mknk1	0.209656	0.629483	0.22	0.145	1
fzd7b	0.209681	0.895429	0.146	0.088	1
rab1aa	0.209695	1.21736	0.073	0.035	1
slc19a3a	0.20976	1.23672	0.073	0.035	1
tbl3	0.210242	0.749208	0.171	0.106	1
gpat4	0.210485	0.680329	0.293	0.214	1
dzip1	0.210499	0.320578	0.488	0.375	1
ptprz1b	0.210527	1.53928	0.049	0.02	1
ptpn23b	0.210527	1.53928	0.049	0.02	1
tax1bp1a	0.210527	1.53928	0.049	0.02	1
pgd	0.210527	1.38728	0.049	0.02	1
mef2ab	0.210933	1.26627	0.073	0.035	1
uqcrc2a	0.210933	1.31689	0.073	0.035	1
si:ch211-127i16.2	0.210933	1.26627	0.073	0.035	1
ints9	0.211196	1.12425	0.098	0.052	1
myo10l1	0.211608	1.38728	0.049	0.02	1
dbi	0.211847	0.838845	0.146	0.088	1
si:ch211-152l15.2	0.212176	1.26627	0.073	0.035	1
si:dkey-81l17.6	0.212176	1.26627	0.073	0.035	1
usf3	0.212176	1.26627	0.073	0.035	1
tmem106bb	0.212381	0.954322	0.171	0.109	1
si:dkey-208m12.2	0.212584	1.08862	0.098	0.052	1
nsmaf	0.213164	0.747872	0.22	0.151	1
wtip	0.213226	0.567299	0.244	0.168	1
naa20	0.213977	1.05386	0.098	0.052	1
acad11	0.213977	1.05386	0.098	0.052	1
hist1h4l.11	0.214543	0.706395	0.268	0.193	1
insra	0.214653	0.539285	0.39	0.309	1
emc9	0.216781	0.986744	0.098	0.052	1
sorbs2a	0.216832	0.823078	0.146	0.088	1
bbs1	0.216861	1.25918	0.098	0.053	1
gbf1	0.217422	0.351658	0.39	0.294	1
wdr18	0.217622	0.444272	0.683	0.629	1
sesn3	0.217746	1.28967	0.146	0.09	1
foxp4	0.218122	0.170051	0.902	0.827	1
BX324164.5	0.218147	0.755014	0.171	0.108	1
CABZ01054394.1	0.218288	1.04624	0.146	0.09	1
tspan17	0.218413	0.630708	0.293	0.215	1
iqgap3	0.218539	0.934423	0.146	0.09	1
fbrsl1	0.218662	0.338523	0.39	0.287	1
hsp70.3	0.218826	3.86121	0.024	0.007	1
gtf2f2b	0.218826	3.53928	0.024	0.007	1
rab15	0.218827	3.31689	0.024	0.007	1
C5H9orf78	0.218846	1.31689	0.098	0.053	1
vdac2	0.219231	0.381023	0.439	0.333	1
furinb	0.219653	0.539285	0.122	0.069	1
fam20cb	0.219725	2.90186	0.024	0.007	1
cdk4	0.219725	2.90186	0.024	0.007	1
thop1	0.219773	0.745736	0.244	0.173	1
mybl2a	0.220136	0.753225	0.341	0.262	1
keap1a	0.220626	2.70921	0.024	0.007	1
snu13a	0.220761	0.87632	0.146	0.09	1
fryl	0.221621	0.410002	0.317	0.227	1
crybg1a	0.221756	0.269196	0.268	0.183	1
ypel1	0.221764	0.539285	0.195	0.126	1
ccdc85b	0.222075	1.15024	0.293	0.218	1
ykt6	0.2224	1.69129	0.073	0.036	1
akr1b1.2	0.22325	1.90186	0.073	0.036	1
lyrm5a	0.223343	2.53928	0.024	0.007	1
nuak1a	0.223343	2.53928	0.024	0.007	1
si:ch211-22k7.9.1	0.223343	2.53928	0.024	0.007	1
znf1036	0.223343	2.53928	0.024	0.007	1
znf1117	0.223343	2.53928	0.024	0.007	1
LO018181.1	0.223343	2.53928	0.024	0.007	1
si:ch211-63p21.1	0.223343	2.53928	0.024	0.007	1
zgc:172079.1	0.223343	2.53928	0.024	0.007	1
zgc:162945	0.223343	2.53928	0.024	0.007	1
cln6a	0.223343	2.53928	0.024	0.007	1
si:zfos-128g4.1	0.223343	2.53928	0.024	0.007	1
hsd20b2	0.223343	2.53928	0.024	0.007	1
aspa	0.223343	2.53928	0.024	0.007	1
hip1rb	0.223343	2.53928	0.024	0.007	1
CABZ01083937.1	0.223343	2.53928	0.024	0.007	1
zgc:103564	0.223343	2.53928	0.024	0.007	1
ifi35	0.223343	2.53928	0.024	0.007	1
zgc:195001	0.223343	2.53928	0.024	0.007	1
rgs9a	0.223343	2.53928	0.024	0.007	1
cacng1b	0.223343	2.53928	0.024	0.007	1
si:zfos-169g10.3	0.223343	2.53928	0.024	0.007	1
nfe2l2b	0.223343	2.53928	0.024	0.007	1
mafaa	0.223343	2.53928	0.024	0.007	1
tubb1	0.223343	2.53928	0.024	0.007	1
si:dkey-91i10.3	0.223343	2.53928	0.024	0.007	1
dhrs12	0.223343	2.53928	0.024	0.007	1
asb1	0.223343	2.53928	0.024	0.007	1
kcnj14	0.223343	2.53928	0.024	0.007	1
cdh17	0.223343	2.53928	0.024	0.007	1
notchl	0.223343	2.53928	0.024	0.007	1
citb	0.223343	2.53928	0.024	0.007	1
agbl4	0.223343	2.53928	0.024	0.007	1
adgra2	0.223343	2.53928	0.024	0.007	1
lrrc75ba	0.223343	2.53928	0.024	0.007	1
vsnl1b	0.223343	2.53928	0.024	0.007	1
ppp1r13ba	0.223343	2.53928	0.024	0.007	1
vax1	0.223343	2.53928	0.024	0.007	1
fgfbp3	0.223343	2.53928	0.024	0.007	1
ccdc28a.1	0.223343	2.53928	0.024	0.007	1
si:ch1073-416d2.3	0.223343	2.53928	0.024	0.007	1
nmba	0.223343	2.53928	0.024	0.007	1
kcnh4b	0.223343	2.53928	0.024	0.007	1
arsg	0.223343	2.53928	0.024	0.007	1
acsf2	0.223343	2.53928	0.024	0.007	1
tmem106a	0.223343	2.53928	0.024	0.007	1
si:dkey-3n22.9	0.223343	2.53928	0.024	0.007	1
matn1	0.223343	2.53928	0.024	0.007	1
map6b	0.223343	2.53928	0.024	0.007	1
flj13639	0.223343	2.53928	0.024	0.007	1
zgc:85932	0.223343	2.53928	0.024	0.007	1
CABZ01099795.1	0.223343	2.53928	0.024	0.007	1
CABZ01057928.1	0.223343	2.53928	0.024	0.007	1
arhgap4a	0.223343	2.53928	0.024	0.007	1
kcng1	0.223343	2.53928	0.024	0.007	1
mmp17a	0.223343	2.53928	0.024	0.007	1
c7b	0.223343	2.53928	0.024	0.007	1
c6.1	0.223343	2.53928	0.024	0.007	1
dub	0.223343	2.53928	0.024	0.007	1
trpc2b	0.223343	2.53928	0.024	0.007	1
gabrb4	0.223343	2.53928	0.024	0.007	1
cpdb	0.223343	2.53928	0.024	0.007	1
unm-sa1614	0.223343	2.53928	0.024	0.007	1
pstpip2	0.223343	2.53928	0.024	0.007	1
pitpnab	0.223343	2.53928	0.024	0.007	1
tmprss2	0.223343	2.53928	0.024	0.007	1
dbnla	0.223343	2.53928	0.024	0.007	1
znf1183.1	0.223343	2.53928	0.024	0.007	1
CU856622.1	0.223343	2.53928	0.024	0.007	1
dpp4	0.223343	2.53928	0.024	0.007	1
spire2	0.223343	2.53928	0.024	0.007	1
slc1a2b	0.223343	2.53928	0.024	0.007	1
erbb2	0.223522	0.160773	0.098	0.179	1
pros1	0.223671	1.63882	0.073	0.036	1
mmp9	0.223671	1.63882	0.073	0.036	1
frem1b	0.223755	0.322054	0.366	0.27	1
eml3	0.223889	0.745736	0.098	0.052	1
sorcs2	0.224251	2.31689	0.024	0.007	1
her7	0.224251	2.12425	0.024	0.007	1
si:dkey-276j7.2	0.224251	2.12425	0.024	0.007	1
cacnb4b	0.224251	2.12425	0.024	0.007	1
tmtops2b	0.224251	2.31689	0.024	0.007	1
si:ch211-125e6.5	0.224251	2.31689	0.024	0.007	1
TENT5A	0.224251	2.31689	0.024	0.007	1
tuft1a	0.224251	2.31689	0.024	0.007	1
zdhhc3a	0.224251	2.31689	0.024	0.007	1
si:dkey-178e17.1	0.224251	2.31689	0.024	0.007	1
si:dkeyp-44a8.4	0.224251	2.31689	0.024	0.007	1
zgc:110045	0.224251	2.31689	0.024	0.007	1
echs1	0.224251	2.31689	0.024	0.007	1
rhd	0.224251	2.12425	0.024	0.007	1
sdr42e1	0.224251	2.31689	0.024	0.007	1
CT009745.1	0.224251	2.31689	0.024	0.007	1
iqcg	0.224251	2.31689	0.024	0.007	1
ARHGAP22	0.224251	2.31689	0.024	0.007	1
synpo2lb	0.224251	2.31689	0.024	0.007	1
AL954682.2	0.224251	2.31689	0.024	0.007	1
pex11b	0.224251	2.31689	0.024	0.007	1
c1qtnf5	0.224251	2.31689	0.024	0.007	1
pimr191	0.224251	2.31689	0.024	0.007	1
AP1S2	0.224251	2.31689	0.024	0.007	1
cel.2	0.224251	2.31689	0.024	0.007	1
si:dkeyp-69c1.9	0.224251	2.31689	0.024	0.007	1
plac8l1	0.224251	2.31689	0.024	0.007	1
ctns	0.224251	2.31689	0.024	0.007	1
metap1d	0.224288	0.499757	0.195	0.126	1
cox6a1	0.224511	0.727357	0.244	0.173	1
ipo4	0.224657	0.556563	0.244	0.172	1
rgmb	0.225043	0.600685	0.195	0.127	1
prr14	0.225047	0.802319	0.171	0.109	1
itgb1b.1	0.225166	2.12425	0.024	0.007	1
ftr19	0.225166	2.12425	0.024	0.007	1
tshz3a	0.225166	2.12425	0.024	0.007	1
aclyb	0.225166	1.80232	0.024	0.007	1
si:ch73-196l6.5	0.225166	1.95432	0.024	0.007	1
ggt1b	0.225166	1.95432	0.024	0.007	1
tbc1d32	0.225453	0.977406	0.122	0.071	1
ctnnbip1	0.226076	0.441819	0.463	0.38	1
nt5c1ba	0.226083	1.95432	0.024	0.007	1
bag3	0.226224	1.53928	0.073	0.036	1
ppcdc	0.226648	1.49198	0.073	0.036	1
sfxn3	0.227012	0.702784	0.146	0.088	1
epha2a	0.227014	0.653075	0.537	0.487	1
ttc27	0.22705	0.34664	0.512	0.408	1
actr5	0.228194	1.16077	0.098	0.053	1
nifk	0.228479	0.503661	0.22	0.145	1
klhl23	0.229106	2.27625	0.049	0.021	1
sla2	0.229222	1.40178	0.073	0.036	1
si:dkey-38p12.3	0.229304	0.443526	0.293	0.207	1
higd1a	0.229392	1.12425	0.098	0.053	1
pbx4	0.229522	0.160317	0.805	0.745	1
jade3	0.230328	0.303034	0.585	0.466	1
kif4	0.230378	0.468896	0.415	0.326	1
psma5	0.230431	0.842212	0.195	0.133	1
khdrbs1b	0.230567	0.460058	0.488	0.397	1
cars2	0.230616	0.691288	0.244	0.176	1
orc4	0.230885	0.776324	0.195	0.131	1
rrm2.1	0.231576	0.662142	0.439	0.351	1
ubr7	0.232061	0.664816	0.195	0.129	1
si:ch211-194c3.5	0.232122	1.04624	0.146	0.091	1
epha3	0.23216	2.01991	0.073	0.038	1
ap3s2	0.232231	0.616453	0.171	0.108	1
cpdp	0.232417	0.33417	0.341	0.246	1
si:ch211-259g3.4	0.232714	0.720525	0.22	0.152	1
yy1a	0.232975	0.48379	0.317	0.229	1
srgap2	0.233098	0.225745	0.756	0.736	1
cep78	0.23359	1.36936	0.073	0.036	1
zgc:66448	0.234235	0.621747	0.268	0.196	1
eif4g3b	0.234537	0.32285	0.659	0.607	1
rab39bb	0.234787	1.31689	0.073	0.036	1
im:6904045	0.234787	1.26627	0.073	0.036	1
bend3	0.234787	1.31689	0.073	0.036	1
prg4b	0.23525	2.12425	0.049	0.021	1
trmt10a	0.23572	0.556563	0.146	0.088	1
lmod1a	0.235821	2.35871	0.049	0.021	1
tgfb1b	0.235821	2.35871	0.049	0.021	1
mrps6	0.235994	0.802319	0.171	0.11	1
zgc:103508	0.236107	1.21736	0.073	0.036	1
FQ312024.1	0.236107	1.26627	0.073	0.036	1
grinab	0.236437	1.2416	0.122	0.073	1
bub1ba	0.236606	0.621747	0.22	0.151	1
adssl	0.236654	0.608548	0.268	0.197	1
GCA	0.23673	0.922614	0.098	0.053	1
bbs9	0.23673	0.891587	0.098	0.053	1
pepd	0.236835	0.615234	0.244	0.173	1
fam120b	0.237345	0.93662	0.146	0.091	1
cul1b	0.237395	0.502196	0.293	0.215	1
chd1l	0.237402	0.170051	0.024	0.076	1
si:dkey-84h14.1.1	0.237431	1.12425	0.073	0.036	1
zgc:163040.1	0.237431	1.21736	0.073	0.036	1
ccnjl	0.237652	0.477128	0.61	0.506	1
pde6a	0.238097	1.87632	0.049	0.021	1
eif4g2a	0.238143	0.252122	0.512	0.394	1
wdr59	0.2382	0.111423	0.073	0.141	1
suco	0.238458	0.181733	0.341	0.242	1
gng3	0.238671	1.87632	0.049	0.021	1
grm8a	0.238759	1.07985	0.073	0.036	1
gpn2	0.239032	0.826567	0.122	0.071	1
rpl15	0.240001	0.252762	0.707	0.659	1
igsf11	0.240092	1.03678	0.073	0.036	1
sh3bp5b	0.240092	0.838845	0.073	0.036	1
mxd1	0.240297	1.95432	0.073	0.038	1
zgc:110319	0.240534	0.784397	0.146	0.091	1
slc36a1	0.2408	0.613286	0.171	0.109	1
rabgap1	0.240892	0.607672	0.366	0.287	1
atad2b	0.241003	0.301655	0.756	0.656	1
phf20b	0.241178	0.377013	0.439	0.35	1
tmem9b	0.241194	1.21736	0.098	0.055	1
arfip1	0.241401	0.778473	0.195	0.131	1
pgk1	0.241429	1.03678	0.073	0.036	1
terf2ip	0.241885	0.627822	0.146	0.09	1
cd276	0.242289	1.10188	0.122	0.073	1
mob4	0.242318	0.778473	0.122	0.071	1
bcr	0.242377	0.328388	0.195	0.126	1
usp12b	0.242465	0.486818	0.195	0.127	1
c2cd2l	0.243864	1.70921	0.049	0.021	1
uqcc2	0.243864	1.70921	0.049	0.021	1
ttc39a	0.243864	1.70921	0.049	0.021	1
naa80	0.243864	1.70921	0.049	0.021	1
fam20a	0.243864	1.70921	0.049	0.021	1
RYR2	0.243864	1.70921	0.049	0.021	1
camk1db	0.243864	1.70921	0.049	0.021	1
rps6kb1a	0.243904	0.802319	0.171	0.11	1
frmpd3	0.244211	0.588195	0.098	0.053	1
chst10	0.244217	0.77375	0.244	0.173	1
ogt.1	0.244377	0.775519	0.268	0.197	1
or111-2	0.244547	1.12425	0.098	0.055	1
CABZ01080568.1	0.244872	0.444128	0.22	0.148	1
tmem168a	0.24499	1.62175	0.049	0.021	1
si:ch211-156b7.5	0.24499	1.62175	0.049	0.021	1
dph3	0.24499	1.62175	0.049	0.021	1
fkbp1b	0.24499	1.62175	0.049	0.021	1
p2rx4b	0.24499	1.62175	0.049	0.021	1
lck	0.24499	1.62175	0.049	0.021	1
zfyve26	0.24499	1.62175	0.049	0.021	1
slc31a2	0.24499	1.62175	0.049	0.021	1
ei24	0.24499	1.62175	0.049	0.021	1
zgc:112332	0.24499	1.62175	0.049	0.021	1
si:dkey-1b17.9	0.24499	1.62175	0.049	0.021	1
oaz2a	0.24499	1.62175	0.049	0.021	1
smyd2a	0.245295	0.430351	0.293	0.213	1
anapc5	0.245528	1.20864	0.146	0.094	1
gorasp2	0.245632	0.686842	0.122	0.071	1
shdb	0.245767	0.87994	0.244	0.182	1
stx8	0.245783	0.285528	0.268	0.186	1
stard8	0.246004	0.174288	0.22	0.33	1
cacna1ha	0.246161	1.53928	0.049	0.021	1
si:ch211-255g12.8	0.246161	1.53928	0.049	0.021	1
pds5b	0.246575	0.610757	0.512	0.487	1
BX470137.2	0.246857	0.23889	0.488	0.378	1
slc7a7	0.247299	0.643121	0.122	0.071	1
adh5	0.247334	1.38728	0.049	0.021	1
BX571719.3	0.247334	1.46128	0.049	0.021	1
cnnm2a	0.247445	0.256351	0.024	0.074	1
si:dkey-185e18.7	0.247509	0.87632	0.146	0.092	1
ube2s	0.248273	0.269587	0.317	0.227	1
si:dkey-264d12.1	0.24851	1.31689	0.049	0.021	1
zgc:194627	0.248511	1.06535	0.049	0.021	1
smarca1	0.248511	1.38728	0.049	0.021	1
eif2d	0.248864	0.458365	0.268	0.19	1
smarca5	0.249042	0.465084	0.439	0.378	1
dhx29	0.249047	0.433086	0.244	0.169	1
immt	0.24906	1.01382	0.171	0.117	1
col14a1a	0.249436	0.358713	0.171	0.109	1
atp6v0ca	0.249819	0.703916	0.268	0.201	1
mettl14	0.249844	0.722149	0.146	0.091	1
MARF1	0.249975	1.53928	0.073	0.038	1
cnot4b	0.250271	0.914794	0.268	0.204	1
cdca4	0.250601	0.503661	0.341	0.263	1
slc25a25a	0.250684	0.600685	0.195	0.131	1
CR352220.2	0.250726	0.415903	0.293	0.211	1
rps24	0.250862	0.184081	0.634	0.513	1
fam120a	0.251086	0.426894	0.463	0.385	1
tmed1b	0.25121	1.05386	0.098	0.055	1
dab2ipa	0.251339	1.66482	0.073	0.038	1
flvcr1	0.25138	0.738189	0.171	0.112	1
ube2g1a	0.251536	0.664816	0.171	0.11	1
si:ch211-166g5.4	0.25155	0.347524	0.341	0.249	1
hsbp1a	0.25178	1.44618	0.073	0.038	1
acin1b	0.252152	0.273145	0.732	0.627	1
zgc:113295.1	0.252744	1.01991	0.098	0.055	1
rnf44	0.252867	0.277478	0.634	0.54	1
slc35d1a	0.253422	0.276251	0.415	0.315	1
zgc:165573	0.254054	1.40178	0.073	0.038	1
mybl2b	0.254218	0.396327	0.244	0.169	1
si:dkey-19a16.7	0.254226	0.490041	0.341	0.264	1
lrrc8aa	0.254274	0.461282	0.39	0.299	1
tmem102	0.254284	0.891587	0.098	0.055	1
wdr35	0.254389	0.423808	0.341	0.255	1
zgc:162339	0.254712	0.851229	0.122	0.073	1
styx	0.255142	0.360482	0.268	0.187	1
si:ch73-109d9.2	0.255242	0.605922	0.341	0.273	1
tfap4	0.2553	0.254061	0.732	0.683	1
seh1l	0.255824	0.418533	0.366	0.283	1
ggt5a	0.25583	0.861213	0.098	0.055	1
ccdc142	0.256345	0.423808	0.024	0.073	1
snx25	0.256413	0.826567	0.122	0.073	1
tox2	0.256425	0.349807	0.341	0.259	1
ror1	0.256734	0.107011	0.707	0.565	1
vps37a	0.257319	0.606399	0.195	0.133	1
rps17	0.257494	0.262954	0.512	0.417	1
atn1	0.257517	0.358713	0.22	0.147	1
pdhb	0.258235	0.977406	0.122	0.074	1
ctsd	0.258645	0.711466	0.293	0.229	1
galnt11	0.258748	0.675787	0.22	0.155	1
atxn3	0.259593	1.31689	0.073	0.038	1
dock9b	0.259664	0.697983	0.146	0.092	1
pds5a	0.259972	0.293124	0.585	0.502	1
ing1	0.260857	1.26627	0.073	0.038	1
lpcat3	0.261061	0.392444	0.293	0.211	1
ssuh2rs1	0.261997	1.07362	0.195	0.138	1
poldip3	0.262254	1.21736	0.073	0.038	1
mrpl2	0.262254	1.17005	0.073	0.038	1
rpl30	0.26226	0.420113	0.463	0.385	1
BX470182.3	0.262828	0.967743	0.171	0.119	1
psmd5	0.262927	1.15462	0.098	0.056	1
tnpo3	0.263344	0.848613	0.268	0.206	1
coa5	0.263656	1.17005	0.073	0.038	1
plp1a	0.264109	1.56966	0.098	0.057	1
casp8ap2	0.264543	0.446176	0.268	0.19	1
dlg5a	0.264689	0.194713	0.707	0.635	1
zgc:113054	0.265063	1.12425	0.073	0.038	1
pabpc1a	0.265221	0.195586	0.878	0.883	1
mcmbp	0.2654	0.910468	0.244	0.18	1
dyrk1ab	0.265545	0.524335	0.171	0.11	1
ehmt1b	0.265715	0.188788	0.561	0.434	1
ccnd2a	0.265786	0.442423	0.22	0.152	1
ubp1	0.266048	0.480391	0.268	0.197	1
trim37	0.267487	0.600685	0.171	0.112	1
tmem50a	0.267487	0.648514	0.171	0.112	1
foxm1	0.267688	0.70921	0.22	0.154	1
BX571853.3	0.267888	0.954322	0.073	0.038	1
iqsec1b	0.267888	0.994964	0.073	0.038	1
stox1	0.268514	0.499757	0.122	0.073	1
gtf3c5	0.268909	0.70921	0.171	0.113	1
map4k3a	0.269305	0.292847	0.537	0.445	1
tmtc4	0.269659	0.572452	0.22	0.154	1
arhgap10	0.269902	0.632394	0.463	0.378	1
ppp1r14ab	0.269986	0.755014	0.098	0.056	1
lrrc28	0.270069	1.04896	0.122	0.076	1
fbxw11b	0.270524	0.714856	0.244	0.186	1
tmem161a	0.270639	1.05386	0.098	0.056	1
wdr34	0.270746	1.39633	0.098	0.057	1
kcnn1a	0.270762	1.86121	0.049	0.022	1
trub2	0.270782	0.826567	0.122	0.074	1
foxn2b	0.27101	0.627822	0.22	0.157	1
letm2	0.271589	0.585089	0.171	0.112	1
tmx2b	0.271589	0.569659	0.171	0.112	1
mylk2	0.271921	1.08472	0.122	0.077	1
atp6v1ba	0.272055	0.847407	0.195	0.138	1
vwa1	0.272104	1.17005	0.122	0.077	1
abcb5	0.272229	0.299081	0.317	0.231	1
rps27l	0.272771	0.199975	0.244	0.166	1
si:ch211-204c21.1	0.273172	1.95432	0.049	0.022	1
znf407	0.273682	0.895429	0.146	0.095	1
nfe2l1a	0.27386	1.38009	0.122	0.077	1
zfand6	0.273994	0.87632	0.146	0.095	1
COX5B	0.274212	0.59651	0.268	0.199	1
rbm15	0.274311	0.802319	0.122	0.074	1
rtraf	0.274437	1.53928	0.073	0.039	1
acvr1bb	0.274696	0.755014	0.244	0.182	1
decr1	0.274918	1.97741	0.073	0.039	1
si:ch211-158d24.2	0.275417	0.342888	0.268	0.19	1
arg2	0.275452	0.861213	0.098	0.056	1
cyp4v7	0.275452	0.954322	0.098	0.056	1
amh	0.275452	0.954322	0.098	0.056	1
slc35f2l	0.275628	1.80232	0.049	0.022	1
sertad2b	0.27571	1.28295	0.098	0.057	1
BX322657.4	0.275817	0.861213	0.171	0.115	1
med10	0.275861	1.49198	0.073	0.039	1
BX546453.1	0.276589	0.19351	0.024	0.07	1
stau2	0.276719	0.231163	0.756	0.648	1
cacng8b	0.27686	1.73193	0.049	0.022	1
bmpr1ab	0.276957	0.133872	0.585	0.463	1
cox7a2l	0.277329	0.702784	0.146	0.094	1
pomgnt2	0.277781	1.80232	0.073	0.039	1
utp11	0.278048	0.468896	0.22	0.152	1
snrpb2	0.278877	0.718255	0.171	0.116	1
tomm70a	0.278965	0.364914	0.415	0.333	1
gclc	0.279279	0.51759	0.22	0.154	1
si:ch211-274p24.2	0.279331	1.48039	0.049	0.022	1
npat	0.280058	0.496216	0.22	0.154	1
usp7	0.280614	0.406082	0.659	0.58	1
micall1a	0.281554	0.567299	0.22	0.155	1
ephb2b	0.281573	1.04624	0.122	0.077	1
znf973	0.281828	1.62175	0.049	0.022	1
pyroxd1	0.281828	1.62175	0.049	0.022	1
ankrd46b	0.281828	1.62175	0.049	0.022	1
fam234b	0.281828	1.62175	0.049	0.022	1
sh3d19	0.281828	1.62175	0.049	0.022	1
EARS2	0.281828	1.62175	0.049	0.022	1
erlec1	0.282006	0.784397	0.146	0.095	1
fbl	0.282601	0.314033	0.537	0.462	1
BX276117.1	0.282761	0.486818	0.171	0.113	1
si:dkey-149m13.4	0.283036	1.53928	0.049	0.022	1
znf1027	0.283036	1.53928	0.049	0.022	1
si:cabz01054394.6	0.283036	1.53928	0.049	0.022	1
zgc:171551	0.283036	1.53928	0.049	0.022	1
saraf	0.283036	1.53928	0.049	0.022	1
setd4	0.283036	1.53928	0.049	0.022	1
snf8	0.283036	1.53928	0.049	0.022	1
prelid1b	0.283036	1.53928	0.049	0.022	1
rangap1a	0.283192	0.650316	0.171	0.115	1
aff4	0.283205	0.357345	0.463	0.379	1
rfc1	0.283238	0.659579	0.341	0.281	1
cds2	0.283251	0.579927	0.122	0.074	1
gusb	0.283662	0.348954	0.268	0.193	1
atp2a2b	0.283814	0.260212	0.61	0.506	1
mn1b	0.283923	0.539285	0.22	0.155	1
dusp16	0.284293	1.46128	0.049	0.022	1
si:dkeyp-94g1.1	0.284293	1.46128	0.049	0.022	1
setd7	0.284293	1.46128	0.049	0.022	1
si:zfos-1056e6.1	0.284293	1.46128	0.049	0.022	1
mvda	0.284293	1.46128	0.049	0.022	1
traf4b	0.284293	1.38728	0.049	0.022	1
rbm33a	0.28456	0.429367	0.512	0.449	1
rad54l2	0.284866	0.316893	0.415	0.33	1
ube2l3b	0.284973	0.57676	0.244	0.179	1
usp13	0.285225	0.718255	0.098	0.056	1
lman2	0.285292	0.664816	0.171	0.115	1
wdr62	0.285433	0.812303	0.341	0.283	1
prkcaa	0.285553	1.31689	0.049	0.022	1
pou3f1	0.285553	1.31689	0.049	0.022	1
TANC2	0.285553	1.31689	0.049	0.022	1
si:dkey-172k15.4	0.285553	1.38728	0.049	0.022	1
trafd1	0.285553	1.24978	0.049	0.022	1
snip1	0.285588	0.675787	0.22	0.159	1
magoh	0.286046	0.569659	0.171	0.113	1
cd164	0.286604	0.718255	0.171	0.116	1
nbeab	0.286816	1.24978	0.049	0.022	1
si:dkey-171c9.3	0.286816	1.31689	0.049	0.022	1
[truncated: 6,353 more rows]

## Sheet: 5. E10hpf_DAmotif_CHB
	p_val	avg_log2FC	pct.1	pct.2	p_val_adj	motif	motif.name
MA0153.2	6.17542e-35	4.38855	0.95	0.379	1.01647e-31	MA0153.2	HNF1B
MA0046.2	3.04157e-28	3.3534	0.933	0.405	5.00643e-25	MA0046.2	HNF1A
MA0110.3	6.39721e-23	3.30778	0.9	0.422	1.05298e-19	MA0110.3	ATHB-5
MA1210.1	1.31519e-21	3.15159	0.9	0.428	2.1648e-18	MA1210.1	HAT22
MA1211.1	2.07391e-21	3.40396	0.85	0.441	3.41366e-18	MA1211.1	ATHB18
MA0954.2	1.68874e-19	3.16883	0.85	0.447	2.77967e-16	MA0954.2	ATHB7
MA1639.1	6.17732e-19	2.1365	0.9	0.428	1.01679e-15	MA1639.1	MEIS1(var.2)
MA1024.1	4.93628e-16	2.73176	0.817	0.445	8.12512e-13	MA1024.1	HAT1
MA1149.1	7.30383e-16	2.54932	0.95	0.451	1.20221e-12	MA1149.1	RARA::RXRG
MA0858.1	1.69877e-15	2.81631	0.85	0.458	2.79617e-12	MA0858.1	Rarb(var.2)
MA1198.1	2.37836e-15	2.93802	0.833	0.45	3.91479e-12	MA1198.1	HAT2
MA0730.1	6.3574e-15	2.72215	0.867	0.464	1.04643e-11	MA0730.1	RARA(var.2)
MA0159.1	2.31618e-12	1.705	0.817	0.447	3.81243e-09	MA0159.1	RARA::RXRA
MA1406.1	3.93897e-12	2.73651	0.767	0.463	6.48354e-09	MA1406.1	ATHB4
MA0070.1	7.14042e-11	3.05038	0.767	0.468	1.17531e-07	MA0070.1	PBX1
MA1113.2	1.63555e-10	0.928935	0.817	0.412	2.69212e-07	MA1113.2	PBX2
MA1212.1	4.69148e-10	1.63507	0.817	0.427	7.72218e-07	MA1212.1	ATHB13
MA1640.1	6.26031e-10	1.24841	0.817	0.405	1.03045e-06	MA1640.1	MEIS2(var.2)
MA0950.1	1.93378e-09	1.79145	0.817	0.464	3.18301e-06	MA0950.1	ATHB-12
MA0036.3	3.38818e-09	3.28941	0.183	0.522	5.57695e-06	MA0036.3	GATA2
MA0307.1	1.04873e-07	1.32479	0.183	0.441	0.000172621	MA0307.1	GLN3
MA1504.1	2.1549e-07	1.81135	0.767	0.47	0.000354696	MA1504.1	HOXC4
MA1471.1	8.28707e-07	1.3511	0.717	0.427	0.00136405	MA1471.1	BARX2
MA0037.3	1.2265e-06	0.957356	0.25	0.503	0.00201882	MA0037.3	GATA3
MA0729.1	6.37365e-06	1.31861	0.667	0.487	0.010491	MA0729.1	RARA
MA0766.2	1.10199e-05	4.94097	0.317	0.504	0.0181388	MA0766.2	GATA5
MA1499.1	1.53406e-05	0.870064	0.733	0.464	0.0252507	MA1499.1	HOXB4
MA1142.1	1.54269e-05	0.965302	0.733	0.467	0.0253926	MA1142.1	FOSL1::JUND
MA1507.1	1.80279e-05	1.74309	0.7	0.46	0.0296739	MA1507.1	HOXD4
MA1209.1	2.88894e-05	0.884221	0.75	0.453	0.0475519	MA1209.1	ATHB20
MA0482.2	3.82054e-05	5.85607	0.3	0.511	0.0628861	MA0482.2	GATA4
MA0667.1	7.64696e-05	0.675917	0.633	0.441	0.125869	MA0667.1	MYF6
MA1215.1	9.41399e-05	0.74206	0.733	0.443	0.154954	MA1215.1	ATHB53
MA0237.2	0.0001084	1.0598	0.65	0.45	0.178426	MA0237.2	pan
MA0476.1	0.000115546	1.29757	0.633	0.493	0.190189	MA0476.1	FOS
MA1701.1	0.000123571	1.76531	0.217	0.494	0.203398	MA1701.1	elt-2
MA1644.1	0.000184154	1.36639	0.683	0.48	0.303117	MA1644.1	NFYC
MA0791.1	0.000225203	0.273178	0.7	0.44	0.370684	MA0791.1	POU4F3
MA0142.1	0.000252793	0.271837	0.75	0.49	0.416098	MA0142.1	Pou5f1::Sox2
MA1124.1	0.000271407	1.75754	0.6	0.44	0.446736	MA1124.1	ZNF24
MA1460.1	0.000442494	0.245512	0.65	0.432	0.728345	MA1460.1	pho
MA1026.2	0.000484389	0.710967	0.6	0.427	0.797304	MA1026.2	ATHB15
MA1468.1	0.00050667	0.797454	0.65	0.434	0.833978	MA1468.1	ATOH7
MA0106.3	0.000631444	12.9234	0.617	0.412	1	MA0106.3	TP53
MA0951.1	0.000745505	1.05575	0.617	0.432	1	MA0951.1	ATHB-16
MA0060.3	0.000840018	1.79264	0.6	0.476	1	MA0060.3	NFYA
MA1104.2	0.000846322	2.33815	0.283	0.474	1	MA1104.2	GATA6
MA1440.1	0.000876858	0.957195	0.667	0.45	1	MA1440.1	fkh-9
MA0754.1	0.000911042	1.12082	0.65	0.44	1	MA0754.1	CUX1
MA0527.1	0.00099034	0.794557	0.667	0.46	1	MA0527.1	ZBTB33
MA1534.1	0.00100566	1.15776	0.617	0.451	1	MA1534.1	NR1I3
MA0755.1	0.00106239	0.957005	0.667	0.455	1	MA0755.1	CUX2
MA1450.1	0.00115851	0.855981	0.667	0.451	1	MA1450.1	lin-54
MA0953.1	0.0012627	0.602572	0.667	0.454	1	MA0953.1	ATHB-6
MA0361.1	0.00127061	1.23051	0.583	0.43	1	MA0361.1	RDS1
MA0429.1	0.00127061	1.23051	0.583	0.43	1	MA0429.1	YLL054C
MA0323.1	0.00154391	0.433465	0.683	0.441	1	MA0323.1	IXR1
MA0006.1	0.00154836	3.49678	0.617	0.441	1	MA0006.1	Ahr::Arnt
MA0502.2	0.001584	1.48165	0.633	0.49	1	MA0502.2	NFYB
MA0207.1	0.00160767	0.771012	0.683	0.47	1	MA0207.1	achi
MA0227.1	0.00160767	0.771012	0.683	0.47	1	MA0227.1	hth
MA0252.1	0.00160767	0.771012	0.683	0.47	1	MA0252.1	vis
MA0300.1	0.00164441	2.36784	0.267	0.507	1	MA0300.1	GAT1
MA0799.1	0.00172069	0.107818	0.65	0.448	1	MA0799.1	RFX4
MA0772.1	0.00186057	1.32148	0.617	0.443	1	MA0772.1	IRF7
MA0008.2	0.0019777	0.97222	0.683	0.471	1	MA0008.2	HAT5
MA1479.1	0.00201001	0.806648	0.617	0.464	1	MA1479.1	DMRTC2
MA0079.4	0.00201106	0.50373	0.75	0.499	1	MA0079.4	SP1
MA1370.1	0.002167	0.996804	0.633	0.478	1	MA1370.1	IDD5
MA0669.1	0.00246187	0.726681	0.633	0.424	1	MA0669.1	NEUROG2
MA0014.3	0.00249438	0.960976	0.6	0.473	1	MA0014.3	PAX5
MA0740.1	0.00271825	0.726658	0.65	0.497	1	MA0740.1	KLF14
MA0443.1	0.00272046	0.305271	0.667	0.476	1	MA0443.1	btd
MA0921.1	0.00278775	0.712413	0.6	0.47	1	MA0921.1	ceh-48
MA0857.1	0.00292546	0.346788	0.733	0.44	1	MA0857.1	Rarb
MA1376.1	0.00308618	0.339575	0.617	0.438	1	MA1376.1	DEAR3
MA0489.1	0.0032824	0.788793	0.65	0.47	1	MA0489.1	JUN(var.2)
MA1623.1	0.00343581	0.598597	0.567	0.453	1	MA1623.1	Stat2
MA0746.2	0.00349418	1.8058	0.683	0.484	1	MA0746.2	SP3
MA0861.1	0.00350725	9.81429	0.583	0.411	1	MA0861.1	TP73
MA0790.1	0.00362034	0.257136	0.617	0.443	1	MA0790.1	POU4F1
MA0918.1	0.00366723	0.673946	0.633	0.464	1	MA0918.1	unc-62
MA0314.1	0.003668	2.99254	0.633	0.466	1	MA0314.1	HAP3
MA1163.1	0.0037274	0.811921	0.633	0.468	1	MA1163.1	PHL11
MA0969.1	0.00383831	1.8244	0.567	0.438	1	MA0969.1	CMTA2
MA0491.2	0.00391594	0.530997	0.7	0.481	1	MA0491.2	JUND
MA1411.1	0.00391638	1.30858	0.567	0.432	1	MA1411.1	TSAR1
MA1227.2	0.00461347	0.185649	0.683	0.445	1	MA1227.2	ERF027
MA0685.1	0.00485165	0.929545	0.667	0.509	1	MA0685.1	SP4
MA0461.2	0.00512565	0.921782	0.567	0.46	1	MA0461.2	Atoh1
MA1233.2	0.00529563	0.452726	0.633	0.443	1	MA1233.2	ERF021
MA1174.1	0.00582145	0.361028	0.517	0.417	1	MA1174.1	MYB56
MA0653.1	0.00629206	0.398287	0.65	0.468	1	MA0653.1	IRF9
MA0113.3	0.00639141	0.762406	0.633	0.474	1	MA0113.3	NR3C1
MA0434.1	0.00675629	1.0409	0.583	0.468	1	MA0434.1	YPR013C
MA1374.1	0.00675965	1.22541	0.533	0.461	1	MA1374.1	IDD7
MA0059.1	0.0071334	0.737578	0.6	0.473	1	MA0059.1	MAX::MYC
MA1234.1	0.00734806	0.653388	0.6	0.445	1	MA1234.1	ERF017
MA0299.1	0.00754253	0.585762	0.583	0.45	1	MA0299.1	GAL4
MA1197.1	0.00776596	0.531064	0.533	0.441	1	MA1197.1	CAMTA1
MA0365.1	0.00782742	1.04582	0.567	0.427	1	MA0365.1	RFX1
MA0494.1	0.00837606	1.71244	0.617	0.49	1	MA0494.1	Nr1h3::Rxra
MA0963.1	0.00930753	0.949262	0.583	0.448	1	MA0963.1	BHLH78
MA0262.1	0.00956398	1.27869	0.567	0.458	1	MA0262.1	mab-3
MA0727.1	0.0102352	1.37164	0.633	0.478	1	MA0727.1	NR3C2
MA1102.2	0.0113515	0.203517	0.7	0.467	1	MA1102.2	CTCFL
MA1160.1	0.0117133	0.754842	0.583	0.45	1	MA1160.1	AT1G14580
MA0871.2	0.0117184	1.51114	0.583	0.422	1	MA0871.2	TFEC
MA1137.1	0.0123266	0.468753	0.667	0.474	1	MA1137.1	FOSL1::JUNB
MA0490.2	0.0124609	0.272943	0.683	0.476	1	MA0490.2	JUNB
MA0632.2	0.0125706	2.90715	0.55	0.447	1	MA0632.2	TCFL5
MA0469.3	0.0126522	0.864055	0.583	0.458	1	MA0469.3	E2F3
MA1371.1	0.0127716	0.318131	0.6	0.45	1	MA1371.1	IDD4
MA1308.1	0.0132193	0.801949	0.55	0.448	1	MA1308.1	WRKY70
MA0287.1	0.0132781	0.180723	0.65	0.478	1	MA0287.1	CUP2
MA1107.2	0.0133243	1.22691	0.65	0.493	1	MA1107.2	KLF9
MA0741.1	0.0138148	0.368352	0.65	0.514	1	MA0741.1	KLF16
MA1020.1	0.0138206	1.12667	0.6	0.445	1	MA1020.1	GT-1
MA1047.2	0.013901	0.230951	0.583	0.434	1	MA1047.2	TGA5
MA1464.1	0.0139429	2.03455	0.567	0.455	1	MA1464.1	ARNT2
MA0349.1	0.0143884	1.36243	0.483	0.447	1	MA0349.1	OPI1
MA0959.1	0.0145279	0.797903	0.583	0.447	1	MA0959.1	AIB
MA1421.1	0.0147166	0.722245	0.567	0.483	1	MA1421.1	TCF7L1
MA1478.1	0.0148868	0.846157	0.55	0.464	1	MA1478.1	DMRTA2
MA0442.2	0.0152285	0.27665	0.683	0.496	1	MA0442.2	SOX10
MA0808.1	0.0157254	3.62336	0.617	0.448	1	MA0808.1	TEAD3
MA0099.3	0.0157521	0.859103	0.6	0.478	1	MA0099.3	FOS::JUN
MA1564.1	0.0158292	0.957639	0.65	0.491	1	MA1564.1	SP9
MA1335.1	0.0160058	0.899792	0.533	0.44	1	MA1335.1	TGA4
MA0599.1	0.016252	0.633645	0.633	0.526	1	MA0599.1	KLF5
MA0078.1	0.0169209	1.14155	0.533	0.49	1	MA0078.1	Sox17
MA0477.2	0.0171245	0.298324	0.65	0.467	1	MA0477.2	FOSL1
MA0561.1	0.0176013	0.836581	0.617	0.431	1	MA0561.1	PIF4
MA1175.1	0.0187976	0.358522	0.583	0.458	1	MA1175.1	MYB81
MA1201.1	0.0189278	0.178471	0.567	0.43	1	MA1201.1	AGL42
MA0147.3	0.0189903	0.616601	0.567	0.443	1	MA0147.3	MYC
MA1455.1	0.0190376	0.550177	0.533	0.435	1	MA1455.1	dmrt99B
MA1624.1	0.0193184	1.05806	0.583	0.491	1	MA1624.1	Stat5a
MA1699.1	0.0194239	0.379438	0.567	0.45	1	MA1699.1	ceh-38
MA1533.1	0.0199141	1.07793	0.6	0.464	1	MA1533.1	NR1I2
MA0859.1	0.0218213	0.242965	0.55	0.489	1	MA0859.1	Rarg
MA0756.1	0.0218582	0.752634	0.65	0.47	1	MA0756.1	ONECUT2
MA0310.1	0.0219821	0.780397	0.55	0.443	1	MA0310.1	HAC1
MA0140.2	0.0220089	1.27752	0.333	0.497	1	MA0140.2	GATA1::TAL1
MA0864.2	0.0224976	0.314811	0.5	0.443	1	MA0864.2	E2F2
MA1167.1	0.0228351	0.966792	0.55	0.447	1	MA1167.1	EFM
MA1513.1	0.022862	0.300414	0.633	0.458	1	MA1513.1	KLF15
MA1213.1	0.0228921	0.602794	0.55	0.444	1	MA1213.1	ZHD3
MA0633.1	0.0233402	0.618553	0.55	0.473	1	MA0633.1	Twist2
MA0792.1	0.0236083	0.525526	0.617	0.504	1	MA0792.1	POU5F1B
MA0626.1	0.0238717	0.789539	0.517	0.441	1	MA0626.1	Npas2
MA1106.1	0.0242339	1.07873	0.55	0.441	1	MA1106.1	HIF1A
MA0024.3	0.0242509	1.01222	0.55	0.447	1	MA0024.3	E2F1
MA0943.1	0.0242653	0.540358	0.6	0.432	1	MA0943.1	ARF5
MA1166.1	0.0253575	0.635269	0.6	0.464	1	MA1166.1	PHL12
MA1168.1	0.0260665	0.271732	0.517	0.467	1	MA1168.1	MYR2
MA1546.1	0.0262378	0.456803	0.65	0.444	1	MA1546.1	PAX3(var.2)
MA0283.1	0.0273099	0.54393	0.617	0.458	1	MA0283.1	CHA4
MA0826.1	0.0276907	0.930292	0.533	0.461	1	MA0826.1	OLIG1
MA1456.1	0.0277767	0.889838	0.517	0.45	1	MA1456.1	Dref
MA0538.1	0.0283124	0.407511	0.583	0.467	1	MA0538.1	daf-12
MA0758.1	0.0284079	0.380718	0.333	0.454	1	MA0758.1	E2F7
MA1405.1	0.028696	0.258884	0.617	0.47	1	MA1405.1	SIZF2
MA1366.1	0.0290749	0.705385	0.6	0.438	1	MA1366.1	AT1G76880
MA1372.1	0.0301115	1.07174	0.617	0.49	1	MA1372.1	STZ
MA0926.1	0.0303801	0.867593	0.6	0.477	1	MA0926.1	unc-86
MA1439.1	0.0307381	1.2075	0.333	0.501	1	MA1439.1	elt-6
MA0937.1	0.0308617	0.4391	0.583	0.427	1	MA0937.1	NAC055
MA1012.1	0.0311972	1.02195	0.583	0.464	1	MA1012.1	AGL27
MA0833.2	0.0324372	0.39344	0.6	0.471	1	MA0833.2	ATF4
MA1243.1	0.0333022	0.177846	0.567	0.438	1	MA1243.1	DREB19
MA0316.1	0.0333536	0.267166	0.533	0.473	1	MA0316.1	HAP5
MA0058.3	0.0335523	0.62064	0.55	0.427	1	MA0058.3	MAX
MA0748.2	0.0338175	0.965238	0.417	0.422	1	MA0748.2	YY2
MA1680.1	0.0338553	0.91215	0.583	0.464	1	MA1680.1	RVE7
MA0608.1	0.0347346	0.563955	0.55	0.457	1	MA0608.1	Creb3l2
MA1436.1	0.0347742	0.428018	0.517	0.441	1	MA1436.1	nuc-1
MA1176.1	0.0353007	1.6384	0.533	0.443	1	MA1176.1	MYB119
MA0657.1	0.0357109	0.341513	0.6	0.503	1	MA0657.1	KLF13
MA0493.1	0.0357193	1.78507	0.65	0.513	1	MA0493.1	Klf1
MA1445.1	0.0366794	0.790561	0.6	0.471	1	MA1445.1	ceh-28
MA1681.1	0.0368905	1.45369	0.35	0.473	1	MA1681.1	SRM1
MA0603.1	0.0371651	0.973502	0.567	0.458	1	MA0603.1	Arntl
MA0498.2	0.0384063	0.395641	0.567	0.457	1	MA0498.2	MEIS1
MA0375.1	0.0385676	1.48	0.517	0.437	1	MA0375.1	RSC30
MA0395.1	0.0390369	0.369413	0.517	0.441	1	MA0395.1	STP2
MA0652.1	0.0391832	0.193899	0.567	0.478	1	MA0652.1	IRF8
MA0084.1	0.0396949	0.746095	0.533	0.453	1	MA0084.1	SRY
MA0421.1	0.0405624	1.05368	0.567	0.484	1	MA0421.1	NSI1
MA0636.1	0.0415141	0.52178	0.583	0.457	1	MA0636.1	BHLHE41
MA1173.1	0.0416638	0.359262	0.6	0.437	1	MA1173.1	MYB101
MA1074.1	0.0417684	0.636644	0.533	0.441	1	MA1074.1	UNE10
MA0941.1	0.0421867	0.162909	0.567	0.443	1	MA0941.1	ABF2
MA0185.1	0.0444103	0.624824	0.517	0.424	1	MA0185.1	Deaf1
MA0962.1	0.0450412	0.643778	0.517	0.431	1	MA0962.1	BHLH34
MA1025.1	0.0453361	0.860777	0.533	0.45	1	MA1025.1	HBI1
MA1616.1	0.0455886	0.845042	0.567	0.463	1	MA1616.1	Prdm15
MA1011.1	0.0458898	0.720619	0.533	0.455	1	MA1011.1	PHYPADRAFT_72483
MA0742.1	0.0459042	0.896648	0.567	0.461	1	MA0742.1	Klf12
MA1384.1	0.045954	1.17571	0.583	0.476	1	MA1384.1	PHL7
MA0818.1	0.0464663	0.912198	0.517	0.437	1	MA0818.1	BHLHE22
MA1249.1	0.0467064	0.456345	0.617	0.451	1	MA1249.1	RAP210
MA1568.1	0.0467523	0.316808	0.533	0.454	1	MA1568.1	TCF21(var.2)
MA0525.2	0.0467693	5.32526	0.433	0.425	1	MA0525.2	TP63
MA1152.1	0.0485981	1.04414	0.633	0.524	1	MA1152.1	SOX15
MA1021.1	0.0486938	0.845699	0.5	0.432	1	MA1021.1	PHYPADRAFT_48267
MA1338.1	0.0494249	0.371476	0.533	0.46	1	MA1338.1	AREB3
MA0126.1	0.0494375	0.407651	0.583	0.45	1	MA0126.1	ovo
MA0239.1	0.0494375	0.407651	0.583	0.45	1	MA0239.1	prd
MA1170.1	0.0513738	1.54015	0.533	0.44	1	MA1170.1	MYB118
MA0021.1	0.0516186	1.91203	0.483	0.417	1	MA0021.1	Dof3
MA1622.1	0.0517016	0.551684	0.633	0.473	1	MA1622.1	Smad2::Smad3
MA0931.1	0.0524647	1.1712	0.467	0.454	1	MA0931.1	ABI5
MA1208.1	0.053091	0.273698	0.583	0.443	1	MA1208.1	GT-2
MA1570.1	0.0532546	0.271331	0.533	0.481	1	MA1570.1	TFAP4(var.2)
MA0419.1	0.0535259	1.01838	0.617	0.454	1	MA0419.1	YAP7
MA0015.1	0.05375	0.357139	0.583	0.489	1	MA0015.1	Cf2
MA1601.1	0.0542516	0.147731	0.617	0.471	1	MA1601.1	ZNF75D
MA0825.1	0.054752	0.253353	0.483	0.441	1	MA0825.1	MNT
MA1121.1	0.0552815	3.73079	0.583	0.46	1	MA1121.1	TEAD2
MA0011.1	0.0559693	0.120327	0.55	0.438	1	MA0011.1	br(var.2)
MA0357.1	0.0572078	1.0259	0.533	0.457	1	MA0357.1	PHO4
MA0324.1	0.0574739	0.453048	0.5	0.434	1	MA0324.1	LEU3
MA0279.1	0.0585979	0.135513	0.567	0.461	1	MA0279.1	CAD1
MA0549.1	0.0591047	0.563167	0.517	0.453	1	MA0549.1	BZR2
MA0964.1	0.0598465	0.929223	0.517	0.443	1	MA0964.1	BIM1
MA1387.1	0.0601486	0.345472	0.567	0.481	1	MA1387.1	AT1G13300
MA1156.1	0.0609738	0.558715	0.55	0.443	1	MA1156.1	JKD
MA0623.2	0.0623841	0.76728	0.533	0.455	1	MA0623.2	NEUROG1
MA0649.1	0.0633227	0.488444	0.533	0.447	1	MA0649.1	HEY2
MA1307.1	0.0641387	0.59499	0.533	0.463	1	MA1307.1	WRKY31
MA1122.1	0.0642355	0.121096	0.517	0.477	1	MA1122.1	TFDP1
MA0018.4	0.0647852	0.281506	0.467	0.458	1	MA0018.4	CREB1
MA1675.1	0.065511	0.219158	0.567	0.445	1	MA1675.1	NAC029
MA1412.1	0.0656386	0.370561	0.5	0.443	1	MA1412.1	TSAR2
MA1126.1	0.0659735	0.611969	0.45	0.445	1	MA1126.1	FOS::JUN(var.2)
MA0464.2	0.0661924	0.657403	0.583	0.463	1	MA0464.2	BHLHE40
MA1364.1	0.0665859	0.290371	0.55	0.435	1	MA1364.1	PIF7
MA0004.1	0.0668005	0.374795	0.467	0.437	1	MA0004.1	Arnt
MA0376.1	0.0669282	0.187814	0.517	0.457	1	MA0376.1	RTG3
MA1138.1	0.0681718	0.753948	0.583	0.483	1	MA1138.1	FOSL2::JUNB
MA0668.1	0.0684945	0.117033	0.617	0.47	1	MA0668.1	NEUROD2
MA0128.1	0.0693049	0.376662	0.567	0.422	1	MA0128.1	EmBP-1
MA0785.1	0.0699228	0.178324	0.633	0.477	1	MA0785.1	POU2F1
MA1157.1	0.0700554	0.797706	0.467	0.458	1	MA1157.1	NUC
MA0692.1	0.0709139	0.497089	0.55	0.473	1	MA0692.1	TFEB
MA0557.1	0.0715821	0.379522	0.533	0.45	1	MA0557.1	FHY3
MA1134.1	0.0737627	0.559125	0.55	0.493	1	MA1134.1	FOS::JUNB
MA1300.1	0.0738863	0.372821	0.5	0.464	1	MA1300.1	WRKY6
MA0966.1	0.0740418	0.458587	0.55	0.476	1	MA0966.1	BIM3
MA1144.1	0.0749711	0.494659	0.617	0.49	1	MA1144.1	FOSL2::JUND
MA0575.1	0.0755022	0.258979	0.583	0.448	1	MA0575.1	F3A4.140
MA1316.1	0.0762073	0.776903	0.583	0.481	1	MA1316.1	WRKY71
MA1419.1	0.0769135	0.915059	0.567	0.454	1	MA1419.1	IRF4
MA1367.1	0.0775921	0.954043	0.617	0.431	1	MA1367.1	AT1G76870
MA0605.2	0.078044	0.484929	0.5	0.466	1	MA0605.2	ATF3
MA0607.1	0.078078	0.683829	0.567	0.471	1	MA0607.1	Bhlha15
MA0034.1	0.0792267	0.299959	0.55	0.467	1	MA0034.1	Gam1
MA0038.2	0.0814372	1.02284	0.583	0.483	1	MA0038.2	GFI1
MA0428.1	0.08203	0.350287	0.55	0.425	1	MA0428.1	YKL222C
MA1033.1	0.0834042	1.03378	0.5	0.45	1	MA1033.1	OJ1058_F05.8
MA1305.1	0.0853805	0.961225	0.533	0.467	1	MA1305.1	WRKY55
MA1602.1	0.0854737	0.728501	0.533	0.461	1	MA1602.1	ZSCAN29
MA0569.1	0.0860281	0.554135	0.467	0.451	1	MA0569.1	MYC4
MA0827.1	0.0923546	0.639002	0.5	0.455	1	MA0827.1	OLIG3
MA1446.1	0.0926921	2.57163	0.467	0.458	1	MA1446.1	daf-16
MA1560.1	0.0930851	0.573675	0.5	0.451	1	MA1560.1	SOHLH2
MA1128.1	0.0934028	0.125547	0.617	0.484	1	MA1128.1	FOSL1::JUN
MA0610.1	0.0936773	1.18388	0.517	0.457	1	MA0610.1	DMRT3
MA0581.1	0.0942034	1.10031	0.517	0.471	1	MA0581.1	LEC2
MA0087.1	0.0952526	0.155142	0.617	0.477	1	MA0087.1	Sox5
MA0620.3	0.0965991	0.883393	0.5	0.458	1	MA0620.3	MITF
MA0970.1	0.0977792	1.76799	0.517	0.435	1	MA0970.1	CMTA3
MA0100.3	0.0987111	0.565294	0.567	0.46	1	MA0100.3	MYB
MA0568.1	0.0997814	0.692505	0.5	0.445	1	MA0568.1	MYC3
MA0822.1	0.101127	0.231704	0.533	0.453	1	MA0822.1	HES7
MA1381.1	0.10206	0.82852	0.517	0.483	1	MA1381.1	AT3G46070
MA0860.1	0.102177	0.79559	0.6	0.493	1	MA0860.1	Rarg(var.2)
MA1516.1	0.102329	0.132252	0.483	0.464	1	MA1516.1	KLF3
MA1401.1	0.10421	0.804821	0.55	0.464	1	MA1401.1	EPR1
MA0030.1	0.10476	0.372504	0.5	0.409	1	MA0030.1	FOXF2
MA0406.1	0.105631	4.07664	0.533	0.473	1	MA0406.1	TEC1
MA0355.1	0.106171	0.684062	0.517	0.499	1	MA0355.1	PHD1
MA0360.1	0.106415	0.761954	0.55	0.458	1	MA0360.1	RDR1
MA0529.2	0.107088	0.932713	0.517	0.44	1	MA0529.2	BEAF-32
MA1698.1	0.108271	0.728194	0.483	0.418	1	MA1698.1	ARF7
MA1346.1	0.108934	0.280996	0.483	0.445	1	MA1346.1	TGA10
MA1362.1	0.109086	0.493154	0.517	0.451	1	MA1362.1	bHLH77
MA0259.1	0.11015	0.855745	0.45	0.454	1	MA0259.1	ARNT::HIF1A
MA0506.1	0.110492	4.56863	0.45	0.427	1	MA0506.1	NRF1
MA0680.1	0.110746	0.574697	0.567	0.48	1	MA0680.1	PAX7
MA1179.1	0.113317	0.361664	0.55	0.45	1	MA1179.1	MYB1
MA0281.1	0.113465	0.205339	0.533	0.48	1	MA0281.1	CBF1
MA0817.1	0.114096	0.129859	0.533	0.464	1	MA0817.1	BHLHE23
MA1342.1	0.119832	0.741827	0.533	0.444	1	MA1342.1	bZIP50
MA0321.1	0.120854	0.354523	0.533	0.491	1	MA0321.1	INO2
MA1191.1	0.121315	0.270195	0.533	0.458	1	MA1191.1	AT3G10113
MA0437.1	0.122384	0.544078	0.483	0.447	1	MA0437.1	YPR196W
MA1672.1	0.12451	0.39851	0.533	0.466	1	MA1672.1	GBF2
MA0409.1	0.126727	0.364288	0.45	0.454	1	MA0409.1	TYE7
MA1314.1	0.127439	0.391751	0.533	0.464	1	MA1314.1	WRKY14
MA0622.1	0.127786	0.460159	0.5	0.454	1	MA0622.1	Mlxip
MA1045.1	0.131089	0.163298	0.483	0.437	1	MA1045.1	NAC043
MA0096.1	0.13335	0.11106	0.5	0.418	1	MA0096.1	bZIP910
MA1130.1	0.134119	0.277719	0.617	0.474	1	MA1130.1	FOSL2::JUN
MA0656.1	0.134244	0.869263	0.483	0.45	1	MA0656.1	JDP2(var.2)
MA0565.2	0.134316	0.524231	0.55	0.47	1	MA0565.2	FUS3
MA1625.1	0.136078	0.52013	0.55	0.458	1	MA1625.1	Stat5b
MA0687.1	0.136344	0.8148	0.517	0.483	1	MA0687.1	SPIC
MA0562.1	0.140017	0.201657	0.533	0.453	1	MA0562.1	PIF5
MA1093.1	0.140378	0.251678	0.533	0.463	1	MA1093.1	WRKY75
MA0402.1	0.142233	0.290609	0.6	0.458	1	MA0402.1	SWI5
MA1515.1	0.143111	3.15499	0.533	0.493	1	MA1515.1	KLF2
MA1517.1	0.143342	1.57714	0.583	0.504	1	MA1517.1	KLF6
MA0553.1	0.143725	0.598661	0.517	0.458	1	MA0553.1	SMZ
MA1684.1	0.146094	0.238781	0.533	0.431	1	MA1684.1	Foxn1
MA0193.1	0.148532	0.113215	0.45	0.458	1	MA0193.1	schlank
MA1589.1	0.149795	0.397036	0.617	0.48	1	MA1589.1	ZNF140
MA0678.1	0.14988	0.546745	0.483	0.461	1	MA0678.1	OLIG2
MA1077.1	0.151269	0.47849	0.55	0.455	1	MA1077.1	WRKY18
MA1378.1	0.151503	1.46545	0.55	0.471	1	MA1378.1	PLT3
MA1403.1	0.151655	0.342734	0.617	0.543	1	MA1403.1	BPC5
MA1650.1	0.154612	0.846502	0.5	0.445	1	MA1650.1	ZBTB14
MA1659.1	0.160581	0.349499	0.483	0.461	1	MA1659.1	ABF4
MA1158.1	0.164702	0.762961	0.483	0.467	1	MA1158.1	MGP
MA0664.1	0.166126	0.465345	0.517	0.455	1	MA0664.1	MLXIPL
MA0929.1	0.166387	2.35751	0.467	0.453	1	MA0929.1	NCU00019
MA1594.1	0.16689	0.290395	0.567	0.461	1	MA1594.1	ZNF382
MA0145.3	0.167866	0.120397	0.517	0.445	1	MA0145.3	TFCP2
MA1348.1	0.168755	0.190335	0.5	0.455	1	MA1348.1	TGA9
MA0112.3	0.170038	0.275249	0.583	0.484	1	MA0112.3	ESR1
MA1181.1	0.171397	0.180028	0.6	0.457	1	MA1181.1	MYB113
MA0488.1	0.171536	0.40581	0.567	0.476	1	MA0488.1	JUN
MA1266.1	0.173364	0.240881	0.45	0.463	1	MA1266.1	RAP211
MA0334.1	0.173421	0.722055	0.45	0.46	1	MA0334.1	MET32
MA0821.1	0.174535	0.396995	0.517	0.464	1	MA0821.1	HES5
MA0362.1	0.175417	0.584185	0.65	0.478	1	MA0362.1	RDS2
MA1426.1	0.179457	0.924703	0.517	0.434	1	MA1426.1	MYB124
MA0956.1	0.179837	0.432423	0.517	0.463	1	MA0956.1	BEE2
MA1016.1	0.18401	0.421888	0.567	0.45	1	MA1016.1	GATA15
MA0938.1	0.189296	1.36322	0.467	0.464	1	MA0938.1	NAC058
MA1392.1	0.191095	0.597121	0.45	0.443	1	MA1392.1	MYB98
MA0526.3	0.191479	0.725079	0.533	0.473	1	MA0526.3	USF2
MA1636.1	0.191611	0.479534	0.567	0.47	1	MA1636.1	CEBPG(var.2)
MA0160.1	0.192659	0.247323	0.567	0.48	1	MA0160.1	NR4A2
MA0831.2	0.19589	1.22343	0.467	0.47	1	MA0831.2	TFE3
MA0387.1	0.197167	0.149399	0.533	0.466	1	MA0387.1	SPT2
MA1434.1	0.198799	0.74891	0.6	0.464	1	MA1434.1	NCU02182
MA0292.1	0.200558	0.771401	0.517	0.454	1	MA0292.1	ECM22
MA0380.1	0.200558	0.771401	0.517	0.454	1	MA0380.1	SIP4
MA0936.1	0.200914	0.438798	0.5	0.463	1	MA0936.1	T11I18.17
MA1457.1	0.201503	0.426592	0.517	0.44	1	MA1457.1	grh
MA1382.1	0.204467	1.21007	0.417	0.435	1	MA1382.1	FAR1
MA0554.1	0.209324	1.17849	0.5	0.471	1	MA0554.1	SOC1
MA1183.1	0.213014	0.601581	0.55	0.477	1	MA1183.1	RVE6
MA1670.1	0.213558	0.186157	0.617	0.453	1	MA1670.1	DREB1C
MA1690.1	0.214486	0.464866	0.617	0.516	1	MA1690.1	ARF25
MA0780.1	0.215202	0.89738	0.533	0.483	1	MA0780.1	PAX3
MA1078.1	0.217012	0.193826	0.517	0.455	1	MA1078.1	WRKY2
MA0647.1	0.217554	0.562385	0.467	0.444	1	MA0647.1	GRHL1
MA1083.1	0.220908	1.05602	0.45	0.45	1	MA1083.1	WRKY30
MA1135.1	0.22136	0.29202	0.567	0.474	1	MA1135.1	FOSB::JUNB
MA1315.1	0.226804	0.377125	0.517	0.464	1	MA1315.1	WRKY24
MA1647.1	0.227278	0.462528	0.55	0.463	1	MA1647.1	PRDM4
MA0449.1	0.227471	0.34482	0.533	0.437	1	MA0449.1	h
MA0466.2	0.234167	0.626958	0.5	0.461	1	MA0466.2	CEBPB
MA1184.1	0.23457	0.244922	0.533	0.458	1	MA1184.1	RVE1
MA1344.1	0.236664	0.401309	0.483	0.443	1	MA1344.1	bZIP28
MA1155.1	0.237281	0.459123	0.533	0.464	1	MA1155.1	ZSCAN4
MA0135.1	0.239394	0.837369	0.433	0.463	1	MA0135.1	Lhx3
MA0074.1	0.241177	0.763168	0.483	0.473	1	MA0074.1	RXRA::VDR
MA1306.1	0.244117	0.45451	0.567	0.457	1	MA1306.1	WRKY11
MA1369.1	0.246746	0.440315	0.533	0.466	1	MA1369.1	HDG1
MA0492.1	0.254476	0.151735	0.533	0.476	1	MA0492.1	JUND(var.2)
MA0676.1	0.256787	0.303806	0.517	0.461	1	MA0676.1	Nr2e1
MA1593.1	0.257973	0.170222	0.483	0.484	1	MA1593.1	ZNF317
MA1333.1	0.26048	0.37525	0.533	0.447	1	MA1333.1	BEH3
MA0960.1	0.261187	0.240163	0.5	0.466	1	MA0960.1	BHLH104
MA0586.2	0.264748	0.35274	0.517	0.447	1	MA0586.2	SPL14
MA0985.1	0.265731	0.479757	0.517	0.46	1	MA0985.1	DRE1C
MA1474.1	0.26607	0.194084	0.45	0.468	1	MA1474.1	CREB3L4
MA1057.1	0.271402	0.577204	0.517	0.432	1	MA1057.1	SPL12
MA0841.1	0.271643	0.816054	0.567	0.489	1	MA0841.1	NFE2
MA1291.1	0.276422	0.199952	0.5	0.516	1	MA1291.1	TCP7
MA0537.1	0.281948	0.197783	0.617	0.507	1	MA0537.1	blmp-1
MA1603.1	0.287205	0.119941	0.55	0.473	1	MA1603.1	Dmrt1
MA1091.1	0.289474	0.585682	0.483	0.477	1	MA1091.1	WRKY62
MA1607.1	0.290275	2.24102	0.5	0.455	1	MA1607.1	Foxl2
MA1449.1	0.292536	0.334781	0.5	0.455	1	MA1449.1	hlh-30
MA0976.2	0.293114	0.435075	0.417	0.427	1	MA0976.2	CRF4
MA0458.1	0.294564	1.01162	0.433	0.445	1	MA0458.1	slp1
MA0619.1	0.294625	0.778289	0.467	0.466	1	MA0619.1	LIN54
MA0947.1	0.296886	0.140528	0.417	0.473	1	MA0947.1	ARR14
MA1044.1	0.299866	0.706984	0.467	0.464	1	MA1044.1	NAC92
MA0069.1	0.301407	0.186686	0.55	0.451	1	MA0069.1	PAX6
MA0533.1	0.301783	1.39188	0.5	0.448	1	MA0533.1	su(Hw)
MA0478.1	0.303978	0.661395	0.6	0.477	1	MA0478.1	FOSL2
MA0393.1	0.307075	0.387139	0.533	0.45	1	MA0393.1	STE12
MA0289.1	0.310833	0.788812	0.5	0.486	1	MA0289.1	DAL80
MA0044.1	0.312596	0.197417	0.55	0.47	1	MA0044.1	HMG-1
MA0837.1	0.313478	0.361165	0.5	0.476	1	MA0837.1	CEBPE
MA0277.1	0.315202	0.554046	0.483	0.486	1	MA0277.1	AZF1
MA0031.1	0.321904	1.81453	0.467	0.445	1	MA0031.1	FOXD1
MA0157.2	0.321904	1.81453	0.467	0.445	1	MA0157.2	FOXO3
MA0637.1	0.322835	0.162843	0.517	0.444	1	MA0637.1	CENPB
MA1402.1	0.327877	0.987	0.617	0.534	1	MA1402.1	BPC6
MA0547.1	0.329903	0.726856	0.533	0.476	1	MA0547.1	skn-1
MA0102.4	0.331353	0.380202	0.533	0.466	1	MA0102.4	CEBPA
MA1389.1	0.333959	0.597291	0.5	0.504	1	MA1389.1	PHL1
MA0846.1	0.336195	0.117508	0.5	0.464	1	MA0846.1	FOXC2
MA0809.2	0.336954	2.47929	0.55	0.458	1	MA0809.2	TEAD4
MA1361.1	0.338433	0.378715	0.45	0.455	1	MA1361.1	bHLH18
MA1178.1	0.338865	0.169238	0.5	0.417	1	MA1178.1	MYB3R1
MA0596.1	0.340077	0.838373	0.55	0.493	1	MA0596.1	SREBF2
MA1420.1	0.343395	2.16596	0.467	0.447	1	MA1420.1	IRF5
MA0308.1	0.345004	0.122848	0.5	0.458	1	MA0308.1	GSM1
MA1076.2	0.350608	0.476151	0.483	0.437	1	MA1076.2	WRKY15
MA0282.1	0.351896	0.288902	0.45	0.441	1	MA0282.1	CEP3
MA1299.1	0.353406	0.400675	0.533	0.46	1	MA1299.1	WRKY17
MA1390.1	0.354281	0.445957	0.55	0.44	1	MA1390.1	HHO2
MA0077.1	0.354904	0.304888	0.583	0.504	1	MA0077.1	SOX9
MA1004.1	0.362864	0.627278	0.417	0.434	1	MA1004.1	ERF13
MA1545.1	0.367436	0.809606	0.483	0.451	1	MA1545.1	OVOL2
MA0946.1	0.37165	0.217169	0.55	0.466	1	MA0946.1	ARR11
MA1172.1	0.372436	0.555713	0.5	0.454	1	MA1172.1	MYB3R5
MA1295.1	0.372587	0.274805	0.517	0.457	1	MA1295.1	WRKY20
MA1105.2	0.373773	1.29757	0.533	0.454	1	MA1105.2	GRHL2
MA0606.1	0.378795	0.17798	0.483	0.471	1	MA0606.1	NFAT5
MA1081.1	0.38427	0.997996	0.55	0.463	1	MA1081.1	WRKY25
MA0296.1	0.384371	0.600185	0.5	0.445	1	MA0296.1	FKH1
MA0949.1	0.386258	0.198876	0.55	0.461	1	MA0949.1	ARR2
MA1375.1	0.389742	0.193491	0.517	0.455	1	MA1375.1	ANL2
MA0624.1	0.390464	0.382324	0.533	0.496	1	MA0624.1	NFATC1
MA0471.2	0.392796	0.255467	0.5	0.484	1	MA0471.2	E2F6
MA1525.1	0.393624	0.160782	0.483	0.463	1	MA1525.1	NFATC4
MA1310.1	0.393759	0.386728	0.55	0.481	1	MA1310.1	WRKY42
MA0057.1	0.399417	0.280589	0.567	0.497	1	MA0057.1	MZF1(var.2)
MA0396.1	0.401498	0.892522	0.45	0.438	1	MA0396.1	STP3
MA0267.1	0.404198	0.16573	0.517	0.467	1	MA0267.1	ACE2
MA1283.1	0.404784	0.628826	0.583	0.491	1	MA1283.1	TCP14
MA1311.2	0.407182	0.241061	0.383	0.494	1	MA1311.2	WRKY28
MA0391.1	0.409522	0.115642	0.517	0.457	1	MA0391.1	STB4
MA0311.1	0.414735	2.72427	0.417	0.418	1	MA0311.1	HAL9
MA0025.2	0.420752	0.439434	0.567	0.468	1	MA0025.2	NFIL3
MA0093.3	0.437344	0.295395	0.5	0.47	1	MA0093.3	USF1
MA1407.1	0.441437	0.522806	0.5	0.451	1	MA1407.1	bZIP14
MA1118.1	0.454294	0.223109	0.35	0.477	1	MA1118.1	SIX1
MA1332.1	0.454669	0.151971	0.467	0.451	1	MA1332.1	BEH2
MA0121.1	0.460449	0.573761	0.433	0.461	1	MA0121.1	ARR10
MA1058.1	0.462436	1.02636	0.55	0.463	1	MA1058.1	SPL4
MA1702.1	0.463468	0.192033	0.5	0.447	1	MA1702.1	Pdp1
MA1079.1	0.463476	0.17091	0.467	0.455	1	MA1079.1	WRKY21
MA1580.1	0.467141	0.277469	0.517	0.454	1	MA1580.1	ZBTB32
MA0862.1	0.470942	0.1516	0.517	0.457	1	MA0862.1	GMEB2
MA0496.3	0.475712	0.495044	0.583	0.478	1	MA0496.3	MAFK
MA0243.1	0.477449	2.16847	0.45	0.458	1	MA0243.1	sd
MA0551.1	0.480158	0.685679	0.483	0.476	1	MA0551.1	HY5
MA0083.3	0.493427	0.467582	0.383	0.467	1	MA0083.3	SRF
MA0204.1	0.494604	0.515721	0.45	0.468	1	MA0204.1	Six4
MA0246.1	0.494604	0.515721	0.45	0.468	1	MA0246.1	so
MA0322.1	0.504136	0.484713	0.5	0.483	1	MA0322.1	INO4
MA0973.1	0.508817	0.205862	0.567	0.478	1	MA0973.1	CDF2
MA0404.1	0.510334	0.108725	0.417	0.425	1	MA0404.1	TBS1
MA0392.1	0.519443	0.180131	0.517	0.445	1	MA0392.1	STB5
MA0019.1	0.522781	0.285975	0.383	0.487	1	MA0019.1	Ddit3::Cebpa
MA1330.1	0.526786	0.137263	0.467	0.441	1	MA1330.1	ZHD6
MA0255.1	0.542067	0.272479	0.483	0.46	1	MA0255.1	z
MA0293.1	0.542584	1.48121	0.467	0.491	1	MA0293.1	ECM23
MA1442.1	0.543593	1.14547	0.433	0.447	1	MA1442.1	mab-5
MA0222.1	0.546841	0.343887	0.533	0.435	1	MA0222.1	exd
MA1143.1	0.551301	0.334865	0.417	0.458	1	MA1143.1	FOSL1::JUND(var.2)
MA0939.1	0.556776	0.415932	0.45	0.476	1	MA0939.1	NAC080
MA1377.1	0.557426	0.97025	0.483	0.458	1	MA1377.1	PLT1
MA0022.1	0.565824	0.694246	0.483	0.464	1	MA0022.1	dl
MA1038.1	0.567247	0.14629	0.45	0.481	1	MA1038.1	MYB3
MA0870.1	0.568532	0.515243	0.517	0.473	1	MA0870.1	Sox1
MA1190.1	0.572851	0.262501	0.483	0.477	1	MA1190.1	RVE5
MA0302.1	0.574877	0.115656	0.45	0.489	1	MA0302.1	GAT4
MA0613.1	0.575867	2.03361	0.383	0.422	1	MA0613.1	FOXG1
MA1633.1	0.577088	0.700401	0.55	0.51	1	MA1633.1	BACH1
MA0107.1	0.578737	0.117412	0.467	0.471	1	MA0107.1	RELA
MA1329.2	0.583212	0.598278	0.467	0.458	1	MA1329.2	ZHD1
MA1296.1	0.584481	0.82515	0.417	0.478	1	MA1296.1	WRKY46
MA1606.1	0.588267	2.72418	0.5	0.445	1	MA1606.1	Foxf1
MA0519.1	0.589264	0.282126	0.483	0.483	1	MA0519.1	Stat5a::Stat5b
MA1686.1	0.599294	0.408895	0.483	0.507	1	MA1686.1	ARF13
MA1292.1	0.603043	0.369471	0.467	0.451	1	MA1292.1	MYB27
MA0542.1	0.607051	1.05335	0.35	0.466	1	MA0542.1	elt-3
MA0868.2	0.612318	0.221519	0.567	0.517	1	MA0868.2	SOX8
MA0317.1	0.625062	0.175329	0.45	0.457	1	MA0317.1	HCM1
MA0278.1	0.628397	0.558648	0.5	0.46	1	MA0278.1	BAS1
MA1103.2	0.638111	2.05833	0.433	0.431	1	MA1103.2	FOXK2
MA0051.1	0.646222	0.454335	0.5	0.486	1	MA0051.1	IRF2
MA0614.1	0.649194	0.87799	0.433	0.447	1	MA0614.1	Foxj2
MA0920.1	0.649194	0.87799	0.433	0.447	1	MA0920.1	fkh-2
MA1489.1	0.649194	0.87799	0.433	0.447	1	MA1489.1	FOXN3
MA1092.1	0.649265	0.542437	0.5	0.45	1	MA1092.1	WRKY63
MA0479.1	0.654896	0.236634	0.45	0.455	1	MA0479.1	FOXH1
MA1685.1	0.657388	0.399593	0.567	0.501	1	MA1685.1	ARF10
MA0114.4	0.661031	0.920393	0.5	0.461	1	MA0114.4	HNF4A
MA1194.1	0.663894	0.674805	0.517	0.461	1	MA1194.1	AT3G10580
MA0120.1	0.665437	1.02501	0.417	0.494	1	MA0120.1	id1
MA1448.1	0.670541	0.240121	0.517	0.483	1	MA1448.1	fos-1
MA0593.1	0.678543	1.46941	0.383	0.43	1	MA0593.1	FOXP2
MA0385.1	0.682351	0.8921	0.467	0.489	1	MA0385.1	SOK2
MA0481.3	0.684863	1.58057	0.45	0.454	1	MA0481.3	FOXP1
MA1313.1	0.688775	0.166364	0.467	0.483	1	MA1313.1	WRKY7
MA0090.3	0.69734	1.65832	0.383	0.478	1	MA0090.3	TEAD1
MA0297.1	0.735603	1.30185	0.417	0.441	1	MA0297.1	FKH2
MA0042.2	0.735603	1.30185	0.417	0.441	1	MA0042.2	FOXI1
MA0033.2	0.735603	1.30185	0.417	0.441	1	MA0033.2	FOXL1
MA0848.1	0.735603	1.30185	0.417	0.441	1	MA0848.1	FOXO4
MA0849.1	0.735603	1.30185	0.417	0.441	1	MA0849.1	FOXO6
MA0850.1	0.735603	1.30185	0.417	0.441	1	MA0850.1	FOXP3
MA0544.1	0.73959	0.301635	0.467	0.451	1	MA0544.1	snpc-4
MA0271.1	0.739701	0.232339	0.467	0.473	1	MA0271.1	ARG80
MA0417.1	0.748199	0.127766	0.517	0.478	1	MA0417.1	YAP5
MA0412.1	0.755942	0.16469	0.35	0.46	1	MA0412.1	UME6
MA0556.1	0.757529	0.172674	0.45	0.47	1	MA0556.1	AP3
MA0555.1	0.764801	0.202642	0.533	0.46	1	MA0555.1	SVP
MA0432.1	0.768508	0.394315	0.517	0.466	1	MA0432.1	YNR063W
MA1414.1	0.777132	0.384179	0.467	0.437	1	MA1414.1	E2FA
MA1318.1	0.780141	0.323198	0.55	0.484	1	MA1318.1	WRKY27
MA1125.1	0.784191	0.158357	0.567	0.473	1	MA1125.1	ZNF384
MA1368.2	0.789895	0.161985	0.433	0.453	1	MA1368.2	GT-4
MA0343.1	0.792582	0.393743	0.483	0.473	1	MA0343.1	NDT80
MA1683.1	0.795296	1.95078	0.433	0.45	1	MA1683.1	FOXA3
MA1013.1	0.803127	0.165772	0.483	0.477	1	MA1013.1	GATA10
MA1015.1	0.803127	0.165772	0.483	0.477	1	MA1015.1	GATA12
MA0199.1	0.824888	1.57096	0.417	0.428	1	MA0199.1	Optix
MA0771.1	0.828301	0.31688	0.45	0.461	1	MA0771.1	HSF4
MA0045.1	0.83072	0.258075	0.467	0.474	1	MA0045.1	HMG-I/Y
MA0295.1	0.832289	0.559538	0.45	0.45	1	MA0295.1	FHL1
MA0776.1	0.836484	0.733392	0.483	0.455	1	MA0776.1	MYBL1
MA0049.1	0.838337	0.848988	0.5	0.487	1	MA0049.1	hb
MA1544.1	0.840988	0.543906	0.45	0.466	1	MA1544.1	OVOL1
MA0326.1	0.848678	0.522303	0.417	0.483	1	MA0326.1	MAC1
MA0261.1	0.850017	2.64114	0.35	0.457	1	MA0261.1	lin-14
MA1207.1	0.856325	0.180468	0.367	0.443	1	MA1207.1	GT-A3
MA0484.2	0.862142	0.459359	0.433	0.47	1	MA0484.2	HNF4G
MA1325.1	0.867513	0.31971	0.45	0.494	1	MA1325.1	GATA14
MA0852.2	0.867837	0.596234	0.417	0.434	1	MA0852.2	FOXK1
MA0303.1	0.873069	0.164046	0.483	0.474	1	MA0303.1	GCN4
MA1673.1	0.876861	0.693524	0.4	0.466	1	MA1673.1	LBD18
MA1017.1	0.893479	0.569803	0.483	0.501	1	MA1017.1	GATA8
MA0047.3	0.897276	1.83503	0.35	0.464	1	MA0047.3	FOXA2
MA0276.1	0.898588	0.641921	0.5	0.489	1	MA0276.1	ASH1
MA0333.1	0.906399	0.256442	0.467	0.468	1	MA0333.1	MET31
MA0838.1	0.963425	0.462796	0.417	0.466	1	MA0838.1	CEBPG
MA1154.1	0.97135	0.32279	0.483	0.483	1	MA1154.1	ZNF282
MA0152.1	0.987327	0.376269	0.417	0.463	1	MA0152.1	NFATC2

## Sheet: 6. E10hpf_DAmotif_SC
	p_val	avg_log2FC	pct.1	pct.2	p_val_adj	motif	motif.name
MA0650.2	6.5011e-89	5.00863	0.993	0.218	1.07008e-85	MA0650.2	HOXA13
MA0878.2	1.86693e-86	3.90561	0.993	0.213	3.07296e-83	MA0878.2	CDX1
MA1473.1	1.00877e-85	4.26982	0.986	0.2	1.66043e-82	MA1473.1	CDX4
MA0909.2	1.88991e-85	4.99927	0.972	0.233	3.11079e-82	MA0909.2	HOXD13
MA0216.2	4.91234e-82	6.03964	0.965	0.231	8.08572e-79	MA0216.2	cad
MA0913.2	3.41151e-75	6.02448	0.979	0.239	5.61534e-72	MA0913.2	HOXD9
MA0485.2	2.7528e-74	6.14961	0.957	0.242	4.53111e-71	MA0485.2	HOXC9
MA0465.2	5.84233e-74	3.6163	0.957	0.257	9.61648e-71	MA0465.2	CDX2
MA1506.1	2.30166e-73	5.02068	0.972	0.239	3.78853e-70	MA1506.1	HOXD10
MA0873.1	2.97613e-73	5.02699	0.957	0.247	4.8987e-70	MA0873.1	HOXD12
MA0165.1	2.53004e-71	3.75969	0.936	0.252	4.16444e-68	MA0165.1	Abd-B
MA0899.1	1.19824e-70	3.93226	0.95	0.247	1.9723e-67	MA0899.1	HOXA10
MA0651.1	4.05869e-68	5.18353	0.915	0.242	6.6806e-65	MA0651.1	HOXC11
MA1503.1	6.32442e-68	5.29811	0.936	0.242	1.041e-64	MA1503.1	HOXB9
MA0906.1	1.8745e-66	4.77158	0.922	0.254	3.08542e-63	MA0906.1	HOXC12
MA0905.1	2.07887e-65	5.25944	0.922	0.278	3.42181e-62	MA0905.1	HOXC10
MA0911.1	7.54553e-65	4.57736	0.922	0.265	1.242e-61	MA0911.1	Hoxa11
MA0908.1	8.45858e-65	4.45368	0.894	0.267	1.39228e-61	MA0908.1	HOXD11
MA0907.1	2.26415e-64	3.55588	0.901	0.298	3.72679e-61	MA0907.1	HOXC13
MA0594.2	5.27032e-52	5.91508	0.929	0.302	8.67494e-49	MA0594.2	HOXA9
MA1640.1	5.17106e-47	2.32477	0.943	0.322	8.51157e-44	MA1640.1	MEIS2(var.2)
MA0924.1	2.20788e-44	3.24689	0.851	0.348	3.63418e-41	MA0924.1	pal-1
MA0901.2	4.16014e-43	2.96418	0.858	0.324	6.84759e-40	MA0901.2	HOXB13
MA1113.2	5.43633e-43	2.90639	0.879	0.345	8.9482e-40	MA1113.2	PBX2
MA0381.1	1.38191e-36	3.21024	0.83	0.377	2.27463e-33	MA0381.1	SKN7
MA0174.1	3.95476e-35	1.64328	0.787	0.337	6.50954e-32	MA0174.1	Dbx
MA0182.1	3.95476e-35	1.64328	0.787	0.337	6.50954e-32	MA0182.1	CG4328-RA
MA1110.1	1.32226e-31	2.94458	0.823	0.421	2.17644e-28	MA1110.1	NR1H4
MA0629.1	2.31099e-30	3.09274	0.809	0.384	3.80388e-27	MA0629.1	Rhox11
MA0685.1	1.62598e-29	1.8652	0.872	0.441	2.67636e-26	MA0685.1	SP4
MA0746.2	2.79121e-27	0.663865	0.858	0.418	4.59434e-24	MA0746.2	SP3
MA1639.1	4.82452e-27	2.04837	0.858	0.376	7.94116e-24	MA1639.1	MEIS1(var.2)
MA0079.4	5.98616e-27	1.51185	0.844	0.444	9.85321e-24	MA0079.4	SP1
MA0741.1	9.37902e-27	1.67864	0.837	0.454	1.54379e-23	MA0741.1	KLF16
MA0740.1	2.33452e-26	2.09582	0.844	0.433	3.84261e-23	MA0740.1	KLF14
MA1149.1	6.61239e-25	2.09616	0.837	0.411	1.0884e-21	MA1149.1	RARA::RXRG
MA0443.1	7.45912e-25	1.92488	0.794	0.421	1.22777e-21	MA0443.1	btd
MA1513.1	7.54949e-25	1.94275	0.745	0.41	1.24265e-21	MA1513.1	KLF15
MA0599.1	4.37588e-24	1.08304	0.872	0.457	7.2027e-21	MA0599.1	KLF5
MA0742.1	9.72175e-24	0.874506	0.794	0.395	1.6002e-20	MA0742.1	Klf12
MA1515.1	1.51988e-23	0.413275	0.858	0.413	2.50172e-20	MA1515.1	KLF2
MA1564.1	1.20231e-22	1.63235	0.809	0.434	1.979e-19	MA1564.1	SP9
MA1618.1	5.24689e-22	5.18412	0.794	0.385	8.63638e-19	MA1618.1	Ptf1a
MA0516.2	2.2373e-21	1.86438	0.794	0.437	3.68259e-18	MA0516.2	SP2
MA0747.1	2.63686e-21	1.52532	0.844	0.426	4.34027e-18	MA0747.1	SP8
MA0039.4	3.10807e-21	1.0962	0.851	0.459	5.11588e-18	MA0039.4	KLF4
MA0314.1	5.81702e-20	0.708641	0.78	0.41	9.57481e-17	MA0314.1	HAP3
MA1498.1	8.24517e-20	2.11978	0.752	0.429	1.35716e-16	MA1498.1	HOXA7
MA0910.2	8.24517e-20	2.11978	0.752	0.429	1.35716e-16	MA0910.2	HOXD8
MA1216.1	2.69046e-19	2.14967	0.688	0.385	4.42849e-16	MA1216.1	RAP21
MA0761.2	4.89792e-19	2.52122	0.738	0.428	8.06198e-16	MA0761.2	ETV1
MA1516.1	5.26188e-19	1.01279	0.752	0.4	8.66105e-16	MA1516.1	KLF3
MA0730.1	1.32344e-18	1.7258	0.723	0.444	2.17839e-15	MA0730.1	RARA(var.2)
MA1512.1	1.87429e-18	0.460541	0.823	0.424	3.08508e-15	MA1512.1	KLF11
MA1237.1	5.90363e-18	2.02114	0.681	0.377	9.71737e-15	MA1237.1	AT4G16750
MA0159.1	7.80842e-18	2.56106	0.723	0.42	1.28527e-14	MA0159.1	RARA::RXRA
MA0858.1	9.39716e-18	1.58638	0.773	0.424	1.54677e-14	MA0858.1	Rarb(var.2)
MA1511.1	1.23953e-17	0.675184	0.865	0.459	2.04026e-14	MA1511.1	KLF10
MA1255.1	1.30105e-17	2.13186	0.66	0.385	2.14153e-14	MA1255.1	AT1G22810
MA0434.1	1.41754e-17	1.95372	0.766	0.411	2.33327e-14	MA0434.1	YPR013C
MA0798.2	2.33684e-17	3.19383	0.738	0.415	3.84644e-14	MA0798.2	RFX3
MA0091.1	6.00312e-17	4.96676	0.695	0.374	9.88113e-14	MA0091.1	TAL1::TCF3
MA0473.3	7.71953e-17	2.02412	0.723	0.413	1.27064e-13	MA0473.3	ELF1
MA1250.1	2.20363e-16	0.898711	0.695	0.402	3.62718e-13	MA1250.1	AT1G75490
MA0509.2	4.86831e-16	3.02982	0.681	0.408	8.01324e-13	MA0509.2	RFX1
MA1262.1	6.17614e-16	1.61235	0.645	0.395	1.01659e-12	MA1262.1	ERF2
MA1234.1	9.02725e-16	1.46326	0.681	0.407	1.48589e-12	MA1234.1	ERF017
MA0450.1	2.33492e-15	1.63509	0.702	0.437	3.84328e-12	MA0450.1	hkb
MA0598.3	2.7512e-15	1.87386	0.716	0.433	4.52847e-12	MA0598.3	EHF
MA0657.1	3.0495e-15	1.66829	0.759	0.454	5.01948e-12	MA0657.1	KLF13
MA1260.1	3.08045e-15	2.07075	0.631	0.393	5.07042e-12	MA1260.1	AT1G77640
MA0062.3	3.45055e-15	2.23514	0.709	0.42	5.67961e-12	MA0062.3	GABPA
MA0379.1	3.73775e-15	0.871436	0.674	0.39	6.15234e-12	MA0379.1	MOT2
MA0640.2	4.08804e-15	2.15146	0.702	0.431	6.72891e-12	MA0640.2	ELF3
MA1424.1	7.60665e-15	1.6424	0.667	0.395	1.25205e-11	MA1424.1	ERF019
MA1240.1	9.18645e-15	1.65431	0.631	0.415	1.51209e-11	MA1240.1	ERF10
MA1225.1	1.08815e-14	1.69679	0.667	0.395	1.79109e-11	MA1225.1	ERF5
MA1263.1	1.16153e-14	1.5344	0.723	0.402	1.91188e-11	MA1263.1	AT1G36060
MA1219.1	1.26571e-14	1.7924	0.66	0.408	2.08335e-11	MA1219.1	CEJ1
MA1000.2	1.58314e-14	1.58494	0.638	0.384	2.60585e-11	MA1000.2	ERF105
MA1460.1	1.611e-14	2.98234	0.624	0.41	2.65171e-11	MA1460.1	pho
MA1239.1	2.61639e-14	0.604991	0.652	0.379	4.30658e-11	MA1239.1	ERF104
MA0764.2	2.67588e-14	2.40114	0.645	0.424	4.40449e-11	MA0764.2	ETV4
MA0384.1	2.72561e-14	2.49566	0.631	0.392	4.48636e-11	MA0384.1	SNT2
MA1222.1	3.0319e-14	1.36602	0.674	0.405	4.9905e-11	MA1222.1	AT1G44830
MA0210.1	3.31622e-14	2.37319	0.667	0.398	5.4585e-11	MA0210.1	ara
MA0217.1	3.31622e-14	2.37319	0.667	0.398	5.4585e-11	MA0217.1	caup
MA0108.2	3.73774e-14	1.97213	0.667	0.403	6.15231e-11	MA0108.2	TBP
MA1264.1	4.97636e-14	1.56919	0.61	0.376	8.19108e-11	MA1264.1	ESE1
MA0297.1	6.69259e-14	0.555988	0.702	0.379	1.1016e-10	MA0297.1	FKH2
MA0042.2	6.69259e-14	0.555988	0.702	0.379	1.1016e-10	MA0042.2	FOXI1
MA0033.2	6.69259e-14	0.555988	0.702	0.379	1.1016e-10	MA0033.2	FOXL1
MA0848.1	6.69259e-14	0.555988	0.702	0.379	1.1016e-10	MA0848.1	FOXO4
MA0849.1	6.69259e-14	0.555988	0.702	0.379	1.1016e-10	MA0849.1	FOXO6
MA0850.1	6.69259e-14	0.555988	0.702	0.379	1.1016e-10	MA0850.1	FOXP3
MA0694.1	7.80093e-14	2.09473	0.716	0.429	1.28403e-10	MA0694.1	ZBTB7B
MA0316.1	8.18842e-14	1.73311	0.709	0.424	1.34781e-10	MA0316.1	HAP5
MA1517.1	9.62121e-14	1.20013	0.738	0.459	1.58365e-10	MA1517.1	KLF6
MA1238.2	1.32132e-13	2.08893	0.631	0.411	2.1749e-10	MA1238.2	ERF38
MA1653.1	1.76215e-13	1.47481	0.794	0.514	2.9005e-10	MA1653.1	ZNF148
MA1236.1	1.9838e-13	1.79264	0.674	0.393	3.26533e-10	MA1236.1	ESE3
MA0009.2	2.89241e-13	1.55704	0.645	0.398	4.76091e-10	MA0009.2	TBXT
MA0510.2	3.80295e-13	3.41136	0.709	0.418	6.25965e-10	MA0510.2	RFX5
MA1228.1	3.93797e-13	1.35253	0.66	0.382	6.48189e-10	MA1228.1	AT4G18450
MA0979.1	4.53422e-13	1.77137	0.674	0.389	7.46333e-10	MA0979.1	ERF008
MA1232.1	4.61313e-13	1.91708	0.631	0.411	7.5932e-10	MA1232.1	AT4G28140
MA1005.2	8.46113e-13	1.47084	0.61	0.387	1.3927e-09	MA1005.2	ERF3
MA1439.1	9.55001e-13	0.983723	0.695	0.441	1.57193e-09	MA1439.1	elt-6
MA1077.1	9.63725e-13	2.3532	0.652	0.42	1.58629e-09	MA1077.1	WRKY18
MA0667.1	1.09729e-12	1.68308	0.674	0.407	1.80614e-09	MA0667.1	MYF6
MA1679.1	1.25448e-12	1.72153	0.66	0.398	2.06487e-09	MA1679.1	RAP2-1
MA1242.1	1.26608e-12	0.832845	0.638	0.389	2.08397e-09	MA1242.1	AT3G57600
MA1257.1	1.31634e-12	0.922558	0.638	0.392	2.16669e-09	MA1257.1	ERF9
MA0698.1	1.44008e-12	2.12849	0.695	0.418	2.37038e-09	MA0698.1	ZBTB18
MA1261.1	1.46226e-12	1.4477	0.681	0.4	2.40688e-09	MA1261.1	AT5G67000
MA0502.2	1.52347e-12	1.36248	0.73	0.449	2.50762e-09	MA0502.2	NFYB
MA0816.1	1.84045e-12	1.30936	0.645	0.4	3.02938e-09	MA0816.1	Ascl2
MA1247.1	2.17649e-12	1.19473	0.638	0.392	3.58251e-09	MA1247.1	ERF087
MA1651.1	2.48891e-12	1.68874	0.603	0.403	4.09674e-09	MA1651.1	ZFP42
MA1246.1	2.75735e-12	0.900614	0.61	0.395	4.53859e-09	MA1246.1	LEP
MA1508.1	3.27956e-12	2.04026	0.66	0.439	5.39816e-09	MA1508.1	IKZF1
MA0620.3	4.15162e-12	1.94274	0.667	0.415	6.83356e-09	MA0620.3	MITF
MA0997.1	4.21744e-12	0.702566	0.596	0.392	6.94191e-09	MA0997.1	ERF069
MA1600.1	4.44234e-12	2.16512	0.667	0.447	7.31209e-09	MA1600.1	ZNF684
MA1231.1	5.19974e-12	1.50613	0.603	0.385	8.55877e-09	MA1231.1	ERF15
MA0799.1	5.90442e-12	2.14536	0.667	0.418	9.71868e-09	MA0799.1	RFX4
MA1248.1	6.25528e-12	1.60793	0.638	0.434	1.02962e-08	MA1248.1	DREB26
MA0976.2	6.28757e-12	1.62853	0.624	0.38	1.03493e-08	MA0976.2	CRF4
MA0060.3	6.59586e-12	0.771998	0.702	0.436	1.08568e-08	MA0060.3	NFYA
MA1252.1	6.60739e-12	1.1311	0.61	0.389	1.08758e-08	MA1252.1	PUCHI
MA1472.1	9.57495e-12	1.90442	0.695	0.403	1.57604e-08	MA1472.1	BHLHA15(var.2)
MA0410.1	1.22072e-11	1.87913	0.617	0.389	2.0093e-08	MA0410.1	UGA3
MA0692.1	1.29231e-11	1.21426	0.674	0.434	2.12714e-08	MA0692.1	TFEB
MA1541.1	1.35325e-11	2.37165	0.603	0.441	2.22744e-08	MA1541.1	NR6A1
MA1245.2	1.38475e-11	1.14792	0.589	0.411	2.27931e-08	MA1245.2	AT2G33710
MA1251.1	1.45091e-11	1.93927	0.638	0.407	2.3882e-08	MA1251.1	DEAR5
MA1001.2	1.47471e-11	1.34711	0.624	0.41	2.42737e-08	MA1001.2	ERF11
MA1052.1	1.49388e-11	2.22759	0.624	0.384	2.45893e-08	MA1052.1	RAP2-6
MA1502.1	1.581e-11	1.4523	0.716	0.433	2.60232e-08	MA1502.1	HOXB8
MA0084.1	1.6682e-11	1.77963	0.674	0.41	2.74585e-08	MA0084.1	SRY
MA1220.1	1.95716e-11	1.47873	0.624	0.402	3.22149e-08	MA1220.1	TINY
MA1367.1	2.24013e-11	1.78422	0.624	0.405	3.68725e-08	MA1367.1	AT1G76870
MA0375.1	3.52975e-11	0.926064	0.631	0.4	5.80997e-08	MA0375.1	RSC30
MA0986.1	3.84177e-11	1.63633	0.624	0.42	6.32355e-08	MA0986.1	DREB2C
MA1446.1	4.27927e-11	0.219004	0.667	0.411	7.04368e-08	MA1446.1	daf-16
MA0481.3	5.11086e-11	0.283061	0.667	0.405	8.41248e-08	MA0481.3	FOXP1
MA1530.1	5.42395e-11	1.15676	0.652	0.431	8.92783e-08	MA1530.1	NKX6-3
MA1382.1	5.55784e-11	1.69569	0.596	0.397	9.1482e-08	MA1382.1	FAR1
MA0613.1	6.03891e-11	0.3253	0.603	0.377	9.94005e-08	MA0613.1	FOXG1
MA1376.1	6.47805e-11	1.66211	0.631	0.411	1.06629e-07	MA1376.1	DEAR3
MA0153.2	8.06936e-11	0.216141	0.695	0.363	1.32822e-07	MA0153.2	HNF1B
MA1652.1	8.14781e-11	1.2508	0.688	0.468	1.34113e-07	MA1652.1	ZKSCAN5
MA1233.2	8.30372e-11	1.43434	0.631	0.418	1.36679e-07	MA1233.2	ERF021
MA0265.1	8.94495e-11	1.66465	0.61	0.42	1.47234e-07	MA0265.1	ABF1
MA0600.2	9.0454e-11	2.85459	0.667	0.429	1.48887e-07	MA0600.2	RFX2
MA1644.1	1.08731e-10	0.816944	0.738	0.441	1.78971e-07	MA1644.1	NFYC
MA1107.2	1.15193e-10	0.785064	0.773	0.444	1.89607e-07	MA1107.2	KLF9
MA0992.2	1.17969e-10	1.54868	0.617	0.408	1.94178e-07	MA0992.2	ERF4
MA1053.1	1.33009e-10	4.30493	0.617	0.411	2.18933e-07	MA1053.1	ERF109
MA1051.1	1.36335e-10	1.53158	0.652	0.393	2.24407e-07	MA1051.1	RAP2-3
MA0040.1	1.38087e-10	1.28214	0.61	0.413	2.27291e-07	MA0040.1	Foxq1
MA1259.1	1.44523e-10	1.22823	0.596	0.418	2.37886e-07	MA1259.1	AT1G01250
MA0523.1	1.55947e-10	1.17078	0.695	0.489	2.56689e-07	MA0523.1	TCF7L2
MA0081.2	1.68034e-10	1.48712	0.695	0.46	2.76584e-07	MA0081.2	SPIB
MA1034.1	1.79273e-10	1.05745	0.61	0.395	2.95083e-07	MA1034.1	Os05g0497200
MA1258.1	1.81332e-10	1.6262	0.652	0.426	2.98472e-07	MA1258.1	DREB2
MA0950.1	2.05892e-10	1.09136	0.73	0.437	3.38899e-07	MA0950.1	ATHB-12
MA1256.1	2.24021e-10	1.23103	0.617	0.405	3.68738e-07	MA1256.1	RAP212
MA0632.2	2.27381e-10	0.539192	0.631	0.415	3.74269e-07	MA0632.2	TCFL5
MA1146.1	2.53264e-10	1.62912	0.681	0.45	4.16872e-07	MA1146.1	NR1H4::RXRA
MA0313.1	3.01583e-10	1.18828	0.652	0.395	4.96405e-07	MA0313.1	HAP2
MA0614.1	3.10965e-10	0.186034	0.638	0.402	5.11848e-07	MA0614.1	Foxj2
MA0920.1	3.10965e-10	0.186034	0.638	0.402	5.11848e-07	MA0920.1	fkh-2
MA1489.1	3.10965e-10	0.186034	0.638	0.402	5.11848e-07	MA1489.1	FOXN3
MA0545.1	4.40853e-10	4.04617	0.617	0.416	7.25645e-07	MA0545.1	hlh-1
MA0395.1	4.72423e-10	1.78649	0.574	0.418	7.77608e-07	MA0395.1	STP2
MA1221.1	4.80846e-10	0.858457	0.589	0.392	7.91472e-07	MA1221.1	RAP26
MA0038.2	6.5103e-10	0.934494	0.688	0.446	1.0716e-06	MA0038.2	GFI1
MA1004.1	6.56579e-10	0.82297	0.56	0.403	1.08073e-06	MA1004.1	ERF13
MA1638.1	7.10611e-10	4.82484	0.638	0.398	1.16967e-06	MA1638.1	HAND2
MA0411.1	7.92553e-10	1.46391	0.674	0.439	1.30454e-06	MA0411.1	UPC2
MA0969.1	9.9893e-10	0.445568	0.631	0.407	1.64424e-06	MA0969.1	CMTA2
MA1565.1	1.09054e-09	1.53275	0.61	0.439	1.79502e-06	MA1565.1	TBX18
MA0013.1	1.10063e-09	0.435738	0.631	0.411	1.81163e-06	MA0013.1	br(var.4)
MA0073.1	1.33524e-09	1.25246	0.716	0.481	2.19781e-06	MA0073.1	RREB1
MA0748.2	1.55896e-09	1.52149	0.574	0.387	2.56606e-06	MA0748.2	YY2
MA0804.1	1.72758e-09	1.31861	0.645	0.387	2.84359e-06	MA0804.1	TBX19
MA0237.2	1.86363e-09	1.09436	0.603	0.434	3.06753e-06	MA0237.2	pan
MA0076.2	2.0656e-09	2.07596	0.567	0.405	3.39998e-06	MA0076.2	ELK4
MA0142.1	2.11595e-09	1.11265	0.681	0.472	3.48285e-06	MA0142.1	Pou5f1::Sox2
MA0136.2	2.33753e-09	2.03677	0.582	0.405	3.84757e-06	MA0136.2	ELF5
MA1241.1	2.34837e-09	1.52083	0.582	0.402	3.86542e-06	MA1241.1	AT4G32800
MA1229.1	2.54589e-09	1.33756	0.589	0.418	4.19053e-06	MA1229.1	AT2G44940
MA0611.1	2.62696e-09	0.957044	0.66	0.413	4.32398e-06	MA0611.1	Dux
MA0871.2	2.67558e-09	1.07554	0.582	0.402	4.40401e-06	MA0871.2	TFEC
MA1244.1	2.74149e-09	0.995323	0.61	0.407	4.51248e-06	MA1244.1	ABR1
MA0645.1	2.78922e-09	2.44873	0.603	0.4	4.59106e-06	MA0645.1	ETV6
MA0575.1	2.93325e-09	1.86741	0.61	0.424	4.82813e-06	MA0575.1	F3A4.140
MA1208.1	3.11107e-09	1.16911	0.638	0.411	5.12082e-06	MA1208.1	GT-2
MA1435.1	3.70874e-09	1.81185	0.574	0.39	6.10458e-06	MA1435.1	nit-4
MA0352.1	3.92245e-09	2.59508	0.582	0.408	6.45635e-06	MA0352.1	PDR1
MA0975.1	4.29714e-09	1.1471	0.539	0.402	7.07308e-06	MA0975.1	CRF2
MA0762.1	4.63222e-09	1.52744	0.589	0.408	7.62463e-06	MA0762.1	ETV2
MA1265.2	4.90777e-09	1.03346	0.603	0.397	8.07818e-06	MA1265.2	ERF015
MA0998.1	5.60119e-09	0.683331	0.532	0.398	9.21956e-06	MA0998.1	ERF096
MA0802.1	5.75079e-09	2.11645	0.624	0.418	9.4658e-06	MA0802.1	TBR1
MA1635.1	5.93821e-09	0.193385	0.617	0.402	9.7743e-06	MA1635.1	BHLHE22(var.2)
MA1100.2	8.04436e-09	0.904248	0.631	0.433	1.3241e-05	MA1100.2	ASCL1
MA1485.1	8.23346e-09	2.99355	0.596	0.4	1.35523e-05	MA1485.1	FERD3L
MA0541.1	8.70337e-09	1.73229	0.624	0.411	1.43257e-05	MA0541.1	efl-1
MA0283.1	8.71581e-09	0.823549	0.603	0.441	1.43462e-05	MA0283.1	CHA4
MA1583.1	1.01142e-08	1.99226	0.596	0.421	1.6648e-05	MA1583.1	ZFP57
MA1504.1	1.47458e-08	1.58867	0.695	0.447	2.42716e-05	MA1504.1	HOXC4
MA1412.1	1.59563e-08	0.494216	0.567	0.42	2.62641e-05	MA1412.1	TSAR2
MA1218.1	1.89293e-08	1.54174	0.582	0.434	3.11576e-05	MA1218.1	CBF4
MA0046.2	1.90649e-08	0.458373	0.688	0.392	3.13808e-05	MA0046.2	HNF1A
MA1123.2	2.00306e-08	2.72785	0.645	0.418	3.29704e-05	MA1123.2	TWIST1
MA0562.1	2.03834e-08	1.69726	0.638	0.418	3.3551e-05	MA0562.1	PIF5
MA1243.1	2.04674e-08	1.51865	0.574	0.42	3.36894e-05	MA1243.1	DREB19
MA1438.1	2.06312e-08	3.27421	0.645	0.431	3.3959e-05	MA1438.1	atf-7
MA1395.1	2.10845e-08	0.771415	0.667	0.416	3.4705e-05	MA1395.1	MYB77
MA1266.1	2.23608e-08	1.23558	0.631	0.423	3.68059e-05	MA1266.1	RAP211
MA0185.1	2.3647e-08	0.893774	0.567	0.4	3.8923e-05	MA0185.1	Deaf1
MA1670.1	2.42116e-08	1.31708	0.617	0.431	3.98523e-05	MA1670.1	DREB1C
MA1426.1	2.72059e-08	1.40184	0.546	0.416	4.4781e-05	MA1426.1	MYB124
MA0999.1	3.13244e-08	1.18442	0.596	0.4	5.156e-05	MA0999.1	ERF098
MA0943.1	3.50322e-08	1.4299	0.582	0.415	5.7663e-05	MA0943.1	ARF5
MA0833.2	3.55618e-08	1.08893	0.66	0.441	5.85348e-05	MA0833.2	ATF4
MA0868.2	3.63764e-08	1.28232	0.695	0.481	5.98756e-05	MA0868.2	SOX8
MA0822.1	3.81323e-08	1.28586	0.589	0.429	6.27658e-05	MA0822.1	HES7
MA0971.1	4.05555e-08	0.859354	0.596	0.398	6.67544e-05	MA0971.1	DREB1A
MA1217.1	4.49423e-08	1.62784	0.582	0.434	7.39751e-05	MA1217.1	CBF2
MA0425.1	4.6542e-08	2.37324	0.688	0.48	7.66081e-05	MA0425.1	YGR067C
MA1684.1	5.01938e-08	0.989195	0.582	0.407	8.26191e-05	MA1684.1	Foxn1
MA0557.1	5.26633e-08	1.28889	0.617	0.42	8.66837e-05	MA0557.1	FHY3
MA1673.1	5.49364e-08	1.32763	0.589	0.431	9.04254e-05	MA1673.1	LBD18
MA1002.1	5.55932e-08	0.970406	0.574	0.393	9.15064e-05	MA1002.1	ERF112
MA0897.1	5.6949e-08	1.3583	0.624	0.429	9.37381e-05	MA0897.1	Hmx2
MA1336.1	6.57276e-08	0.315531	0.61	0.416	0.000108188	MA1336.1	TGA3
MA1650.1	6.81047e-08	0.634711	0.582	0.42	0.0001121	MA1650.1	ZBTB14
MA0995.2	8.73772e-08	0.835461	0.61	0.433	0.000143823	MA0995.2	ERF039
MA0095.2	8.81429e-08	1.20624	0.546	0.395	0.000145083	MA0095.2	YY1
MA1230.1	9.0553e-08	1.32183	0.582	0.403	0.00014905	MA1230.1	ERF037
MA0641.1	9.96438e-08	1.5737	0.567	0.4	0.000164014	MA0641.1	ELF4
MA1047.2	1.02766e-07	0.664683	0.582	0.415	0.000169152	MA1047.2	TGA5
MA1466.1	1.04737e-07	1.23567	0.596	0.424	0.000172398	MA1466.1	ATF6
MA0491.2	1.06215e-07	1.75019	0.624	0.47	0.00017483	MA0491.2	JUND
MA0750.2	1.14281e-07	1.79147	0.603	0.418	0.000188107	MA0750.2	ZBTB7A
MA0021.1	1.24058e-07	1.25556	0.539	0.395	0.0002042	MA0021.1	Dof3
MA0752.1	1.3017e-07	1.93983	0.631	0.463	0.00021426	MA0752.1	ZNF410
MA0137.3	1.31341e-07	1.26255	0.617	0.424	0.000216188	MA0137.3	STAT1
MA0967.1	1.31761e-07	1.44125	0.631	0.426	0.000216878	MA0967.1	BZIP60
MA0030.1	1.3278e-07	1.76444	0.582	0.379	0.000218555	MA0030.1	FOXF2
MA0535.1	1.36937e-07	0.745113	0.567	0.428	0.000225399	MA0535.1	Mad
MA0370.1	1.48427e-07	1.75684	0.582	0.449	0.000244311	MA0370.1	RME1
MA1147.1	1.60746e-07	1.12531	0.631	0.463	0.000264588	MA1147.1	NR4A2::RXRA
MA1529.1	1.75873e-07	0.651384	0.596	0.433	0.000289487	MA1529.1	NHLH2
MA0981.1	1.78614e-07	1.82025	0.638	0.439	0.000293999	MA0981.1	DOF1.8
MA1223.1	1.86509e-07	1.00867	0.596	0.413	0.000306995	MA1223.1	ERF035
MA1069.1	1.92978e-07	0.656981	0.56	0.413	0.000317642	MA1069.1	TGA6
MA0031.1	1.95798e-07	0.408459	0.589	0.415	0.000322284	MA0031.1	FOXD1
MA0157.2	1.95798e-07	0.408459	0.589	0.415	0.000322284	MA0157.2	FOXO3
MA1467.1	1.96997e-07	3.80756	0.574	0.395	0.000324257	MA1467.1	ATOH1(var.2)
MA0684.2	2.25739e-07	1.41665	0.603	0.426	0.000371566	MA0684.2	RUNX3
MA1554.1	2.36167e-07	1.8156	0.582	0.423	0.000388731	MA1554.1	RFX7
MA0656.1	2.37904e-07	0.594972	0.589	0.421	0.000391591	MA0656.1	JDP2(var.2)
MA1468.1	2.62767e-07	1.53714	0.624	0.411	0.000432515	MA1468.1	ATOH7
MA0317.1	2.68614e-07	0.955139	0.589	0.426	0.000442139	MA0317.1	HCM1
MA0834.1	2.88899e-07	2.33051	0.582	0.423	0.000475528	MA0834.1	ATF7
MA1405.1	3.13232e-07	1.57158	0.66	0.441	0.000515579	MA1405.1	SIZF2
MA0605.2	3.33437e-07	0.967355	0.603	0.437	0.000548838	MA0605.2	ATF3
MA0403.1	3.35924e-07	0.79055	0.631	0.468	0.000552931	MA0403.1	TBF1
MA1032.1	3.8992e-07	0.779931	0.603	0.426	0.000641808	MA1032.1	DREB1G
MA1483.1	3.93785e-07	1.2905	0.518	0.405	0.00064817	MA1483.1	ELF2
MA1132.1	3.95235e-07	1.65669	0.603	0.442	0.000650557	MA1132.1	JUN::JUNB
MA1414.1	4.11324e-07	1.11015	0.582	0.407	0.00067704	MA1414.1	E2FA
MA1055.1	4.25186e-07	1.67563	0.582	0.431	0.000699856	MA1055.1	SPL1
MA1671.1	4.35961e-07	0.618622	0.553	0.411	0.000717593	MA1671.1	ERF118
MA1346.1	4.46489e-07	0.953655	0.603	0.413	0.000734921	MA1346.1	TGA10
MA0458.1	4.62845e-07	0.37581	0.567	0.416	0.000761843	MA0458.1	slp1
MA0018.4	4.83907e-07	0.94868	0.617	0.423	0.000796511	MA0018.4	CREB1
MA0769.2	5.92138e-07	0.948505	0.624	0.45	0.000974659	MA0769.2	TCF7
MA1697.1	6.30897e-07	1.50238	0.574	0.421	0.00103846	MA1697.1	ARF4
MA1122.1	6.66665e-07	0.499794	0.603	0.452	0.00109733	MA1122.1	TFDP1
MA0996.1	7.05329e-07	1.16597	0.553	0.416	0.00116097	MA0996.1	ERF043
MA1235.1	7.07137e-07	1.54269	0.61	0.439	0.00116395	MA1235.1	AIL7
MA1524.1	7.10874e-07	1.88042	0.617	0.426	0.0011701	MA1524.1	MSGN1
MA0695.1	7.30236e-07	1.59109	0.539	0.452	0.00120197	MA0695.1	ZBTB7C
MA1335.1	7.75253e-07	0.457612	0.574	0.418	0.00127607	MA1335.1	TGA4
MA0840.1	8.1305e-07	0.792107	0.574	0.429	0.00133828	MA0840.1	Creb5
MA0631.1	8.20208e-07	1.23002	0.596	0.449	0.00135006	MA0631.1	Six3
MA1704.1	8.58945e-07	0.456819	0.546	0.392	0.00141382	MA1704.1	zip-8
MA1140.2	9.04744e-07	0.798129	0.574	0.413	0.00148921	MA1140.2	JUNB(var.2)
MA1570.1	1.03014e-06	1.09895	0.667	0.444	0.00169561	MA1570.1	TFAP4(var.2)
MA0098.3	1.16109e-06	0.804951	0.589	0.407	0.00191116	MA0098.3	ETS1
MA0356.1	1.23444e-06	0.311255	0.553	0.403	0.00203189	MA0356.1	PHO2
MA0534.1	1.35719e-06	1.21932	0.638	0.424	0.00223394	MA0534.1	EcR::usp
MA0609.2	1.42384e-06	1.8115	0.589	0.431	0.00234364	MA0609.2	CREM
MA1656.1	1.44177e-06	1.26159	0.638	0.457	0.00237316	MA1656.1	ZNF449
MA0340.1	1.4808e-06	0.716299	0.617	0.411	0.0024374	MA0340.1	MOT3
MA0480.1	1.57935e-06	0.745925	0.589	0.41	0.00259962	MA0480.1	Foxo1
MA1136.1	1.57988e-06	1.07416	0.567	0.402	0.00260048	MA1136.1	FOSB::JUNB(var.2)
MA1342.1	1.58995e-06	0.765856	0.56	0.426	0.00261706	MA1342.1	bZIP50
MA0567.1	1.65147e-06	1.07226	0.546	0.393	0.00271832	MA0567.1	ERF1B
MA0663.1	1.73062e-06	1.78238	0.553	0.421	0.0028486	MA0663.1	MLX
MA0392.1	1.81092e-06	1.70461	0.596	0.418	0.00298077	MA0392.1	STB5
MA1009.1	1.84515e-06	1.57425	0.553	0.428	0.00303711	MA1009.1	ARF3
MA1131.1	1.96579e-06	1.43413	0.574	0.416	0.00323569	MA1131.1	FOSL2::JUN(var.2)
MA0865.1	1.99489e-06	1.66324	0.574	0.405	0.00328359	MA0865.1	E2F8
MA0483.1	2.0186e-06	1.36568	0.66	0.411	0.00332262	MA0483.1	Gfi1b
MA1642.1	2.04419e-06	6.72429	0.567	0.387	0.00336474	MA1642.1	NEUROG2(var.2)
MA1669.1	2.07201e-06	0.453863	0.624	0.415	0.00341053	MA1669.1	DREB1B
MA0330.1	2.0955e-06	0.564889	0.546	0.398	0.00344919	MA0330.1	MBP1::SWI6
MA0691.1	2.10401e-06	0.592403	0.667	0.449	0.00346319	MA0691.1	TFAP4
MA1224.1	2.14979e-06	0.994026	0.574	0.426	0.00353855	MA1224.1	CBF1
MA1129.1	2.1872e-06	2.14533	0.582	0.428	0.00360013	MA1129.1	FOSL1::JUN(var.2)
MA1227.2	2.21624e-06	1.07821	0.624	0.428	0.00364792	MA1227.2	ERF027
MA1049.1	2.25729e-06	1.19881	0.546	0.41	0.00371551	MA1049.1	ERF094
MA0593.1	2.48271e-06	0.223242	0.546	0.398	0.00408655	MA0593.1	FOXP2
MA0914.1	2.49708e-06	0.852021	0.638	0.457	0.00411019	MA0914.1	ISL2
MA0477.2	2.58217e-06	1.60483	0.589	0.457	0.00425026	MA0477.2	FOSL1
MA0063.2	2.69602e-06	0.726752	0.617	0.431	0.00443764	MA0063.2	NKX2-5
MA1375.1	2.75038e-06	1.3689	0.603	0.428	0.00452712	MA1375.1	ANL2
MA1484.1	2.81093e-06	0.706411	0.589	0.418	0.0046268	MA1484.1	ETS2
MA0298.1	3.03305e-06	1.05568	0.574	0.423	0.0049924	MA0298.1	FZF1
MA1693.1	3.40255e-06	1.09949	0.582	0.442	0.00560059	MA1693.1	ARF34
MA0394.1	3.47906e-06	0.850539	0.539	0.421	0.00572653	MA0394.1	STP1
MA0994.1	3.51181e-06	0.478417	0.582	0.418	0.00578045	MA0994.1	ERF8
MA0405.1	3.65778e-06	0.520671	0.567	0.407	0.00602071	MA0405.1	TEA1
MA0078.1	3.67938e-06	1.22446	0.645	0.459	0.00605625	MA0078.1	Sox17
MA1703.1	4.17443e-06	0.286957	0.631	0.42	0.00687111	MA1703.1	pqm-1
MA0269.1	4.48649e-06	1.0983	0.652	0.449	0.00738476	MA0269.1	AFT1
MA0100.3	4.68943e-06	1.25612	0.589	0.441	0.0077188	MA0100.3	MYB
MA0828.1	4.75751e-06	1.20338	0.525	0.416	0.00783086	MA0828.1	SREBF2(var.2)
MA1170.1	4.88141e-06	0.950547	0.546	0.424	0.00803481	MA1170.1	MYB118
MA0432.1	4.88618e-06	0.920268	0.582	0.444	0.00804264	MA0432.1	YNR063W
MA0412.1	4.89678e-06	1.22845	0.574	0.423	0.0080601	MA0412.1	UME6
MA1476.1	5.02759e-06	0.88155	0.674	0.47	0.0082754	MA1476.1	DLX5
MA0866.1	5.16367e-06	0.941635	0.624	0.431	0.0084994	MA0866.1	SOX21
MA0233.1	5.5122e-06	1.69825	0.617	0.42	0.00907308	MA0233.1	mirr
MA1632.1	5.57549e-06	1.53535	0.582	0.444	0.00917725	MA1632.1	ATF2
MA0970.1	5.59481e-06	1.50764	0.496	0.429	0.00920905	MA0970.1	CMTA3
MA0109.1	5.67869e-06	0.729045	0.645	0.446	0.00934712	MA0109.1	HLTF
MA0980.2	5.88038e-06	0.768542	0.553	0.407	0.0096791	MA0980.2	RAP2-10
MA0397.1	6.29743e-06	1.47546	0.546	0.42	0.0103656	MA0397.1	STP4
MA1407.1	6.5986e-06	0.352797	0.553	0.433	0.0108613	MA1407.1	bZIP14
MA0096.1	6.83621e-06	1.77052	0.525	0.402	0.0112524	MA0096.1	bZIP910
MA1249.1	7.14411e-06	1.24568	0.596	0.434	0.0117592	MA1249.1	RAP210
MA0693.2	7.24864e-06	0.915795	0.589	0.441	0.0119313	MA0693.2	VDR
MA0526.3	7.29901e-06	0.769482	0.631	0.442	0.0120142	MA0526.3	USF2
MA0844.1	7.89782e-06	0.989229	0.56	0.405	0.0129998	MA0844.1	XBP1
MA0295.1	8.31466e-06	0.839321	0.574	0.421	0.0136859	MA0295.1	FHL1
MA0615.1	8.61012e-06	1.13336	0.582	0.452	0.0141723	MA0615.1	Gmeb1
MA1534.1	9.0044e-06	1.3979	0.56	0.442	0.0148212	MA1534.1	NR1I3
MA1378.1	9.15117e-06	1.2687	0.645	0.439	0.0150628	MA1378.1	PLT3
MA0421.1	9.30447e-06	0.990041	0.624	0.46	0.0153152	MA0421.1	NSI1
MA1048.1	9.54867e-06	1.37466	0.582	0.455	0.0157171	MA1048.1	ERF018
MA1139.1	9.81481e-06	1.75805	0.546	0.431	0.0161552	MA1139.1	FOSL2::JUNB(var.2)
MA1369.1	9.81955e-06	1.30213	0.596	0.442	0.016163	MA1369.1	HDG1
MA1045.1	9.96623e-06	0.721252	0.56	0.413	0.0164044	MA1045.1	NAC043
MA1145.1	1.03239e-05	0.622421	0.546	0.433	0.0169932	MA1145.1	FOSL2::JUND(var.2)
MA1115.1	1.03791e-05	1.2848	0.596	0.472	0.0170839	MA1115.1	POU5F1
MA0270.1	1.20655e-05	0.665963	0.624	0.481	0.0198598	MA0270.1	AFT2
MA0093.3	1.2478e-05	0.760455	0.617	0.439	0.0205388	MA0093.3	USF1
MA1348.1	1.27828e-05	1.26369	0.567	0.434	0.0210405	MA1348.1	TGA9
MA0990.1	1.34039e-05	1.08489	0.603	0.452	0.0220629	MA0990.1	EDT1
MA0490.2	1.35802e-05	1.45987	0.624	0.462	0.0223529	MA0490.2	JUNB
MA1478.1	1.39964e-05	1.66463	0.603	0.441	0.0230381	MA1478.1	DMRTA2
MA0449.1	1.41634e-05	0.920556	0.553	0.42	0.023313	MA0449.1	h
MA1391.2	1.46429e-05	0.55866	0.582	0.441	0.0241022	MA1391.2	MYB33
MA0829.2	1.47207e-05	0.411857	0.582	0.424	0.0242303	MA0829.2	SREBF1(var.2)
MA1197.1	1.52449e-05	0.807882	0.582	0.418	0.0250932	MA1197.1	CAMTA1
MA0987.1	1.54847e-05	1.74491	0.624	0.46	0.0254877	MA0987.1	PHYPADRAFT_140773
MA1109.1	1.58926e-05	8.04775	0.582	0.385	0.0261592	MA1109.1	NEUROD1
MA0862.1	1.63792e-05	1.40676	0.546	0.442	0.0269602	MA0862.1	GMEB2
MA1011.1	1.71412e-05	0.764361	0.539	0.444	0.0282143	MA1011.1	PHYPADRAFT_72483
MA0361.1	1.9289e-05	0.71541	0.589	0.408	0.0317497	MA0361.1	RDS1
MA0429.1	1.9289e-05	0.71541	0.589	0.408	0.0317497	MA0429.1	YLL054C
MA0646.1	1.94029e-05	1.03118	0.603	0.454	0.0319372	MA0646.1	GCM1
MA0760.1	2.00192e-05	1.09558	0.574	0.428	0.0329516	MA0760.1	ERF
MA0563.1	2.0089e-05	1.61075	0.589	0.434	0.0330665	MA0563.1	SEP3
MA0942.1	2.12051e-05	0.75519	0.567	0.439	0.0349035	MA0942.1	ARF1
MA0540.1	2.52542e-05	1.51741	0.574	0.449	0.0415684	MA0540.1	dpy-27
MA0669.1	2.52919e-05	1.92097	0.596	0.405	0.0416304	MA0669.1	NEUROG2
MA0668.1	2.65112e-05	1.2108	0.61	0.452	0.0436374	MA0668.1	NEUROD2
MA1127.1	2.7125e-05	1.034	0.532	0.413	0.0446477	MA1127.1	FOSB::JUN
MA1540.1	2.74904e-05	1.79755	0.553	0.455	0.0452491	MA1540.1	NR5A1
MA0590.1	2.75806e-05	1.08261	0.652	0.45	0.0453977	MA0590.1	LFY
MA0643.1	2.81814e-05	1.32124	0.596	0.467	0.0463867	MA0643.1	Esrrg
MA0776.1	2.97702e-05	1.10063	0.567	0.433	0.0490017	MA0776.1	MYBL1
MA0765.2	2.98586e-05	1.93694	0.56	0.408	0.0491473	MA0765.2	ETV5
MA1199.1	3.09871e-05	1.05292	0.574	0.424	0.0510047	MA1199.1	AGL16
MA0993.1	3.09907e-05	0.695282	0.539	0.41	0.0510106	MA0993.1	ERF7
MA0964.1	3.15921e-05	0.970549	0.567	0.421	0.0520006	MA0964.1	BIM1
MA0471.2	3.16858e-05	0.998449	0.638	0.45	0.0521549	MA0471.2	E2F6
MA0664.1	3.29595e-05	1.39905	0.582	0.433	0.0542513	MA0664.1	MLXIPL
MA0475.2	3.30232e-05	1.05592	0.567	0.403	0.0543562	MA0475.2	FLI1
MA1692.1	3.6573e-05	1.49455	0.56	0.446	0.0601992	MA1692.1	ARF29
MA0354.1	3.71633e-05	0.622535	0.582	0.426	0.0611708	MA0354.1	PDR8
MA1275.1	3.79776e-05	1.45716	0.589	0.454	0.0625111	MA1275.1	AT1G47655
MA0947.1	3.90374e-05	0.608332	0.603	0.437	0.0642555	MA0947.1	ARR14
MA1518.1	4.00331e-05	0.38122	0.688	0.45	0.0658945	MA1518.1	LHX1
MA0954.2	4.03044e-05	0.413704	0.617	0.447	0.066341	MA0954.2	ATHB7
MA1169.1	4.27325e-05	0.96132	0.546	0.413	0.0703377	MA1169.1	MYB105
MA0451.1	4.4491e-05	1.17758	0.617	0.441	0.0732322	MA0451.1	kni
MA1081.1	4.63068e-05	1.2164	0.574	0.446	0.076221	MA1081.1	WRKY25
MA1142.1	4.8359e-05	1.42616	0.624	0.457	0.0795988	MA1142.1	FOSL1::JUND
MA1365.2	5.00258e-05	0.778519	0.645	0.468	0.0823425	MA1365.2	AT5G47660
MA1024.1	5.44453e-05	0.519625	0.61	0.444	0.0896169	MA1024.1	HAT1
MA0555.1	5.50354e-05	1.00382	0.582	0.439	0.0905883	MA0555.1	SVP
MA0791.1	5.63118e-05	0.253055	0.582	0.433	0.0926893	MA0791.1	POU4F3
MA0835.2	5.89875e-05	0.891983	0.596	0.452	0.0970934	MA0835.2	BATF3
MA0156.2	5.9484e-05	0.519449	0.532	0.397	0.0979107	MA0156.2	FEV
MA1171.1	6.11888e-05	0.70925	0.582	0.416	0.100717	MA1171.1	MYB52
MA0320.1	6.17369e-05	0.554682	0.539	0.426	0.101619	MA0320.1	IME1
MA0896.1	6.22639e-05	0.643437	0.652	0.454	0.102486	MA0896.1	Hmx1
MA0533.1	6.70052e-05	1.45275	0.582	0.423	0.110291	MA0533.1	su(Hw)
MA1023.1	6.77388e-05	0.492848	0.532	0.424	0.111498	MA1023.1	PHYPADRAFT_28324
MA0743.2	6.78227e-05	0.604823	0.596	0.42	0.111636	MA0743.2	SCRT1
MA0544.1	7.76047e-05	1.00458	0.532	0.434	0.127737	MA0544.1	snpc-4
MA0863.1	7.85904e-05	1.33797	0.504	0.415	0.12936	MA0863.1	MTF1
MA1060.1	7.9637e-05	1.1791	0.574	0.436	0.131083	MA1060.1	SPL7
MA0363.1	8.05092e-05	1.71738	0.546	0.465	0.132518	MA0363.1	REB1
MA0665.1	8.43505e-05	1.07212	0.582	0.442	0.138841	MA0665.1	MSC
MA0744.2	8.464e-05	0.424137	0.589	0.442	0.139317	MA0744.2	SCRT2
MA1126.1	8.59435e-05	1.3227	0.525	0.428	0.141463	MA1126.1	FOS::JUN(var.2)
MA0440.1	8.61255e-05	0.952428	0.596	0.437	0.141763	MA0440.1	ZAP1
MA0012.1	8.95978e-05	0.94766	0.525	0.436	0.147478	MA0012.1	br(var.3)
MA1204.1	9.06377e-05	1.59128	0.596	0.428	0.14919	MA1204.1	AGL13
MA0286.1	9.44587e-05	0.136711	0.518	0.41	0.155479	MA0286.1	CST6
MA1179.1	9.58939e-05	0.877766	0.546	0.437	0.157841	MA1179.1	MYB1
MA1409.1	9.79979e-05	0.762442	0.511	0.442	0.161305	MA1409.1	OsRR22
MA0469.3	9.86075e-05	0.639681	0.574	0.444	0.162308	MA0469.3	E2F3
MA0474.2	0.000102445	1.17723	0.532	0.428	0.168624	MA0474.2	ERG
MA1393.2	0.00010889	0.98177	0.56	0.454	0.179233	MA1393.2	MYB70
MA1152.1	0.0001096	1.06804	0.631	0.511	0.180402	MA1152.1	SOX15
MA1253.1	0.000109897	0.732785	0.553	0.424	0.18089	MA1253.1	AT3G16280
MA0129.1	0.000110035	0.577726	0.546	0.455	0.181118	MA0129.1	TGA1A
MA0571.1	0.000112437	0.407599	0.652	0.446	0.185072	MA0571.1	ANT
MA0114.4	0.000115779	0.738313	0.603	0.433	0.190572	MA0114.4	HNF4A
MA0087.1	0.000116854	0.64533	0.638	0.454	0.192341	MA0087.1	Sox5
MA0488.1	0.000132084	0.69401	0.596	0.457	0.217411	MA0488.1	JUN
MA0507.1	0.00013606	1.02417	0.596	0.481	0.223954	MA0507.1	POU2F2
MA0518.1	0.000138037	0.634579	0.567	0.434	0.227209	MA0518.1	Stat4
MA1177.1	0.00014684	0.770687	0.589	0.452	0.241698	MA1177.1	MYB65
MA1636.1	0.000164755	0.665748	0.61	0.447	0.271186	MA1636.1	CEBPG(var.2)
MA1010.1	0.000171772	0.919602	0.546	0.431	0.282737	MA1010.1	PHYPADRAFT_64121
MA1580.1	0.00017236	0.255182	0.567	0.434	0.283705	MA1580.1	ZBTB32
MA0603.1	0.000173076	0.81037	0.518	0.455	0.284882	MA0603.1	Arntl
MA1210.1	0.000174026	0.50579	0.574	0.441	0.286447	MA1210.1	HAT22
MA1544.1	0.000177596	1.13301	0.553	0.444	0.292322	MA1544.1	OVOL1
MA1523.1	0.00018006	0.764904	0.603	0.434	0.296378	MA1523.1	MSANTD3
MA0431.1	0.000186185	1.79456	0.631	0.486	0.306461	MA0431.1	TDA9
MA0627.2	0.00019247	0.734482	0.617	0.489	0.316806	MA0627.2	POU2F3
MA0401.1	0.000195173	0.883419	0.525	0.421	0.321254	MA0401.1	SWI4
MA1474.1	0.000195809	0.70001	0.553	0.447	0.322302	MA1474.1	CREB3L4
MA1202.1	0.000196976	1.10086	0.511	0.408	0.324223	MA1202.1	AGL55
MA1425.1	0.000199301	0.594456	0.574	0.437	0.328049	MA1425.1	HYH
MA1641.1	0.000199552	0.419503	0.589	0.452	0.328463	MA1641.1	MYF5
MA0104.4	0.000210716	1.32811	0.567	0.436	0.346839	MA0104.4	MYCN
MA1406.1	0.000215744	0.17051	0.645	0.45	0.355115	MA1406.1	ATHB4
MA1675.1	0.000225179	0.626585	0.511	0.442	0.370645	MA1675.1	NAC029
MA1355.1	0.000226013	1.15535	0.567	0.468	0.372017	MA1355.1	TBP3
MA0323.1	0.000227321	2.02856	0.489	0.454	0.37417	MA0323.1	IXR1
MA0597.1	0.000231588	1.06065	0.596	0.468	0.381194	MA0597.1	THAP1
MA1505.1	0.000241265	0.271656	0.617	0.455	0.397122	MA1505.1	HOXC8
MA1057.1	0.000246265	1.01619	0.525	0.42	0.405353	MA1057.1	SPL12
MA0636.1	0.000248089	0.561937	0.56	0.446	0.408354	MA0636.1	BHLHE41
MA1366.1	0.000253257	0.880994	0.525	0.434	0.416861	MA1366.1	AT1G76880
MA0166.1	0.000269158	0.416602	0.645	0.465	0.443034	MA0166.1	Antp
MA0186.1	0.000269158	0.416602	0.645	0.465	0.443034	MA0186.1	Dfd
MA0203.1	0.000269158	0.416602	0.645	0.465	0.443034	MA0203.1	Scr
MA0215.1	0.000269158	0.416602	0.645	0.465	0.443034	MA0215.1	btn
MA1377.1	0.000270624	0.963916	0.56	0.437	0.445448	MA1377.1	PLT1
MA0527.1	0.000273284	0.466233	0.589	0.45	0.449826	MA0527.1	ZBTB33
MA1687.1	0.000273613	0.985264	0.546	0.424	0.450367	MA1687.1	ARF14
MA0585.1	0.000277174	0.932705	0.582	0.462	0.456228	MA0585.1	AGL1
MA1470.1	0.000281164	1.34777	0.603	0.442	0.462797	MA1470.1	BACH2(var.2)
MA0462.2	0.000300862	1.03636	0.589	0.457	0.495218	MA0462.2	BATF::JUN
MA0435.1	0.000322101	0.416635	0.596	0.452	0.530178	MA0435.1	YPR015C
MA0484.2	0.000326834	0.528798	0.567	0.444	0.537969	MA0484.2	HNF4G
MA1158.1	0.00034206	1.21345	0.553	0.449	0.563031	MA1158.1	MGP
MA0083.3	0.000356629	1.06161	0.631	0.421	0.587011	MA0083.3	SRF
MA1094.1	0.000366764	1.10429	0.553	0.449	0.603693	MA1094.1	WRKY8
MA1173.1	0.000369652	0.613184	0.518	0.434	0.608448	MA1173.1	MYB101
MA0832.1	0.000372399	1.30433	0.574	0.434	0.612969	MA0832.1	Tcf21
MA0204.1	0.00037791	0.853108	0.546	0.449	0.622039	MA0204.1	Six4
MA0246.1	0.00037791	0.853108	0.546	0.449	0.622039	MA0246.1	so
MA0476.1	0.000396533	0.992911	0.603	0.481	0.652693	MA0476.1	FOS
MA1522.1	0.000404887	0.664106	0.624	0.494	0.666444	MA1522.1	MAZ
MA0821.1	0.000415246	1.186	0.56	0.447	0.683495	MA0821.1	HES5
MA0944.1	0.000425918	1.68738	0.496	0.454	0.70106	MA0944.1	ARF8
MA1634.1	0.000431421	0.878971	0.624	0.45	0.710119	MA1634.1	BATF
MA1379.1	0.000432288	0.785489	0.511	0.415	0.711546	MA1379.1	SOL1
MA1497.1	0.000435194	0.110731	0.617	0.46	0.716329	MA1497.1	HOXA6
MA0727.1	0.000464681	0.786779	0.596	0.467	0.764865	MA0727.1	NR3C2
MA1458.1	0.000474001	0.526328	0.589	0.446	0.780206	MA1458.1	Hsf
MA1138.1	0.000497165	1.07214	0.624	0.46	0.818333	MA1138.1	FOSL2::JUNB
MA0353.1	0.000503534	1.50443	0.511	0.415	0.828817	MA0353.1	PDR3
MA1212.1	0.000521946	1.02534	0.553	0.436	0.859122	MA1212.1	ATHB13
MA1144.1	0.000523646	1.29631	0.596	0.478	0.861922	MA1144.1	FOSL2::JUND
MA1421.1	0.000527841	0.89419	0.582	0.468	0.868826	MA1421.1	TCF7L1
MA0565.2	0.000560884	0.882068	0.582	0.452	0.923216	MA0565.2	FUS3
MA1178.1	0.000572544	0.537596	0.504	0.405	0.942408	MA1178.1	MYB3R1
MA1464.1	0.000578117	0.429602	0.525	0.45	0.951581	MA1464.1	ARNT2
MA1431.1	0.000587086	1.5159	0.596	0.462	0.966344	MA1431.1	rst2
MA1205.1	0.000630712	0.877658	0.589	0.462	1	MA1205.1	AGL6
MA0573.1	0.000642339	1.47391	0.574	0.452	1	MA0573.1	ATHB-9
MA1449.1	0.000651587	0.689328	0.511	0.447	1	MA1449.1	hlh-30
MA1157.1	0.000660169	1.28237	0.56	0.436	1	MA1157.1	NUC
MA0324.1	0.000705441	0.782396	0.532	0.418	1	MA0324.1	LEU3
MA0686.1	0.000759089	0.555696	0.553	0.41	1	MA0686.1	SPDEF
MA1137.1	0.000807767	0.83413	0.582	0.468	1	MA1137.1	FOSL1::JUNB
MA0985.1	0.000854912	1.23209	0.539	0.447	1	MA0985.1	DRE1C
MA0281.1	0.000861147	0.378761	0.546	0.47	1	MA0281.1	CBF1
MA1022.1	0.000878145	1.45218	0.532	0.446	1	MA1022.1	PHYPADRAFT_38837
MA1556.1	0.000881603	0.635477	0.631	0.47	1	MA1556.1	RXRG(var.2)
MA0635.1	0.000881932	0.660461	0.539	0.437	1	MA0635.1	BARHL2
MA0291.1	0.000882187	1.64145	0.504	0.446	1	MA0291.1	DAL82
MA0592.3	0.000891193	0.843711	0.546	0.483	1	MA0592.3	ESRRA
MA0528.2	0.000919969	0.67717	0.66	0.494	1	MA0528.2	ZNF263
MA0409.1	0.000925902	0.50769	0.511	0.441	1	MA0409.1	TYE7
MA0058.3	0.000969936	0.913081	0.518	0.418	1	MA0058.3	MAX
MA1280.1	0.00097504	0.794794	0.574	0.457	1	MA1280.1	OBP4
MA0519.1	0.000988977	0.860731	0.546	0.468	1	MA0519.1	Stat5a::Stat5b
MA0548.2	0.00099566	0.389893	0.603	0.428	1	MA0548.2	AGL15
MA0376.1	0.00101089	0.315363	0.553	0.441	1	MA0376.1	RTG3
MA0794.1	0.0010372	1.1414	0.567	0.455	1	MA0794.1	PROX1
MA1603.1	0.00107682	1.03349	0.56	0.46	1	MA1603.1	Dmrt1
MA1457.1	0.00108525	0.577739	0.525	0.428	1	MA1457.1	grh
MA1089.1	0.00109234	0.970788	0.589	0.465	1	MA1089.1	WRKY57
MA1074.1	0.00111031	0.724685	0.553	0.424	1	MA1074.1	UNE10
MA0346.1	0.00111825	0.504214	0.532	0.431	1	MA0346.1	NHP6B
MA0753.2	0.00113759	0.486039	0.66	0.498	1	MA0753.2	ZNF740
MA0305.1	0.00114351	1.10595	0.553	0.459	1	MA0305.1	GCR2
MA1689.1	0.00115642	0.38918	0.56	0.437	1	MA1689.1	ARF18
MA1337.1	0.00119821	0.566023	0.532	0.447	1	MA1337.1	bZIP44
MA0647.1	0.00122789	0.362095	0.567	0.418	1	MA0647.1	GRHL1
MA0494.1	0.00125814	0.711264	0.574	0.483	1	MA0494.1	Nr1h3::Rxra
MA0147.3	0.00129453	1.31145	0.525	0.436	1	MA0147.3	MYC
MA0292.1	0.00134556	0.39743	0.525	0.444	1	MA0292.1	ECM22
MA0380.1	0.00134556	0.39743	0.525	0.444	1	MA0380.1	SIP4
MA1306.1	0.00136131	0.976877	0.596	0.436	1	MA1306.1	WRKY11
MA1657.1	0.00136717	1.03934	0.574	0.452	1	MA1657.1	ZNF652
MA0759.1	0.00136868	0.299931	0.532	0.421	1	MA0759.1	ELK3
MA1078.1	0.00143139	0.990582	0.567	0.436	1	MA1078.1	WRKY2
MA1159.1	0.00149094	0.688961	0.603	0.47	1	MA1159.1	SGR5
MA0272.1	0.00157944	0.788311	0.603	0.455	1	MA0272.1	ARG81
MA0492.1	0.00159623	0.584189	0.56	0.462	1	MA0492.1	JUND(var.2)
MA1008.1	0.00163824	0.854987	0.504	0.411	1	MA1008.1	PHYPADRAFT_182268
MA1086.1	0.00166729	0.99037	0.511	0.454	1	MA1086.1	WRKY43
MA0447.1	0.00166749	0.290011	0.567	0.455	1	MA0447.1	gt
MA1130.1	0.00170843	0.82293	0.61	0.457	1	MA1130.1	FOSL2::JUN
MA1545.1	0.0017249	0.824517	0.525	0.437	1	MA1545.1	OVOL2
MA0268.1	0.00175495	0.534625	0.603	0.493	1	MA0268.1	ADR1
MA0337.1	0.00175495	0.534625	0.603	0.493	1	MA0337.1	MIG1
MA0948.1	0.00180332	1.04567	0.553	0.459	1	MA0948.1	ARR18
MA0552.1	0.00194454	0.900564	0.518	0.431	1	MA0552.1	PIF1
MA0044.1	0.00197801	0.678559	0.574	0.454	1	MA0044.1	HMG-1
MA0604.1	0.00198223	0.528643	0.567	0.452	1	MA0604.1	Atf1
MA0977.1	0.00203822	1.27378	0.546	0.452	1	MA0977.1	DOF2.5
MA0464.2	0.00208731	0.743911	0.532	0.459	1	MA0464.2	BHLHE40
MA1420.1	0.00221679	0.625967	0.518	0.433	1	MA1420.1	IRF5
MA1448.1	0.00224495	0.770799	0.603	0.459	1	MA1448.1	fos-1
MA0633.1	0.00224683	0.802748	0.56	0.46	1	MA0633.1	Twist2
MA1172.1	0.0023118	0.326863	0.539	0.439	1	MA1172.1	MYB3R5
MA0355.1	0.00232833	0.534332	0.582	0.481	1	MA0355.1	PHD1
MA0019.1	0.00234578	0.544419	0.574	0.457	1	MA0019.1	Ddit3::Cebpa
MA1471.1	0.00240493	0.833345	0.56	0.424	1	MA1471.1	BARX2
MA1303.1	0.00244366	0.746053	0.596	0.45	1	MA1303.1	WRKY22
MA0004.1	0.00257706	0.461356	0.525	0.42	1	MA0004.1	Arnt
MA0099.3	0.00260928	0.381727	0.624	0.457	1	MA0099.3	FOS::JUN
MA1573.1	0.00270217	0.564555	0.574	0.454	1	MA1573.1	THAP11
MA0655.1	0.00277804	1.09515	0.567	0.457	1	MA0655.1	JDP2
MA0616.2	0.00279451	0.173326	0.532	0.454	1	MA0616.2	HES2
MA0678.1	0.00284106	0.950382	0.553	0.442	1	MA0678.1	OLIG2
MA1180.1	0.00297154	0.447973	0.511	0.418	1	MA1180.1	MYB3R4
MA0312.1	0.00303908	1.21438	0.56	0.429	1	MA0312.1	HAP1
MA0097.1	0.00305863	0.101575	0.504	0.42	1	MA0097.1	bZIP911
MA0338.1	0.00321878	0.686315	0.589	0.444	1	MA0338.1	MIG2
MA0339.1	0.00321878	0.686315	0.589	0.444	1	MA0339.1	MIG3
MA1360.1	0.00326468	1.16955	0.518	0.446	1	MA1360.1	bHLH74
MA1568.1	0.00329988	0.892825	0.567	0.436	1	MA1568.1	TCF21(var.2)
MA0831.2	0.00335731	1.06107	0.532	0.455	1	MA0831.2	TFE3
MA0461.2	0.00336304	1.12076	0.589	0.441	1	MA0461.2	Atoh1
MA0300.1	0.00342318	0.194325	0.596	0.463	1	MA0300.1	GAT1
MA0935.1	0.00354874	1.70856	0.496	0.447	1	MA0935.1	NAC025
MA0274.1	0.00364355	0.602877	0.638	0.494	1	MA0274.1	ARR1
MA0235.1	0.0037243	0.116056	0.582	0.433	1	MA0235.1	onecut
MA0145.3	0.00381847	0.872312	0.511	0.437	1	MA0145.3	TFCP2
MA1427.1	0.00388371	1.00988	0.539	0.455	1	MA1427.1	NAC028
MA0074.1	0.00394377	0.436644	0.567	0.452	1	MA0074.1	RXRA::VDR
MA0839.1	0.00394704	0.983947	0.574	0.449	1	MA0839.1	CREB3L1
MA0034.1	0.00416078	0.974311	0.596	0.446	1	MA0034.1	Gam1
MA1150.1	0.00442146	1.46007	0.532	0.489	1	MA1150.1	RORB
MA1162.1	0.00445403	0.528411	0.546	0.447	1	MA1162.1	TCX2
MA1542.1	0.0045841	0.621369	0.56	0.462	1	MA1542.1	OSR1
MA0303.1	0.00477723	0.788158	0.532	0.462	1	MA0303.1	GCN4
MA1044.1	0.00479322	0.346258	0.56	0.442	1	MA1044.1	NAC92
MA0768.1	0.00510699	0.433042	0.617	0.498	1	MA0768.1	LEF1
MA1479.1	0.00519851	0.614631	0.539	0.462	1	MA1479.1	DMRTC2
MA0556.1	0.00522572	1.0247	0.539	0.452	1	MA0556.1	AP3
MA0344.1	0.00524989	0.644632	0.539	0.446	1	MA0344.1	NHP10
MA1384.1	0.00527327	0.256694	0.596	0.459	1	MA1384.1	PHL7
MA1058.1	0.00535845	0.33636	0.567	0.447	1	MA1058.1	SPL4
MA1305.1	0.00545328	0.810738	0.539	0.457	1	MA1305.1	WRKY55
MA0428.1	0.00559931	0.343413	0.539	0.411	1	MA0428.1	YKL222C
MA0318.1	0.00561588	0.465826	0.574	0.444	1	MA0318.1	HMRA2
MA1090.1	0.00561813	1.03295	0.511	0.463	1	MA1090.1	WRKY60
MA0898.1	0.00571081	0.37139	0.539	0.45	1	MA0898.1	Hmx3
MA0102.4	0.00573614	0.464392	0.539	0.455	1	MA0102.4	CEBPA
MA1313.1	0.00579641	0.742237	0.617	0.45	1	MA1313.1	WRKY7
MA0531.1	0.00586923	1.00641	0.496	0.413	1	MA0531.1	CTCF
MA0511.2	0.00589891	0.162105	0.582	0.42	1	MA0511.2	RUNX2
MA1156.1	0.0059511	0.580474	0.525	0.434	1	MA1156.1	JKD
MA0978.1	0.00608593	0.683379	0.56	0.449	1	MA0978.1	DREB1E
MA0127.1	0.006174	0.59598	0.553	0.468	1	MA0127.1	PEND
MA1509.1	0.00620686	0.593478	0.525	0.431	1	MA1509.1	IRF6
MA0131.2	0.00628295	1.59942	0.482	0.436	1	MA0131.2	HINFP
MA0827.1	0.00633008	0.824008	0.56	0.436	1	MA0827.1	OLIG3
MA1662.1	0.00633574	0.645512	0.511	0.467	1	MA1662.1	AT3G10030
MA0002.2	0.00654213	0.684866	0.56	0.476	1	MA0002.2	RUNX1
MA1030.1	0.00654814	0.869729	0.539	0.46	1	MA1030.1	P0510F09.23
MA0479.1	0.00662439	0.737027	0.539	0.436	1	MA0479.1	FOXH1
MA1176.1	0.00680807	0.140203	0.525	0.433	1	MA1176.1	MYB119
MA1455.1	0.00695957	0.95703	0.532	0.423	1	MA1455.1	dmrt99B
MA0758.1	0.00696465	0.4962	0.504	0.431	1	MA0758.1	E2F7
MA0825.1	0.00698285	0.680974	0.511	0.429	1	MA0825.1	MNT
MA0282.1	0.00712342	0.233548	0.504	0.428	1	MA0282.1	CEP3
MA0213.1	0.00713529	0.453371	0.504	0.433	1	MA0213.1	brk
MA0649.1	0.00714512	1.0555	0.482	0.447	1	MA0649.1	HEY2
MA1535.1	0.00720662	0.526638	0.589	0.491	1	MA1535.1	NR2C1
MA0965.1	0.00721126	0.228477	0.489	0.472	1	MA0965.1	BIM2
MA1276.1	0.007252	0.486584	0.574	0.454	1	MA1276.1	AT3G52440
MA0589.1	0.00734042	2.80611	0.539	0.429	1	MA0589.1	ZAP1
MA0218.1	0.00734548	0.407453	0.454	0.424	1	MA0218.1	ct
MA0817.1	0.0073923	0.751761	0.553	0.45	1	MA0817.1	BHLHE23
MA1316.1	0.00755217	0.366089	0.596	0.465	1	MA1316.1	WRKY71
MA0273.1	0.00757715	0.30795	0.511	0.426	1	MA0273.1	ARO80
MA0080.5	0.00778878	0.190559	0.624	0.486	1	MA0080.5	SPI1
MA1200.1	0.00789507	0.816413	0.56	0.452	1	MA1200.1	AGL25
MA0607.1	0.00791517	0.78073	0.56	0.46	1	MA0607.1	Bhlha15
MA0580.1	0.00818749	0.588722	0.525	0.444	1	MA0580.1	DYT1
MA0077.1	0.0082453	1.01852	0.574	0.496	1	MA0077.1	SOX9
MA0939.1	0.00851858	0.846489	0.504	0.467	1	MA0939.1	NAC080
MA0478.1	0.00866574	0.579179	0.574	0.467	1	MA0478.1	FOSL2
MA0275.1	0.00885939	0.326842	0.468	0.403	1	MA0275.1	ASG1
MA0280.1	0.00885939	0.326842	0.468	0.403	1	MA0280.1	CAT8
MA1128.1	0.00891284	0.547465	0.603	0.47	1	MA1128.1	FOSL1::JUN
MA0454.1	0.00928784	0.342563	0.546	0.478	1	MA0454.1	odd
MA0795.1	0.00939447	1.16316	0.496	0.447	1	MA0795.1	SMAD3
MA0086.2	0.00957451	0.312531	0.511	0.46	1	MA0086.2	sna
MA0365.1	0.0100247	1.19315	0.475	0.429	1	MA0365.1	RFX1
MA1091.1	0.0100466	1.09936	0.574	0.455	1	MA1091.1	WRKY62
MA1175.1	0.0100582	0.797417	0.511	0.459	1	MA1175.1	MYB81
MA0966.1	0.0102138	0.272466	0.553	0.465	1	MA0966.1	BIM3
MA1499.1	0.0105052	0.623852	0.546	0.472	1	MA1499.1	HOXB4
MA0826.1	0.0106129	0.967603	0.511	0.457	1	MA0826.1	OLIG1
MA1311.2	0.0106402	1.08659	0.539	0.473	1	MA1311.2	WRKY28
MA1134.1	0.0109445	0.728211	0.525	0.491	1	MA1134.1	FOS::JUNB
MA1436.1	0.0109829	0.922109	0.518	0.431	1	MA1436.1	nuc-1
MA1037.1	0.0117865	0.931181	0.532	0.473	1	MA1037.1	MYB24
MA0608.1	0.0118006	0.335085	0.511	0.454	1	MA0608.1	Creb3l2
MA1043.1	0.012118	0.970949	0.532	0.437	1	MA1043.1	NAC083
MA1302.1	0.0121346	0.565786	0.539	0.441	1	MA1302.1	WRKY65
MA0121.1	0.012298	0.74683	0.511	0.447	1	MA0121.1	ARR10
MA0244.1	0.0130422	0.742095	0.504	0.472	1	MA0244.1	slbo
MA0404.1	0.0133574	1.13835	0.496	0.408	1	MA0404.1	TBS1
MA1563.1	0.0141515	0.72283	0.553	0.455	1	MA1563.1	SOX18
MA1269.1	0.0141578	0.481346	0.518	0.441	1	MA1269.1	dof4.5
MA0687.1	0.014164	0.549964	0.582	0.463	1	MA0687.1	SPIC
MA1557.1	0.0143549	0.83675	0.511	0.441	1	MA1557.1	SMAD5
MA1321.1	0.014747	1.02877	0.496	0.465	1	MA1321.1	SPL13
MA0936.1	0.0148087	0.543552	0.518	0.454	1	MA0936.1	T11I18.17
MA1166.1	0.0148813	0.397376	0.539	0.46	1	MA1166.1	PHL12
MA1007.1	0.0149256	0.604442	0.447	0.434	1	MA1007.1	PHYPADRAFT_173530
MA0554.1	0.0152061	0.462729	0.56	0.454	1	MA0554.1	SOC1
MA0259.1	0.0153956	0.612372	0.532	0.436	1	MA0259.1	ARNT::HIF1A
MA1201.1	0.0159799	0.390987	0.511	0.424	1	MA1201.1	AGL42
MA0869.1	0.0159936	0.940147	0.539	0.442	1	MA0869.1	Sox11
MA0071.1	0.0164015	0.360055	0.582	0.468	1	MA0071.1	RORA
MA0841.1	0.0170232	1.01872	0.567	0.478	1	MA0841.1	NFE2
MA1213.1	0.0171263	0.440238	0.489	0.444	1	MA1213.1	ZHD3
MA1012.1	0.0174192	0.692878	0.532	0.46	1	MA1012.1	AGL27
MA0022.1	0.0176597	0.544447	0.539	0.449	1	MA0022.1	dl
MA0260.1	0.0180435	1.47188	0.447	0.426	1	MA0260.1	che-1
MA1206.1	0.0187019	0.295679	0.546	0.426	1	MA1206.1	ARF2
MA0622.1	0.0191686	0.225874	0.511	0.446	1	MA0622.1	Mlxip
MA0360.1	0.019178	0.874695	0.504	0.457	1	MA0360.1	RDR1
MA0773.1	0.0192012	0.4899	0.525	0.428	1	MA0773.1	MEF2D
MA1370.1	0.0199776	0.772802	0.574	0.472	1	MA1370.1	IDD5
MA1380.1	0.020486	0.29669	0.553	0.442	1	MA1380.1	AT2G20110
MA1021.1	0.0205684	0.58065	0.511	0.421	1	MA1021.1	PHYPADRAFT_48267
MA0001.2	0.0209358	0.645207	0.518	0.463	1	MA0001.2	AGL3
MA0870.1	0.0210996	0.89291	0.504	0.47	1	MA0870.1	Sox1
MA1450.1	0.0214925	0.469664	0.546	0.45	1	MA1450.1	lin-54
MA1374.1	0.0230845	0.574958	0.56	0.446	1	MA1374.1	IDD7
MA1315.1	0.0244904	0.701149	0.539	0.452	1	MA1315.1	WRKY24
MA0082.1	0.0250742	0.992907	0.489	0.473	1	MA0082.1	squamosa
MA0437.1	0.025436	0.229374	0.518	0.434	1	MA0437.1	YPR196W
MA0489.1	0.0262389	0.70794	0.553	0.468	1	MA0489.1	JUN(var.2)
MA0059.1	0.0262717	0.836692	0.539	0.47	1	MA0059.1	MAX::MYC
MA1061.1	0.026397	0.856157	0.475	0.428	1	MA1061.1	SPT
MA1151.1	0.0265465	0.907205	0.518	0.459	1	MA1151.1	RORC
MA0560.1	0.0280856	0.750282	0.475	0.449	1	MA0560.1	PIF3
MA1694.1	0.0284088	0.948701	0.482	0.436	1	MA1694.1	ARF35
MA1318.1	0.0286859	0.446036	0.567	0.472	1	MA1318.1	WRKY27
MA0960.1	0.02978	0.403737	0.574	0.444	1	MA0960.1	BHLH104
MA1351.1	0.03016	0.53257	0.525	0.423	1	MA1351.1	GBF3
MA1532.1	0.0303566	1.08751	0.56	0.476	1	MA1532.1	NR1D2
MA1135.1	0.0316349	0.836532	0.525	0.472	1	MA1135.1	FOSB::JUNB
MA0838.1	0.0317298	0.209718	0.504	0.452	1	MA0838.1	CEBPG
MA1056.1	0.0321353	0.794574	0.468	0.476	1	MA1056.1	SPL11
MA1299.1	0.0321546	0.242396	0.539	0.449	1	MA1299.1	WRKY17
MA0279.1	0.033659	0.152194	0.532	0.455	1	MA0279.1	CAD1
MA1141.1	0.0336907	0.387858	0.567	0.465	1	MA1141.1	FOS::JUND
MA1215.1	0.0337446	0.429128	0.504	0.457	1	MA1215.1	ATHB53
MA0255.1	0.0339517	0.986654	0.504	0.452	1	MA0255.1	z
MA1682.1	0.0339611	0.363377	0.539	0.441	1	MA1682.1	TCX3
MA0113.3	0.0341178	0.498458	0.56	0.47	1	MA0113.3	NR3C1
MA1020.1	0.0353562	0.335034	0.532	0.441	1	MA1020.1	GT-1
MA1343.1	0.0360156	0.262971	0.567	0.467	1	MA1343.1	bZIP52
MA1695.1	0.0364656	0.37348	0.518	0.47	1	MA1695.1	ARF36
MA1698.1	0.0366027	0.508692	0.482	0.41	1	MA1698.1	ARF7
MA1088.1	0.0373875	1.0451	0.511	0.449	1	MA1088.1	WRKY48
MA0373.1	0.0375793	0.80088	0.511	0.437	1	MA0373.1	RPN4
MA0652.1	0.0377274	0.947354	0.504	0.481	1	MA0652.1	IRF8
MA0859.1	0.0379114	0.637673	0.567	0.476	1	MA0859.1	Rarg
MA0329.1	0.038418	0.387778	0.489	0.437	1	MA0329.1	MBP1
MA1307.1	0.0391226	0.597527	0.511	0.459	1	MA1307.1	WRKY31
MA0057.1	0.0391254	0.671236	0.56	0.489	1	MA0057.1	MZF1(var.2)
MA0777.1	0.039777	0.991823	0.504	0.449	1	MA0777.1	MYBL2
MA1106.1	0.0416389	0.414664	0.496	0.439	1	MA1106.1	HIF1A
MA0787.1	0.0417519	0.287885	0.546	0.488	1	MA0787.1	POU3F2
MA0249.2	0.0417624	0.479609	0.539	0.472	1	MA0249.2	twi
MA1092.1	0.042753	0.785889	0.482	0.447	1	MA1092.1	WRKY63
MA0530.1	0.0432815	0.583933	0.511	0.463	1	MA0530.1	cnc::maf-S
MA1209.1	0.0445628	0.632591	0.546	0.46	1	MA1209.1	ATHB20
MA0321.1	0.0464576	0.730165	0.596	0.472	1	MA0321.1	INO2
MA1143.1	0.0471097	0.962256	0.489	0.447	1	MA1143.1	FOSL1::JUND(var.2)
MA0445.1	0.0474478	0.494942	0.567	0.499	1	MA0445.1	D
MA0536.1	0.048241	0.676123	0.532	0.462	1	MA0536.1	pnr
MA1592.1	0.0486984	0.329207	0.589	0.504	1	MA1592.1	ZNF274
MA1358.1	0.0491088	0.226604	0.525	0.465	1	MA1358.1	bHLH130
MA0349.1	0.0492436	0.217909	0.532	0.431	1	MA0349.1	OPI1
MA1417.1	0.0525339	0.258646	0.496	0.455	1	MA1417.1	O2
MA0051.1	0.0531063	0.387199	0.539	0.475	1	MA0051.1	IRF2
MA1352.1	0.0543775	0.91332	0.532	0.459	1	MA1352.1	TRP1
MA1364.1	0.0551647	0.646404	0.539	0.423	1	MA1364.1	PIF7
MA0141.3	0.0553455	0.327338	0.546	0.485	1	MA0141.3	ESRRB
MA1025.1	0.0555352	0.107976	0.539	0.437	1	MA1025.1	HBI1
MA0299.1	0.0563502	0.614337	0.489	0.454	1	MA0299.1	GAL4
MA0334.1	0.0569816	0.66919	0.504	0.449	1	MA0334.1	MET32
MA1291.1	0.058731	0.243571	0.574	0.501	1	MA1291.1	TCP7
MA0578.1	0.0589554	0.593378	0.504	0.47	1	MA0578.1	SPL8
MA1203.1	0.0590258	0.323941	0.539	0.46	1	MA1203.1	AGL63
MA0549.1	0.059339	0.128651	0.482	0.452	1	MA0549.1	BZR2
MA1536.1	0.0594436	1.93177	0.56	0.494	1	MA1536.1	NR2C2(var.2)
MA0729.1	0.0596247	0.262295	0.582	0.483	1	MA0729.1	RARA
MA0953.1	0.0604874	0.525214	0.489	0.467	1	MA0953.1	ATHB-6
MA0982.1	0.0614816	0.573764	0.539	0.459	1	MA0982.1	DOF2.4
MA0983.1	0.0620977	1.2708	0.518	0.476	1	MA0983.1	DOF5.6
MA0784.1	0.0623437	0.279429	0.532	0.472	1	MA0784.1	POU1F1
MA0327.1	0.0646104	0.241584	0.596	0.488	1	MA0327.1	HMRA1
MA0576.1	0.0664536	0.526304	0.553	0.504	1	MA0576.1	RAX3
MA1361.1	0.0666805	0.517538	0.482	0.449	1	MA1361.1	bHLH18
MA0151.1	0.0671198	0.236709	0.376	0.454	1	MA0151.1	Arid3a
MA1539.1	0.0684199	0.210454	0.603	0.468	1	MA1539.1	NR2F6(var.3)
MA0117.2	0.069925	0.453256	0.539	0.47	1	MA0117.2	Mafb
MA1027.1	0.0719332	0.166192	0.539	0.462	1	MA1027.1	KAN1
MA0322.1	0.0719865	0.657393	0.489	0.483	1	MA0322.1	INO4
MA1314.1	0.0720734	0.319403	0.56	0.449	1	MA1314.1	WRKY14
MA0005.2	0.0729815	0.248711	0.56	0.459	1	MA0005.2	AG
MA0989.1	0.0731517	1.09864	0.489	0.483	1	MA0989.1	PHYPADRAFT_153324
MA1040.1	0.0756778	0.821321	0.525	0.476	1	MA1040.1	MYB46
MA1594.1	0.0784753	0.581869	0.525	0.457	1	MA1594.1	ZNF382
MA0402.1	0.079247	0.656451	0.511	0.46	1	MA0402.1	SWI5
MA1531.1	0.0816813	0.611841	0.546	0.501	1	MA1531.1	NR1D1
MA0767.1	0.0816939	0.658047	0.525	0.452	1	MA0767.1	GCM2
MA1668.1	0.0831633	0.629318	0.518	0.465	1	MA1668.1	DPBF3
MA1289.1	0.0853795	0.211042	0.539	0.496	1	MA1289.1	TCP3
MA0278.1	0.0861851	0.519406	0.532	0.447	1	MA0278.1	BAS1
MA1064.1	0.0888635	0.41035	0.532	0.493	1	MA1064.1	TCP2
MA1553.1	0.0893762	0.101894	0.532	0.463	1	MA1553.1	RARG(var.3)
MA1660.1	0.0905367	0.388883	0.539	0.476	1	MA1660.1	ANAC13
MA1308.1	0.0925276	0.572902	0.489	0.449	1	MA1308.1	WRKY70
MA0577.2	0.0961315	0.571004	0.489	0.442	1	MA0577.2	SPL3
MA0586.2	0.0970329	0.531809	0.518	0.437	1	MA0586.2	SPL14
MA0547.1	0.0976314	0.178901	0.539	0.467	1	MA0547.1	skn-1
MA1646.1	0.0977724	0.914308	0.511	0.475	1	MA1646.1	OSR2
MA0917.1	0.0982784	0.82583	0.567	0.48	1	MA0917.1	gcm2
MA0242.1	0.0986925	0.183932	0.475	0.444	1	MA0242.1	Bgb::run
MA1616.1	0.0999389	0.495739	0.511	0.462	1	MA1616.1	Prdm15
MA0637.1	0.100153	0.722768	0.475	0.444	1	MA0637.1	CENPB
MA1295.1	0.101606	0.505697	0.496	0.454	1	MA1295.1	WRKY20
MA0139.1	0.102611	0.831251	0.298	0.439	1	MA0139.1	CTCF
MA0173.1	0.103334	1.14027	0.475	0.476	1	MA0173.1	CG11617
MA0818.1	0.107284	0.326783	0.482	0.434	1	MA0818.1	BHLHE22
MA1602.1	0.107519	0.444866	0.518	0.455	1	MA1602.1	ZSCAN29
MA0357.1	0.10944	0.542892	0.518	0.45	1	MA0357.1	PHO4
MA1298.1	0.113631	0.199059	0.539	0.452	1	MA1298.1	WRKY29
MA0015.1	0.116636	0.478193	0.468	0.502	1	MA0015.1	Cf2
MA0343.1	0.118334	0.123783	0.56	0.454	1	MA0343.1	NDT80
MA1493.1	0.119081	0.24261	0.44	0.465	1	MA1493.1	HES6
MA1625.1	0.120321	0.127469	0.525	0.452	1	MA1625.1	Stat5b
MA0653.1	0.122713	0.145765	0.518	0.475	1	MA0653.1	IRF9
MA0408.1	0.123403	0.235125	0.489	0.447	1	MA0408.1	TOS8
MA1124.1	0.12415	0.150021	0.511	0.439	1	MA1124.1	ZNF24
MA0973.1	0.125529	1.11422	0.518	0.478	1	MA0973.1	CDF2
MA1292.1	0.125913	0.890364	0.496	0.442	1	MA1292.1	MYB27
MA1678.1	0.129614	0.254924	0.496	0.447	1	MA1678.1	NTL8
MA0938.1	0.130576	0.19069	0.525	0.45	1	MA0938.1	NAC058
MA0284.1	0.130646	0.335558	0.489	0.48	1	MA0284.1	CIN5
MA1290.1	0.131137	0.719906	0.539	0.502	1	MA1290.1	TCP17
MA0367.1	0.131425	0.440481	0.504	0.447	1	MA0367.1	RGT1
MA1080.1	0.133451	0.265343	0.489	0.462	1	MA1080.1	WRKY23
MA0962.1	0.134549	0.494401	0.504	0.423	1	MA0962.1	BHLH34
MA0430.1	0.135297	0.587508	0.418	0.447	1	MA0430.1	YLR278C
MA0623.2	0.139062	0.13662	0.518	0.449	1	MA0623.2	NEUROG1
MA0128.1	0.13914	0.526078	0.489	0.421	1	MA0128.1	EmBP-1
MA1514.1	0.141388	0.328981	0.532	0.486	1	MA1514.1	KLF17
MA0072.1	0.143308	0.298906	0.525	0.447	1	MA0072.1	RORA(var.2)
MA0660.1	0.147663	0.709438	0.461	0.452	1	MA0660.1	MEF2B
MA0574.1	0.151601	0.415637	0.511	0.465	1	MA0574.1	MYB15
MA0066.1	0.155997	0.432094	0.539	0.491	1	MA0066.1	PPARG
MA1017.1	0.159445	0.271704	0.411	0.52	1	MA1017.1	GATA8
MA0310.1	0.160598	0.230875	0.482	0.444	1	MA0310.1	HAC1
MA1356.1	0.162141	0.482825	0.504	0.459	1	MA1356.1	TRP2
MA0418.1	0.164012	0.332579	0.504	0.467	1	MA0418.1	YAP6
MA1622.1	0.165477	0.5664	0.539	0.473	1	MA1622.1	Smad2::Smad3
MA0276.1	0.168872	0.529911	0.539	0.478	1	MA0276.1	ASH1
MA0568.1	0.168978	0.215299	0.489	0.441	1	MA0568.1	MYC3
MA0382.1	0.169353	0.135561	0.504	0.454	1	MA0382.1	SKO1
MA0123.1	0.17374	0.343654	0.475	0.444	1	MA0123.1	abi4
MA1520.1	0.177039	0.615703	0.511	0.463	1	MA1520.1	MAF
MA0271.1	0.179066	0.477599	0.518	0.462	1	MA0271.1	ARG80
MA0974.2	0.179404	1.03025	0.511	0.48	1	MA0974.2	CDF3
MA0619.1	0.180766	0.281718	0.475	0.463	1	MA0619.1	LIN54
MA1112.2	0.184956	0.807641	0.489	0.462	1	MA1112.2	NR4A1
MA1437.1	0.185012	0.292492	0.496	0.444	1	MA1437.1	wc-1
MA1312.1	0.186724	0.527859	0.525	0.47	1	MA1312.1	WRKY47
MA1006.1	0.192251	0.277113	0.504	0.47	1	MA1006.1	ERF6
MA1041.1	0.193795	0.37632	0.475	0.478	1	MA1041.1	MYB55
MA1344.1	0.199601	0.162344	0.511	0.431	1	MA1344.1	bZIP28
MA1533.1	0.20111	0.365059	0.468	0.476	1	MA1533.1	NR1I2
MA0333.1	0.20664	0.422583	0.496	0.462	1	MA0333.1	MET31
MA0193.1	0.211522	0.318809	0.518	0.444	1	MA0193.1	schlank
MA0441.1	0.215191	0.184796	0.511	0.452	1	MA0441.1	ZMS1
MA1155.1	0.219909	0.118158	0.489	0.465	1	MA1155.1	ZSCAN4
MA0007.3	0.220312	0.664874	0.489	0.457	1	MA0007.3	Ar
MA0267.1	0.228683	0.846005	0.475	0.47	1	MA0267.1	ACE2
MA1046.1	0.23717	0.118542	0.489	0.473	1	MA1046.1	NTL9
MA1690.1	0.244989	0.219837	0.532	0.522	1	MA1690.1	ARF25
MA0011.1	0.246744	0.344382	0.489	0.437	1	MA0011.1	br(var.2)
MA0972.1	0.259063	0.622459	0.504	0.47	1	MA0972.1	CCA1
MA0951.1	0.270158	0.273553	0.489	0.437	1	MA0951.1	ATHB-16
MA0670.1	0.275362	0.561937	0.532	0.472	1	MA0670.1	NFIA
MA0308.1	0.27884	1.11999	0.475	0.459	1	MA0308.1	GSM1
MA0955.1	0.298581	0.358479	0.525	0.457	1	MA0955.1	POPTR_0002s00440g
MA1434.1	0.302853	0.438838	0.504	0.468	1	MA1434.1	NCU02182
MA1419.1	0.320859	0.209277	0.511	0.452	1	MA1419.1	IRF4
MA0092.1	0.329881	0.345828	0.418	0.483	1	MA0092.1	Hand1::Tcf3
MA1624.1	0.336752	0.55812	0.518	0.494	1	MA1624.1	Stat5a
MA1561.1	0.337189	0.246528	0.461	0.46	1	MA1561.1	SOX12
MA0963.1	0.340408	0.148251	0.447	0.462	1	MA0963.1	BHLH78
MA1459.1	0.363639	0.26304	0.44	0.481	1	MA1459.1	M1BP
MA1339.1	0.369304	0.159784	0.397	0.436	1	MA1339.1	bZIP43
MA0287.1	0.3763	0.922276	0.546	0.48	1	MA0287.1	CUP2
MA0436.1	0.386462	0.361071	0.553	0.475	1	MA0436.1	YPR022C
MA1054.1	0.400485	0.644331	0.496	0.478	1	MA1054.1	ARALYDRAFT_897773
MA1294.1	0.402456	0.234501	0.525	0.467	1	MA1294.1	MYB62
MA0738.1	0.407297	0.200348	0.496	0.491	1	MA0738.1	HIC2
MA1310.1	0.409049	0.475015	0.468	0.491	1	MA1310.1	WRKY42
MA0143.4	0.418736	0.829423	0.56	0.498	1	MA0143.4	SOX2
MA0561.1	0.450216	0.418703	0.44	0.447	1	MA0561.1	PIF4
MA0150.2	0.451293	0.276632	0.461	0.463	1	MA0150.2	Nfe2l2
MA0553.1	0.456711	0.964214	0.482	0.459	1	MA0553.1	SMZ
MA1696.1	0.462374	0.305245	0.553	0.46	1	MA1696.1	ARF39
MA1016.1	0.464207	0.214232	0.475	0.455	1	MA1016.1	GATA15
MA0371.1	0.469896	0.43886	0.511	0.493	1	MA0371.1	ROX1
MA1691.1	0.473773	0.432352	0.546	0.475	1	MA1691.1	ARF27
MA1686.1	0.475607	0.554036	0.518	0.502	1	MA1686.1	ARF13
MA1589.1	0.496316	0.233323	0.518	0.485	1	MA1589.1	ZNF140
MA1451.1	0.500841	0.407809	0.447	0.485	1	MA1451.1	nhr-6
MA0419.1	0.503827	0.323337	0.482	0.463	1	MA0419.1	YAP7
MA0459.1	0.504051	0.258094	0.518	0.478	1	MA0459.1	tll
MA1525.1	0.508167	0.710081	0.44	0.47	1	MA1525.1	NFATC4
MA1083.1	0.532996	0.147331	0.447	0.45	1	MA1083.1	WRKY30
MA1093.1	0.557571	0.102779	0.496	0.462	1	MA1093.1	WRKY75
MA0601.1	0.559547	0.10887	0.468	0.467	1	MA0601.1	Arid3b
MA0420.1	0.588888	1.28244	0.397	0.452	1	MA0420.1	ERT1
MA0400.1	0.611254	0.716736	0.433	0.449	1	MA0400.1	SUT2
MA0463.2	0.616719	0.389628	0.468	0.48	1	MA0463.2	BCL6
MA1120.1	0.623818	0.658724	0.539	0.519	1	MA1120.1	SOX13
MA0877.2	0.631128	0.152635	0.426	0.47	1	MA0877.2	BARHL1
MA0739.1	0.652281	0.675003	0.461	0.506	1	MA0739.1	Hic1
MA0328.2	0.653541	0.206488	0.447	0.455	1	MA0328.2	MATALPHA2
MA1214.1	0.665683	0.506474	0.433	0.449	1	MA1214.1	ATHB40
MA1193.1	0.672938	0.183497	0.475	0.468	1	MA1193.1	At2g38090
MA1181.1	0.701852	0.240237	0.489	0.463	1	MA1181.1	MYB113
MA1279.1	0.721342	0.135341	0.454	0.496	1	MA1279.1	COG1
MA1655.1	0.727194	0.176541	0.433	0.446	1	MA1655.1	ZNF341
MA1033.1	0.741529	0.266644	0.447	0.455	1	MA1033.1	OJ1058_F05.8
MA1273.1	0.756188	0.379829	0.447	0.485	1	MA1273.1	dof4.2
MA0497.1	0.790543	0.16374	0.496	0.47	1	MA0497.1	MEF2C
MA0290.1	0.790687	0.604384	0.447	0.48	1	MA0290.1	DAL81
MA1462.1	0.790906	1.48762	0.454	0.436	1	MA1462.1	vfl
MA0520.1	0.849529	0.162946	0.496	0.467	1	MA0520.1	Stat6
MA1013.1	0.85583	0.402325	0.496	0.473	1	MA1013.1	GATA10
MA1015.1	0.85583	0.402325	0.496	0.473	1	MA1015.1	GATA12
MA1330.1	0.866164	0.136249	0.418	0.449	1	MA1330.1	ZHD6
MA1322.1	0.94161	0.545775	0.482	0.496	1	MA1322.1	SPL9
MA1362.1	0.969893	0.327703	0.411	0.467	1	MA1362.1	bHLH77
MA1087.1	0.995058	0.51905	0.44	0.48	1	MA1087.1	WRKY45

## Sheet: 7. E10hpf_DAmotif_HB.2
	p_val	avg_log2FC	pct.1	pct.2	p_val_adj	motif	motif.name
MA0142.1	4.08519e-10	1.47137	0.927	0.487	6.72422e-07	MA0142.1	Pou5f1::Sox2
MA0050.2	1.11889e-08	2.28367	0.805	0.485	1.84169e-05	MA0050.2	IRF1
MA0207.1	2.19784e-08	2.24987	0.707	0.474	3.61764e-05	MA0207.1	achi
MA0227.1	2.19784e-08	2.24987	0.707	0.474	3.61764e-05	MA0227.1	hth
MA0252.1	2.19784e-08	2.24987	0.707	0.474	3.61764e-05	MA0252.1	vis
MA0070.1	4.29692e-08	1.8488	0.829	0.473	7.07273e-05	MA0070.1	PBX1
MA0789.1	1.13627e-07	1.88776	0.756	0.48	0.000187029	MA0789.1	POU3F4
MA0792.1	1.99232e-07	1.67229	0.854	0.494	0.000327935	MA0792.1	POU5F1B
MA1520.1	5.44685e-07	3.08909	0.683	0.46	0.000896551	MA1520.1	MAF
MA1639.1	5.87445e-07	0.536073	0.829	0.445	0.000966935	MA1639.1	MEIS1(var.2)
MA1521.1	6.17192e-07	3.32477	0.732	0.455	0.0010159	MA1521.1	MAFA
MA0162.4	9.48393e-07	0.416313	0.756	0.488	0.00156105	MA0162.4	EGR1
MA0940.1	1.62997e-06	2.0855	0.78	0.488	0.00268292	MA0940.1	AP1
MA1512.1	5.73508e-06	0.422054	0.854	0.478	0.00943995	MA1512.1	KLF11
MA0513.1	7.13959e-06	2.31851	0.732	0.498	0.0117518	MA0513.1	SMAD2::SMAD3::SMAD4
MA0472.2	8.36326e-06	1.69783	0.732	0.438	0.0137659	MA0472.2	EGR2
MA0508.3	8.87578e-06	1.3208	0.805	0.501	0.0146095	MA0508.3	PRDM1
MA0153.2	1.62198e-05	0.414374	0.756	0.406	0.0266978	MA0153.2	HNF1B
MA0747.1	1.81369e-05	0.529248	0.805	0.487	0.0298534	MA0747.1	SP8
MA1107.2	1.9958e-05	0.830062	0.756	0.491	0.0328508	MA1107.2	KLF9
MA1114.1	2.4994e-05	0.893242	0.902	0.474	0.0411401	MA1114.1	PBX3
MA0591.1	2.69308e-05	2.50173	0.732	0.485	0.0443282	MA0591.1	Bach1::Mafk
MA1159.1	2.84611e-05	1.5577	0.756	0.48	0.046847	MA1159.1	SGR5
MA1403.1	3.5228e-05	1.27506	0.732	0.538	0.0579853	MA1403.1	BPC5
MA1514.1	3.5938e-05	1.77558	0.732	0.481	0.0591539	MA1514.1	KLF17
MA0496.3	3.92541e-05	2.41309	0.61	0.48	0.0646123	MA0496.3	MAFK
MA1511.1	4.40602e-05	0.356273	0.878	0.515	0.0725231	MA1511.1	KLF10
MA0733.1	6.79094e-05	0.432902	0.78	0.459	0.111779	MA0733.1	EGR4
MA0741.1	7.56254e-05	0.275489	0.854	0.506	0.124479	MA0741.1	KLF16
MA0089.2	7.6832e-05	1.89442	0.683	0.491	0.126465	MA0089.2	NFE2L1
MA0254.1	8.9304e-05	1.79536	0.707	0.438	0.146994	MA0254.1	vvl
MA1278.1	0.000150511	2.31071	0.732	0.484	0.247742	MA1278.1	OBP1
MA0078.1	0.000151413	1.12877	0.805	0.476	0.249226	MA0078.1	Sox17
MA0785.1	0.00016603	1.44491	0.732	0.476	0.273286	MA0785.1	POU2F1
MA1627.1	0.000176438	0.933095	0.756	0.536	0.290416	MA1627.1	Wt1
MA0270.1	0.000185345	1.40736	0.707	0.497	0.305077	MA0270.1	AFT2
MA1371.1	0.000192706	1.00103	0.683	0.449	0.317194	MA1371.1	IDD4
MA1152.1	0.000220221	1.29419	0.78	0.519	0.362485	MA1152.1	SOX15
MA0528.2	0.000238224	1.07571	0.78	0.51	0.392116	MA0528.2	ZNF263
MA0205.2	0.000249408	1.32185	0.78	0.533	0.410526	MA0205.2	Trl
MA0517.1	0.000253521	1.83024	0.585	0.457	0.417296	MA0517.1	STAT1::STAT2
MA0489.1	0.000271674	1.97244	0.61	0.477	0.447175	MA0489.1	JUN(var.2)
MA1272.1	0.000295514	1.82004	0.707	0.478	0.486416	MA1272.1	AT2G28810
MA0277.1	0.000297171	2.05759	0.683	0.474	0.489143	MA0277.1	AZF1
MA0046.2	0.00033833	0.714057	0.659	0.435	0.556892	MA0046.2	HNF1A
MA1281.1	0.000382803	1.81646	0.707	0.491	0.630094	MA1281.1	AT5G02460
MA0543.1	0.000433694	1.10428	0.756	0.529	0.71386	MA0543.1	eor-1
MA1405.1	0.000449402	1.09652	0.659	0.471	0.739716	MA1405.1	SIZF2
MA1623.1	0.000528245	1.26864	0.707	0.448	0.869492	MA1623.1	Stat2
MA0150.2	0.000577692	2.01217	0.585	0.456	0.950881	MA0150.2	Nfe2l2
MA0938.1	0.000595067	1.39825	0.683	0.452	0.97948	MA0938.1	NAC058
MA0954.2	0.00059967	0.51557	0.756	0.463	0.987057	MA0954.2	ATHB7
MA1404.1	0.000630722	1.19908	0.707	0.568	1	MA1404.1	BPC1
MA1210.1	0.000687308	0.639177	0.732	0.45	1	MA1210.1	HAT22
MA1402.1	0.000710454	1.06549	0.683	0.533	1	MA1402.1	BPC6
MA0110.3	0.000721442	0.612996	0.683	0.448	1	MA0110.3	ATHB-5
MA1653.1	0.00111197	1.5379	0.732	0.557	1	MA1653.1	ZNF148
MA0476.1	0.0012232	1.08095	0.707	0.492	1	MA0476.1	FOS
MA0537.1	0.00146124	1.25685	0.756	0.502	1	MA0537.1	blmp-1
MA0197.2	0.00147751	1.02964	0.732	0.483	1	MA0197.2	nub
MA0006.1	0.00148285	0.272972	0.561	0.449	1	MA0006.1	Ahr::Arnt
MA0507.1	0.00152958	0.381309	0.78	0.487	1	MA0507.1	POU2F2
MA0516.2	0.00167226	0.417933	0.683	0.494	1	MA0516.2	SP2
MA1125.1	0.00170074	1.05675	0.707	0.467	1	MA1125.1	ZNF384
MA0243.1	0.00194648	0.542486	0.585	0.45	1	MA0243.1	sd
MA0139.1	0.00215266	1.47597	0.561	0.404	1	MA0139.1	CTCF
MA0538.1	0.00250363	0.358576	0.732	0.462	1	MA0538.1	daf-12
MA0950.1	0.00271212	0.645946	0.683	0.481	1	MA0950.1	ATHB-12
MA0782.2	0.00281531	0.476358	0.659	0.483	1	MA0782.2	PKNOX1
MA0797.1	0.00290657	1.12874	0.61	0.485	1	MA0797.1	TGIF2
MA1142.1	0.00317377	1.17225	0.732	0.474	1	MA1142.1	FOSL1::JUND
MA1115.1	0.00376908	0.544941	0.683	0.484	1	MA1115.1	POU5F1
MA0087.1	0.00411804	0.978591	0.707	0.476	1	MA0087.1	Sox5
MA1571.1	0.00456411	1.07654	0.683	0.481	1	MA1571.1	TGIF2LX
MA1024.1	0.00496205	1.06955	0.683	0.463	1	MA1024.1	HAT1
MA0799.1	0.00506713	1.01691	0.683	0.452	1	MA0799.1	RFX4
MA1268.1	0.0052314	3.4569	0.634	0.495	1	MA1268.1	AT1G69570
MA1012.1	0.00531875	1.04572	0.707	0.46	1	MA1012.1	AGL27
MA1381.1	0.00590151	1.54426	0.634	0.477	1	MA1381.1	AT3G46070
MA1370.1	0.00661834	1.08562	0.659	0.481	1	MA1370.1	IDD5
MA1688.1	0.00685966	1.62265	0.61	0.491	1	MA1688.1	ARF16
MA0045.1	0.00737983	1.07376	0.659	0.463	1	MA0045.1	HMG-I/Y
MA1128.1	0.00781902	1.72567	0.61	0.488	1	MA1128.1	FOSL1::JUN
MA0287.1	0.00802499	1.29877	0.537	0.49	1	MA0287.1	CUP2
MA1156.1	0.00817878	0.355716	0.61	0.442	1	MA1156.1	JKD
MA0653.1	0.00857384	1.29291	0.61	0.476	1	MA0653.1	IRF9
MA0498.2	0.0088921	0.644577	0.634	0.456	1	MA0498.2	MEIS1
MA0787.1	0.00914496	0.822815	0.61	0.492	1	MA0787.1	POU3F2
MA1274.1	0.00924078	1.42731	0.634	0.49	1	MA1274.1	OBP3
MA1374.1	0.0093432	0.827775	0.561	0.462	1	MA1374.1	IDD7
MA0073.1	0.00949054	0.251814	0.659	0.517	1	MA0073.1	RREB1
MA1157.1	0.0095507	0.538081	0.683	0.446	1	MA1157.1	NUC
MA0117.2	0.00958355	1.76263	0.537	0.48	1	MA0117.2	Mafb
MA0796.1	0.0100788	0.942566	0.512	0.463	1	MA0796.1	TGIF1
MA1162.1	0.0103397	1.15429	0.585	0.459	1	MA1162.1	TCX2
MA0753.2	0.0114542	0.458707	0.78	0.513	1	MA0753.2	ZNF740
MA1141.1	0.013165	1.44444	0.561	0.48	1	MA1141.1	FOS::JUND
MA1130.1	0.0133407	1.54865	0.585	0.48	1	MA1130.1	FOSL2::JUN
MA0918.1	0.0141224	0.590854	0.634	0.469	1	MA0918.1	unc-62
MA1633.1	0.0155349	1.48896	0.707	0.502	1	MA1633.1	BACH1
MA0488.1	0.0157132	0.337827	0.683	0.471	1	MA0488.1	JUN
MA1448.1	0.0158685	1.07771	0.659	0.476	1	MA1448.1	fos-1
MA0101.1	0.0160065	0.937132	0.512	0.455	1	MA0101.1	REL
MA1622.1	0.0172379	0.710265	0.683	0.474	1	MA1622.1	Smad2::Smad3
MA0772.1	0.0172995	0.183448	0.61	0.448	1	MA0772.1	IRF7
MA1267.1	0.0185675	1.64749	0.634	0.464	1	MA1267.1	AT5G66940
MA0237.2	0.0190537	0.23771	0.707	0.452	1	MA0237.2	pan
MA0652.1	0.0206989	0.561262	0.585	0.48	1	MA0652.1	IRF8
MA1044.1	0.020857	0.739692	0.634	0.455	1	MA1044.1	NAC92
MA0080.5	0.023702	1.32023	0.634	0.505	1	MA0080.5	SPI1
MA0471.2	0.0241287	0.205612	0.585	0.48	1	MA0471.2	E2F6
MA1416.1	0.024764	0.412787	0.707	0.559	1	MA1416.1	RAMOSA1
MA1279.1	0.0249782	1.67368	0.585	0.483	1	MA1279.1	COG1
MA1700.1	0.0260867	0.616443	0.732	0.536	1	MA1700.1	Clamp
MA0984.1	0.026366	0.611724	0.634	0.509	1	MA0984.1	DOF5.7
MA0775.1	0.0266643	0.225595	0.683	0.47	1	MA0775.1	MEIS3
MA1690.1	0.0270308	1.34193	0.659	0.516	1	MA1690.1	ARF25
MA0530.1	0.0271307	1.57055	0.61	0.464	1	MA0530.1	cnc::maf-S
MA0288.1	0.0292813	1.14712	0.61	0.466	1	MA0288.1	CUP9
MA1155.1	0.029314	0.26505	0.61	0.462	1	MA1155.1	ZSCAN4
MA0842.2	0.03008	1.07793	0.488	0.456	1	MA0842.2	NRL
MA1158.1	0.0305312	0.771472	0.561	0.463	1	MA1158.1	MGP
MA0514.1	0.0314968	0.230545	0.634	0.513	1	MA0514.1	Sox3
MA0659.2	0.0345841	1.46767	0.512	0.484	1	MA0659.2	MAFG
MA0687.1	0.0350889	1.02955	0.561	0.481	1	MA0687.1	SPIC
MA0926.1	0.0350947	0.808572	0.634	0.478	1	MA0926.1	unc-86
MA1224.1	0.0361471	0.457873	0.561	0.448	1	MA1224.1	CBF1
MA0477.2	0.0367717	0.697432	0.61	0.474	1	MA0477.2	FOSL1
MA1124.1	0.0405109	0.759967	0.537	0.448	1	MA1124.1	ZNF24
MA0870.1	0.0405306	0.579246	0.683	0.464	1	MA0870.1	Sox1
MA0149.1	0.0407067	0.957303	0.512	0.524	1	MA0149.1	EWSR1-FLI1
MA1289.1	0.0421849	0.494441	0.707	0.492	1	MA1289.1	TCP3
MA1652.1	0.0422944	0.143638	0.707	0.498	1	MA1652.1	ZKSCAN5
MA0501.1	0.0425271	0.812635	0.585	0.476	1	MA0501.1	MAF::NFE2
MA1372.1	0.0430356	0.823728	0.61	0.494	1	MA1372.1	STZ
MA0581.1	0.0436081	0.881346	0.585	0.469	1	MA0581.1	LEC2
MA1144.1	0.0437118	0.722404	0.61	0.494	1	MA1144.1	FOSL2::JUND
MA0099.3	0.0450485	0.846661	0.61	0.481	1	MA0099.3	FOS::JUN
MA1120.1	0.0458008	0.331341	0.707	0.512	1	MA1120.1	SOX13
MA0786.1	0.0460204	0.242356	0.537	0.466	1	MA0786.1	POU3F1
MA1023.1	0.0485647	0.96095	0.488	0.442	1	MA1023.1	PHYPADRAFT_28324
MA1277.1	0.0492094	1.69339	0.561	0.501	1	MA1277.1	Adof1
MA0554.1	0.0522865	1.06175	0.537	0.47	1	MA0554.1	SOC1
MA0359.1	0.0528037	1.07136	0.512	0.488	1	MA0359.1	RAP1
MA1563.1	0.0550224	0.476019	0.561	0.469	1	MA1563.1	SOX18
MA0734.2	0.0567442	1.02685	0.561	0.513	1	MA0734.2	GLI2
MA0565.2	0.0570907	1.01614	0.537	0.473	1	MA0565.2	FUS3
MA0986.1	0.0596856	1.15951	0.561	0.452	1	MA0986.1	DREB2C
MA0868.2	0.0597054	0.395597	0.585	0.517	1	MA0868.2	SOX8
MA0349.1	0.0611197	0.76555	0.488	0.448	1	MA0349.1	OPI1
MA0939.1	0.0632866	0.707352	0.659	0.463	1	MA0939.1	NAC080
MA0001.2	0.0661827	0.663226	0.61	0.466	1	MA0001.2	AGL3
MA1572.1	0.0690004	0.159732	0.585	0.48	1	MA1572.1	TGIF2LY
MA1522.1	0.0724704	1.33032	0.488	0.52	1	MA1522.1	MAZ
MA0491.2	0.0751967	0.937324	0.634	0.491	1	MA0491.2	JUND
MA0185.1	0.076695	0.889285	0.463	0.429	1	MA0185.1	Deaf1
MA0559.1	0.0768673	0.637764	0.659	0.497	1	MA0559.1	PI
MA0558.1	0.0806305	0.898684	0.585	0.487	1	MA0558.1	FLC
MA0985.1	0.0824798	0.214391	0.537	0.46	1	MA0985.1	DRE1C
MA0058.3	0.0833125	0.742169	0.561	0.429	1	MA0058.3	MAX
MA1137.1	0.0843064	1.48716	0.585	0.484	1	MA1137.1	FOSL1::JUNB
MA1160.1	0.0853794	0.83237	0.463	0.46	1	MA1160.1	AT1G14580
MA1032.1	0.0876512	0.841542	0.537	0.455	1	MA1032.1	DREB1G
MA1008.1	0.0933057	0.9015	0.488	0.425	1	MA1008.1	PHYPADRAFT_182268
MA1427.1	0.0951896	0.257734	0.561	0.466	1	MA1427.1	NAC028
MA1373.1	0.0956573	0.415378	0.561	0.474	1	MA1373.1	IDD2
MA1418.1	0.0981164	0.441074	0.537	0.452	1	MA1418.1	IRF3
MA0942.1	0.100045	0.137902	0.537	0.459	1	MA0942.1	ARF1
MA0365.1	0.106011	0.115467	0.561	0.431	1	MA0365.1	RFX1
MA0322.1	0.106667	1.3688	0.634	0.476	1	MA0322.1	INO4
MA0044.1	0.107111	0.153692	0.537	0.473	1	MA0044.1	HMG-1
MA0173.1	0.108136	0.298674	0.537	0.473	1	MA0173.1	CG11617
MA1249.1	0.108727	0.146069	0.537	0.46	1	MA1249.1	RAP210
MA0784.1	0.112833	0.433516	0.585	0.477	1	MA0784.1	POU1F1
MA0143.4	0.113792	0.170187	0.659	0.501	1	MA0143.4	SOX2
MA0057.1	0.115698	0.58813	0.634	0.495	1	MA0057.1	MZF1(var.2)
MA0081.2	0.12001	0.478451	0.537	0.502	1	MA0081.2	SPIB
MA0738.1	0.120281	1.23647	0.512	0.491	1	MA0738.1	HIC2
MA0051.1	0.124197	0.541235	0.537	0.484	1	MA0051.1	IRF2
MA1058.1	0.124898	0.848711	0.561	0.464	1	MA1058.1	SPL4
MA1685.1	0.125831	0.626446	0.659	0.498	1	MA1685.1	ARF10
MA1593.1	0.125889	0.834606	0.585	0.478	1	MA1593.1	ZNF317
MA0321.1	0.12667	0.952653	0.561	0.491	1	MA0321.1	INO2
MA0862.1	0.129439	0.368385	0.537	0.457	1	MA0862.1	GMEB2
MA0113.3	0.130877	0.381162	0.585	0.481	1	MA0113.3	NR3C1
MA0582.1	0.133163	0.29938	0.634	0.476	1	MA0582.1	RAV1
MA1695.1	0.135175	0.796729	0.561	0.474	1	MA1695.1	ARF36
MA1010.1	0.1376	0.232634	0.561	0.446	1	MA1010.1	PHYPADRAFT_64121
MA1134.1	0.140312	0.890421	0.537	0.495	1	MA1134.1	FOS::JUNB
MA1411.1	0.141348	0.303421	0.415	0.445	1	MA1411.1	TSAR1
MA0490.2	0.147882	1.18474	0.585	0.487	1	MA0490.2	JUNB
MA0082.1	0.150109	0.238653	0.585	0.47	1	MA0082.1	squamosa
MA0303.1	0.152182	0.338753	0.634	0.466	1	MA0303.1	GCN4
MA0819.1	0.155908	0.186981	0.561	0.47	1	MA0819.1	CLOCK
MA0946.1	0.156056	0.470532	0.537	0.469	1	MA0946.1	ARR11
MA0268.1	0.156506	0.68469	0.61	0.508	1	MA0268.1	ADR1
MA0337.1	0.156506	0.68469	0.61	0.508	1	MA0337.1	MIG1
MA1273.1	0.15657	1.51444	0.537	0.474	1	MA1273.1	dof4.2
MA0478.1	0.159913	0.198738	0.61	0.48	1	MA0478.1	FOSL2
MA1409.1	0.160614	2.12945	0.488	0.453	1	MA1409.1	OsRR22
MA0327.1	0.161828	0.725905	0.585	0.503	1	MA0327.1	HMRA1
MA0022.1	0.162593	0.117478	0.537	0.462	1	MA0022.1	dl
MA0084.1	0.166033	1.10099	0.415	0.462	1	MA0084.1	SRY
MA0371.1	0.170436	0.293126	0.61	0.49	1	MA0371.1	ROX1
MA0346.1	0.171603	0.253981	0.561	0.443	1	MA0346.1	NHP6B
MA0473.3	0.177168	0.131438	0.488	0.47	1	MA0473.3	ELF1
MA0462.2	0.184711	0.700916	0.512	0.48	1	MA0462.2	BATF::JUN
MA1135.1	0.186804	0.45726	0.463	0.483	1	MA1135.1	FOSB::JUNB
MA0735.1	0.18705	0.131466	0.415	0.502	1	MA0735.1	GLIS1
MA0323.1	0.192829	0.194232	0.537	0.456	1	MA0323.1	IXR1
MA0497.1	0.196542	0.299512	0.585	0.469	1	MA0497.1	MEF2C
MA1007.1	0.200157	0.707886	0.439	0.436	1	MA1007.1	PHYPADRAFT_173530
MA0936.1	0.201948	0.282037	0.585	0.459	1	MA0936.1	T11I18.17
MA0639.1	0.202488	1.32367	0.463	0.478	1	MA0639.1	DBP
MA0835.2	0.202811	0.512008	0.537	0.476	1	MA0835.2	BATF3
MA0249.2	0.207555	0.235743	0.512	0.483	1	MA0249.2	twi
MA0922.1	0.208137	0.625542	0.585	0.471	1	MA0922.1	ces-2
MA0373.1	0.208161	0.169054	0.488	0.449	1	MA0373.1	RPN4
MA0274.1	0.208981	0.104774	0.634	0.515	1	MA0274.1	ARR1
MA1270.1	0.217847	0.561712	0.537	0.488	1	MA1270.1	AT3G45610
MA1634.1	0.220181	0.769474	0.537	0.48	1	MA1634.1	BATF
MA1314.1	0.221027	0.517856	0.366	0.476	1	MA1314.1	WRKY14
MA1415.1	0.225909	0.938982	0.561	0.505	1	MA1415.1	REF6
MA1230.1	0.231582	0.563137	0.488	0.434	1	MA1230.1	ERF037
MA0235.1	0.237017	0.159515	0.463	0.46	1	MA0235.1	onecut
MA1303.1	0.240634	0.414617	0.415	0.481	1	MA1303.1	WRKY22
MA0393.1	0.242503	0.2732	0.512	0.453	1	MA0393.1	STE12
MA0255.1	0.245004	0.693784	0.537	0.457	1	MA0255.1	z
MA0120.1	0.250083	0.431587	0.537	0.485	1	MA0120.1	id1
MA1132.1	0.251633	0.284506	0.561	0.467	1	MA1132.1	JUN::JUNB
MA1067.1	0.262272	0.58471	0.585	0.494	1	MA1067.1	TCP5
MA0370.1	0.263758	0.438568	0.512	0.471	1	MA0370.1	RME1
MA1308.1	0.265408	1.32255	0.463	0.456	1	MA1308.1	WRKY70
MA0563.1	0.265775	0.35158	0.561	0.457	1	MA0563.1	SEP3
MA1220.1	0.270008	0.279969	0.488	0.441	1	MA1220.1	TINY
MA0962.1	0.272511	0.109853	0.415	0.439	1	MA0962.1	BHLH34
MA1138.1	0.277045	0.343627	0.488	0.491	1	MA1138.1	FOSL2::JUNB
MA1233.2	0.277239	0.456074	0.512	0.455	1	MA1233.2	ERF021
MA1491.1	0.282062	0.846221	0.585	0.502	1	MA1491.1	GLI3
MA0318.1	0.282776	0.20736	0.463	0.469	1	MA0318.1	HMRA2
MA0008.2	0.285669	0.477969	0.561	0.484	1	MA0008.2	HAT5
MA0727.1	0.286668	0.804526	0.61	0.484	1	MA0727.1	NR3C2
MA1200.1	0.287023	0.515743	0.537	0.469	1	MA1200.1	AGL25
MA1450.1	0.296865	0.48532	0.561	0.463	1	MA1450.1	lin-54
MA0966.1	0.303626	1.22986	0.537	0.478	1	MA0966.1	BIM3
MA1216.1	0.304057	0.943521	0.488	0.439	1	MA1216.1	RAP21
MA1201.1	0.312576	0.260652	0.463	0.439	1	MA1201.1	AGL42
MA1479.1	0.316639	0.321437	0.439	0.478	1	MA1479.1	DMRTC2
MA0949.1	0.319191	0.473323	0.488	0.467	1	MA0949.1	ARR2
MA1265.2	0.333948	0.234259	0.415	0.436	1	MA1265.2	ERF015
MA1197.1	0.339548	1.00775	0.439	0.449	1	MA1197.1	CAMTA1
MA0495.3	0.347483	1.46799	0.415	0.494	1	MA0495.3	MAFF
MA0969.1	0.3494	0.552632	0.463	0.448	1	MA0969.1	CMTA2
MA1344.1	0.351107	0.335441	0.463	0.445	1	MA1344.1	bZIP28
MA1304.1	0.353852	1.68469	0.512	0.48	1	MA1304.1	WRKY59
MA1080.1	0.355984	0.386378	0.366	0.473	1	MA1080.1	WRKY23
MA0049.1	0.359584	0.502058	0.512	0.487	1	MA0049.1	hb
MA0454.1	0.36862	0.380655	0.537	0.488	1	MA0454.1	odd
MA0244.1	0.368747	0.412097	0.585	0.471	1	MA0244.1	slbo
MA1302.1	0.3742	0.446773	0.39	0.463	1	MA1302.1	WRKY65
MA0222.1	0.378851	0.107224	0.415	0.445	1	MA0222.1	exd
MA0836.2	0.379417	0.126122	0.561	0.457	1	MA0836.2	CEBPD
MA0043.3	0.385546	1.24091	0.463	0.48	1	MA0043.3	HLF
MA0755.1	0.386733	0.366276	0.561	0.467	1	MA0755.1	CUX2
MA1385.1	0.388276	0.1027	0.439	0.494	1	MA1385.1	AT2G40260
MA1343.1	0.392516	0.363924	0.488	0.485	1	MA1343.1	bZIP52
MA0972.1	0.398523	0.28655	0.512	0.474	1	MA0972.1	CCA1
MA0598.3	0.400295	0.102715	0.512	0.484	1	MA0598.3	EHF
MA0447.1	0.408013	0.804223	0.439	0.478	1	MA0447.1	gt
MA1601.1	0.411515	0.32228	0.561	0.478	1	MA1601.1	ZNF75D
MA0102.4	0.419764	0.431843	0.61	0.463	1	MA0102.4	CEBPA
MA0310.1	0.42215	0.443947	0.488	0.449	1	MA0310.1	HAC1
MA1376.1	0.429264	0.713081	0.463	0.452	1	MA1376.1	DEAR3
MA0941.1	0.430114	0.387187	0.537	0.448	1	MA0941.1	ABF2
MA1589.1	0.437822	0.568839	0.561	0.487	1	MA1589.1	ZNF140
MA0407.1	0.441154	0.509959	0.439	0.483	1	MA0407.1	THI2
MA0660.1	0.443684	0.208754	0.512	0.45	1	MA0660.1	MEF2B
MA1504.1	0.449315	0.125646	0.415	0.498	1	MA1504.1	HOXC4
MA0959.1	0.451289	0.159852	0.488	0.456	1	MA0959.1	AIB
MA1320.1	0.453958	0.101351	0.439	0.459	1	MA1320.1	SPL15
MA1459.1	0.466801	0.436421	0.463	0.474	1	MA1459.1	M1BP
MA0417.1	0.468038	0.594467	0.512	0.48	1	MA0417.1	YAP5
MA1161.1	0.486651	0.228854	0.488	0.457	1	MA1161.1	TSO1
MA0610.1	0.491307	1.15627	0.512	0.459	1	MA0610.1	DMRT3
MA0695.1	0.502603	0.201484	0.463	0.469	1	MA0695.1	ZBTB7C
MA0838.1	0.511943	0.589432	0.512	0.459	1	MA0838.1	CEBPG
MA1064.1	0.518698	1.16565	0.537	0.498	1	MA1064.1	TCP2
MA1338.1	0.519074	1.04531	0.439	0.467	1	MA1338.1	AREB3
MA0931.1	0.519788	0.125399	0.463	0.455	1	MA0931.1	ABI5
MA1284.1	0.542058	0.60822	0.537	0.505	1	MA1284.1	TCP1
MA0553.1	0.548541	0.172743	0.366	0.469	1	MA0553.1	SMZ
MA0551.1	0.559608	0.524251	0.537	0.473	1	MA0551.1	HY5
MA1315.1	0.570101	0.402199	0.439	0.47	1	MA1315.1	WRKY24
MA0992.2	0.580651	0.643223	0.439	0.448	1	MA0992.2	ERF4
MA0233.1	0.58485	0.271114	0.488	0.455	1	MA0233.1	mirr
MA0956.1	0.596308	0.473755	0.512	0.464	1	MA0956.1	BEE2
MA0432.1	0.60885	0.139063	0.488	0.469	1	MA0432.1	YNR063W
MA0778.1	0.612075	0.342454	0.512	0.474	1	MA0778.1	NFKB2
MA1311.2	0.621629	0.109795	0.488	0.485	1	MA1311.2	WRKY28
MA1697.1	0.624343	0.143904	0.439	0.45	1	MA1697.1	ARF4
MA1165.1	0.624871	0.450147	0.463	0.467	1	MA1165.1	HHO6
MA0976.2	0.640973	0.129997	0.39	0.428	1	MA0976.2	CRF4
MA1387.1	0.662607	0.294361	0.439	0.491	1	MA1387.1	AT1G13300
MA0466.2	0.673128	0.156518	0.488	0.463	1	MA0466.2	CEBPB
MA0396.1	0.678618	0.777463	0.341	0.445	1	MA0396.1	STP3
MA1316.1	0.680769	0.328944	0.463	0.491	1	MA1316.1	WRKY71
MA1317.1	0.684807	0.17266	0.39	0.48	1	MA1317.1	WRKY50
MA1692.1	0.697564	0.38178	0.39	0.471	1	MA1692.1	ARF29
MA1310.1	0.703994	0.212953	0.537	0.484	1	MA1310.1	WRKY42
MA0765.2	0.707006	0.315687	0.439	0.436	1	MA0765.2	ETV5
MA1306.1	0.711516	1.49516	0.415	0.469	1	MA1306.1	WRKY11
MA1001.2	0.713076	0.12361	0.463	0.449	1	MA1001.2	ERF11
MA0988.1	0.714371	0.271668	0.415	0.436	1	MA0988.1	PHYPADRAFT_143875
MA0578.1	0.716143	0.127014	0.439	0.478	1	MA0578.1	SPL8
MA0536.1	0.726562	0.128207	0.439	0.477	1	MA0536.1	pnr
MA0302.1	0.749348	0.612361	0.512	0.484	1	MA0302.1	GAT4
MA0105.4	0.754268	0.345538	0.439	0.501	1	MA0105.4	NFKB1
MA0955.1	0.765193	0.632934	0.415	0.473	1	MA0955.1	POPTR_0002s00440g
MA0597.1	0.77944	0.350507	0.537	0.49	1	MA0597.1	THAP1
MA0693.2	0.786013	0.124558	0.415	0.471	1	MA0693.2	VDR
MA1206.1	0.797407	0.602266	0.366	0.453	1	MA1206.1	ARF2
MA1096.1	0.798841	0.165025	0.561	0.48	1	MA1096.1	ARALYDRAFT_496250
MA1018.1	0.80533	0.278278	0.488	0.484	1	MA1018.1	GATA9
MA0137.3	0.80649	0.160842	0.488	0.459	1	MA0137.3	STAT1
MA1204.1	0.809461	0.30232	0.439	0.46	1	MA1204.1	AGL13
MA1545.1	0.822422	0.432413	0.415	0.456	1	MA1545.1	OVOL2
MA1693.1	0.825705	0.410525	0.488	0.467	1	MA1693.1	ARF34
MA0469.3	0.828958	0.442298	0.439	0.47	1	MA0469.3	E2F3
MA1013.1	0.85416	0.392165	0.439	0.48	1	MA1013.1	GATA10
MA1015.1	0.85416	0.392165	0.439	0.48	1	MA1015.1	GATA12
MA1389.1	0.860648	0.225686	0.488	0.505	1	MA1389.1	PHL1
MA0301.1	0.860887	0.381953	0.463	0.506	1	MA0301.1	GAT3
MA0965.1	0.86173	0.540659	0.439	0.477	1	MA0965.1	BIM2
MA1020.1	0.874771	0.218784	0.537	0.453	1	MA1020.1	GT-1
MA0749.1	0.884957	1.36463	0.39	0.457	1	MA0749.1	ZBED1
MA1318.1	0.890009	1.45893	0.439	0.492	1	MA1318.1	WRKY27
MA1093.1	0.891078	0.330686	0.439	0.47	1	MA1093.1	WRKY75
MA0843.1	0.896312	0.358245	0.415	0.471	1	MA0843.1	TEF
MA1689.1	0.908834	0.21944	0.463	0.46	1	MA1689.1	ARF18
MA1300.1	0.918526	0.250225	0.439	0.469	1	MA1300.1	WRKY6
MA1057.1	0.930788	0.247618	0.488	0.436	1	MA1057.1	SPL12
MA0348.1	0.932965	0.65585	0.366	0.45	1	MA0348.1	OAF1
MA1540.1	0.935546	0.304996	0.537	0.47	1	MA1540.1	NR5A1
MA0694.1	0.949272	0.287667	0.415	0.487	1	MA0694.1	ZBTB7B
MA1679.1	0.952984	0.384939	0.366	0.452	1	MA1679.1	RAP2-1
MA1702.1	0.967434	0.11189	0.341	0.457	1	MA1702.1	Pdp1
MA0025.2	0.973194	0.647114	0.39	0.481	1	MA0025.2	NFIL3
MA1630.1	0.990589	0.359716	0.488	0.506	1	MA1630.1	Znf281
MA1175.1	0.99856	0.307283	0.463	0.469	1	MA1175.1	MYB81

## Sheet: 8. E10hpf_DEgenes_CHB.1
	p_val	avg_log2FC	pct.1	pct.2	p_val_adj
col7a1l	3.21247e-26	3.58496	0.639	0.086	4.87139e-22
meis3	3.68049e-22	2.56071	0.833	0.176	5.58109e-18
megf10	3.89254e-21	3.30307	0.5	0.061	5.90265e-17
bicd1a	7.31048e-18	3.01318	0.528	0.082	1.10856e-13
hnf1ba	6.54601e-17	2.74904	0.583	0.111	9.92637e-13
her15.1	7.03226e-15	2.67284	0.444	0.069	1.06637e-10
tshz1	3.53806e-14	2.12452	0.833	0.288	5.36511e-10
meis2a.1	1.5782e-13	2.49185	0.5	0.097	2.39318e-09
adgrl1a	4.85175e-13	3.66985	0.389	0.065	7.3572e-09
prickle2b	6.40489e-13	1.49095	0.972	0.542	9.71237e-09
klf7a	7.17303e-13	1.78105	0.75	0.217	1.08772e-08
cyp2aa2	5.69783e-12	3.70044	0.222	0.021	8.64019e-08
pcdh1g32	1.83629e-11	2.94342	0.306	0.043	2.78455e-07
olig4	2.20762e-11	2.67557	0.333	0.051	3.34764e-07
pax3a	2.21905e-11	1.33015	0.972	0.431	3.36497e-07
pax3b	3.04563e-11	2.13017	0.611	0.169	4.61839e-07
wnt11	1.01148e-10	2.41504	0.528	0.138	1.53381e-06
kcnab1a	1.58374e-10	2.27357	0.389	0.075	2.40158e-06
sema3gb	3.21407e-10	2.29808	0.556	0.161	4.87382e-06
glsl	2.21861e-09	3.62149	0.167	0.015	3.36429e-05
cdon	2.35906e-09	1.54349	0.833	0.461	3.57728e-05
atp2b4	2.53339e-09	1.51833	0.75	0.293	3.84163e-05
ror1	8.1438e-09	1.27504	0.917	0.556	0.000123493
ccdc85ca	8.26462e-09	2.25376	0.472	0.132	0.000125325
plxna2	1.61855e-08	2.91667	0.361	0.082	0.000245437
sema3fb	1.91559e-08	1.07559	0.917	0.472	0.000290481
raraa	5.67118e-08	1.05835	0.889	0.392	0.000859977
nrp1a	6.63982e-08	2.49881	0.25	0.043	0.00100686
cgnl1	9.23368e-08	1.22363	0.778	0.422	0.00140019
CR450832.1	1.80785e-07	4.32193	0.083	0.004	0.00274143
her4.3	1.80785e-07	4.32193	0.083	0.004	0.00274143
prph2a	1.88352e-07	4	0.083	0.004	0.00285618
fgfr4	2.91655e-07	1.38763	0.806	0.418	0.00442265
hoxd4a	3.02911e-07	2.41504	0.25	0.047	0.00459335
pnx	3.86005e-07	2.34618	0.194	0.029	0.00585338
SRMS	4.09621e-07	3.73697	0.167	0.022	0.00621149
boc	5.36114e-07	1.16291	0.889	0.649	0.00812963
RIMBP2	5.38112e-07	1.6401	0.472	0.147	0.00815994
trps1	6.57453e-07	1.01655	0.944	0.664	0.00996961
sfrp1a	6.60492e-07	1.59401	0.472	0.147	0.0100157
prdm13	7.11234e-07	3.73697	0.111	0.01	0.0107852
atp11c	8.34998e-07	1.28011	0.639	0.251	0.0126619
mafba	9.51351e-07	2.152	0.222	0.04	0.0144263
dact2	9.95748e-07	1.81291	0.444	0.147	0.0150995
FO704635.1	1.9472e-06	4.32193	0.083	0.006	0.0295273
notch1b	2.23135e-06	1.32662	0.778	0.422	0.0338362
crabp2a	2.29015e-06	1.60921	0.417	0.129	0.0347279
cct4	2.69203e-06	1.39064	0.694	0.331	0.040822
fabp3	3.09356e-06	2.1375	0.25	0.054	0.0469108
dtnba	4.5598e-06	1.31443	0.667	0.332	0.0691447
pim2	7.11032e-06	2.90689	0.167	0.028	0.107821
dld	7.20285e-06	1.77761	0.361	0.107	0.109224
aebp1	8.05641e-06	2.60572	0.222	0.049	0.122167
mycn	8.95317e-06	1.20249	0.639	0.315	0.135766
tnika	9.26827e-06	0.963241	0.667	0.278	0.140544
slc25a15b	9.42688e-06	3.18442	0.111	0.013	0.142949
cdca4	9.6792e-06	1.29117	0.583	0.251	0.146775
USP53	9.73703e-06	3.05889	0.111	0.013	0.147652
rfx4	1.02087e-05	0.813904	0.944	0.624	0.154805
acss1	1.03673e-05	1.74968	0.361	0.112	0.15721
her13	1.03858e-05	2.73697	0.111	0.013	0.15749
pex11g	1.27731e-05	3.64386	0.083	0.007	0.193692
pou3f2b	1.64851e-05	2.32193	0.194	0.039	0.24998
map6a	1.67126e-05	2.32193	0.167	0.029	0.25343
itgb1bp1	1.73912e-05	2.81943	0.139	0.021	0.26372
rhbdl3	1.98431e-05	1.03758	0.472	0.168	0.300901
cep131	2.04378e-05	1.79759	0.583	0.294	0.309919
si:ch211-213d14.1	2.10112e-05	4.32193	0.056	0.003	0.318614
rab1aa	2.2119e-05	3.2578	0.167	0.031	0.335413
notch1a	2.27727e-05	1.00122	0.861	0.599	0.345325
map7d1a	2.33987e-05	0.979716	0.889	0.658	0.354818
tmem256	2.35706e-05	3.32193	0.111	0.014	0.357424
si:dkey-6d5.1	2.98376e-05	3.04182	0.139	0.022	0.452457
wnt7ab	3.35634e-05	1.76393	0.194	0.04	0.508955
si:ch211-178j18.4	4.79228e-05	1.90689	0.306	0.094	0.726701
kremen1	4.97505e-05	3.8365	0.083	0.008	0.754416
bsk146	5.11019e-05	3.64386	0.083	0.008	0.774909
si:ch211-163l21.7	5.11147e-05	3.074	0.139	0.024	0.775103
zfhx3	5.31617e-05	1.30045	0.472	0.199	0.806144
kitlga	5.38944e-05	3.32193	0.083	0.008	0.817255
si:dkey-183i3.6	5.53522e-05	3.152	0.083	0.008	0.83936
sept5a	5.89127e-05	2.41504	0.222	0.057	0.893353
ror2	6.05698e-05	0.876668	0.806	0.55	0.91848
dcc	6.75915e-05	2.26303	0.139	0.024	1
celsr1a	7.2649e-05	0.74067	0.944	0.71	1
rarab	7.35722e-05	0.74514	0.806	0.406	1
nfasca	9.14883e-05	1.88304	0.389	0.151	1
pkdccb	9.54675e-05	1.5639	0.333	0.112	1
nuf2	0.000107141	1.92338	0.25	0.071	1
efnb3b	0.000118764	1.02049	0.722	0.464	1
foxp1b	0.000118873	0.940129	0.722	0.449	1
si:ch73-264p11.1	0.000120937	3	0.111	0.017	1
tiparp	0.000127808	1.58316	0.5	0.239	1
efna3b	0.000139256	1.05366	0.722	0.406	1
letm1	0.000139378	0.634518	0.917	0.604	1
CABZ01060373.1	0.000146553	2.848	0.139	0.026	1
tenm3	0.000157542	0.961839	0.75	0.572	1
si:ch211-252f13.5	0.000159317	3.47393	0.083	0.01	1
AL935174.3	0.000161435	2.22239	0.167	0.036	1
nup210	0.000163241	0.970706	0.694	0.381	1
strap	0.000164047	1.75714	0.278	0.088	1
zgc:194930	0.000168378	3	0.083	0.01	1
si:ch211-48m9.1	0.000168378	3.152	0.083	0.01	1
dla	0.000169107	1.09954	0.667	0.376	1
clrn2	0.000176572	2.73697	0.083	0.01	1
si:ch211-126i22.5	0.000183669	2	0.222	0.061	1
hprt1	0.000189333	1.37291	0.389	0.151	1
rps9	0.000191788	0.767966	0.944	0.749	1
cyp2p6	0.000202884	4.32193	0.056	0.004	1
ralyl	0.000205137	4.58496	0.056	0.004	1
CU207245.1	0.000209705	3.90689	0.056	0.004	1
znf1009.2	0.000209705	3.90689	0.056	0.004	1
shoc1	0.000209705	3.90689	0.056	0.004	1
actc1a	0.000209705	3.90689	0.056	0.004	1
nuggc.3	0.000209705	3.90689	0.056	0.004	1
ulk1b	0.000211114	1.05399	0.639	0.332	1
selenon	0.000211333	1.4344	0.361	0.135	1
zgc:113057	0.000214352	3.58496	0.056	0.004	1
si:ch211-212k18.7	0.000214352	3.58496	0.056	0.004	1
si:dkey-241l7.6	0.000214352	3.32193	0.056	0.004	1
pfdn2	0.000218286	1.65896	0.361	0.142	1
necap2	0.000223436	3.09954	0.111	0.018	1
dpydb	0.000237015	2.55141	0.194	0.051	1
fam117bb	0.000238605	1.76121	0.222	0.061	1
zgc:113426	0.000247296	2.73697	0.111	0.018	1
mthfd2	0.000250774	2.09954	0.194	0.05	1
prtga	0.000265083	1.80408	0.25	0.076	1
BX908388.3	0.000274446	1.74968	0.333	0.126	1
mylk3	0.000279593	0.971431	0.528	0.247	1
jam3a	0.000307171	2.26303	0.139	0.028	1
rasgef1bb	0.000313807	1.68966	0.25	0.076	1
sec61a1	0.000321164	1.59946	0.333	0.126	1
onecut2	0.00032292	1.48904	0.278	0.092	1
agfg1b	0.000331646	1.39119	0.361	0.14	1
kcnk5b	0.000335462	2.29956	0.25	0.081	1
fgfr3	0.000361802	1.00793	0.667	0.383	1
hoxa4a	0.000378981	1.56294	0.25	0.078	1
dtx4b	0.000379345	1.27753	0.306	0.106	1
phldb1b	0.00039998	0.688467	0.722	0.386	1
CABZ01112656.1	0.000419853	3.152	0.083	0.011	1
zmynd11	0.000420866	0.76651	0.694	0.369	1
orai2	0.000428761	3	0.083	0.011	1
si:ch211-1f22.3	0.000428761	3	0.083	0.011	1
tmem120b	0.000428761	3	0.083	0.011	1
zwilch	0.000445673	1.51457	0.278	0.093	1
znfl1k	0.000470633	1.40054	0.444	0.201	1
pls1	0.000471064	2.17509	0.139	0.029	1
picalma	0.0004761	1.05344	0.583	0.318	1
ssr1	0.000491685	2.08092	0.222	0.068	1
ece2b	0.000521693	0.976153	0.5	0.236	1
rsl1d1	0.000524313	0.899695	0.583	0.294	1
bcam	0.000577006	1.12338	0.583	0.328	1
rxraa	0.000633639	2.43211	0.222	0.071	1
kdm5bb	0.00063653	0.817965	0.583	0.299	1
acp1	0.000641605	1.48735	0.333	0.132	1
nsrp1	0.000654691	1.974	0.222	0.069	1
si:ch73-299h12.3	0.000656548	1.8408	0.25	0.085	1
ftr67	0.000666928	2.974	0.139	0.032	1
cpamd8	0.000683142	1.81291	0.25	0.085	1
dnajc24	0.000690617	1.81943	0.278	0.101	1
ago1	0.000711313	1.07155	0.556	0.3	1
fgd4a	0.000723971	2.10561	0.222	0.072	1
sfr1	0.000743276	2.64386	0.111	0.021	1
rexo1	0.000755468	1.00761	0.444	0.196	1
nxn	0.000760634	0.889239	0.833	0.61	1
her2	0.000825723	2.40766	0.194	0.057	1
kdm2bb	0.000836556	1.745	0.389	0.183	1
rtca	0.000855957	1.02709	0.667	0.39	1
si:ch211-212g7.6	0.000874952	1.19265	0.417	0.185	1
cryzl1	0.000889119	3.05889	0.083	0.013	1
rbm38	0.000895327	1.33703	0.222	0.069	1
plxdc2	0.000915585	0.895386	0.861	0.626	1
CR933812.1	0.00091861	3	0.083	0.013	1
zbtb38	0.000950138	4	0.056	0.006	1
zgc:171857	0.000950138	4	0.056	0.006	1
xylt1	0.000950475	1.2072	0.667	0.457	1
tbx18	0.000954588	2.73697	0.083	0.013	1
farsb	0.000956698	1.73697	0.25	0.088	1
igsf9a	0.000957366	1.02153	0.472	0.235	1
slc25a42	0.00097786	1.90689	0.194	0.057	1
ldlra	0.000985291	3.58496	0.056	0.006	1
hpgd	0.000985291	3.58496	0.056	0.006	1
mcf2la	0.000985291	3.58496	0.056	0.006	1
CR847970.1	0.000985291	3.58496	0.056	0.006	1
usf3	0.000986734	2.152	0.139	0.032	1
shq1	0.000994592	1.31194	0.361	0.147	1
cbfa2t2	0.000996935	0.8873	0.611	0.369	1
tuft1a	0.00100321	3.32193	0.056	0.006	1
zic3	0.00100631	1.24511	0.361	0.151	1
dtwd1	0.00102497	1.63161	0.25	0.086	1
ches1	0.00103554	1.1339	0.611	0.375	1
babam1	0.00109242	1.76734	0.194	0.057	1
inavab	0.00110758	0.985993	0.611	0.368	1
fzd7a	0.00112294	1.04307	0.389	0.167	1
si:ch211-152c2.3	0.00113456	1.02119	0.639	0.397	1
msx1a	0.00116355	1.89566	0.167	0.044	1
arhgef28a	0.0012209	2.47393	0.111	0.022	1
mrpl19	0.0012209	2.47393	0.111	0.022	1
manf	0.0012209	2.47393	0.111	0.022	1
csnk2b	0.00123122	1.37597	0.361	0.16	1
kdm3b	0.0013174	1.1062	0.528	0.297	1
ccdc102a	0.0013254	1.2134	0.5	0.264	1
si:dkey-195m11.8	0.00133405	0.839535	0.583	0.34	1
si:ch211-161m3.6	0.00136081	2.09954	0.139	0.033	1
mrs2	0.00140838	1.23851	0.417	0.206	1
synrg	0.00141542	1.46133	0.333	0.142	1
tnrc6a	0.0014214	0.722772	0.833	0.535	1
zic2b	0.00146262	0.931828	0.556	0.29	1
nfkb1	0.0014648	1.47393	0.25	0.088	1
wnt3a	0.00147703	1.45091	0.306	0.121	1
mpzl1l	0.00151826	2.24393	0.167	0.047	1
zbtb8os	0.00156592	1.37018	0.361	0.162	1
meis1b	0.00159464	0.575327	0.861	0.542	1
pik3c3	0.00160737	2.09954	0.194	0.062	1
arhgap17a	0.00161474	0.972779	0.444	0.211	1
robo3	0.00161866	0.583932	0.972	0.761	1
phf21aa	0.00162739	0.676983	0.806	0.501	1
dachc	0.00163683	1.41504	0.194	0.058	1
zc3h12b	0.00168284	1.46778	0.278	0.107	1
zgc:113054	0.00173309	2.2713	0.139	0.035	1
etfdh	0.00175967	1.49596	0.25	0.09	1
rbbp8l	0.0017738	2.8365	0.083	0.014	1
heatr5b	0.00178461	2.8625	0.083	0.014	1
sdhaf4	0.00178461	2.8625	0.083	0.014	1
sox13	0.00179347	0.500898	0.944	0.725	1
zmp:0000001003	0.00180601	2.20645	0.139	0.035	1
tmem42b	0.00181571	2.73697	0.083	0.014	1
dazap1	0.0018173	1.96438	0.167	0.047	1
ripply1	0.00183025	2.02915	0.167	0.047	1
zgc:114119	0.00184667	2.47393	0.111	0.024	1
usp32	0.00185852	1.00905	0.389	0.172	1
bbs10	0.00187759	1.91983	0.167	0.047	1
asb12a	0.00191467	2.25154	0.111	0.024	1
uba7	0.00198816	1.8625	0.139	0.035	1
uba2	0.00199994	1.01242	0.583	0.342	1
nt5dc2	0.00211871	1.21501	0.417	0.21	1
snx33	0.00213201	1.40632	0.361	0.172	1
ube2h	0.00216067	1.4344	0.278	0.111	1
xiap	0.00220486	2.3744	0.139	0.036	1
nsd2	0.00222509	0.90933	0.75	0.572	1
si:ch211-151m7.6	0.00234124	1.91983	0.167	0.049	1
rasgrp3	0.00242298	1.46395	0.194	0.061	1
rrbp1a	0.00250938	0.994462	0.5	0.265	1
wwtr1	0.00255391	1.2123	0.389	0.186	1
SLC39A11	0.00256338	1.6939	0.222	0.079	1
cpne3	0.00264461	1.42381	0.25	0.093	1
igsf3	0.00265571	0.678072	0.75	0.496	1
adarb1a	0.0026634	1.96829	0.167	0.05	1
macroh2a2	0.00267988	0.878321	0.528	0.286	1
pak6a	0.00277585	1.32193	0.417	0.21	1
sharpin	0.00278114	2.32193	0.111	0.025	1
si:ch211-235i11.5	0.00278114	2.32193	0.111	0.025	1
cdkn3	0.00278114	2.32193	0.111	0.025	1
PHF21B	0.00282573	1.18092	0.444	0.239	1
irx1b	0.00282986	1.96829	0.167	0.05	1
atp2a2b	0.0029213	0.766112	0.75	0.5	1
klf4	0.00293417	3.73697	0.056	0.007	1
sema6dl	0.00295109	0.631314	0.694	0.406	1
cdc40	0.00296553	0.964376	0.389	0.181	1
si:dkey-242h9.3	0.00297256	3.05889	0.083	0.015	1
ttc6	0.00298264	2.1343	0.167	0.051	1
ppfia3	0.00300266	3.32193	0.056	0.007	1
cbln13	0.00300266	3.32193	0.056	0.007	1
si:dkey-37g12.1	0.00300266	3.32193	0.056	0.007	1
cdc37	0.00300266	3.32193	0.056	0.007	1
si:dkey-56f14.7	0.00300266	3.32193	0.056	0.007	1
sh3gl2b	0.00300266	3.32193	0.056	0.007	1
pcdh1g30	0.00300266	3.32193	0.056	0.007	1
socs6a	0.00300266	3.32193	0.056	0.007	1
slc25a39	0.00301204	1.02296	0.417	0.207	1
si:ch211-255f4.11.1	0.00302183	2.94342	0.083	0.015	1
cthrc1b	0.00303832	2.8365	0.083	0.015	1
si:ch73-109d9.4	0.00304877	2.90689	0.056	0.007	1
pcdh1g29	0.00304877	3.09954	0.056	0.007	1
epha2a	0.0030539	0.683854	0.722	0.478	1
zbtb16b	0.00306866	0.561027	0.861	0.579	1
nrn1la	0.0030718	2.90689	0.083	0.015	1
srgap1a	0.00309203	0.762232	0.75	0.556	1
her8.2	0.0030959	2.73697	0.056	0.007	1
stim2a	0.00311333	1.33587	0.278	0.112	1
rrp7a	0.00312394	1.77173	0.167	0.05	1
prkd1	0.00314364	2.58496	0.056	0.007	1
prmt1	0.00314385	0.600229	0.806	0.574	1
onecutl	0.00315654	2.39593	0.083	0.015	1
ptpmt1	0.00315717	2.73697	0.083	0.015	1
gosr1	0.00316457	1.48735	0.278	0.115	1
daam1b	0.00317441	1.32979	0.361	0.175	1
det1	0.00321616	2.04182	0.139	0.038	1
si:ch211-245h14.1	0.0032299	1.40632	0.25	0.096	1
zgc:113119	0.003233	2.09954	0.139	0.038	1
CT027815.1	0.00324067	0.979536	0.611	0.393	1
neurod4	0.00324343	2.32193	0.083	0.015	1
asap1a	0.00324563	0.686977	0.75	0.504	1
igf1ra	0.00330425	0.606434	0.917	0.765	1
dbn1	0.00335348	0.805913	0.722	0.447	1
txndc12	0.00340744	1.43741	0.278	0.115	1
zgc:110366	0.00346831	1.8625	0.139	0.038	1
cep44	0.00347402	1.53533	0.222	0.081	1
FP102911.1	0.0034823	1.27523	0.306	0.132	1
pcnx1	0.00356733	0.85782	0.528	0.299	1
ttll11	0.00362804	1.62149	0.194	0.065	1
vcana	0.00367016	0.383329	0.583	0.306	1
ssr2	0.00372454	1.54432	0.333	0.16	1
si:ch211-129o18.4	0.00373696	1.80735	0.167	0.051	1
msx1b	0.00377954	0.730302	0.444	0.219	1
wu:fc75a09	0.00379421	1.14202	0.306	0.132	1
scube2	0.00381334	0.591535	0.583	0.331	1
rpl11	0.00384081	0.648372	0.806	0.524	1
fgfr1b	0.00389493	0.450217	0.972	0.828	1
pdzd2	0.0039465	0.989482	0.556	0.353	1
plpp5	0.00395514	1.60572	0.167	0.051	1
efnb1	0.0040418	0.599462	0.75	0.486	1
prr5a	0.00410659	1.57469	0.167	0.051	1
cenpf	0.00416366	0.648926	0.694	0.412	1
clul1	0.00418646	0.798366	0.639	0.426	1
tasora	0.00423692	0.984893	0.417	0.208	1
dixdc1b	0.00429031	0.980635	0.556	0.353	1
rsrp1	0.00429146	0.617056	0.861	0.753	1
polq	0.00437813	0.652901	0.722	0.493	1
thumpd2	0.00450513	1.77761	0.139	0.039	1
calm3a	0.00450692	1.08352	0.361	0.172	1
nkrf	0.00458862	1.42381	0.25	0.1	1
NAV1	0.00473794	0.615904	0.861	0.665	1
si:dkey-217d24.6	0.0047923	1.19482	0.361	0.174	1
egln1b	0.00482084	1.152	0.389	0.21	1
si:ch211-223a21.1	0.00488041	1.93726	0.167	0.054	1
plekha8	0.00492659	1.22039	0.25	0.1	1
tfdp2	0.00493354	0.727886	0.722	0.503	1
rpl37	0.00495071	2.8365	0.083	0.017	1
zc3h13	0.00500558	0.831763	0.639	0.397	1
uacab	0.00504165	0.987509	0.417	0.214	1
ankib1a	0.00511021	1.3107	0.306	0.139	1
si:ch211-113e8.11	0.00518142	2.62149	0.083	0.017	1
CABZ01066813.1	0.00518142	2.62149	0.083	0.017	1
bmp1b	0.00518142	2.62149	0.083	0.017	1
hykk.2	0.00518142	2.62149	0.083	0.017	1
fbxo30b	0.00528201	1.83007	0.167	0.054	1
tmem163b	0.00533725	2.32193	0.083	0.017	1
phospho2	0.00541818	2.23447	0.083	0.017	1
vps18	0.00541818	2.32193	0.083	0.017	1
map3k4	0.00547804	0.882993	0.75	0.517	1
gnb4b	0.00548444	1.21759	0.333	0.156	1
tm2d3	0.00552342	2.18442	0.111	0.028	1
surf2	0.00556945	1.90689	0.139	0.04	1
dusp11	0.00557442	1.67284	0.222	0.088	1
rplp2l	0.00561448	0.567041	0.889	0.719	1
ndufb4	0.00566462	1.77761	0.139	0.04	1
crabp2b	0.00574525	1.49596	0.222	0.086	1
tmem59l	0.00576117	1.69744	0.139	0.04	1
adpgk2	0.0057819	1.25418	0.306	0.139	1
ZNF335	0.00579966	0.87157	0.5	0.303	1
pgpep1	0.00582122	1.41504	0.25	0.104	1
nbeaa	0.00604651	0.852042	0.444	0.236	1
dnaja2a	0.00604898	0.587218	0.667	0.394	1
maml1	0.00605208	0.774768	0.556	0.325	1
bcl2l13	0.00606307	1.11548	0.306	0.136	1
cox6b2	0.00612342	0.871895	0.5	0.3	1
wdr4	0.00613306	1.51457	0.167	0.054	1
ddx54	0.00630108	1.1406	0.333	0.158	1
irf2a	0.00635697	1.11247	0.389	0.204	1
xpo7	0.00640101	0.858528	0.583	0.353	1
tmem138	0.00646401	1.05247	0.333	0.156	1
zgc:162816	0.00663939	2.36257	0.139	0.043	1
sv2	0.00669798	3.51457	0.056	0.008	1
shank2b	0.00673938	1.73697	0.167	0.056	1
dph7	0.00682369	1.95269	0.139	0.042	1
ftr82	0.00697098	3.09954	0.056	0.008	1
zgc:92907	0.00697098	3.09954	0.056	0.008	1
higd2a	0.00697098	3.09954	0.056	0.008	1
csf3a	0.00697098	3.09954	0.056	0.008	1
aldoca	0.00697098	3.09954	0.056	0.008	1
avpr2ab	0.00697098	3.09954	0.056	0.008	1
znf1155	0.00697098	3.09954	0.056	0.008	1
ilk	0.00697101	0.979536	0.333	0.156	1
tcf7	0.00700593	1.55374	0.278	0.126	1
atg3	0.00700697	2.32193	0.111	0.029	1
fam151b	0.00702221	1.60572	0.167	0.056	1
dspa	0.00702222	1.54432	0.167	0.056	1
si:dkey-185m8.2	0.00715756	2.73697	0.056	0.008	1
emilin2b	0.00715756	2.44746	0.056	0.008	1
zgc:66474	0.00724078	0.702319	0.528	0.301	1
si:dkey-237m9.1	0.00725693	1.8625	0.167	0.057	1
ncln	0.00732004	1.04891	0.333	0.16	1
col18a1a	0.00740228	0.295226	0.972	0.868	1
plekho2	0.00740633	1.22882	0.306	0.139	1
pcbp4	0.00742174	1.05889	0.333	0.167	1
fam13a	0.00744823	1.05184	0.361	0.179	1
samd4a	0.00755917	1.51457	0.278	0.132	1
ly75	0.00769992	2	0.111	0.029	1
rpp14	0.00778397	1.25154	0.25	0.104	1
edc3	0.00779394	0.785875	0.556	0.362	1
tspan7	0.00780653	0.741597	0.528	0.312	1
si:ch73-1a9.4	0.00781294	1.53766	0.194	0.072	1
slc7a1a	0.00793356	1.4344	0.222	0.089	1
stox2a	0.00793629	1.88897	0.111	0.029	1
trub1	0.00798258	1.73697	0.194	0.074	1
mcm6	0.00802562	0.658963	0.556	0.342	1
si:ch1073-170o4.1	0.00803411	1.67807	0.167	0.057	1
sypl2a	0.00805675	1.8365	0.111	0.029	1
usp4	0.00805978	0.727747	0.528	0.294	1
cdc14ab	0.0080748	0.743144	0.639	0.421	1
si:ch73-299h12.4	0.00807719	2	0.139	0.043	1
phf21ab	0.00808163	0.645223	0.639	0.396	1
mmp2	0.00810736	2.41504	0.083	0.018	1
dennd5b	0.00816126	0.916787	0.5	0.29	1
nr2f6b	0.00820781	2.11247	0.139	0.043	1
eml1	0.00826088	1.46395	0.167	0.057	1
setbp1	0.00836393	0.51752	0.667	0.417	1
eif3ja	0.00841999	1.074	0.444	0.257	1
irx3b	0.00845424	2	0.083	0.018	1
serinc4	0.00847785	1.81943	0.139	0.043	1
mmachc	0.00849257	1.8625	0.167	0.058	1
rnd3a	0.00852457	1.09651	0.333	0.162	1
wdr43	0.00877199	1.01114	0.611	0.381	1
gnl3l	0.00888505	1.16393	0.444	0.274	1
zgc:113886.2	0.00892622	1.76734	0.167	0.058	1
si:dkey-21c1.1	0.00903656	1.73697	0.139	0.043	1
lpcat3	0.0091082	0.984058	0.389	0.207	1
sgcd	0.00911793	2.32193	0.111	0.031	1
snu13b	0.00931194	0.8164	0.528	0.328	1
med8	0.0095181	1.08671	0.278	0.124	1
tlcd2	0.00959633	1.51457	0.167	0.058	1
tram1	0.00964316	0.967085	0.306	0.14	1
mtss1la	0.00965718	0.754244	0.556	0.344	1
cstf3	0.00969125	0.528694	0.75	0.486	1
mrpl52	0.00972747	2.19265	0.139	0.044	1
her12	0.00976564	2.02647	0.167	0.06	1
cdk2	0.00978819	1.22795	0.278	0.128	1
smarce1	0.00979672	0.837217	0.583	0.407	1
ctbp2a	0.00987711	0.623508	0.75	0.508	1
wdr75	0.00991298	0.882594	0.611	0.458	1
slco5a1a	0.00999256	1.54432	0.167	0.058	1
trim62.2	0.0100126	2	0.111	0.031	1
si:dkey-11n14.1	0.0102009	1.1343	0.222	0.089	1
FOXN2	0.0103166	1.12816	0.361	0.192	1
farsa	0.0106065	1.06711	0.278	0.125	1
pafah1b1a	0.0106272	0.667425	0.528	0.314	1
camk2g2	0.0106314	0.604252	0.583	0.374	1
nemp1	0.0106434	1.77444	0.222	0.094	1
mcm5	0.0106535	0.728195	0.611	0.403	1
st13	0.0107333	0.838112	0.389	0.2	1
slc25a36a	0.0109734	1.074	0.25	0.107	1
ebna1bp2	0.0111339	0.562468	0.639	0.424	1
hmgcrb	0.011278	1.65896	0.139	0.044	1
gse1	0.0112801	0.648156	0.694	0.433	1
tanc1a	0.0112987	0.983126	0.333	0.167	1
wnt8a.1	0.011306	0.816934	0.306	0.142	1
gnai1	0.0115887	0.986106	0.472	0.311	1
polrmt	0.0116184	0.850059	0.444	0.256	1
trim36	0.0117414	2.41504	0.083	0.019	1
LO018102.1	0.0117414	2.41504	0.083	0.019	1
RANBP2	0.0117766	1.1635	0.306	0.15	1
ttyh3b	0.0118322	1.23761	0.389	0.228	1
smtnb	0.0118886	2.32193	0.083	0.019	1
nup42	0.0118886	2.32193	0.083	0.019	1
eif3f	0.011939	1.03989	0.278	0.126	1
sox3	0.0120148	1.23043	0.333	0.181	1
rps26l	0.0120425	0.670224	0.667	0.483	1
slc22a23	0.0120446	2.152	0.083	0.019	1
aph1b	0.0121111	0.902976	0.417	0.239	1
slc26a11	0.0122023	2.152	0.083	0.019	1
pabpc1b	0.0123892	2	0.111	0.032	1
grnb	0.0125065	1.38333	0.222	0.094	1
ctnnal1	0.01259	0.713119	0.694	0.508	1
exoc3	0.0126405	1.80735	0.139	0.046	1
asap2a	0.0127068	0.558517	0.722	0.501	1
lrp10	0.0127705	2	0.111	0.032	1
si:dkey-266m15.7	0.0127705	2	0.111	0.032	1
ndufs7	0.0127728	1.81943	0.139	0.046	1
ube2f	0.0129384	1.16146	0.333	0.174	1
si:dkey-11c5.11	0.0129449	3.32193	0.056	0.01	1
crls1	0.0130826	1.34465	0.194	0.076	1
mboat2b	0.0130827	1.36773	0.194	0.076	1
mafgb	0.0131283	1.8365	0.111	0.032	1
dsc2l	0.0132517	3	0.056	0.01	1
tob1a	0.0133	2.03653	0.139	0.047	1
tmem11	0.0133084	1.69744	0.139	0.046	1
cyth3a	0.0133292	2.8625	0.056	0.01	1
pbx1b	0.013422	1.23447	0.222	0.094	1
C3H16orf72	0.0134313	1.36773	0.25	0.115	1
agap3	0.0134762	0.52937	0.556	0.326	1
zgc:194209	0.013486	2.90689	0.056	0.01	1
znf1131	0.013486	2.90689	0.056	0.01	1
FP325123.2	0.013486	2.90689	0.056	0.01	1
pglyrp6	0.013486	2.90689	0.056	0.01	1
noctb	0.013486	2.90689	0.056	0.01	1
CR854942.1	0.013486	2.90689	0.056	0.01	1
nptnb	0.013486	2.90689	0.056	0.01	1
si:ch1073-296d18.1	0.013486	2.90689	0.056	0.01	1
ccdc120	0.013486	2.90689	0.056	0.01	1
rc3h2	0.013486	2.90689	0.056	0.01	1
ankrd39	0.0136422	2.73697	0.056	0.01	1
eif2ak2	0.0136422	2.73697	0.056	0.01	1
rbm45	0.0137326	1.42245	0.25	0.115	1
kcnd3	0.0138021	2.32193	0.056	0.01	1
rdh12	0.0138021	2.58496	0.056	0.01	1
irx4b	0.0138493	2.42884	0.111	0.033	1
gnav1	0.0140238	1.48543	0.167	0.061	1
prc1a	0.0141376	0.89743	0.389	0.211	1
CU104709.1	0.0141609	0.67364	0.639	0.446	1
ndc80	0.0141724	1.37707	0.222	0.096	1
cul1a	0.0142075	0.613855	0.583	0.361	1
fscn1a	0.0142461	0.955606	0.333	0.169	1
si:ch211-276c2.4	0.0142896	0.895663	0.306	0.146	1
si:ch211-66k16.28	0.0144611	1.4975	0.222	0.099	1
elocb	0.0145409	1.2115	0.25	0.114	1
arpc4l	0.0145638	1.88136	0.139	0.047	1
ide	0.0145876	1.05416	0.361	0.204	1
ccnd1	0.0149063	0.668362	0.75	0.631	1
krtcap2	0.015044	2.152	0.111	0.033	1
ctsla	0.0151205	0.828389	0.417	0.235	1
rrm2b	0.0151957	2.152	0.111	0.033	1
raph1b	0.0152242	0.745579	0.667	0.546	1
mbd1a	0.0152657	0.61891	0.639	0.486	1
wdr12	0.0152928	1.08352	0.333	0.174	1
ralbp1	0.0153042	1.16665	0.25	0.114	1
rpl19	0.0153155	0.555095	0.722	0.543	1
kif11	0.0153537	1.09245	0.444	0.267	1
zc3h14	0.015376	0.560088	0.528	0.312	1
TCF4	0.0154499	2.04891	0.111	0.033	1
lrrc59	0.0155366	0.903427	0.306	0.147	1
si:dkey-149m13.4	0.0155392	2.64386	0.083	0.021	1
zgc:171551	0.0155392	2.64386	0.083	0.021	1
ndufa2	0.0155392	2.64386	0.083	0.021	1
tmem198b	0.0157819	2.03653	0.139	0.049	1
ifnphi2	0.0157955	2.47393	0.083	0.021	1
inpp4ab	0.0158133	1.03989	0.222	0.096	1
adgrl2a	0.0158294	0.266769	1	0.956	1
snrpa1	0.0158808	0.777608	0.417	0.232	1
tmem131l	0.0159575	0.681683	0.722	0.554	1
gtf2e1	0.0160403	0.748461	0.444	0.251	1
elac2	0.0161707	1	0.333	0.175	1
pus7l	0.0162221	1.94342	0.111	0.033	1
tank	0.0162501	1.58496	0.139	0.047	1
rpl15	0.0163844	0.519061	0.833	0.653	1
polr3g	0.016438	1.88897	0.111	0.033	1
pcyt1aa	0.0165228	2.32193	0.083	0.021	1
e2f4	0.0165761	0.713119	0.528	0.326	1
fbxl3b	0.0166561	1.73697	0.111	0.033	1
abhd10a	0.0167154	2.23447	0.083	0.021	1
arhgap35b	0.0167995	0.808049	0.472	0.289	1
pcdh1b	0.0169605	0.584963	0.472	0.261	1
khdrbs1a	0.0169653	0.337695	1	0.944	1
kazna	0.017004	1.36773	0.167	0.062	1
hephl1a	0.0170339	1.5765	0.25	0.121	1
pou3f1	0.0171273	2	0.083	0.021	1
her4.4	0.0171273	2	0.083	0.021	1
mpv17	0.017191	1.38333	0.139	0.047	1
ppfibp1b	0.0173413	0.870232	0.528	0.353	1
fermt2	0.0174165	1.04182	0.389	0.225	1
rpl6	0.0177174	0.754244	0.583	0.428	1
tmem63ba	0.017776	0.729471	0.556	0.364	1
rab33ba	0.0177789	1.25584	0.194	0.079	1
arhgef18a	0.0180566	0.857461	0.472	0.304	1
myh14	0.0180805	0.701776	0.472	0.288	1
arid2	0.018155	0.492205	0.639	0.417	1
znfl1c	0.0184596	1.63743	0.139	0.049	1
macrod2	0.018614	0.976153	0.278	0.133	1
dnaja2b	0.0188525	1.32193	0.222	0.1	1
c1d	0.0191687	0.783963	0.333	0.171	1
ddx31	0.0194835	0.787339	0.361	0.196	1
racgap1	0.0196008	0.603841	0.5	0.3	1
tor1	0.0196721	1.40439	0.194	0.082	1
ilf3a	0.0196802	0.714872	0.528	0.347	1
cux1b	0.0197102	1.24664	0.167	0.064	1
cmss1	0.0197425	0.921049	0.361	0.199	1
SEC14L1	0.019885	1.01034	0.306	0.157	1
ralgapa1	0.0199768	0.552048	0.667	0.453	1
syne2b	0.0200769	1.02137	0.417	0.256	1
AL929023.1	0.0200809	2.73697	0.083	0.022	1
rxrgb	0.0200948	1.95936	0.111	0.035	1
lysmd3	0.0202665	1.88897	0.111	0.035	1
tmem26a	0.020315	2.65896	0.083	0.022	1
znf986	0.0203507	1.32193	0.194	0.082	1
greb1l	0.020369	0.418302	0.917	0.831	1
stmn4	0.0205616	1.074	0.306	0.16	1
slc1a4	0.0206222	1.73697	0.139	0.05	1
znf569l	0.0206314	1.32193	0.194	0.082	1
pou6f1	0.0206648	1.09163	0.278	0.14	1
msantd1	0.0207849	1.78588	0.111	0.035	1
asxl1	0.0209964	0.645223	0.611	0.41	1
bag3	0.0210481	1.73697	0.111	0.035	1
rnf115	0.0210675	1.20219	0.278	0.139	1
gna12a	0.0211376	1.93726	0.139	0.051	1
paxbp1	0.0212289	0.633536	0.611	0.425	1
si:ch211-282b22.1	0.0212691	1.08246	0.222	0.099	1
rbm8a	0.0213965	0.888969	0.444	0.294	1
magi1b	0.0214062	0.678072	0.667	0.478	1
slc7a5	0.0215942	2.39593	0.083	0.022	1
grk5l	0.0218435	2.32193	0.083	0.022	1
si:dkey-172k15.3	0.0220118	3.152	0.056	0.011	1
rorc	0.0220118	3.152	0.056	0.011	1
dlb	0.0221551	1.14359	0.222	0.1	1
herc1	0.0222311	0.655172	0.472	0.278	1
ccdc80l1	0.0222427	3	0.056	0.011	1
nufip1	0.0222828	1.62149	0.139	0.05	1
ints9	0.0222828	1.62149	0.139	0.05	1
msto1	0.0223181	1.32193	0.167	0.065	1
antxr1c	0.0224905	0.881356	0.25	0.118	1
lsm12a	0.0225435	1.44746	0.222	0.106	1
znf512	0.0226506	1.8625	0.167	0.069	1
polr3k	0.0226823	2.152	0.083	0.022	1
cplx4c	0.0226823	2.152	0.083	0.022	1
znf1163	0.0227103	2.73697	0.056	0.011	1
ccdc167	0.0229429	2.074	0.083	0.022	1
grip2a	0.0229429	2.074	0.083	0.022	1
snx19b	0.0229429	2.074	0.083	0.022	1
mpdu1a	0.0229475	2.73697	0.056	0.011	1
zgc:114041	0.0229475	2.73697	0.056	0.011	1
celf5b	0.0229475	2.73697	0.056	0.011	1
si:ch211-278j3.3	0.0229475	2.73697	0.056	0.011	1
vimr2	0.0229475	2.73697	0.056	0.011	1
ppfia1	0.0229475	2.73697	0.056	0.011	1
zgc:55413	0.0229475	2.73697	0.056	0.011	1
zbtb21	0.0229475	2.73697	0.056	0.011	1
zgc:162255	0.0229475	2.73697	0.056	0.011	1
znf1160	0.0229475	2.73697	0.056	0.011	1
gpr37a	0.0229475	2.73697	0.056	0.011	1
KIAA0895L	0.0231831	2.58496	0.056	0.011	1
selenom	0.0231831	2.58496	0.056	0.011	1
cnpy3	0.0231831	2.58496	0.056	0.011	1
TESK1	0.0231831	2.58496	0.056	0.011	1
si:dkey-199f5.6	0.0231831	2.58496	0.056	0.011	1
es1	0.0231831	2.58496	0.056	0.011	1
cetn4	0.0232058	1.92961	0.083	0.022	1
robo4	0.0232058	1.92961	0.083	0.022	1
si:ch73-100l22.3	0.0232059	2	0.083	0.022	1
si:dkey-201g16.1	0.0234246	2.44746	0.056	0.011	1
piezo1	0.0234246	2.32193	0.056	0.011	1
hoxb1a	0.0234246	2.44746	0.056	0.011	1
rundc3b	0.0234712	1.79837	0.083	0.022	1
lfng	0.0235215	0.522841	0.667	0.51	1
oga	0.0235368	0.471929	0.778	0.575	1
frs2b	0.023725	1.09163	0.278	0.142	1
dnajc30b	0.0237364	1.2863	0.194	0.083	1
actn3a	0.0239135	2.09954	0.056	0.011	1
tmub2	0.0240356	1.38333	0.194	0.085	1
C5H9orf78	0.0240942	1.77173	0.139	0.051	1
fbl	0.0240959	0.595441	0.611	0.458	1
cuedc1b	0.024225	0.736966	0.389	0.221	1
eef1g	0.0242401	0.463947	0.778	0.646	1
pcnt	0.0247757	0.798366	0.528	0.374	1
stk17al	0.0247962	1.33487	0.25	0.128	1
hpf1	0.0248069	1.08092	0.25	0.121	1
tmem150ab	0.0248148	1.24013	0.278	0.146	1
BX276128.1	0.0250143	1.72202	0.222	0.108	1
dcp1b	0.025177	1.57469	0.139	0.051	1
ywhaz	0.0253134	1.43741	0.222	0.104	1
exoc1	0.0254453	1.0145	0.25	0.119	1
CU468723.4	0.0255033	1.57469	0.139	0.051	1
zgc:194224	0.0256227	1.03125	0.306	0.164	1
ormdl1	0.0258867	1.11681	0.333	0.188	1
gpcpd1	0.025912	0.729471	0.361	0.199	1
ubr7	0.0259399	1.2809	0.25	0.126	1
ppil1	0.0261323	1.58496	0.139	0.051	1
srp68	0.0262405	0.936274	0.472	0.321	1
irf2bp1	0.0263697	1.40439	0.194	0.086	1
pla2g15	0.026441	2.65896	0.083	0.024	1
tnrc18	0.026517	0.633646	0.694	0.539	1
man2a2	0.026547	0.511024	0.583	0.361	1
snu13a	0.0266878	1.59154	0.194	0.088	1
inavaa	0.0267248	1.42991	0.25	0.128	1
npm1a	0.0267425	0.60994	0.778	0.64	1
arhgap19	0.0269181	0.852443	0.306	0.158	1
dhrs11a	0.0269313	1.22948	0.278	0.147	1
znf207a	0.0269551	0.945552	0.306	0.161	1
atp6v0e1	0.0269694	0.770132	0.444	0.274	1
mrps35	0.0270914	1.41504	0.167	0.068	1
sp3b	0.0271315	1.36416	0.25	0.129	1
brd8	0.0273202	0.732826	0.5	0.336	1
rac1b	0.0274566	0.886542	0.278	0.139	1
wdfy3	0.0275505	0.708621	0.444	0.274	1
prkx	0.0275805	0.702032	0.361	0.203	1
utp3	0.02762	0.964376	0.333	0.189	1
n6amt1	0.0276402	1.30203	0.194	0.086	1
slc38a10	0.0278677	0.784494	0.361	0.203	1
dgkzb	0.0279258	1.32193	0.194	0.086	1
mcm3	0.0279472	0.500429	0.583	0.372	1
sf3b2	0.0279753	0.74427	0.528	0.392	1
znf503	0.0280167	2.04891	0.111	0.038	1
st6galnac3	0.028083	0.918206	0.278	0.14	1
si:ch1073-110a20.7	0.0281069	2.39593	0.083	0.024	1
gas1a	0.0283467	1.24393	0.306	0.168	1
marcksl1a	0.0284032	0.779194	0.472	0.31	1
pinx1	0.0284975	0.499387	0.556	0.353	1
mtm1	0.028522	1.30563	0.222	0.107	1
eif2s3	0.0285965	0.435215	0.583	0.364	1
cmtr1	0.0287333	0.670876	0.361	0.199	1
rplp2	0.028944	0.599462	0.389	0.215	1
hmgb3a	0.0289857	0.762232	0.444	0.281	1
smim29	0.0290321	2.18442	0.083	0.024	1
C11H6orf120	0.0290321	2.18442	0.083	0.024	1
larp4ab	0.0293689	0.41889	0.583	0.362	1
si:ch73-92e7.4	0.0294594	1.20091	0.222	0.106	1
rev1	0.029511	0.873468	0.278	0.14	1
herpud1	0.0295622	2.152	0.083	0.024	1
mrto4	0.0296051	1.83254	0.194	0.093	1
mertka	0.0296311	0.952694	0.306	0.167	1
mcm10	0.0296367	0.5101	0.472	0.282	1
pprc1	0.0296746	0.649503	0.611	0.458	1
dlgap5	0.029708	0.529109	0.75	0.572	1
znf770	0.0297853	0.94847	0.25	0.122	1
lrp6	0.0298624	2.074	0.083	0.024	1
klf11b	0.0298624	2.074	0.083	0.024	1
her15.2	0.0299645	2.24393	0.111	0.038	1
get4	0.0302928	1.68966	0.167	0.072	1
aar2	0.0305098	1.8625	0.083	0.024	1
fdxacb1	0.0305098	1.92961	0.083	0.024	1
cdh2	0.0305471	0.39287	1	0.894	1
ints7	0.0306236	0.508697	0.639	0.442	1
ldhba	0.0306364	1.73697	0.111	0.038	1
rtraf	0.0306364	1.73697	0.111	0.038	1
ube2s	0.0306576	0.661198	0.389	0.224	1
znf972	0.030794	1.51457	0.139	0.053	1
neo1b	0.0308127	0.652901	0.472	0.308	1
prpf4ba	0.0309655	0.528379	0.611	0.406	1
med10	0.0309934	1.68966	0.111	0.038	1
rbfox2	0.0310325	0.826517	0.389	0.228	1
foxp1a	0.0310876	0.511791	0.639	0.456	1
akirin2	0.0310953	1.05889	0.306	0.171	1
iqce	0.0311262	1.09311	0.194	0.086	1
dip2ba	0.0312452	0.783508	0.417	0.247	1
lsm11	0.0312563	1.36773	0.222	0.11	1
slit1a	0.0312629	1.63005	0.194	0.09	1
lman2lb	0.0313236	1.25154	0.194	0.088	1
osbpl1a	0.0313535	1.55639	0.111	0.038	1
tctn1	0.0316259	1.46395	0.167	0.071	1
sept2	0.0318549	1.06711	0.25	0.125	1
CR626874.1	0.0320054	1.25584	0.167	0.069	1
stox1	0.0320262	1.34211	0.167	0.071	1
fzd3a	0.0320708	0.628162	0.694	0.497	1
ghra	0.0325295	0.952694	0.222	0.104	1
RSBN1	0.0326111	0.756331	0.472	0.307	1
pigo	0.032749	1.46395	0.167	0.071	1
tmem198a	0.0328038	0.862496	0.472	0.31	1
dhx8	0.0330824	1.01114	0.278	0.147	1
si:ch211-106e7.2	0.0331617	0.767339	0.278	0.142	1
utp25	0.0332115	0.753085	0.361	0.206	1
si:ch73-236c18.9.1	0.0332331	1.22239	0.167	0.069	1
pax6b	0.0333008	0.593513	0.528	0.374	1
abhd17c	0.0334471	0.366597	0.722	0.503	1
suco	0.0335198	0.944623	0.389	0.24	1
tmem115	0.0336119	2	0.111	0.039	1
actb1	0.0336722	0.424688	0.639	0.421	1
fam120c	0.0336802	0.709744	0.556	0.403	1
cd99l2	0.0338064	0.580461	0.5	0.307	1
arhgef7a	0.0338652	0.343558	0.556	0.331	1
si:cabz01054394.7	0.0340851	3	0.056	0.013	1
mdh2	0.0340872	1.90689	0.111	0.039	1
LIN28A	0.0342418	0.663717	0.361	0.206	1
DST	0.0342813	2.152	0.111	0.039	1
rragca	0.0344063	2.8625	0.056	0.013	1
cpne5a	0.0344063	2.8625	0.056	0.013	1
drap1	0.0346401	1.01612	0.222	0.106	1
arl14ep	0.0348604	1.81943	0.111	0.039	1
histh1l	0.0348604	1.77761	0.111	0.039	1
dcaf5	0.0348787	0.845114	0.333	0.189	1
map2k7	0.0349951	0.906891	0.222	0.104	1
wnt4	0.035275	0.845114	0.25	0.125	1
mgat5	0.0354059	0.642783	0.417	0.258	1
alg3	0.0354524	1.45403	0.194	0.092	1
sco2	0.0355498	2.58496	0.056	0.013	1
si:dkeyp-53e4.2	0.0355498	2.58496	0.056	0.013	1
gcat	0.0355498	2.58496	0.056	0.013	1
hyal1	0.0355498	2.58496	0.056	0.013	1
srd5a3	0.0355498	2.58496	0.056	0.013	1
cutc	0.0355498	2.58496	0.056	0.013	1
glod4	0.0355498	2.58496	0.056	0.013	1
si:dkey-65j6.2	0.0355498	2.58496	0.056	0.013	1
si:ch73-299h12.1	0.0355498	2.58496	0.056	0.013	1
tm7sf2	0.0355498	2.58496	0.056	0.013	1
rnf34b	0.0355498	2.58496	0.056	0.013	1
slc10a2	0.0356935	2.39593	0.083	0.025	1
gpm6bb	0.0357228	0.871895	0.306	0.167	1
dnajc7	0.0357301	0.625457	0.528	0.35	1
mcee	0.0358764	2.44746	0.056	0.013	1
sepsecs	0.0358764	2.44746	0.056	0.013	1
bcl10	0.0358764	2.44746	0.056	0.013	1
bricd5	0.0358764	2.44746	0.056	0.013	1
coro6	0.0358764	2.44746	0.056	0.013	1
b3glctb	0.0358764	2.44746	0.056	0.013	1
bloc1s5	0.0358764	2.44746	0.056	0.013	1
zgc:110319	0.0359703	1.16993	0.194	0.089	1
zgc:152948	0.0359997	1.44746	0.139	0.054	1
zgc:64051	0.0360603	2.32193	0.083	0.025	1
ttc14	0.0362051	0.913843	0.444	0.289	1
si:ch211-137i24.10	0.036212	2.09954	0.056	0.013	1
slc13a2	0.036212	2.20645	0.056	0.013	1
kcnip1b	0.036212	2.32193	0.056	0.013	1
vps37b	0.0362254	1.17218	0.194	0.089	1
timm23a	0.0363171	1.73697	0.111	0.039	1
lhfpl2a	0.0363171	1.73697	0.111	0.039	1
nop58	0.0364381	0.383329	0.722	0.501	1
trpt1	0.0364703	1.22239	0.167	0.071	1
msl1a	0.0364704	1.2713	0.167	0.071	1
mpp6a	0.0370508	0.372171	0.722	0.511	1
fam83d	0.0371621	1.2578	0.222	0.111	1
lrrn1	0.0371703	1.32193	0.278	0.153	1
si:ch73-144d13.4	0.0373	1.39119	0.167	0.072	1
bicra	0.0373857	0.549339	0.389	0.219	1
myo10l3	0.037479	0.377885	0.417	0.238	1
slc22a31	0.0375486	1.59946	0.111	0.039	1
rpl38	0.037772	0.354192	0.861	0.713	1
snx30	0.0378954	1.26303	0.194	0.09	1
kpnb3	0.0379222	0.446991	0.806	0.65	1
FAM72B	0.0381169	1.20091	0.194	0.09	1
cactin	0.0381462	0.918206	0.278	0.147	1
cab39l1	0.0382225	1.2115	0.222	0.111	1
si:dkey-258f14.2	0.0382527	0.745579	0.333	0.188	1
ndufs8a	0.038394	1.16812	0.222	0.11	1
CR339054.7	0.0384787	0.553047	0.611	0.467	1
rrp36	0.0384805	1.2134	0.278	0.157	1
si:ch211-232b12.5	0.0384837	0.985645	0.222	0.108	1
metap1	0.0385195	0.424227	0.667	0.49	1
csnk1a1	0.0385992	0.321928	0.833	0.618	1
pggt1b	0.0386966	1.92961	0.083	0.025	1
mfsd8	0.0386966	1.8625	0.083	0.025	1
ap2m1b	0.0391326	0.875042	0.389	0.249	1
rpusd4	0.0392945	0.900464	0.306	0.171	1
ddx18	0.0394914	0.377252	0.972	0.853	1
rps6kb1a	0.0395826	1	0.222	0.108	1
zgc:56699	0.0398832	1.62149	0.083	0.025	1
crk	0.0399735	1.152	0.25	0.133	1
snrpa	0.0399843	0.824428	0.361	0.218	1
sap30bp	0.040045	0.964376	0.306	0.176	1
orc6	0.0400876	1.1321	0.361	0.222	1
rspry1	0.0402178	0.787339	0.361	0.21	1
sertad2b	0.0403355	1.48063	0.139	0.056	1
znf1089.1	0.0408106	1.44746	0.139	0.056	1
myl12.2	0.0408106	1.44746	0.139	0.056	1
ddx3xb	0.0408608	0.600303	0.528	0.347	1
mapk4	0.0409423	1.23447	0.25	0.131	1
appb	0.041112	0.906891	0.333	0.201	1
fbxl3a	0.0414322	0.982078	0.194	0.089	1
zgc:113372	0.0415655	1.46949	0.167	0.075	1
smim15	0.0417444	1.73697	0.111	0.04	1
mrps9	0.0417508	0.675327	0.417	0.262	1
tor2a	0.0417737	1.38333	0.139	0.056	1
zgc:66447	0.0417849	0.989732	0.278	0.153	1
mcm4	0.0422691	0.721536	0.472	0.335	1
znf292b	0.0423612	1.04182	0.278	0.156	1
plekha6	0.042429	0.771731	0.167	0.071	1
ufd1l	0.0424538	1.25154	0.194	0.093	1
atp5fa1	0.0427849	0.687722	0.472	0.307	1
cs	0.042937	0.587218	0.389	0.226	1
ppfia4	0.0429866	3.49881	0.083	0.026	1
zgc:113295	0.0430685	1.68966	0.111	0.04	1
cds2	0.0435243	1.02076	0.167	0.072	1
tfb2m	0.0435718	1.0458	0.306	0.182	1
rcc2	0.043647	0.601451	0.583	0.411	1
map1lc3b	0.0438631	0.882816	0.278	0.151	1
ptdss2	0.0439705	1.03242	0.306	0.178	1
nxpe3	0.0439992	1.55639	0.111	0.04	1
ccar1	0.0440287	0.649503	0.472	0.311	1
cyp2p7	0.0440373	1.06711	0.222	0.111	1
agpat5	0.0441146	0.765878	0.417	0.268	1
mccc2	0.0441167	1.08352	0.306	0.179	1
pitpnbl	0.0442706	0.65139	0.361	0.21	1
asap3	0.044309	1.25584	0.167	0.074	1
bub1ba	0.0443963	0.819428	0.278	0.149	1
fam49al	0.0448462	1.09311	0.167	0.074	1
atf4b	0.0448766	0.862496	0.444	0.306	1
ing3	0.0448791	0.91983	0.306	0.175	1
anp32a	0.0449556	0.628441	0.556	0.403	1
aclya	0.0450906	0.895663	0.278	0.15	1
thyn1	0.0452379	2.25154	0.083	0.026	1
mrrf	0.0452379	2.25154	0.083	0.026	1
cbx3a	0.0453089	0.462106	0.583	0.393	1
arhgef2	0.045342	0.486229	0.722	0.597	1
apool	0.0454242	1.47393	0.111	0.04	1
tdrkh	0.0456294	1.38904	0.194	0.094	1
wls	0.045671	0.557642	0.556	0.383	1
fat1a	0.0466811	0.384647	0.917	0.856	1
adarb1b	0.046833	0.420246	0.778	0.667	1
hells	0.0470149	0.462842	0.639	0.482	1
kifbp	0.0472065	1.1343	0.194	0.093	1
ARMC6	0.0473174	1.8625	0.111	0.042	1
celsr2	0.0473479	0.604071	0.444	0.281	1
cox7c	0.0474623	1.08671	0.25	0.135	1
nkiras1	0.0476214	2	0.083	0.026	1
ddias	0.0476214	2	0.083	0.026	1
senp5	0.0476214	2	0.083	0.026	1
rpe	0.0476238	0.982078	0.194	0.092	1
rps10	0.0476696	0.516483	0.806	0.597	1
fam98a	0.047708	1.60572	0.139	0.058	1
casp8ap2	0.0477223	0.643856	0.333	0.188	1
supt5h	0.0477249	0.736966	0.417	0.279	1
gli2b	0.0477519	0.607683	0.5	0.349	1
selenoo2	0.048047	1.92961	0.083	0.026	1
si:dkey-247i3.5	0.048047	1.8625	0.083	0.026	1
ccdc88b	0.048047	1.8625	0.083	0.026	1
zgc:113425	0.048047	1.92961	0.083	0.026	1
si:dkey-97o5.1	0.048138	1.32193	0.139	0.057	1
exo1	0.0482847	1.36257	0.167	0.075	1
mtap	0.0484126	0.803199	0.306	0.172	1
rbm6	0.0484833	0.570862	0.528	0.358	1
si:ch211-257p13.3	0.0485082	1.8625	0.083	0.026	1
zfyve19	0.0485082	1.8625	0.083	0.026	1
socs5b	0.0487284	0.986944	0.361	0.242	1
prrc2a	0.048851	0.477579	0.5	0.322	1
sb:cb81	0.048856	0.752733	0.389	0.251	1
slc39a9	0.0491055	1.78136	0.167	0.079	1
scn5lab	0.0491842	2.8625	0.056	0.014	1
si:dkey-65b13.8	0.0494383	1.48543	0.139	0.058	1
st6gal2a	0.0494893	1.07155	0.417	0.282	1
myrip	0.049604	2.94342	0.056	0.014	1
carm1	0.0496052	0.486422	0.75	0.604	1
rpl21	0.0496834	0.339042	0.806	0.644	1
sgip1b	0.0497548	1.03242	0.194	0.093	1
ifrd1	0.0497961	1	0.278	0.157	1
skap1	0.0499117	1.67807	0.083	0.026	1
golga1	0.0499853	1.074	0.222	0.114	1
syf2	0.0501191	0.946889	0.194	0.092	1
cd164	0.0502167	1.06711	0.222	0.114	1
ddx27	0.0504625	0.521237	0.583	0.415	1
cenpx	0.0505552	1.64386	0.111	0.042	1
znf1024	0.0505552	1.64386	0.111	0.042	1
si:dkey-83k24.5	0.0508357	1.152	0.167	0.075	1
iars2	0.0508358	1.19855	0.167	0.075	1
nkain4	0.0509304	0.529024	0.611	0.453	1
stxbp6	0.051078	1.55639	0.111	0.042	1
si:ch73-106g13.1	0.0510938	2.23447	0.056	0.014	1
plekhh1	0.0511793	0.495827	0.667	0.599	1
si:dkey-261p22.1	0.0513115	2.44746	0.056	0.014	1
apooa	0.0513115	2.44746	0.056	0.014	1
necab3	0.0513115	2.44746	0.056	0.014	1
zmynd12	0.0513115	2.44746	0.056	0.014	1
chka	0.0513115	2.44746	0.056	0.014	1
dhrs11b	0.0513115	2.44746	0.056	0.014	1
brd7	0.0513385	0.78136	0.417	0.279	1
chrac1	0.0514428	1.152	0.167	0.075	1
trib3	0.0514428	1.152	0.167	0.075	1
mocs3	0.0516083	1.09486	0.222	0.115	1
mthfd1l	0.0516702	0.466876	0.389	0.228	1
pdp1	0.0517369	2.32193	0.056	0.014	1
si:dkey-238o13.4	0.0517369	2.20645	0.056	0.014	1
slc27a6	0.0517369	2.20645	0.056	0.014	1
znf1003	0.0517369	2.32193	0.056	0.014	1
pif1	0.0518216	0.507231	0.306	0.167	1
cdk16	0.0518324	0.412292	0.611	0.447	1
lrpprc	0.0519562	0.485106	0.639	0.49	1
si:ch211-262h13.3	0.052136	1.51457	0.111	0.042	1
camk1a	0.0521748	2	0.056	0.014	1
lysmd4	0.0521748	2.09954	0.056	0.014	1
hsf1	0.0524223	0.76498	0.306	0.174	1
ppp2cb	0.0525892	0.583932	0.556	0.415	1
immt	0.0526421	1.05889	0.222	0.115	1
cbx6b	0.0526612	1.152	0.222	0.117	1
ppp5c	0.052681	0.596484	0.472	0.307	1
bmpr1bb	0.0530393	0.55141	0.361	0.21	1
ddx23	0.053085	0.775735	0.417	0.278	1
vps26a	0.0531094	1.26303	0.222	0.119	1
tax1bp3	0.0531864	2.32193	0.083	0.028	1
atp5mc3a	0.0532583	0.846195	0.333	0.206	1
si:dkeyp-82h4.3	0.0533192	1.05344	0.25	0.136	1
fancl	0.0533334	1.32193	0.139	0.058	1
knl1	0.0533932	1	0.306	0.182	1
snapc4	0.0534375	0.578964	0.389	0.238	1
zgc:92140	0.0537539	1.32193	0.111	0.042	1
dph6	0.0537783	1.24664	0.167	0.076	1
dennd4a	0.0540932	1.1321	0.167	0.076	1
pdha1a	0.054238	1.32193	0.167	0.078	1
rps16	0.0542548	0.552541	0.694	0.536	1
cntnap2a	0.0545421	1.70722	0.139	0.06	1
add1	0.0548859	0.343302	0.444	0.262	1
tnfaip1	0.0550116	1.01815	0.194	0.094	1
rap1b	0.0550183	0.495615	0.528	0.353	1
celf3a	0.0551064	0.461786	0.472	0.3	1
zgc:194285	0.0554507	1.152	0.194	0.096	1
plekhj1	0.0554689	1.11247	0.167	0.076	1
emc8	0.0555805	1.77761	0.111	0.043	1
ssr4	0.055879	1.40632	0.194	0.1	1
kcnq5a	0.0559932	2.42884	0.083	0.028	1
aplp2	0.0560254	0.44382	0.694	0.556	1
dnajc19	0.0561623	2.12029	0.083	0.028	1
si:dkey-16p21.7	0.0565085	2.26303	0.083	0.028	1
orc3	0.0567964	0.548204	0.556	0.372	1
otud5a	0.056839	0.750386	0.361	0.224	1
nsun3	0.0568465	2	0.083	0.028	1
cdca7a	0.0569492	0.654503	0.361	0.217	1
akr7a3	0.0570037	1.12928	0.167	0.076	1
cdc26	0.057004	1.152	0.167	0.076	1
pogza	0.0571141	0.683854	0.417	0.267	1
USP34	0.0571411	0.726077	0.278	0.151	1
selenoh	0.0572447	1.18442	0.194	0.097	1
si:dkey-14o6.2	0.0572595	3.32193	0.028	0.004	1
si:dkey-17o15.2	0.0572595	3.32193	0.028	0.004	1
prlrb	0.0572595	3.32193	0.028	0.004	1
acadl	0.0572595	3.32193	0.028	0.004	1
hdac7a	0.0572595	3.32193	0.028	0.004	1
rassf2a	0.0573149	1.10988	0.25	0.136	1
cldni	0.0576676	2.73697	0.028	0.004	1
ppp2r2ab	0.0579311	0.404769	0.583	0.388	1
BX470182.3	0.0580263	1.02647	0.222	0.117	1
prelid3b	0.0582533	0.89194	0.222	0.114	1
actn3b	0.0586009	1.92961	0.083	0.028	1
manbal	0.0586009	1.92961	0.083	0.028	1
robo1	0.058745	0.370961	0.972	0.874	1
si:dkeyp-44b5.5	0.0587715	2	0.111	0.044	1
nbr1a	0.0587901	1.59946	0.111	0.043	1
cox5aa	0.0589584	0.808859	0.278	0.156	1
ppp1cb	0.0589881	1.04394	0.222	0.117	1
rab3gap1	0.0590083	1.41504	0.167	0.079	1
lysmd1	0.0590937	1.8625	0.083	0.028	1
zmp:0000000662	0.0591177	1.51457	0.139	0.061	1
nop53	0.0593094	0.47255	0.583	0.401	1
CU459056.1	0.0593918	0.798366	0.194	0.094	1
trnau1apa	0.0594799	0.77544	0.389	0.251	1
cert1b	0.0595832	0.569856	0.417	0.264	1
spdl1	0.0595962	0.825502	0.306	0.179	1
fbxl17	0.0596302	1.73697	0.083	0.028	1
eif4g1a	0.0598403	0.335951	0.861	0.79	1
cst3	0.059964	1.47393	0.111	0.043	1
mrpl9	0.059964	1.47393	0.111	0.043	1
pdcd11	0.0600794	0.569715	0.639	0.497	1
gtf3c6	0.0601085	1.32193	0.139	0.06	1
zbtb48	0.0601085	1.32193	0.139	0.06	1
gda	0.0601703	1.73697	0.083	0.028	1
hk2	0.0603386	0.984058	0.306	0.183	1
tspan14	0.0606769	0.77444	0.306	0.178	1
hip1	0.0611779	0.41879	0.75	0.662	1
zgc:63863	0.0613998	1.26303	0.139	0.06	1
pdpk1b	0.0614328	0.798366	0.194	0.094	1
rb1cc1	0.0614913	0.63005	0.306	0.174	1
hgs	0.0616322	0.621488	0.306	0.172	1
slc38a5b	0.0617049	0.41338	0.75	0.59	1
kif16ba	0.0617529	1.44746	0.167	0.079	1
bub1bb	0.0619385	1.18145	0.222	0.121	1
lsm14ab	0.0622558	0.698998	0.444	0.315	1
ddx42	0.0622856	0.772766	0.361	0.231	1
ola1	0.0622976	1.12226	0.278	0.164	1
nsfb	0.0623628	0.871895	0.306	0.182	1
thoc7	0.0625535	1.25584	0.167	0.079	1
bub1	0.0626492	0.915936	0.306	0.186	1
FQ378016.1	0.0626899	0.727747	0.306	0.176	1
zgc:101664	0.062712	1.20645	0.139	0.06	1
slc27a4	0.0627422	1.73697	0.111	0.044	1
ncoa2	0.062761	0.227896	0.972	0.882	1
dkc1	0.0628228	0.333387	0.944	0.753	1
znf646	0.0630653	0.906891	0.278	0.16	1
skp2	0.0630786	0.765535	0.333	0.199	1
zgc:66472	0.0632154	0.991011	0.306	0.186	1
xk	0.0633441	0.562936	0.306	0.174	1
ppdpfb	0.0634492	1.77761	0.111	0.044	1
gnas	0.0635014	0.798366	0.333	0.207	1
abhd2a	0.0636005	1.73697	0.111	0.044	1
C18H16orf70	0.0636548	1.08489	0.167	0.078	1
pank2	0.0638562	0.749677	0.361	0.231	1
ap3b1a	0.0638848	0.68966	0.389	0.26	1
trabd2a	0.0640631	1.73697	0.111	0.044	1
nol6	0.0643269	0.526069	0.611	0.464	1
exosc10	0.064488	0.300448	0.583	0.369	1
itpk1b	0.0645703	0.24257	0.5	0.304	1
pik3ip1	0.0646287	0.952694	0.194	0.097	1
gtf2a2	0.0646814	1.69744	0.111	0.044	1
mki67	0.0647104	0.492777	0.806	0.619	1
ndst3	0.0649114	1.42245	0.278	0.179	1
si:ch211-212k18.5	0.0653046	0.309104	0.528	0.332	1
ptbp3	0.06546	0.454502	0.639	0.488	1
abcc1	0.0654715	0.726077	0.278	0.156	1
acap2	0.0655569	1.11681	0.194	0.099	1
sh3kbp1	0.0655659	0.877143	0.333	0.206	1
slc6a16b	0.0658923	1.11806	0.25	0.146	1
fam76b	0.0664187	0.645818	0.444	0.294	1
tbpl1	0.0666792	1.20645	0.222	0.124	1
taf2	0.0671938	0.577767	0.472	0.329	1
[truncated: 8,485 more rows]

## Sheet: 9. E10hpf_DEgenes_CHB.2
	p_val	avg_log2FC	pct.1	pct.2	p_val_adj
[truncated: 9,711 more rows]

[truncated: 12 more sheets: 10. E10hpf_DEgenes_SC.1a, 11. E10hpf_DEgenes_SC.1b, 12. E10hpf_DEgenes_SC.3a, 13. E10hpf_DEgenes_SC.3b, 14. E10hpf_DEgenes_HB.2, 15. E10hpf_DAmotif_CHB.1, 16. E10hpf_DAmotif_CHB.2, 17. E10hpf_DAmotif_SC.1a, 18. E10hpf_DAmotif_SC.1b, 19. E10hpf_DAmotif_SC.3a, 20. E10hpf_DAmotif_SC.3b, 21. E10hpf_DAmotif_HB.2]
