# Supplementary material for: scMultiome analysis identifies a single caudal hindbrain compartment in the developing zebrafish nervous system
Source: Neural Dev. 2024 Jul 5;19:12. doi: 10.1186/s13064-024-00189-z (PMC11225431; doi:10.1186/s13064-024-00189-z)
Supplement: Supplementary file 9 — Additional File 9: Table S7 [file 13064_2024_189_MOESM9_ESM.xlsx]

## Sheet: 1. Description
		This workbook is associated with SuppFig. 3A-C and lists all genes differentially expressed in one cluster relative to the other two (among HB.2, CHB and SC), as follows:
		Sheet	Content
		1	Description
		2	List of all genes differentially expressed in SC relative to CHB and HB.2 in 10hpf zebrafish embryos
		3	List of all genes differentially expressed in CHB relative to SC and HB.2 in 10hpf zebrafish embryos
		4	List of all genes differentially expressed in HB.2 relative to SC and CHB in 10hpf zebrafish embryos
		The columns in each sheet contain the following information:
		Column	Information
		1	Gene name
		2	p value
		3	fold change in gene expression between the specified cluster (sample 1) and the other two clusters (sample 2); expressed as log2 of average for all cells in each cluster
		4	Percentage of cells in sample 1 expressing the gene
		5	Percentage of cells in sample 2 expressing the gene
		6	adjusted p value
		7	Gene name

## Sheet: 2. E10_SCvsCHBandHB.2
	p_val	avg_log2FC	pct.1	pct.2	p_val_adj	gene
hoxc3a	5.88311e-36	2.47145	0.99	0.317	8.92115e-32	hoxc3a
sulf1	2.59131e-33	2.6184	0.854	0.122	3.92946e-29	sulf1
mllt3	1.169e-32	2.08242	0.981	0.302	1.77267e-28	mllt3
hoxc6b	1.77545e-32	1.81353	0.874	0.129	2.6923e-28	hoxc6b
il17rd	1.05377e-27	1.69259	0.806	0.129	1.59794e-23	il17rd
hoxb7a	2.16392e-26	1.34058	0.738	0.079	3.28137e-22	hoxb7a
smad3a	2.27033e-26	1.40663	0.641	0.014	3.44273e-22	smad3a
phc2a	1.70261e-25	1.70309	0.835	0.223	2.58184e-21	phc2a
arid3c	1.75981e-25	1.71454	0.864	0.237	2.66857e-21	arid3c
XKR4	3.89479e-25	2.5149	0.709	0.079	5.90607e-21	XKR4
kif26ab	1.1634e-24	1.86634	0.913	0.417	1.76418e-20	kif26ab
nradd	3.21819e-24	1.63407	0.864	0.295	4.88006e-20	nradd
serpinh1b	9.97835e-24	1.70314	0.738	0.108	1.51312e-19	serpinh1b
greb1	2.32298e-23	1.49384	0.903	0.381	3.52257e-19	greb1
evx1	6.41342e-22	1.17787	0.728	0.122	9.72531e-18	evx1
hoxa9a	3.0188e-21	1.03758	0.553	0.022	4.57771e-17	hoxa9a
cdx4	1.98715e-20	1.12242	0.767	0.187	3.01332e-16	cdx4
BX936418.1	1.65514e-19	0.916474	0.583	0.058	2.50986e-15	BX936418.1
lypd6b	1.88379e-19	1.03283	0.621	0.079	2.85658e-15	lypd6b
hoxb3a	2.5472e-19	1.20528	0.932	0.432	3.86257e-15	hoxb3a
hoxb6b	1.07395e-17	0.821138	0.563	0.058	1.62853e-13	hoxb6b
cdh6	6.46189e-17	1.12681	0.573	0.079	9.79881e-13	cdh6
ssbp4	5.3614e-16	1.08056	0.942	0.698	8.13002e-12	ssbp4
arhgef10	6.0461e-15	0.814311	0.592	0.115	9.1683e-11	arhgef10
bcar3	1.9055e-14	1.1809	0.796	0.374	2.88951e-10	bcar3
rarga	2.64212e-14	0.822147	0.544	0.101	4.00651e-10	rarga
raraa	4.65914e-14	0.838957	0.961	0.748	7.06512e-10	raraa
lamb1a	8.09887e-14	1.00643	0.602	0.151	1.22811e-09	lamb1a
nhsb	8.52682e-14	0.836639	0.573	0.129	1.29301e-09	nhsb
spred2b	2.39627e-13	0.826104	0.854	0.525	3.63371e-09	spred2b
wnt5b	3.65339e-13	0.90859	0.515	0.108	5.54e-09	wnt5b
rasal2	1.64461e-12	0.8229	0.942	0.799	2.49388e-08	rasal2
osbpl10b	2.56701e-12	0.902708	0.709	0.266	3.89262e-08	osbpl10b
si:ch211-285f17.1	1.1751e-11	0.88382	0.641	0.245	1.78193e-07	si:ch211-285f17.1
CR382300.2	1.36789e-11	0.593432	0.33	0.014	2.07427e-07	CR382300.2
apbb2b	2.15386e-11	0.801085	0.485	0.115	3.26612e-07	apbb2b
arid3b	3.01695e-11	0.814385	0.961	0.842	4.57491e-07	arid3b
aopep	3.99041e-11	1.00375	0.544	0.165	6.05106e-07	aopep
hoxd3a	5.84515e-11	0.57683	0.447	0.086	8.86358e-07	hoxd3a
rfx2	5.91428e-11	0.864804	0.825	0.568	8.96841e-07	rfx2
fgf8a	6.74537e-11	0.623867	0.359	0.036	1.02287e-06	fgf8a
cdx1a	7.89629e-11	0.620068	0.311	0.014	1.19739e-06	cdx1a
dnah11.1	1.7688e-10	0.528018	0.35	0.036	2.68221e-06	dnah11.1
p4ha2	2.01172e-10	0.422387	0.32	0.022	3.05057e-06	p4ha2
chrd	2.14269e-10	1.32621	0.718	0.417	3.24918e-06	chrd
hoxb5b	3.19151e-10	0.462394	0.311	0.022	4.8396e-06	hoxb5b
tsnaxip1	4.51013e-10	0.625086	0.359	0.05	6.83916e-06	tsnaxip1
sall4	4.64207e-10	0.715171	0.66	0.295	7.03924e-06	sall4
gdpd5b	7.82448e-10	0.664887	0.311	0.029	1.1865e-05	gdpd5b
adamts18	1.55479e-09	0.70955	0.466	0.129	2.35769e-05	adamts18
eea1	1.92484e-09	0.826917	0.456	0.137	2.91883e-05	eea1
CU639469.1	2.20138e-09	0.841454	0.544	0.201	3.33817e-05	CU639469.1
prickle1b	2.20592e-09	0.843152	0.456	0.122	3.34505e-05	prickle1b
hoxa10b	2.25847e-09	0.35844	0.252	0.007	3.42475e-05	hoxa10b
drc1	2.30798e-09	0.422024	0.233	0	3.49983e-05	drc1
fndc3ba	4.57884e-09	0.914592	0.806	0.597	6.94335e-05	fndc3ba
hoxa9b	5.27118e-09	0.335867	0.223	0	7.99321e-05	hoxa9b
spry4	6.46109e-09	0.618854	0.515	0.173	9.7976e-05	spry4
si:dkey-261h17.1	8.55504e-09	0.770609	0.32	0.043	0.000129729	si:dkey-261h17.1
plekhg7	9.9806e-09	0.489774	0.33	0.05	0.000151346	plekhg7
efnb2b	1.17382e-08	0.735916	0.816	0.496	0.000177997	efnb2b
rassf7b	1.20081e-08	0.422099	0.233	0.007	0.000182091	rassf7b
slc2a8	1.75414e-08	0.432441	0.262	0.022	0.000265998	slc2a8
plxna3	1.78834e-08	0.597029	0.981	0.964	0.000271184	plxna3
ccdc40	1.83803e-08	0.391218	0.262	0.022	0.000278719	ccdc40
hoxb10a	2.87024e-08	0.303158	0.223	0.007	0.000435243	hoxb10a
plod2	4.27314e-08	0.509403	0.272	0.029	0.000647979	plod2
hoxb1b	4.34015e-08	0.474751	0.466	0.151	0.00065814	hoxb1b
lmo3	4.78999e-08	0.688041	0.66	0.309	0.000726354	lmo3
znfl1h	5.57638e-08	0.451177	0.359	0.079	0.000845603	znfl1h
hoxc8a	5.66521e-08	0.337283	0.233	0.014	0.000859073	hoxc8a
dnah5	7.65562e-08	0.472798	0.214	0.007	0.0011609	dnah5
mapk15	1.4426e-07	0.279284	0.184	0	0.00218757	mapk15
vent	1.90648e-07	0.348783	0.204	0.007	0.00289099	vent
mfhas1	1.99668e-07	0.441429	0.388	0.108	0.00302777	mfhas1
itpr2	2.55079e-07	0.6706	0.34	0.086	0.00386802	itpr2
tnfrsf19	2.69996e-07	0.661922	0.573	0.288	0.00409421	tnfrsf19
celsr1a	3.49823e-07	0.711542	0.913	0.856	0.00530471	celsr1a
etv4	3.622e-07	0.683091	0.553	0.252	0.0054924	etv4
lypd6	5.1001e-07	0.4717	0.262	0.043	0.00773379	lypd6
ly6pge	8.4672e-07	0.283796	0.204	0.014	0.0128397	ly6pge
pcmtd1	1.0311e-06	0.381457	0.243	0.036	0.0156356	pcmtd1
pcsk6	1.0317e-06	0.402067	0.243	0.036	0.0156447	pcsk6
her3	1.03424e-06	0.634749	0.476	0.201	0.0156832	her3
SEMA4F	1.87565e-06	0.573101	0.408	0.151	0.0284423	SEMA4F
pid1	2.03368e-06	0.490321	0.456	0.194	0.0308388	pid1
mns1	2.40095e-06	0.412677	0.262	0.05	0.0364081	mns1
hspa12a	2.52798e-06	0.381457	0.233	0.036	0.0383343	hspa12a
homeza	2.83698e-06	0.320231	0.262	0.05	0.0430199	homeza
si:ch211-139l2.1	3.2495e-06	0.304116	0.184	0.014	0.0492754	si:ch211-139l2.1

## Sheet: 3. E10_CHBvsSCandHB.2
	p_val	avg_log2FC	pct.1	pct.2	p_val_adj	gene
ror1	5.44792e-18	1.35307	0.837	0.312	8.26122e-14	ror1
tshz1	5.88841e-18	1.13626	0.857	0.361	8.92918e-14	tshz1
meis1b	1.03853e-16	1.06747	0.929	0.486	1.57483e-12	meis1b
zbtb16b	1.56826e-15	1.26926	0.663	0.174	2.37811e-11	zbtb16b
fgfr3	1.43104e-14	1.22507	0.663	0.215	2.17002e-10	fgfr3
prickle2b	2.32408e-14	0.965414	0.98	0.764	3.52423e-10	prickle2b
meis3	3.50514e-14	1.19027	0.694	0.222	5.31519e-10	meis3
bicd1a	1.33229e-13	0.89115	0.51	0.083	2.02028e-09	bicd1a
fgfr4	1.0915e-12	0.811555	0.765	0.299	1.65515e-08	fgfr4
col7a1l	5.6353e-12	0.968117	0.49	0.104	8.54536e-08	col7a1l
wnt7ab	2.4973e-11	0.622329	0.327	0.021	3.7869e-07	wnt7ab
cgnl1	3.34166e-11	0.877143	0.847	0.542	5.06729e-07	cgnl1
fgfr2	2.20673e-10	0.939879	0.704	0.41	3.34628e-06	fgfr2
ccdc85ca	7.1778e-09	0.526833	0.316	0.042	0.000108844	ccdc85ca
sema3gb	7.41203e-09	0.574074	0.286	0.028	0.000112396	sema3gb
zfhx4	8.25198e-09	0.56312	0.531	0.181	0.000125133	zfhx4
megf10	8.79156e-09	0.716679	0.327	0.056	0.000133315	megf10
map7d1a	2.01448e-08	0.573093	0.918	0.66	0.000305476	map7d1a
plxdc2	5.88243e-08	0.70573	0.776	0.472	0.000892012	plxdc2
hspg2	9.82636e-08	0.726085	0.898	0.556	0.00149007	hspg2
wnt4	1.04104e-07	0.696688	0.398	0.118	0.00157864	wnt4
bcam	1.5019e-07	0.746835	0.408	0.118	0.00227748	bcam
cbfa2t2	1.98301e-07	0.586376	0.653	0.361	0.00300704	cbfa2t2
meis2a.1	2.21605e-07	0.485253	0.429	0.132	0.00336041	meis2a.1
tenm3	4.88111e-07	0.704792	0.633	0.368	0.00740171	tenm3
wnt11	5.50523e-07	0.493523	0.582	0.264	0.00834813	wnt11
vcana	7.29483e-07	0.453932	0.429	0.146	0.0110619	vcana
gli3	9.88762e-07	0.731692	0.878	0.708	0.0149936	gli3
pax6a	1.30847e-06	0.501634	0.429	0.146	0.0198416	pax6a
BX284638.2	3.29692e-06	0.48208	0.735	0.431	0.0499945	BX284638.2

## Sheet: 4. E10_HB.2vsSCandCHB
	p_val	avg_log2FC	pct.1	pct.2	p_val_adj	gene
mafba	1.49715e-23	1.39568	0.634	0.04	2.27028e-19	mafba
epha7	2.82896e-20	2.46451	0.78	0.159	4.28984e-16	epha7
sfrp5	1.14085e-17	0.965174	0.61	0.07	1.72998e-13	sfrp5
greb1l	1.09408e-14	1.28339	1	0.776	1.65906e-10	greb1l
cntfr	4.24052e-14	1.73844	0.976	0.622	6.43032e-10	cntfr
flrt3	5.61917e-13	0.978144	0.488	0.07	8.52091e-09	flrt3
fgf3	9.84124e-13	0.314873	0.244	0	1.49233e-08	fgf3
pkdcca	5.08023e-12	0.936343	0.463	0.065	7.70366e-08	pkdcca
egr2b	1.47476e-11	0.708537	0.22	0	2.23633e-07	egr2b
kirrel3l	3.0927e-11	1.97874	0.585	0.154	4.68977e-07	kirrel3l
cdh7a	6.14608e-10	1.25955	0.829	0.333	9.31991e-06	cdh7a
fbxo41	3.07323e-09	0.342888	0.171	0	4.66025e-05	fbxo41
sema3d	3.07713e-09	0.397335	0.171	0	4.66617e-05	sema3d
fat3a	3.76004e-09	0.863047	0.854	0.448	5.70172e-05	fat3a
dbx1b	5.59567e-09	0.356084	0.195	0.005	8.48527e-05	dbx1b
col4a5	8.318e-09	0.906218	0.878	0.433	0.000126134	col4a5
ncam1a	5.41417e-08	0.985511	0.902	0.507	0.000821004	ncam1a
crabp2a	6.60209e-08	0.845574	0.634	0.234	0.00100114	crabp2a
ephb3a	1.31624e-07	0.806054	0.659	0.274	0.00199595	ephb3a
tead1a	1.6815e-07	0.778927	0.805	0.488	0.00254982	tead1a
efnb2a	2.01931e-07	0.624145	0.585	0.194	0.00306208	efnb2a
dbn1	2.04531e-07	0.637058	0.78	0.408	0.00310151	dbn1
macrod2	3.21605e-07	0.476664	0.439	0.114	0.00487682	macrod2
mpl	4.82932e-07	0.286711	0.293	0.045	0.00732318	mpl
nav3	8.84171e-07	0.279144	0.146	0.005	0.0134076	nav3
ntn1a	9.23124e-07	1.31696	0.659	0.333	0.0139982	ntn1a
abtb2b	3.04488e-06	0.582457	0.366	0.09	0.0461725	abtb2b
