# Supplementary material for: scMultiome analysis identifies a single caudal hindbrain compartment in the developing zebrafish nervous system
Source: Neural Dev. 2024 Jul 5;19:12. doi: 10.1186/s13064-024-00189-z (PMC11225431; doi:10.1186/s13064-024-00189-z)
Supplement: Supplementary file 11 — Additional File 11: Table S8 [file 13064_2024_189_MOESM11_ESM.xlsx]

## Sheet: 1. Description
	This workbook is associated with SuppFig. 3D-F and lists all genes differentially expressed between two clusters (among HB.2, CHB and SC), as follows:
	Sheet	Content
	1	Description
	2	List of all genes differentially expressed in SC relative to HB.2 in 10hpf zebrafish embryos
	3	List of all genes differentially expressed in HB.2 relative to CHB in 10hpf zebrafish embryos
	4	List of all genes differentially expressed in SC relative to CHB in 10hpf zebrafish embryos
	The columns in each sheet contain the following information:
	Column	Information
	1	Gene name
	2	p value
	3	fold change in gene expression between the first cluster listed (sample 1) and the second cluster listed (sample 2); expressed as log2 of average for all cells in each cluster
	4	Percentage of cells in sample 1 expressing the gene
	5	Percentage of cells in sample 2 expressing the gene
	6	adjusted p value

## Sheet: 2. E10_SCvsHB2
	p_val	avg_log2FC	pct.1	pct.2	p_val_adj
hoxc3a	1.4848e-20	3.64224	0.99	0.073	2.25155e-16
mllt3	3.64828e-20	2.96873	0.981	0.073	5.53226e-16
mafba	9.62032e-19	-1.51281	0	0.634	1.45883e-14
greb1l	1.01061e-18	-2.04355	0.612	1	1.53249e-14
epha7	1.5607e-17	-2.61217	0.097	0.78	2.36665e-13
hoxc6b	7.27966e-17	2.08609	0.874	0.024	1.10389e-12
sulf1	3.48234e-16	2.83163	0.854	0.024	5.28062e-12
raraa	6.66432e-16	1.67806	0.961	0.488	1.01058e-11
kif26ab	1.67137e-15	2.35288	0.913	0.268	2.53447e-11
arid3c	2.23377e-15	2.13327	0.864	0.098	3.3873e-11
hoxb3a	4.78505e-15	1.72995	0.932	0.244	7.25605e-11
ncam1a	2.19611e-14	-1.66307	0.252	0.902	3.33018e-10
kirrel3l	2.81597e-14	-2.44046	0.039	0.585	4.27013e-10
nradd	4.47421e-14	1.88649	0.864	0.171	6.7847e-10
sfrp5	6.69965e-14	-1.03944	0.049	0.61	1.01593e-09
cntfr	7.23863e-14	-1.94759	0.505	0.976	1.09767e-09
greb1	1.04975e-13	1.6953	0.903	0.341	1.59184e-09
hoxb7a	6.49459e-13	1.45366	0.738	0.024	9.8484e-09
cdx4	1.15768e-12	1.36902	0.767	0.049	1.75551e-08
evx1	1.16276e-12	1.43355	0.728	0.024	1.76321e-08
cdh7a	1.46225e-12	-1.73941	0.243	0.829	2.21736e-08
il17rd	3.32022e-12	1.67105	0.806	0.171	5.03478e-08
phc2a	3.36987e-12	1.72258	0.835	0.268	5.11008e-08
efnb2a	1.03435e-11	-0.871098	0.068	0.585	1.56849e-07
crabp2a	1.11088e-11	-1.15747	0.107	0.634	1.68454e-07
ror1	1.11146e-11	-1.37993	0.155	0.707	1.68541e-07
flrt3	3.63721e-11	-1.04691	0.039	0.488	5.51546e-07
XKR4	4.02983e-11	2.57794	0.709	0.073	6.11084e-07
smad3a	5.83763e-11	1.42724	0.641	0	8.85218e-07
dtnba	7.96827e-11	-1.06371	0.204	0.732	1.20831e-06
lypd6b	1.28117e-10	1.19002	0.621	0	1.94277e-06
serpinh1b	1.2899e-10	1.75331	0.738	0.146	1.956e-06
fat3a	4.3509e-10	-1.02517	0.359	0.854	6.59771e-06
BX936418.1	8.66407e-10	1.00699	0.583	0	1.31382e-05
zgc:110158	1.31299e-09	1.06857	1	0.805	1.99101e-05
bmpr1ba	1.36376e-09	-1.00089	0.058	0.488	2.06801e-05
nhsb	1.58605e-09	1.1014	0.573	0	2.40508e-05
pkdcca	1.87601e-09	-0.984503	0.049	0.463	2.84479e-05
arhgef10	2.02628e-09	1.02693	0.592	0.024	3.07265e-05
hoxb6b	2.29357e-09	0.950124	0.563	0	3.47797e-05
zbtb16b	3.44989e-09	-1.02939	0.058	0.463	5.23141e-05
cdh6	5.30168e-09	1.33943	0.573	0.024	8.03947e-05
col4a5	9.55243e-09	-1.02116	0.388	0.878	0.000144853
tshz1	1.08878e-08	-0.975312	0.223	0.707	0.000165103
lamb1a	1.09379e-08	1.24504	0.602	0.073	0.000165862
hoxa9a	1.348e-08	1.03362	0.553	0.024	0.000204411
skia	1.3813e-08	-0.910119	0.136	0.585	0.00020946
arid3b	1.53544e-08	1.02769	0.961	0.756	0.000232834
dbn1	1.62496e-08	-0.795267	0.301	0.78	0.000246408
robo1	3.63262e-08	-0.948629	0.903	0.951	0.000550851
celsr1a	3.88941e-08	1.17826	0.913	0.707	0.000589791
si:ch211-285f17.1	4.49765e-08	1.12243	0.641	0.146	0.000682023
adgrl1a	5.19131e-08	-0.370368	0	0.268	0.00078721
hs3st3b1b	8.19329e-08	-0.787647	0.301	0.805	0.00124243
apbb2b	8.46058e-08	0.985925	0.485	0	0.00128296
macrod2	1.27344e-07	-0.543961	0.068	0.439	0.00193105
prickle1a	1.36573e-07	0.855476	0.553	0.073	0.00207099
col7a1l	1.58902e-07	-0.578308	0.019	0.317	0.00240959
CU639469.1	1.85615e-07	1.11249	0.544	0.073	0.00281466
fgf3	2.30689e-07	-0.314873	0	0.244	0.00349816
meis2a.1	2.64965e-07	-0.467655	0.039	0.366	0.00401793
arhgap29a	3.08294e-07	1.04743	0.631	0.146	0.00467496
sall4	3.20629e-07	0.881269	0.66	0.195	0.00486202
abtb2b	3.88321e-07	-0.623955	0.039	0.366	0.0058885
col4a6	4.7153e-07	-1.06223	0.563	0.878	0.00715028
CT990561.1	5.00116e-07	-0.637071	0.019	0.293	0.00758376
tead1a	5.32561e-07	-0.790529	0.456	0.805	0.00807575
rarga	5.64023e-07	0.840976	0.544	0.073	0.00855285
fndc3ba	6.91208e-07	1.18562	0.806	0.561	0.0104815
ephb3a	8.84355e-07	-0.821465	0.252	0.659	0.0134104
znf710a	9.77593e-07	-0.368841	0.029	0.317	0.0148242
sema5ba	1.02491e-06	-0.342888	0	0.22	0.0155418
bcar3	1.02537e-06	0.968212	0.796	0.39	0.0155488
egr2b	1.03118e-06	-0.708537	0	0.22	0.0156367
meis2a	1.19444e-06	-0.832715	0.194	0.585	0.0181125
ptprn2	1.26541e-06	-0.801017	0.146	0.512	0.0191886
hoxd3a	1.45176e-06	0.671051	0.447	0.024	0.0220144
tnfrsf19	1.47615e-06	0.922013	0.573	0.122	0.0223843
aopep	1.51307e-06	1.15538	0.544	0.122	0.0229442
ntn1a	1.69702e-06	-1.38314	0.291	0.659	0.0257336
wnt5b	1.74875e-06	0.909041	0.515	0.073	0.0265181
si:ch211-216b21.2	1.81178e-06	-0.48649	0.01	0.244	0.0274739
rasal2	2.0622e-06	0.760002	0.942	0.78	0.0312712
nbeaa	2.30992e-06	-0.682058	0.136	0.488	0.0350277
FP102911.1	2.34985e-06	-0.494372	0.039	0.317	0.0356332
hoxb1b	2.35146e-06	0.679415	0.466	0.049	0.0356575
sox13	2.45783e-06	-0.871401	0.621	0.854	0.0372705
ogdha	2.52607e-06	-0.494372	0.039	0.317	0.0383054
asap2a	2.63059e-06	-0.831449	0.252	0.634	0.0398903
megf6b	2.69635e-06	0.697204	0.398	0	0.0408875
prickle1b	3.16507e-06	1.0392	0.456	0.049	0.0479952
spred2b	3.18612e-06	0.719219	0.854	0.634	0.0483143
itgb4	3.52721e-06	0.739947	0.524	0.098	0.0534866
adgrl3.1	4.17846e-06	-0.972383	0.214	0.561	0.0633622
dbx1b	4.43372e-06	-0.370368	0	0.195	0.0672329
nr2f5	4.4668e-06	-0.97329	0.078	0.39	0.0677346
spock1	6.09411e-06	-0.737588	0.058	0.341	0.0924111
lamb2l	6.36668e-06	-0.547589	0.058	0.341	0.0965444
efemp2b	6.51757e-06	-0.540453	0.078	0.39	0.0988325
rfx2	7.01301e-06	0.871096	0.825	0.585	0.106345
ssbp4	9.22171e-06	0.7975	0.942	0.854	0.139838
notum1a	9.41031e-06	1.05634	0.534	0.146	0.142698
p3h4	9.52852e-06	0.843441	0.709	0.293	0.14449
entpd1	1.08732e-05	-0.420372	0.039	0.293	0.164882
znfl1h	1.13398e-05	0.589624	0.359	0	0.171956
meis3	1.1576e-05	-0.609685	0.126	0.463	0.175539
magi1b	1.16385e-05	-0.782805	0.417	0.756	0.176486
rfx4	1.51793e-05	-0.729486	0.816	0.976	0.230178
myh14	1.66873e-05	-0.804682	0.165	0.488	0.253047
mpl	1.67445e-05	-0.301981	0.039	0.293	0.253913
cemip2	1.76289e-05	-0.702763	0.252	0.61	0.267325
fbxo41	1.89192e-05	-0.342888	0	0.171	0.286891
gria4b	1.89429e-05	-0.397335	0	0.171	0.287251
sema3d	1.89561e-05	-0.397335	0	0.171	0.28745
hoxa4a	2.275e-05	0.570887	0.34	0	0.344981
pvrl2l	2.29421e-05	0.838508	0.709	0.415	0.347895
si:dkey-157g16.6	2.3313e-05	-0.498874	0.068	0.341	0.353519
si:ch211-191i18.2	2.47809e-05	-0.838623	0.097	0.39	0.375777
zfhx3	2.77753e-05	-0.423585	0.117	0.439	0.421185
CR382300.2	3.2505e-05	0.644416	0.33	0	0.492906
lrrn1	3.51976e-05	-0.540453	0.078	0.341	0.533736
jun	3.5841e-05	-0.272365	0.01	0.195	0.543492
pkdccb	3.87681e-05	-0.447593	0.019	0.22	0.587879
gli1	3.88175e-05	-0.548262	0.175	0.512	0.588628
nlgn4xa	3.95345e-05	-0.54544	0.01	0.195	0.599501
sobpb	3.99745e-05	-0.653078	0.214	0.537	0.606173
tsnaxip1	4.23154e-05	0.671051	0.359	0.024	0.641671
hmcn2.1	4.30008e-05	0.770587	0.359	0.024	0.652065
kat6b	4.37493e-05	-0.396063	0.019	0.22	0.663414
rhbdl3	4.43387e-05	0.924808	0.495	0.122	0.672351
mn1b	4.54653e-05	-0.342623	0.019	0.22	0.689436
si:dkey-195m11.8	4.83241e-05	-0.603571	0.155	0.463	0.732786
blmh	5.63141e-05	-0.585585	0.602	0.878	0.853947
adgrl2a	5.89878e-05	-0.527076	0.932	1	0.894491
sema6bb	6.04973e-05	-0.342369	0.029	0.244	0.917381
efnb2b	6.24071e-05	0.755585	0.816	0.512	0.946341
hoxb5b	6.27612e-05	0.503324	0.311	0	0.951711
mllt10	7.31075e-05	-0.734941	0.689	0.78	1
spsb4a	7.36247e-05	0.589915	0.922	0.683	1
nectin1b	7.58229e-05	0.807256	0.864	0.659	1
nova2	8.99488e-05	-0.606127	0.796	0.976	1
nckap5l	0.000120172	0.542537	0.398	0.073	1
plekhg7	0.000120938	0.545521	0.33	0.024	1
plxnb3	0.000127111	-0.510189	0.155	0.463	1
zfhx4	0.000140526	-0.515362	0.107	0.366	1
atxn7	0.000140937	0.570525	0.553	0.22	1
gli3	0.000157437	-0.671181	0.66	0.829	1
plxdc2	0.000158548	-0.694233	0.388	0.683	1
efnb3b	0.000159065	-0.873497	0.408	0.659	1
ldlrad2	0.000165935	0.503324	0.282	0	1
p4ha2	0.000171995	0.438605	0.32	0.024	1
her6	0.000183231	-0.551341	0.029	0.22	1
mdkb	0.00018542	-0.484819	0.272	0.61	1
ier2b	0.000188345	-0.258559	0.019	0.195	1
phldb1b	0.00018885	0.641181	0.66	0.293	1
tead1b	0.000189552	-0.804287	0.35	0.634	1
mn1a	0.000200739	-0.381416	0.029	0.22	1
dnah11.1	0.000207102	0.530189	0.35	0.049	1
rnf220a	0.000217759	-0.795679	0.573	0.829	1
gdpd5b	0.000229522	0.671051	0.311	0.024	1
plod2	0.00023193	0.580286	0.272	0	1
cdx1a	0.000234449	0.636286	0.311	0.024	1
s1pr2	0.000236729	-0.658108	0.485	0.78	1
fgfr1b	0.000249483	-0.635926	0.68	0.878	1
SEMA4F	0.000252595	0.663189	0.408	0.098	1
sp5l	0.000258588	0.735182	0.369	0.073	1
serinc5	0.000259807	0.656355	0.718	0.463	1
znfl1k	0.000261779	0.598701	0.427	0.122	1
homeza	0.000307101	0.400962	0.262	0	1
slc2a8	0.000314214	0.463247	0.262	0	1
necab2	0.000324814	0.910517	0.534	0.22	1
ATP9A	0.000335815	0.510115	0.398	0.098	1
fzd3a	0.000347332	0.635132	0.68	0.39	1
jarid2b	0.000349058	-0.546976	0.981	1	1
her3	0.000354406	0.740093	0.476	0.171	1
lmo3	0.000398276	0.665738	0.66	0.341	1
ulk1b	0.000400286	-0.521594	0.243	0.585	1
osbpl10b	0.000408672	0.650874	0.709	0.341	1
znfl1l	0.000438928	0.483191	0.301	0.024	1
fgfr4	0.000442196	-0.591983	0.223	0.488	1
slc29a1a	0.000477276	-0.549857	0.252	0.537	1
adgrv1	0.000524271	-0.868531	0.388	0.61	1
foxp4	0.000547301	-0.580288	0.748	0.902	1
map7d1a	0.000552477	-0.737987	0.592	0.829	1
ece2b	0.000556984	0.604624	0.476	0.171	1
ZNF335	0.000560816	0.517342	0.417	0.122	1
rhpn1	0.000591915	-0.262453	0.049	0.244	1
nav3	0.000595394	-0.272365	0.01	0.146	1
cdip1	0.000595394	-0.272365	0.01	0.146	1
synrg	0.000624091	-0.524673	0.117	0.341	1
eif1axa	0.00063616	-0.382988	0.233	0.512	1
adam15	0.00064404	-0.328949	0.039	0.22	1
CT573817.1	0.000730144	-0.258559	0.019	0.171	1
hoxc8a	0.000775397	0.357894	0.233	0	1
ttyh2	0.000783226	0.600662	0.66	0.463	1
drc1	0.000785513	0.422024	0.233	0	1
rassf7b	0.000785833	0.432441	0.233	0	1
zic3	0.000831643	-0.354944	0.068	0.268	1
tns1b	0.000831674	-0.40557	0.068	0.268	1
si:dkey-261h17.1	0.000842362	0.678247	0.32	0.049	1
celsr1b	0.000876696	-0.502978	0.553	0.805	1
nrp2b	0.000918605	0.969301	0.612	0.39	1
mex3b	0.000938673	-0.354484	0.068	0.268	1
adarb1a	0.000958537	-0.341888	0.068	0.268	1
plxna3	0.000997036	0.478406	0.981	0.976	1
dlg1l	0.00100409	0.635251	0.456	0.171	1
scube2	0.00102759	-0.515717	0.155	0.39	1
hoxb10a	0.001031	0.313499	0.223	0	1
hoxa9b	0.00104272	0.335867	0.223	0	1
si:dkey-91m11.5	0.001064	0.442782	0.223	0	1
pdzd2	0.00107772	0.506557	0.583	0.293	1
pappab	0.00111096	-0.543073	0.553	0.805	1
tcf7l1a	0.00111717	-0.361129	0.184	0.463	1
xk	0.00112453	0.417006	0.388	0.098	1
large2	0.00114206	0.660998	0.67	0.415	1
ccdc40	0.00116731	0.387259	0.262	0.024	1
meis1b	0.00118123	-0.611679	0.417	0.659	1
tfb2m	0.00118627	0.344823	0.262	0.024	1
fbrsl1	0.0012025	-0.398211	0.146	0.39	1
prpf18	0.00134148	-0.261204	0.058	0.244	1
arhgef10lb	0.00140919	-0.355421	0.049	0.22	1
wwtr1	0.0014138	-0.304701	0.146	0.39	1
nrg1	0.0014155	0.357894	0.214	0	1
dnah5	0.00142494	0.493409	0.214	0	1
ek1	0.00143079	0.83025	0.34	0.098	1
itga9	0.00143182	0.530189	0.291	0.049	1
fgf8a	0.00144339	0.548369	0.359	0.098	1
plekhh1	0.00150222	-0.890827	0.505	0.732	1
si:ch1073-186i23.1	0.0015383	-0.328949	0.136	0.366	1
apoc1	0.00154483	0.575894	0.388	0.122	1
wls	0.0015741	0.574622	0.583	0.317	1
pax6a	0.00157427	-0.559832	0.087	0.293	1
hoxa10b	0.00161774	0.334016	0.252	0.024	1
galnt2	0.00162797	0.513312	0.68	0.415	1
eea1	0.00164622	0.734554	0.456	0.22	1
cux1a	0.00168146	0.50177	0.67	0.366	1
nsd2	0.00179254	-0.451959	0.495	0.78	1
qkib	0.00179297	-0.531441	0.311	0.561	1
CHST13	0.00179358	0.491502	0.408	0.146	1
si:ch211-269k10.2	0.0017948	-0.538402	0.184	0.415	1
cgnl1	0.00182271	-0.456956	0.466	0.732	1
kdm7aa	0.00185007	0.542727	0.398	0.146	1
hoxb9a	0.00186779	0.290779	0.204	0	1
ptprfb	0.00187757	-0.51861	0.922	0.927	1
ly6pge	0.00188478	0.324727	0.204	0	1
tsen54	0.00189835	0.411532	0.204	0	1
hmg20b	0.00191645	-0.316348	0.107	0.317	1
itpr2	0.00194293	0.671051	0.34	0.098	1
crnkl1	0.00194383	-0.305865	0.165	0.415	1
adamts3	0.00196816	0.662831	0.311	0.073	1
ndst3	0.00199279	-0.423585	0.107	0.317	1
lmo4a	0.00203565	-0.506736	0.126	0.341	1
pcmtd1	0.00208237	0.397675	0.243	0.024	1
pcsk6	0.0020841	0.418285	0.243	0.024	1
mta1	0.00215275	-0.35958	0.592	0.805	1
mknk2b	0.00231201	0.408017	0.427	0.171	1
zgc:66474	0.00237922	0.367045	0.427	0.146	1
LHFPL6	0.00238945	-0.272365	0.01	0.122	1
fgfr2	0.00239313	-0.354635	0.34	0.585	1
smarce1	0.00243581	-0.348057	0.359	0.634	1
bcar1	0.00246116	0.49097	0.388	0.122	1
creb3l2	0.00252011	0.302184	0.194	0	1
si:dkey-35m8.1	0.00253458	-0.342369	0.029	0.171	1
kpnb3	0.00260714	-0.444426	0.621	0.829	1
cox8a	0.00267785	-0.293902	0.146	0.39	1
FOXK2	0.00269604	-0.353752	0.456	0.732	1
foxb1a	0.00270918	-0.341439	0.078	0.268	1
efnb1	0.00271524	-0.921291	0.194	0.39	1
ston2	0.00278746	-0.559832	0.117	0.317	1
ankrd12	0.00285909	0.428851	0.515	0.244	1
blm	0.00289971	-0.352032	0.184	0.415	1
cyp26c1	0.00290233	-0.355916	0.019	0.146	1
rfx1b	0.00297604	0.278734	0.233	0.024	1
cadm1a	0.00310737	0.542065	0.854	0.61	1
epb41l5	0.0031135	0.425939	0.398	0.146	1
aff4	0.00313183	-0.40188	0.214	0.463	1
lypd6	0.0032489	0.463955	0.262	0.049	1
mapk15	0.00334866	0.279284	0.184	0	1
ccne2	0.00336641	-0.556754	0.204	0.463	1
si:ch211-139l2.1	0.00337641	0.324727	0.184	0	1
pkd1b	0.00340095	0.513172	0.184	0	1
nr6a1a	0.00341925	-0.470968	0.427	0.683	1
cachd1	0.00348976	-0.334685	0.68	0.902	1
pald1a	0.00356377	0.394534	0.262	0.049	1
ctnnd2b	0.00362787	0.505992	0.67	0.39	1
pxdn	0.00362871	0.492714	0.262	0.049	1
lef1	0.00371557	0.591083	0.417	0.171	1
nkain4	0.00376157	0.393518	0.534	0.244	1
mfhas1	0.00383949	0.417006	0.388	0.146	1
sun1	0.00385758	0.529032	0.602	0.366	1
jazf1a	0.00392737	0.301102	0.223	0.024	1
arfgef1	0.00401463	-0.501785	0.398	0.61	1
tnika	0.00411128	-0.424296	0.33	0.585	1
lrp2a	0.00416994	-0.430547	0.553	0.756	1
map3k21	0.00422583	0.436586	0.32	0.098	1
itga6a	0.00427225	0.410591	0.505	0.244	1
ttyh3a	0.00435741	0.44157	0.845	0.707	1
znfl2a	0.00443762	0.256014	0.175	0	1
hoxb6a	0.00443775	0.267696	0.175	0	1
bmpr1ab	0.00457547	0.559025	0.738	0.585	1
mns1	0.00466038	0.391529	0.262	0.049	1
srsf6b	0.00467433	-0.349707	0.291	0.537	1
prpf4bb	0.00470997	0.37732	0.524	0.268	1
lztfl1	0.00510815	0.349123	0.505	0.244	1
scrib	0.00516488	-0.429581	0.738	0.902	1
ift52	0.00521014	0.312157	0.214	0.024	1
NAV1	0.00525931	-0.383555	0.709	0.951	1
map9	0.00528342	0.289961	0.214	0.024	1
zgc:92107	0.0053145	0.412983	0.505	0.244	1
si:ch211-113a14.18	0.00531657	0.267419	0.214	0.024	1
msx1b	0.00535542	0.632162	0.34	0.122	1
sh3bgrl2	0.00558276	-0.315652	0.049	0.195	1
rreb1b	0.00573603	0.404877	0.32	0.098	1
pak6a	0.00574938	0.396877	0.388	0.146	1
prex2	0.00581893	0.429346	0.32	0.098	1
lhfpl2b	0.00583564	-0.303858	0.126	0.317	1
nhsl1b	0.00593426	0.413115	0.845	0.707	1
fam117ab	0.00604115	-0.352795	0.126	0.317	1
arhgef10la	0.00604602	0.531194	0.311	0.098	1
pbx4	0.00607535	-0.352994	0.621	0.805	1
prkd3	0.00618029	0.601789	0.32	0.098	1
gpc4	0.00619046	-0.471821	0.748	0.878	1
RSBN1	0.00622629	0.371491	0.398	0.171	1
pid1	0.00633881	0.391897	0.456	0.22	1
tfdp2	0.006404	-0.516881	0.553	0.756	1
alcamb	0.00649997	0.532772	0.951	0.878	1
ppp3cca	0.00651168	0.281549	0.485	0.195	1
sulf2b	0.00668551	-0.315402	0.039	0.171	1
nol4la	0.00682386	0.344823	0.204	0.024	1
eif2s2	0.00696153	0.37485	0.66	0.439	1
ankrd11	0.00698764	0.471566	0.883	0.854	1
itga5	0.00699472	0.408017	0.301	0.098	1
rab30	0.00704015	-0.293902	0.165	0.366	1
ptp4a2b	0.00711703	0.330015	0.485	0.22	1
trim71	0.00721784	-0.354484	0.845	0.902	1
vat1	0.00725446	-0.480952	0.097	0.268	1
jmjd1cb	0.00734099	0.517139	0.757	0.61	1
bcor	0.00753983	0.367045	0.379	0.146	1
clocka	0.00759329	-0.506591	0.282	0.488	1
lamc1	0.00761987	0.531399	0.748	0.61	1
si:dkeyp-120h9.1	0.00766073	-0.339755	0.194	0.415	1
si:ch211-199g17.2	0.00782755	0.267696	0.155	0	1
usf2	0.00805384	0.287041	0.282	0.073	1
znfl1	0.00806769	0.309652	0.272	0.073	1
fbxw7	0.00808843	-0.385299	0.932	0.951	1
exoc6b	0.00813498	-0.383396	0.379	0.585	1
eef2k	0.00832387	-0.273453	0.029	0.146	1
ptk7a	0.00839825	0.525201	0.456	0.268	1
sbf2	0.00844634	-0.340089	0.184	0.39	1
actn4	0.00853143	0.408017	0.864	0.707	1
fam107b	0.00853955	0.501993	0.417	0.195	1
zeb1a	0.00864229	-0.25654	0.214	0.439	1
dab2ipb	0.00867348	-0.30549	0.165	0.366	1
nudt4a	0.00874806	0.47436	0.359	0.146	1
fbxo16	0.00879392	0.293247	0.379	0.146	1
hspa12a	0.00886036	0.363728	0.233	0.049	1
si:ch211-288g17.3	0.00892373	-0.328949	0.243	0.463	1
vent	0.00899863	0.277709	0.204	0.024	1
LO018340.1	0.00900009	0.256014	0.243	0.049	1
rnd1b	0.00907195	-0.364868	0.136	0.317	1
jag1a	0.00912219	0.323128	0.194	0.024	1
slc15a2	0.00912219	0.301102	0.194	0.024	1
sipa1l1	0.00913059	-0.504391	0.621	0.78	1
oaz1a	0.00914833	0.321602	0.233	0.049	1
arcn1a	0.00919827	0.301102	0.194	0.024	1
arglu1a	0.00927644	0.431101	0.592	0.39	1
bud23	0.00934031	0.256014	0.194	0.024	1
ifrd2	0.00943048	0.267155	0.233	0.049	1
selenon	0.00948314	0.307361	0.33	0.122	1
negr1	0.00949402	-0.436931	0.485	0.683	1
unc5b	0.00957489	0.543672	0.553	0.341	1
cwc27	0.00995462	0.40524	0.466	0.268	1
tcerg1a	0.0100746	-0.317361	0.194	0.39	1
si:ch211-212k18.5	0.0101312	-0.317171	0.175	0.366	1
ARHGEF17	0.0102005	-0.280039	0.155	0.341	1
gpm6bb	0.0102959	-0.305102	0.155	0.341	1
scg3	0.0103044	0.256014	0.146	0	1
larp7	0.0103406	-0.261204	0.058	0.195	1
ipo11	0.0103604	-0.457533	0.612	0.805	1
tle3b	0.0103769	0.41601	0.447	0.22	1
cox4i1	0.0104076	-0.257395	0.165	0.366	1
gli2a	0.0104787	0.382706	0.903	0.732	1
nrarpb	0.0105067	-0.469547	0.233	0.415	1
ncalda	0.0105121	-0.467925	0.408	0.634	1
igdcc4	0.0105714	0.632577	0.515	0.341	1
tcf7l1b	0.0105839	-0.293902	0.175	0.366	1
si:ch211-170d8.2	0.010597	0.37385	0.33	0.122	1
igsf3	0.0106564	0.470458	0.388	0.171	1
prc1a	0.0107452	0.307361	0.301	0.098	1
ccdc171	0.0109266	-0.25366	0.136	0.317	1
xpo1b	0.0109773	0.359107	0.466	0.244	1
stard13b	0.0116344	0.517139	0.184	0.024	1
sox5	0.0116909	0.418864	0.447	0.22	1
wnt3a	0.0118988	0.33225	0.223	0.049	1
zcchc7	0.0119233	-0.328949	0.563	0.78	1
ctdsplb	0.011935	-0.282255	0.34	0.585	1
notch1a	0.0119872	0.355238	0.796	0.61	1
sb:cb81	0.0121442	0.302407	0.369	0.146	1
fbxo11a	0.0123866	0.482149	0.505	0.293	1
nr2c1	0.0127712	0.340903	0.252	0.073	1
per2	0.0128486	-0.277418	0.087	0.244	1
zgc:77158	0.0130655	-0.370171	0.214	0.415	1
cxadr	0.0131214	0.41559	0.515	0.293	1
vdrb	0.013162	0.35555	0.456	0.244	1
specc1la	0.0132107	0.34401	0.447	0.22	1
ccng2	0.0135826	0.335867	0.136	0	1
oc90	0.0135954	0.346922	0.136	0	1
dmd	0.0137981	0.382191	0.612	0.415	1
itm2ba	0.0140993	0.354867	0.34	0.146	1
cnot10	0.0141343	-0.306581	0.214	0.415	1
lin54	0.0142045	0.359107	0.282	0.098	1
cxcr4a	0.0143722	0.330561	0.252	0.073	1
cx43.4	0.0145634	0.421532	0.728	0.61	1
dclk2a	0.0146086	-0.364282	0.126	0.293	1
mak	0.0150193	0.277709	0.252	0.073	1
prickle2b	0.015022	-0.386536	0.699	0.927	1
PHF21B	0.0152306	0.349123	0.466	0.244	1
nrip1b	0.0154138	0.384338	0.214	0.049	1
plk3	0.0156667	0.321602	0.214	0.049	1
pard6gb	0.0157523	0.323128	0.175	0.024	1
mibp	0.0160771	-0.445273	0.214	0.39	1
pfkfb1	0.0161722	0.256014	0.175	0.024	1
adam8a	0.0163032	0.256014	0.175	0.024	1
ccdc93	0.0164261	0.256014	0.214	0.049	1
nop56	0.0167114	-0.251872	0.835	0.902	1
pax3b	0.016728	-0.328949	0.049	0.171	1
atrnl1b	0.0169525	0.287723	0.709	0.488	1
abhd17c	0.0169888	0.309953	0.66	0.439	1
aspm	0.0174671	0.439044	0.592	0.341	1
eya3	0.0175418	-0.293325	0.165	0.341	1
fscn1a	0.0176559	-0.34166	0.078	0.22	1
afdna	0.017713	-0.470041	0.748	0.829	1
chrd	0.0184592	0.796147	0.718	0.732	1
smad5	0.0185831	0.335631	0.311	0.122	1
si:dkey-23f9.4	0.0188959	0.307361	0.282	0.098	1
cdk16	0.0189045	0.387259	0.505	0.293	1
hif1ab	0.0189533	0.45456	0.563	0.39	1
prim2	0.0190904	-0.501313	0.495	0.634	1
adamts18	0.0191979	0.357552	0.466	0.268	1
zmiz1a	0.0192378	0.486312	0.786	0.732	1
lrrfip1a	0.0192517	0.299083	0.243	0.073	1
dag1	0.0196378	-0.382388	0.845	0.951	1
pcdh2g28	0.0199115	0.335631	0.33	0.146	1
fam171a1	0.0199218	-0.260777	0.204	0.39	1
fasn	0.0200823	0.296886	0.505	0.293	1
kat14	0.0200931	-0.277418	0.097	0.244	1
phgdh	0.0201887	0.256014	0.32	0.122	1
gigyf1a	0.0202494	0.298139	0.272	0.098	1
spry4	0.0205175	0.346212	0.515	0.293	1
panx1a	0.0205457	0.289181	0.204	0.049	1
zic2b	0.0206446	0.390944	0.408	0.22	1
dnmt3bb.1	0.0207132	0.312157	0.165	0.024	1
col5a1	0.0209014	0.289961	0.165	0.024	1
bckdk	0.020972	-0.349707	0.214	0.39	1
tuba8l4	0.0211675	-0.320387	0.427	0.585	1
hoxd4a	0.0212683	0.267419	0.165	0.024	1
ppp2r2d	0.0214524	-0.347808	0.35	0.537	1
rps12	0.0216353	-0.32295	0.738	0.78	1
ppp2r1ba	0.0218581	0.305257	0.33	0.146	1
setd5	0.0219115	-0.276097	0.262	0.463	1
atp11c	0.0223104	0.367045	0.34	0.146	1
prtfdc1	0.0223817	0.320144	0.233	0.073	1
eif4g3a	0.0224886	0.354316	0.417	0.22	1
tnfsf10l	0.0227216	0.256014	0.311	0.122	1
fam222a	0.022842	0.362213	0.301	0.122	1
ppp1r14c	0.023351	0.313499	0.117	0	1
kiz	0.0233991	0.377759	0.408	0.22	1
sept12	0.0245395	-0.380876	0.466	0.683	1
cbfa2t2	0.0245533	-0.431708	0.311	0.488	1
hsdl2	0.0249981	0.26621	0.272	0.098	1
pknox1.1	0.0251008	0.256014	0.233	0.073	1
sh3bp4a	0.0251285	0.489605	0.466	0.293	1
ash1l	0.0255139	0.326835	0.437	0.244	1
mylk3	0.0256548	-0.30819	0.214	0.415	1
larp1b	0.0256928	-0.379932	0.214	0.39	1
dusp2	0.0257063	-0.328949	0.029	0.122	1
edil3a	0.0261361	0.545521	0.155	0.024	1
anapc1	0.0262921	-0.34489	0.476	0.61	1
ephb1	0.0263474	-0.316348	0.087	0.22	1
ndst2b	0.0265547	-0.304701	0.136	0.293	1
arid1b	0.0266494	0.287723	0.563	0.366	1
aebp1	0.0268437	0.289181	0.194	0.049	1
rpl10a	0.0268987	-0.311875	0.699	0.805	1
chsy1	0.0270214	0.398286	0.854	0.707	1
draxin	0.0271566	0.323128	0.155	0.024	1
bmpr2a	0.0272832	0.27821	0.194	0.049	1
lama1	0.0274598	0.402855	0.485	0.317	1
cdh2	0.0274779	-0.325582	0.903	0.927	1
zfand5a	0.0275048	-0.352407	0.165	0.317	1
ssbp3a	0.0277214	0.256014	0.194	0.049	1
fnbp1l	0.0279463	0.489605	0.456	0.293	1
kmt2e	0.0280698	0.311509	0.388	0.195	1
safb	0.0288543	0.37732	0.485	0.317	1
rpl8	0.0289609	-0.272365	0.583	0.756	1
man1a2	0.0291491	0.291463	0.583	0.366	1
rps14	0.0299952	-0.432784	0.592	0.659	1
auts2a	0.0300761	-0.387051	0.282	0.439	1
kdm6a	0.0302455	0.367659	0.728	0.512	1
nectin3b	0.0302523	0.408017	0.408	0.244	1
rapgef2	0.0303402	-0.328949	0.369	0.561	1
dctd	0.0304172	-0.265939	0.107	0.244	1
ldb1a	0.0305366	0.256014	0.592	0.366	1
gfra1b	0.0305428	0.290779	0.107	0	1
pnx	0.0305506	0.357894	0.107	0	1
ppp2r5ea	0.0307918	0.305257	0.34	0.171	1
nsun2	0.0308042	0.300683	0.417	0.22	1
igsf9b	0.0310477	0.265795	0.35	0.171	1
kif20ba	0.0311602	0.320144	0.223	0.073	1
RANBP2	0.0315472	-0.25366	0.126	0.268	1
zeb2b	0.0316877	0.340078	0.369	0.195	1
prdm11	0.0325758	0.277709	0.223	0.073	1
kansl3	0.0325762	0.266902	0.223	0.073	1
snd1	0.0326182	0.457648	0.786	0.659	1
tax1bp1b	0.0329578	0.364074	0.544	0.39	1
sp5a	0.0329849	0.287723	0.252	0.098	1
hyal2b	0.0330029	-0.387051	0.282	0.463	1
znf281b	0.0331089	-0.270846	0.359	0.561	1
lsm3	0.0331184	-0.28588	0.272	0.439	1
clmn	0.0335228	-0.260777	0.204	0.366	1
usp36	0.0339375	0.371491	0.398	0.244	1
nfasca	0.0343493	-0.284554	0.175	0.341	1
sbf1	0.0348306	0.287209	0.534	0.341	1
adcy7	0.0351504	0.366658	0.252	0.098	1
si:dkey-258f14.2	0.0353719	0.317415	0.282	0.122	1
tcirg1b	0.0357127	0.30332	0.291	0.122	1
wu:fi36a10	0.0358488	0.267419	0.146	0.024	1
znf1153.1	0.0365555	0.256014	0.282	0.122	1
api5	0.0367714	0.31934	0.417	0.244	1
acin1a	0.0368987	0.455746	0.796	0.659	1
tuba8l	0.0371045	-0.336811	0.534	0.683	1
letm1	0.0372624	-0.351669	0.65	0.732	1
tlk1b	0.0373984	0.305257	0.311	0.146	1
rpl37.1	0.0374167	-0.356963	0.689	0.854	1
lpcat1	0.0375683	0.287041	0.252	0.098	1
kansl1a	0.037703	0.283626	0.621	0.415	1
mapk11	0.0377896	-0.25366	0.107	0.244	1
apela	0.0378551	0.367659	0.456	0.268	1
tnrc18	0.0378806	0.300214	0.68	0.537	1
BX284638.2	0.0384352	-0.31246	0.388	0.537	1
edc3	0.0385398	0.264142	0.447	0.244	1
arvcfb	0.0397523	-0.352795	0.117	0.244	1
uxs1	0.0400582	-0.338599	0.32	0.488	1
si:ch211-271b14.1	0.0401357	0.276334	0.282	0.122	1
mbd1a	0.0403424	-0.25769	0.427	0.634	1
creb1b	0.0408875	0.274048	0.379	0.195	1
dhrs11a	0.0409088	-0.303858	0.117	0.244	1
fhl3a	0.041121	0.256014	0.184	0.049	1
uvrag	0.0411344	0.281549	0.408	0.22	1
atl2	0.041164	0.256014	0.214	0.073	1
poc5	0.0411876	0.27723	0.243	0.098	1
cpm	0.0412009	0.298139	0.243	0.098	1
brd2a	0.041258	0.275914	0.786	0.634	1
trip12	0.0412593	0.286229	0.563	0.39	1
ncam1b	0.0415606	0.460372	0.243	0.098	1
peli1b	0.0416359	0.308481	0.398	0.22	1
espl1	0.0416776	0.256014	0.311	0.146	1
khdrbs1b	0.041684	-0.279023	0.301	0.488	1
tasor2	0.041906	-0.39188	0.369	0.512	1
ptprga	0.0420472	0.369671	0.466	0.293	1
ddx23	0.0421755	-0.255486	0.301	0.463	1
sh3gl1b	0.0423733	0.266661	0.243	0.098	1
ddr1	0.0424726	0.400786	0.485	0.317	1
elmo1	0.0431059	-0.27686	0.262	0.415	1
neo1a	0.0431633	0.34016	0.816	0.78	1
agbl4.1	0.0433436	-0.287726	0.184	0.341	1
tuba1a	0.0435767	0.256014	0.243	0.098	1
zeb1b	0.0436406	-0.446305	0.913	0.902	1
sema3aa	0.043862	0.342819	0.175	0.049	1
nr3c1	0.0450173	0.328164	0.583	0.415	1
smad6b	0.0453254	0.289181	0.175	0.049	1
kdm3b	0.0453577	0.265795	0.33	0.171	1
wdr18	0.0454886	-0.395444	0.553	0.683	1
sash1a	0.0457612	0.336013	0.67	0.537	1
hspa8	0.0460968	-0.272914	0.563	0.732	1
asxl1	0.0466286	-0.268407	0.32	0.488	1
frmd4ba	0.0467136	0.262088	0.66	0.537	1
pola1	0.0467434	-0.380943	0.534	0.659	1
bmpr1aa	0.0468184	0.269129	0.641	0.439	1
pcna	0.0479342	-0.250946	0.408	0.585	1
st8sia2	0.0485098	-0.328949	0.087	0.195	1
rtn4a	0.0489455	0.277076	0.544	0.341	1
fzd7a	0.0494741	-0.292112	0.136	0.268	1
rabl2	0.0497504	0.287723	0.233	0.098	1
cstf3	0.0507823	0.299735	0.553	0.39	1
lrrc8c	0.050962	0.265795	0.33	0.171	1
sptbn2	0.0512218	0.308481	0.233	0.098	1
ppig	0.0519643	0.332635	0.456	0.341	1
dcbld1	0.0520364	-0.264818	0.583	0.732	1
uhrf1	0.0527639	-0.366423	0.301	0.439	1
tyw1	0.0536198	0.263509	0.544	0.366	1
bmp2k	0.0540278	0.362366	0.485	0.341	1
fkbp9	0.0541216	0.27551	0.34	0.195	1
sulf2a	0.0542572	-0.378702	0.087	0.195	1
tiparp	0.0544112	-0.28588	0.243	0.39	1
rps6	0.0549928	0.275379	0.66	0.512	1
phf21aa	0.0553083	0.263282	0.524	0.341	1
myo1b	0.0559045	0.265413	0.33	0.171	1
upf1	0.0564585	0.287209	0.524	0.366	1
rnf19a	0.057049	-0.273095	0.35	0.512	1
XPO5	0.0577646	0.282981	0.408	0.244	1
cacna1bb	0.0582029	-0.301981	0.039	0.122	1
ncln	0.0585852	0.256014	0.165	0.049	1
lmnb1	0.0591248	0.32432	0.437	0.293	1
zic2a	0.0595361	0.256014	0.165	0.049	1
hira	0.0596533	0.285761	0.505	0.317	1
tle3a	0.0598647	0.343477	0.515	0.39	1
ncoa3	0.0600817	0.359107	0.592	0.439	1
pax3a	0.0601134	0.675009	0.456	0.317	1
fgfr3	0.0602589	-0.262859	0.175	0.317	1
prkacaa	0.0603168	0.256014	0.233	0.098	1
pyroxd2	0.0604845	0.256014	0.165	0.049	1
rpl13a	0.0611166	-0.311875	0.437	0.585	1
tmtc2b	0.0615235	-0.278322	0.087	0.195	1
rbbp6	0.0619469	0.261595	0.709	0.512	1
tspan7	0.0621645	0.273716	0.417	0.244	1
ppp1r14bb	0.0623248	0.27551	0.34	0.195	1
llgl1	0.0625875	-0.344215	0.495	0.61	1
mycbp2	0.0629534	0.256014	0.67	0.537	1
nid2a	0.0634046	0.31875	0.223	0.098	1
shroom2a	0.0634097	0.27551	0.301	0.146	1
arhgef37	0.0634407	0.277709	0.194	0.073	1
dync1li2	0.0642946	-0.269077	0.184	0.317	1
clybl	0.0644539	0.299083	0.165	0.049	1
cep350	0.0648129	0.323128	0.33	0.195	1
tesk2	0.0648755	0.266902	0.194	0.073	1
tmem131l	0.0654074	-0.320866	0.398	0.561	1
wdr33	0.0658564	0.325056	0.563	0.415	1
hp1bp3	0.0671388	0.274751	0.359	0.22	1
rplp2l	0.0676077	-0.298446	0.67	0.756	1
trit1	0.06819	0.384747	0.631	0.61	1
hnrnpl	0.0689038	0.262868	0.612	0.463	1
ect2	0.0694803	-0.253	0.32	0.488	1
hpca	0.0695541	-0.427727	0.194	0.317	1
CT009620.1	0.0696348	-0.270846	0.33	0.488	1
numbl	0.0697217	-0.343746	0.466	0.585	1
st3gal5	0.0699912	0.256014	0.282	0.146	1
hnrnpaba	0.0704332	-0.278908	0.456	0.585	1
znf976	0.0705603	0.265413	0.34	0.195	1
ptp4a1	0.0708248	-0.25769	0.427	0.585	1
caprin1a	0.071247	0.256014	0.524	0.366	1
apc	0.0712592	-0.307575	0.272	0.39	1
ranbp10	0.0726622	0.256014	0.252	0.122	1
maml3	0.0728395	0.282981	0.806	0.61	1
luc7l3	0.0742046	0.265233	0.369	0.22	1
qrich1	0.0748159	-0.309049	0.311	0.463	1
slc25a18	0.0750904	0.265795	0.311	0.171	1
ep300b	0.075474	-0.250292	0.699	0.805	1
maml1	0.0759849	0.300683	0.379	0.244	1
agap3	0.0759895	0.369671	0.476	0.366	1
pde3b	0.0762477	0.265413	0.34	0.195	1
swt1	0.0764589	0.272502	0.437	0.268	1
bahcc1a	0.0765138	0.256014	0.524	0.366	1
wnt11	0.0765293	0.431381	0.301	0.171	1
zc3h18	0.0767492	0.281777	0.67	0.585	1
si:ch73-1a9.3	0.0771299	0.291638	0.699	0.585	1
si:dkey-286j15.1	0.0771798	0.341744	0.32	0.195	1
dennd5b	0.0775335	0.305767	0.417	0.268	1
patj	0.0780441	0.284583	0.33	0.195	1
cmip	0.0782129	-0.25366	0.126	0.244	1
cdc14b	0.07909	0.271444	0.505	0.341	1
foxj1a	0.0793091	0.301102	0.117	0.024	1
supt6h	0.0795583	0.274751	0.33	0.195	1
hnf1ba	0.0796035	-0.454479	0.233	0.341	1
slc39a10	0.0798518	-0.328949	0.233	0.366	1
snx33	0.0803027	0.256014	0.252	0.122	1
srgap2	0.0808997	-0.270055	0.641	0.756	1
rhebl1	0.08154	-0.316348	0.117	0.22	1
rangap1b	0.0815746	-0.338599	0.33	0.463	1
tbc1d23	0.0819983	-0.316774	0.136	0.244	1
grk4	0.083124	0.371491	0.534	0.439	1
aplp2	0.0843249	-0.285005	0.573	0.683	1
si:ch211-266k8.4	0.0845352	0.266902	0.184	0.073	1
ell	0.0846664	-0.273807	0.379	0.512	1
glceb	0.0857801	0.287041	0.243	0.122	1
hnrnpl2	0.0867195	-0.27268	0.495	0.61	1
inavaa	0.0875813	-0.264818	0.078	0.171	1
si:ch211-212g7.6	0.0876614	0.256014	0.272	0.146	1
fign	0.0878437	0.323128	0.583	0.463	1
trmt44	0.0878542	0.330976	0.34	0.22	1
rad18	0.0883855	-0.420741	0.272	0.39	1
dnmt3ba	0.0887675	0.311055	0.495	0.366	1
clstn1	0.0898251	0.2656	0.33	0.195	1
acin1b	0.0906926	-0.257158	0.583	0.732	1
abca1a	0.0913044	0.256014	0.243	0.122	1
ndnl2	0.0918446	0.256014	0.214	0.098	1
C7H20orf27	0.0918688	0.35043	0.524	0.415	1
bmpr2b	0.0921918	0.380272	0.466	0.366	1
atp2b4	0.0922785	-0.44853	0.427	0.512	1
tenm3	0.0927814	-0.454479	0.33	0.463	1
med25	0.094972	0.26621	0.243	0.122	1
gtf2f1	0.0966109	0.256014	0.32	0.195	1
bin3	0.0966223	0.256014	0.301	0.171	1
stau2	0.0970338	-0.302953	0.621	0.756	1
ucp2	0.0974408	-0.276097	0.252	0.39	1
rin2	0.0979251	0.321109	0.524	0.415	1
rnf111	0.099011	0.264007	0.495	0.341	1
tmsb4x	0.0998981	-0.461052	0.35	0.463	1
prpf3	0.0999101	0.256014	0.456	0.317	1
bcam	0.101865	0.256014	0.146	0.049	1
si:ch211-160f23.5	0.103598	0.256014	0.33	0.195	1
prkcbb	0.104792	0.275123	0.272	0.146	1
vaspb	0.105017	0.283495	0.388	0.268	1
epb41a	0.105746	-0.389703	0.456	0.561	1
sipa1l3	0.106101	0.345413	0.563	0.512	1
asap1b	0.10674	0.27804	0.524	0.39	1
nfia	0.111553	0.256014	0.466	0.317	1
epha4b	0.112061	-0.296527	0.175	0.293	1
nup98	0.112221	-0.291474	0.388	0.488	1
hmgb2b	0.114107	-0.250946	0.243	0.366	1
wasf3b	0.11485	0.305402	0.573	0.463	1
metrnla	0.115787	-0.306228	0.184	0.293	1
nid1b	0.11581	0.283495	0.34	0.22	1
ssrp1a	0.116233	-0.26218	0.524	0.683	1
caskin1	0.116956	-0.302953	0.068	0.146	1
atp5f1d	0.119089	0.265795	0.311	0.195	1
cenpf	0.120359	0.347853	0.485	0.366	1
iqca1	0.12183	0.347162	0.223	0.122	1
lmnb2	0.125656	-0.256192	0.495	0.61	1
rptor	0.127059	0.284028	0.544	0.439	1
zmynd11	0.127387	-0.307575	0.233	0.341	1
urb1	0.128225	-0.293325	0.398	0.512	1
fut8a	0.128449	-0.281643	0.379	0.488	1
robo3	0.12861	0.337579	0.845	0.878	1
etv4	0.13106	0.359107	0.553	0.463	1
clip2	0.132518	0.272224	0.456	0.341	1
mcmbp	0.133358	-0.256192	0.146	0.244	1
si:ch211-155k24.9	0.134009	0.284028	0.33	0.22	1
ldlrad4a	0.135457	0.256014	0.165	0.073	1
zranb2	0.135766	-0.25654	0.262	0.366	1
kmt2bb	0.13816	0.25995	0.854	0.829	1
cdon	0.138331	0.334016	0.417	0.317	1
nat8l	0.139502	0.369882	0.553	0.439	1
esrrga	0.139818	0.286388	0.223	0.122	1
fnbp4	0.140302	-0.25769	0.408	0.537	1
ift140	0.141632	0.265233	0.34	0.22	1
ptch2	0.142285	-0.268648	0.34	0.463	1
pank2	0.142701	0.275914	0.272	0.171	1
camk2g2	0.143264	-0.29836	0.301	0.415	1
selenof	0.143923	0.284583	0.301	0.195	1
slc12a2	0.144518	0.261867	0.67	0.585	1
diaph2	0.144927	0.266319	0.68	0.61	1
pkn1a	0.14516	0.274048	0.379	0.268	1
atad5a	0.149403	-0.250946	0.359	0.463	1
ubr1	0.150998	-0.293902	0.175	0.268	1
aff2	0.1513	-0.263993	0.272	0.39	1
ttc17	0.152146	-0.260777	0.214	0.317	1
cdk6	0.152745	-0.256999	0.495	0.61	1
tlk1a	0.153379	-0.280368	0.359	0.463	1
eif4g3b	0.155215	-0.260053	0.621	0.659	1
lrig2	0.155696	-0.269242	0.34	0.439	1
adka	0.156739	-0.285447	0.757	0.78	1
ildr2	0.158093	0.256014	0.34	0.244	1
qki2	0.160312	0.474909	0.417	0.317	1
ap3d1	0.160494	0.306287	0.243	0.146	1
znf106b	0.162408	-0.306581	0.252	0.341	1
sppl3	0.163675	0.271696	0.485	0.39	1
trib2	0.163734	-0.293902	0.184	0.268	1
dyrk1b	0.163751	0.296372	0.718	0.61	1
gnai1	0.164569	0.264731	0.417	0.317	1
fth1a	0.169016	-0.291954	0.369	0.488	1
slc12a4	0.171413	-0.253986	0.359	0.439	1
kdm5c	0.171706	0.27804	0.505	0.415	1
setbp1	0.17254	0.256014	0.553	0.463	1
rab10	0.176338	0.264576	0.417	0.317	1
fndc3bb	0.17845	0.325277	0.417	0.317	1
trpc6b	0.17864	-0.263657	0.097	0.171	1
slc12a7a	0.180341	-0.252133	0.243	0.341	1
elavl3	0.180577	0.294746	0.243	0.146	1
dpy19l3	0.180586	0.325277	0.476	0.366	1
nav2a	0.182096	-0.25654	0.204	0.317	1
notch1b	0.183413	0.354194	0.534	0.463	1
tia1l	0.183844	-0.28588	0.272	0.366	1
zgc:161969	0.184099	0.256014	0.311	0.22	1
si:ch211-152c2.3	0.18439	-0.337994	0.379	0.439	1
lrp1ab	0.186427	-0.279366	0.748	0.805	1
ankhd1	0.191638	-0.284941	0.689	0.78	1
dnmt3bb.2	0.192632	0.256014	0.456	0.366	1
znf609b	0.193462	-0.265196	0.835	0.854	1
phrf1	0.193506	-0.319846	0.388	0.488	1
tll1	0.194876	0.321602	0.117	0.049	1
mylipa	0.204309	-0.275311	0.214	0.293	1
eef2a.1	0.204801	-0.305362	0.573	0.585	1
slc4a10a	0.206987	-0.262859	0.223	0.317	1
rrm1	0.211927	-0.319233	0.291	0.366	1
zbtb16a	0.214766	-0.397218	0.621	0.634	1
btg1	0.218424	0.302557	0.437	0.366	1
cep290	0.220828	0.256014	0.35	0.268	1
mybl2a	0.221684	-0.275311	0.252	0.341	1
kdm2aa	0.232877	-0.263853	0.243	0.317	1
LIN28A	0.239545	0.293247	0.301	0.22	1
CU928117.1	0.248782	0.273396	0.35	0.268	1
sema3fb	0.249793	0.388769	0.524	0.463	1
snx29	0.249821	-0.286513	0.282	0.366	1
prkd2	0.250436	-0.298787	0.301	0.366	1
gnao1a	0.252789	0.426947	0.32	0.244	1
sema3fa	0.266697	0.30664	0.252	0.171	1
ccdc85b	0.269298	-0.350322	0.214	0.293	1
arhgap17a	0.278728	-0.273666	0.223	0.293	1
brwd1	0.305177	-0.268648	0.408	0.439	1
ackr3b	0.309851	-0.709221	0.175	0.22	1
cdc14ab	0.312124	-0.291474	0.369	0.415	1
ccdc6b	0.351688	-0.287128	0.282	0.317	1
oxct1a	0.393564	0.288804	0.398	0.39	1
midn	0.399784	-0.26336	0.417	0.488	1
ZNF423	0.400351	0.256014	0.437	0.439	1
klf7a	0.405682	0.271696	0.35	0.293	1
wdr62	0.475812	-0.287726	0.311	0.341	1
top2a	0.536547	0.256014	0.417	0.415	1
rrm2.1	0.578011	-0.257787	0.388	0.439	1
clic4	0.590285	-0.313518	0.515	0.488	1
add3a	0.625515	-0.290268	0.476	0.488	1
epha4a	0.641463	-0.733179	0.485	0.39	1
hipk3b	0.799355	-0.266664	0.456	0.488	1
gdf11	0.907613	0.27551	0.165	0.171	1

## Sheet: 3. E10_HB2vsCHB
	p_val	avg_log2FC	pct.1	pct.2	p_val_adj
epha7	4.26267e-13	2.32406	0.78	0.224	6.46391e-09
mafba	4.5514e-12	1.28203	0.634	0.082	6.90175e-08
cntfr	1.44008e-10	1.54708	0.976	0.745	2.18374e-06
sfrp5	2.0998e-10	0.89103	0.61	0.092	3.18413e-06
zgc:110158	2.69475e-08	-0.993386	0.805	0.98	0.000408632
raraa	5.06906e-08	-1.08339	0.488	0.857	0.000768672
greb1l	6.04677e-08	0.766909	1	0.949	0.000916932
pkdcca	1.87124e-07	0.887401	0.463	0.082	0.00283755
flrt3	2.05509e-07	0.909235	0.488	0.102	0.00311634
rhbdl3	2.40131e-07	-1.19722	0.122	0.612	0.00364135
fgf3	4.38299e-07	0.314873	0.244	0	0.00664637
chrd	1.06183e-06	0.826523	0.732	0.286	0.0161016
egr2b	1.84062e-06	0.708537	0.22	0	0.0279112
bicd1a	2.41715e-06	-0.912767	0.073	0.51	0.0366537
col4a5	2.60472e-06	0.794531	0.878	0.48	0.039498
wnt11	4.0929e-06	-0.814633	0.171	0.582	0.0620648
spsb4a	5.72803e-06	-0.748467	0.683	0.918	0.0868598
tead1a	6.41134e-06	0.766832	0.805	0.52	0.0972216
fat3a	6.90262e-06	0.710263	0.854	0.541	0.104671
notch1a	7.68522e-06	-0.732299	0.61	0.888	0.116539
ephb3a	7.92452e-06	0.790032	0.659	0.296	0.120167
arhgap29a	8.53994e-06	-0.881606	0.146	0.561	0.1295
prickle2b	1.54395e-05	-0.699868	0.927	0.98	0.234125
kirrel3l	1.72554e-05	1.61378	0.585	0.276	0.261661
fgfr3	1.80974e-05	-1.04205	0.317	0.663	0.274429
phf21aa	2.95585e-05	-0.623261	0.341	0.755	0.448225
fbxo41	2.97848e-05	0.342888	0.171	0	0.451656
sema3d	2.98443e-05	0.397335	0.171	0	0.45256
bcam	3.06019e-05	-0.934462	0.049	0.408	0.464047
megf10	3.96442e-05	-0.794681	0	0.327	0.601165
fzd3a	4.25132e-05	-0.742842	0.39	0.694	0.644671
cdh7a	4.6422e-05	0.883941	0.829	0.429	0.703943
ntn1a	5.0857e-05	1.25052	0.659	0.378	0.771196
ncam1b	5.15824e-05	-0.870332	0.098	0.449	0.782195
hoxc3a	5.33128e-05	-1.47243	0.073	0.418	0.808435
dbx1b	6.57871e-05	0.341222	0.195	0.01	0.997596
jarid2b	7.0543e-05	0.670947	1	0.959	1
phldb1b	9.26178e-05	-0.61946	0.293	0.684	1
mllt3	9.93188e-05	-1.13973	0.073	0.398	1
megf6b	0.00010755	-0.594744	0	0.296	1
meis1b	0.000117373	-0.657861	0.659	0.929	1
nav3	0.000118064	0.286304	0.146	0	1
mpl	0.000119939	0.270833	0.293	0.051	1
dbn1	0.000124132	0.487588	0.78	0.52	1
zeb1a	0.000128579	0.449803	0.439	0.133	1
ZNF335	0.000157993	-0.597644	0.122	0.449	1
prickle1a	0.000173003	-0.531338	0.073	0.388	1
pappab	0.000189508	0.835915	0.805	0.571	1
celsr1a	0.000205678	-0.624579	0.707	0.918	1
lmo4a	0.000207492	0.597498	0.341	0.092	1
tead1b	0.000220804	0.84212	0.634	0.367	1
si:ch211-191i18.2	0.000241742	0.791494	0.39	0.122	1
znfl1k	0.00024353	-0.645545	0.122	0.429	1
mn1a	0.000246548	0.406301	0.22	0.031	1
scrib	0.000267631	0.582928	0.902	0.653	1
FOXK2	0.00027328	0.421969	0.732	0.367	1
etv4	0.000326005	0.484568	0.463	0.163	1
prpf18	0.000341634	0.271097	0.244	0.041	1
mdkb	0.000353929	0.534165	0.61	0.316	1
macrod2	0.000405157	0.409161	0.439	0.163	1
wnt7ab	0.000431707	-0.583364	0.049	0.327	1
CR936363.1	0.000464367	0.286304	0.122	0	1
eif1b	0.000466642	0.323046	0.317	0.082	1
blm	0.000511518	0.364073	0.415	0.143	1
sorl1	0.000538913	0.431187	0.439	0.163	1
ldlrad2	0.000555865	-0.472753	0	0.245	1
ARHGEF17	0.000609685	0.333779	0.341	0.102	1
nrp2b	0.000690814	-1.01006	0.39	0.643	1
igsf9a	0.000763158	-0.470763	0.098	0.398	1
hoxa4a	0.000764987	-0.472753	0	0.235	1
ccdc85ca	0.000833556	-0.521815	0.049	0.316	1
cyp26c1	0.000837529	0.382689	0.146	0.01	1
robo3	0.000891946	-0.570798	0.878	0.949	1
zcchc7	0.000899988	0.441898	0.78	0.49	1
nckap5l	0.00103323	-0.433158	0.073	0.337	1
FOXN2	0.00103858	-0.438449	0.098	0.378	1
vcana	0.00112678	-0.494455	0.146	0.429	1
tshz1	0.00124004	-0.511517	0.707	0.857	1
chl1b	0.00124823	0.456467	0.268	0.071	1
rnf220a	0.00126901	0.813288	0.829	0.755	1
tet3	0.00132208	-0.466325	0.024	0.265	1
adamts18	0.00132659	0.529237	0.268	0.071	1
DDX17	0.0013536	-0.425652	0.488	0.776	1
pkd1b	0.00143171	-0.716207	0	0.214	1
onecut2	0.00144402	-0.479808	0.024	0.255	1
ldb1b	0.00150416	-0.402352	0.073	0.327	1
ssbp4	0.00150481	0.420216	0.854	0.633	1
aph1b	0.0016831	-0.327805	0.073	0.347	1
lrp2a	0.00168426	0.515583	0.756	0.571	1
wnt8a.1	0.0017611	0.562571	0.39	0.163	1
si:ch211-170d8.2	0.00176756	-0.473656	0.122	0.388	1
nectin3b	0.00176946	-0.554233	0.244	0.49	1
hoxb3a	0.00181758	-0.697855	0.244	0.51	1
crabp2a	0.00183393	0.577336	0.634	0.367	1
adamts3	0.00186749	-0.742842	0.073	0.306	1
clocka	0.00191144	0.592342	0.488	0.245	1
kdm2bb	0.00197602	-0.476668	0.098	0.357	1
hs3st3b1a	0.00199512	-0.668842	0.122	0.388	1
fgfr2	0.00205402	-0.695395	0.585	0.704	1
tfb2m	0.00205692	-0.361752	0.024	0.245	1
dnmt3bb.1	0.00205772	-0.394919	0.024	0.245	1
ephb1	0.00207204	0.403547	0.22	0.051	1
cgnl1	0.00211982	-0.565668	0.732	0.847	1
rps6	0.00220787	-0.481756	0.512	0.755	1
dla	0.00221014	-0.700407	0.415	0.622	1
nrip1b	0.00224108	-0.44586	0.049	0.276	1
plxnb3	0.00235112	0.415856	0.463	0.204	1
cox4i1	0.00236382	0.294311	0.366	0.133	1
ece2b	0.00241269	-0.508377	0.171	0.439	1
tox	0.00241575	-0.476948	0.659	0.837	1
gramd4b	0.00242328	0.284125	0.244	0.061	1
apoc1	0.00247229	-0.492034	0.122	0.378	1
abtb2b	0.00259539	0.540092	0.366	0.143	1
invs	0.00267947	0.270333	0.244	0.061	1
notch1b	0.00270473	-0.615463	0.463	0.673	1
nlgn4xa	0.00276096	0.51547	0.195	0.041	1
col4a6	0.00278753	0.550354	0.878	0.765	1
adcy7	0.00296131	-0.576832	0.098	0.337	1
ctnnd2b	0.00301706	-0.475903	0.39	0.684	1
sox13	0.00308093	0.50919	0.854	0.857	1
entpd1	0.00308783	0.295632	0.293	0.092	1
usf2	0.0030983	-0.317312	0.073	0.316	1
adgrv1	0.00311318	0.804646	0.61	0.459	1
meis3	0.00326382	-0.781895	0.463	0.694	1
igsf3	0.00342345	-0.686259	0.171	0.418	1
nhsb	0.00349828	-0.36257	0	0.184	1
si:dkey-91m11.5	0.00351598	-0.483322	0	0.184	1
gtf2ird1	0.00356799	-0.305778	0.049	0.276	1
ccdc43	0.00358088	0.257158	0.146	0.02	1
adgrl3.1	0.00366245	0.623585	0.561	0.357	1
crim1	0.0038166	0.271097	0.171	0.031	1
cct4	0.00383781	-0.466133	0.268	0.51	1
negr1	0.00395846	0.481864	0.683	0.469	1
snd1	0.00396857	-0.508377	0.659	0.857	1
robo1	0.00402561	0.416585	0.951	0.98	1
arfgef1	0.00431525	0.492536	0.61	0.388	1
igdcc4	0.00433684	-0.487381	0.341	0.561	1
qkib	0.00438301	0.509924	0.561	0.337	1
ptch2	0.00456721	0.537894	0.463	0.235	1
kdm3b	0.00496245	-0.422753	0.171	0.408	1
dusp1	0.00519908	-0.304721	0.024	0.214	1
sobpb	0.00525709	0.475158	0.537	0.306	1
syne2b	0.00526725	-0.625006	0.146	0.378	1
serinc1	0.00527836	-0.281262	0.024	0.214	1
bcar1	0.00530955	-0.366537	0.122	0.367	1
efnb2a	0.00534899	0.403379	0.585	0.327	1
prtfdc1	0.00537276	-0.338693	0.073	0.286	1
spock1	0.00550932	0.591159	0.341	0.153	1
sptbn2	0.005531	-0.380272	0.098	0.316	1
serinc5	0.00578844	-0.487585	0.463	0.684	1
eif2s2	0.00580459	-0.473235	0.439	0.663	1
PHF21B	0.00585708	-0.437216	0.244	0.49	1
trim8b	0.00587046	0.270578	0.268	0.092	1
pdzd2	0.00602272	-0.528717	0.293	0.541	1
zgc:92107	0.00615024	-0.408423	0.244	0.51	1
apbb2b	0.00625606	-0.255655	0	0.163	1
pop4	0.00627257	-0.255655	0	0.163	1
CABZ01060373.1	0.00630736	-0.304153	0	0.163	1
gadd45gb.1	0.006335	-0.861024	0	0.163	1
atp11c	0.00638029	-0.365773	0.146	0.398	1
sema3gb	0.00645877	-0.45504	0.073	0.286	1
sbf2	0.00674434	0.396883	0.39	0.194	1
gse1	0.00679965	-0.364331	0.366	0.612	1
FP102911.1	0.00689523	0.293684	0.317	0.122	1
p3h4	0.00690743	-0.378686	0.293	0.582	1
arglu1a	0.00694099	-0.403356	0.39	0.602	1
eif3i	0.00702818	-0.259092	0.049	0.245	1
tnfrsf19	0.00723854	-0.356374	0.122	0.357	1
lmtk2	0.00724653	0.350267	0.39	0.184	1
nectin1b	0.00734731	-0.63922	0.659	0.786	1
RSBN1	0.00774454	-0.386698	0.171	0.388	1
maml1	0.00781521	-0.372474	0.244	0.469	1
tle3a	0.00787187	-0.436329	0.39	0.602	1
lamc1	0.00809115	-0.432674	0.61	0.745	1
st8sia1	0.00815692	-0.288811	0.146	0.388	1
agrn	0.00822195	-0.509275	0.951	0.908	1
cdx4	0.00825468	-0.338452	0.049	0.245	1
pax3a	0.00834541	-0.893259	0.317	0.52	1
ncam1a	0.00835271	0.506386	0.902	0.776	1
prkd2	0.00842212	0.512087	0.366	0.184	1
LO018340.1	0.00858498	-0.284412	0.049	0.245	1
grb10b	0.00864326	0.257158	0.317	0.122	1
haus4	0.00878699	0.298578	0.171	0.041	1
prc1a	0.00889308	-0.379152	0.098	0.306	1
ifrd2	0.00904017	-0.293857	0.049	0.235	1
galnt2	0.00916173	-0.327805	0.415	0.653	1
ncln	0.00918426	-0.270774	0.049	0.235	1
kif26ab	0.00919337	-0.649733	0.268	0.48	1
crabp2b	0.00923399	-0.317078	0.073	0.276	1
trpc6b	0.00930356	0.325545	0.171	0.041	1
oaz1a	0.00932716	-0.259092	0.049	0.235	1
tcf7l1a	0.00938682	0.311198	0.463	0.235	1
rictorb	0.00950419	-0.269388	0.024	0.194	1
tjp2a	0.00961528	0.282693	0.293	0.112	1
ints6l	0.00976785	0.378464	0.317	0.133	1
usp54a	0.00983383	0.358441	0.829	0.643	1
hspg2	0.00986634	-0.556505	0.805	0.898	1
arid3c	0.00989833	-0.563293	0.098	0.296	1
sh2b3	0.00992089	0.269869	0.293	0.112	1
sema3fa	0.0100036	0.350267	0.171	0.041	1
kat6b	0.0102807	0.324272	0.22	0.071	1
itgb4	0.0102816	-0.409105	0.098	0.296	1
zgc:66433	0.0103481	0.364073	0.439	0.224	1
spry4	0.0106249	0.403999	0.293	0.122	1
fgfr4	0.0108021	-0.414219	0.488	0.765	1
slc20a2	0.0112351	-0.334468	0.415	0.673	1
ror1	0.0112916	-0.515432	0.707	0.837	1
baiap2a	0.0116691	0.435755	0.39	0.194	1
ptpra	0.0118332	0.331158	0.61	0.378	1
naa10	0.0118608	0.270333	0.268	0.102	1
adarb1a	0.0119296	0.283153	0.268	0.102	1
CU639469.1	0.0120268	-0.370873	0.073	0.255	1
LHFPL6	0.0122429	0.257158	0.122	0.02	1
lmbrd1	0.0122516	0.257158	0.317	0.133	1
zbtb16b	0.0123534	-0.614426	0.463	0.663	1
myt1a	0.0123998	-0.448557	0.024	0.184	1
spred2a	0.012431	0.324272	0.585	0.367	1
hoxd4a	0.0127333	-0.257415	0.024	0.184	1
nup88	0.0128536	0.270097	0.293	0.122	1
cemip2	0.0128998	0.423168	0.61	0.388	1
esco2	0.0129398	0.308688	0.268	0.102	1
dcbld1	0.012968	0.409161	0.732	0.571	1
kdm6a	0.0131335	-0.311126	0.512	0.776	1
slc25a44a	0.0132116	0.257158	0.268	0.102	1
agbl4.1	0.013385	0.434945	0.341	0.163	1
arhgef6	0.0135833	0.342405	0.317	0.143	1
atxn7	0.0140013	-0.451793	0.22	0.418	1
pno1	0.0141187	-0.327805	0.098	0.286	1
mycbp2	0.0143716	-0.440279	0.537	0.673	1
gpc4	0.0144447	0.432245	0.878	0.816	1
notum1a	0.0144467	-0.37606	0.146	0.357	1
nav2a	0.0145399	0.48664	0.317	0.143	1
dld	0.0145506	-0.486502	0.049	0.214	1
si:dkey-240h12.3	0.0145815	0.269869	0.293	0.122	1
cdh11	0.0147934	0.703904	0.561	0.378	1
enpp1	0.0149535	-0.267933	0	0.133	1
nfia	0.0150516	-0.409418	0.317	0.551	1
tiam2a	0.0151419	-0.392221	0.463	0.612	1
htt	0.0154189	0.347356	0.366	0.184	1
psmb5	0.0155335	-0.368162	0.146	0.337	1
wapla	0.0158893	-0.317536	0.122	0.316	1
kansl3	0.0159731	-0.3495	0.073	0.245	1
prpf40a	0.0161039	-0.312698	0.293	0.551	1
eif1axa	0.0161185	0.257158	0.512	0.296	1
ash1l	0.0163611	-0.424313	0.244	0.429	1
hoxc6b	0.0163835	-0.372893	0.024	0.173	1
hsdl2	0.0164208	-0.327805	0.098	0.286	1
ucp2	0.016638	0.323247	0.39	0.194	1
hmcn2.1	0.0166985	-0.281262	0.024	0.173	1
jazf1a	0.0166985	-0.281262	0.024	0.173	1
si:ch211-271b14.1	0.0169911	-0.307194	0.122	0.316	1
fbxo11a	0.0172122	-0.404426	0.293	0.49	1
zgc:66447	0.0172147	-0.294638	0.073	0.245	1
akirin1	0.0175428	-0.287163	0.146	0.347	1
rpl21	0.01759	-0.310103	0.463	0.765	1
sema6bb	0.0180242	0.257158	0.244	0.092	1
mprip	0.0181282	-0.300324	0.171	0.398	1
fam117ab	0.0181469	0.305252	0.317	0.143	1
znf281b	0.0183654	0.257158	0.561	0.316	1
tenm3	0.0188333	-0.394919	0.463	0.633	1
ubr1	0.0189134	0.367716	0.268	0.112	1
si:ch211-212k18.4	0.0191354	-0.313591	0.39	0.633	1
gria4b	0.0191556	0.2978	0.171	0.051	1
snx33	0.0196428	-0.348125	0.122	0.306	1
rpl22	0.0197013	-0.340405	0.488	0.714	1
chaf1a	0.0200901	0.348306	0.683	0.459	1
wnt4	0.0203416	-0.550197	0.22	0.398	1
tbpl1	0.021098	-0.259092	0.049	0.204	1
gcna	0.0212961	-0.348125	0.146	0.327	1
yap1	0.0213585	0.326867	0.683	0.49	1
smad6b	0.0214586	-0.270774	0.049	0.204	1
prpf19	0.0217069	0.321288	0.488	0.286	1
gigyf1a	0.0217197	-0.338452	0.098	0.265	1
evx1	0.0220182	-0.350525	0.024	0.163	1
si:ch211-113e8.10	0.022129	-0.296778	0.122	0.306	1
hephl1a	0.0222292	-0.304721	0.024	0.163	1
col7a1l	0.0222802	-0.579343	0.317	0.49	1
mapkapk2a	0.0225279	-0.410267	0.561	0.755	1
tbcb	0.0234127	0.304464	0.366	0.194	1
fam120a	0.0237821	0.417623	0.463	0.296	1
znf1183	0.0244323	-0.272095	0.073	0.235	1
hspd1	0.0244528	-0.272095	0.049	0.204	1
bcor	0.0244757	-0.308439	0.146	0.337	1
sulf1	0.0252859	-0.293857	0.024	0.163	1
si:dkeyp-120h9.1	0.0255451	0.257158	0.415	0.224	1
acsl2	0.0256914	0.301552	0.39	0.204	1
si:dkey-286j15.1	0.0262332	-0.298057	0.195	0.378	1
mycn	0.02631	-0.367994	0.268	0.469	1
rac1a	0.026465	-0.278895	0.171	0.367	1
tanc1a	0.0269502	-0.358832	0.122	0.286	1
srcap	0.0271455	-0.305437	0.366	0.582	1
cnot10	0.0278084	0.291374	0.415	0.235	1
wnt3a	0.0279135	-0.305262	0.049	0.194	1
BX511028.2	0.0281038	-0.273357	0.073	0.235	1
taf6	0.0282434	-0.282717	0.317	0.5	1
nup85	0.0282616	0.332446	0.293	0.143	1
RIMBP2	0.0282665	-0.307627	0.195	0.408	1
kbtbd2	0.0283523	0.282693	0.268	0.122	1
hoxb1b	0.0283847	-0.282362	0.049	0.194	1
ptp4a1	0.0287803	0.322534	0.585	0.398	1
arid4a	0.0290531	-0.361752	0.561	0.724	1
arhgef10	0.029216	-0.293039	0.024	0.153	1
mff	0.0294994	-0.257415	0.024	0.153	1
ptprk	0.0296311	-0.252703	0.098	0.265	1
tanc2a	0.0299016	-0.386698	0.122	0.296	1
csnk1a1	0.0299145	-0.327805	0.512	0.724	1
col18a1a	0.0299186	-0.348645	0.951	0.99	1
cep131	0.0306275	-0.615463	0.341	0.551	1
hyal2b	0.030698	0.345214	0.463	0.265	1
s1pr2	0.0308019	0.377452	0.78	0.643	1
cspg5a	0.0321343	-0.284412	0.098	0.255	1
NAV1	0.0322906	0.269577	0.951	0.837	1
arhgef10la	0.0325807	-0.358832	0.098	0.255	1
cdon	0.0326879	-0.6625	0.317	0.449	1
ilf3b	0.0333126	-0.346009	0.756	0.816	1
ep300b	0.0333479	0.307784	0.805	0.694	1
rps10	0.0333989	-0.263099	0.463	0.653	1
tpt1	0.0342577	-0.339777	0.61	0.735	1
arid3b	0.0342807	-0.293957	0.756	0.878	1
foxp4	0.0343711	0.321479	0.902	0.816	1
nradd	0.0355066	-0.346183	0.171	0.347	1
metrnla	0.0356364	0.401548	0.293	0.153	1
ddx21	0.0356959	0.305252	0.341	0.194	1
BX323448.1	0.0357246	0.271097	0.122	0.031	1
slc25a12	0.0359777	0.295632	0.268	0.133	1
ncalda	0.0360591	0.388052	0.634	0.439	1
mtss1la	0.0366422	-0.37024	0.415	0.571	1
si:ch211-207i20.2	0.0367429	0.296328	0.22	0.092	1
ogdha	0.036976	0.269231	0.317	0.163	1
pclaf	0.0376436	-0.317312	0.122	0.276	1
pcdh2g28	0.0376458	-0.436181	0.146	0.296	1
agpat2	0.0376593	-0.263674	0.098	0.255	1
dennd5a	0.0378	-0.404426	0.244	0.429	1
neo1a	0.0381022	-0.370491	0.78	0.837	1
znf106b	0.0389588	0.36234	0.341	0.194	1
etv5a	0.0389624	0.350267	0.439	0.286	1
cbfa2t2	0.0390195	-0.291279	0.488	0.653	1
edc3	0.0390247	-0.286464	0.244	0.439	1
fut8a	0.0393129	0.316052	0.488	0.306	1
serpine2	0.0393863	-0.295383	0.098	0.245	1
tasor2	0.039678	0.405256	0.512	0.367	1
nat8l	0.039685	-0.369027	0.439	0.571	1
hnrnpa1a	0.0397478	-0.26271	0.488	0.653	1
ppp3cca	0.0397752	-0.266404	0.195	0.398	1
si:dkey-20i20.15	0.0403284	-0.267504	0.268	0.469	1
man2a2	0.0404527	-0.276274	0.293	0.48	1
foxp1b	0.0404542	-0.321291	0.488	0.633	1
myo10l3	0.0407565	-0.414219	0.22	0.398	1
olig4	0.0409288	-0.338452	0.049	0.184	1
rfx4	0.0415235	0.279184	0.976	0.969	1
grk4	0.0424872	-0.335299	0.439	0.592	1
bmpr1ba	0.0427351	0.563819	0.488	0.357	1
snu13b	0.0431953	-0.309189	0.244	0.408	1
vdrb	0.0433622	-0.266404	0.244	0.418	1
plxna1a	0.043523	-0.288004	0.122	0.286	1
clul1	0.04379	-0.284083	0.439	0.602	1
arhgap35b	0.0452072	-0.309883	0.244	0.418	1
pabpc1a	0.045275	0.290325	0.878	0.796	1
ccdc85b	0.0455681	0.48664	0.293	0.153	1
fbxw7	0.0456396	0.257158	0.951	0.949	1
rab10	0.0457829	-0.344878	0.317	0.469	1
antxr1c	0.0461666	-0.303958	0.22	0.418	1
zgc:161973	0.046876	-0.348563	0.122	0.265	1
eif4a3	0.0472309	-0.255912	0.171	0.327	1
hsp90ab1	0.0476666	-0.262216	0.854	0.908	1
auts2a	0.0483396	0.33516	0.439	0.286	1
rexo4	0.0487462	0.281005	0.317	0.173	1
mcm3	0.0490053	-0.293039	0.268	0.439	1
upf1	0.0493055	-0.263316	0.366	0.541	1
cstf3	0.0497445	-0.327805	0.39	0.551	1
lamb2l	0.0497539	0.279878	0.341	0.194	1
bmpr1aa	0.0501882	-0.274117	0.439	0.622	1
jag1a	0.0506004	-0.316309	0.024	0.133	1
aff2	0.0509001	0.471662	0.39	0.255	1
man1a2	0.0509822	-0.334964	0.366	0.531	1
ptprfb	0.0511437	0.296904	0.927	0.949	1
senp7b	0.0512705	0.280617	0.341	0.194	1
arhgef10lb	0.0514025	0.270333	0.22	0.102	1
marcksl1a	0.0515604	-0.307627	0.146	0.296	1
her6	0.0519972	0.401548	0.22	0.102	1
igsf5a	0.0520482	-0.306743	0.122	0.265	1
pard6gb	0.0526091	-0.281262	0.024	0.133	1
celsr1b	0.0529043	0.290325	0.805	0.673	1
ston2	0.0533819	0.41822	0.317	0.173	1
slc4a1ap	0.0538455	-0.252703	0.122	0.265	1
cxadr	0.0540615	-0.417747	0.293	0.439	1
zgc:163098	0.0552896	0.321288	0.39	0.235	1
espl1	0.055334	-0.277879	0.146	0.296	1
hnrpkl	0.0556406	0.257158	0.61	0.439	1
pfdn1	0.0563836	-0.288004	0.146	0.296	1
tmem108	0.0571478	-0.377193	0.39	0.531	1
rpn1	0.0576697	-0.287163	0.171	0.316	1
rbb4l	0.0578353	0.286304	0.512	0.378	1
si:ch73-386h18.1	0.0578545	-0.319489	0.341	0.48	1
ago1	0.0586052	-0.278895	0.366	0.51	1
acin1b	0.0588141	0.264537	0.732	0.561	1
gli2a	0.0590397	-0.270942	0.732	0.878	1
kdm4b	0.0602256	0.257158	0.366	0.224	1
larp4b	0.0605153	-0.250326	0.22	0.378	1
jag2b	0.0605387	0.278962	0.683	0.531	1
tiam1a	0.060978	-0.251856	0.317	0.48	1
tnfsf10l	0.0610757	-0.255912	0.122	0.265	1
zeb1b	0.0622528	0.294262	0.902	0.888	1
ATP9A	0.0637071	-0.273357	0.098	0.224	1
cdk16	0.0644117	-0.310527	0.293	0.439	1
iqca1	0.0644159	-0.306743	0.122	0.255	1
si:ch211-285f17.1	0.0645498	-0.327805	0.146	0.286	1
gbf1	0.0651925	0.268473	0.39	0.245	1
nrarpb	0.0653219	0.320352	0.415	0.265	1
lasp1	0.0659848	-0.316834	0.073	0.194	1
ppp1r14bb	0.0672677	-0.317957	0.195	0.337	1
kcnab1a	0.0675182	-0.272095	0.073	0.194	1
synrg	0.0679386	0.31202	0.341	0.214	1
nxn	0.0688303	-0.37186	0.537	0.653	1
lztfl1	0.0697339	-0.265263	0.244	0.398	1
brd7	0.0699039	-0.288004	0.195	0.327	1
si:ch211-222l21.1	0.0700936	-0.26501	0.927	0.969	1
GK3P	0.0703664	-0.320387	0.366	0.531	1
epb41l5	0.0705111	-0.266404	0.146	0.286	1
nat10	0.0707978	-0.278895	0.195	0.337	1
wls	0.0708261	-0.285741	0.317	0.48	1
gli1	0.0708435	0.275774	0.512	0.347	1
ilf3a	0.0709077	-0.254741	0.293	0.439	1
safb	0.0709747	-0.25868	0.317	0.459	1
meis2a	0.071134	0.343198	0.585	0.429	1
hmgb2a	0.0717496	-0.293453	0.585	0.704	1
strn4	0.0718058	-0.276274	0.317	0.449	1
srpk1b	0.0718477	-0.266404	0.463	0.622	1
prim2	0.0724693	0.316864	0.634	0.561	1
si:dkey-157g16.6	0.0733761	0.291923	0.341	0.214	1
cep350	0.073417	-0.308041	0.195	0.327	1
bsg	0.0737452	-0.253326	0.22	0.367	1
col12a1a	0.0741544	-0.354772	0.22	0.357	1
selenof	0.0742734	-0.268911	0.195	0.337	1
pcbp4	0.0746497	-0.274563	0.073	0.194	1
fnbp1l	0.0749221	-0.396111	0.293	0.418	1
eme1	0.0750513	-0.254741	0.244	0.398	1
apoeb	0.0752043	-0.389961	0.244	0.378	1
usp37	0.0754733	-0.265069	0.122	0.255	1
abca1a	0.0766862	-0.348563	0.122	0.245	1
pkd1a	0.0773555	0.292491	0.317	0.194	1
unkl	0.0777297	0.277622	0.463	0.327	1
rnd1b	0.0785273	0.257158	0.317	0.184	1
lamb1a	0.0793587	-0.327805	0.073	0.184	1
uxs1	0.0800308	0.286304	0.488	0.337	1
tnika	0.0807088	0.3171	0.585	0.459	1
prickle1b	0.0807597	-0.270774	0.049	0.153	1
api5	0.0808368	-0.29033	0.244	0.388	1
slc39a10	0.0808794	0.335768	0.366	0.235	1
znfl1	0.0811835	-0.26069	0.073	0.184	1
smarcd3b	0.0812561	0.268129	0.39	0.255	1
ntn1b	0.0814043	0.270333	0.195	0.092	1
dtnba	0.0820351	0.297422	0.732	0.643	1
nf1a	0.0828454	-0.293039	0.463	0.602	1
cwc27	0.0832689	-0.346183	0.268	0.388	1
lrp12	0.0843526	-0.318154	0.146	0.276	1
rsrc1	0.084916	-0.31141	0.341	0.48	1
CT027815.1	0.0870305	-0.341677	0.463	0.571	1
aspm	0.0873223	-0.292529	0.341	0.49	1
magi2b	0.087949	-0.274117	0.488	0.612	1
paics	0.0893158	-0.285369	0.098	0.214	1
si:ch211-269k10.2	0.0900648	0.337328	0.415	0.286	1
timeless	0.0901674	0.257158	0.268	0.153	1
ccne2	0.0906063	0.447489	0.463	0.306	1
pvrl2l	0.092897	-0.51489	0.415	0.51	1
si:dkey-151g10.6	0.0929043	-0.290104	0.854	0.969	1
ttc17	0.0929146	0.292491	0.317	0.194	1
zc3h13	0.093089	-0.271536	0.39	0.52	1
si:ch211-168f7.5	0.093215	-0.319489	0.244	0.398	1
map3k4	0.0947667	-0.432299	0.488	0.612	1
ubap2l	0.096107	-0.274856	0.488	0.643	1
mllt10	0.0967743	0.28927	0.78	0.796	1
BX284638.2	0.0985896	-0.265683	0.537	0.735	1
rps9	0.100935	-0.25005	0.732	0.867	1
daam1b	0.101139	-0.287163	0.146	0.265	1
agap3	0.101619	-0.271536	0.366	0.49	1
tns1b	0.102086	0.257158	0.268	0.153	1
pax3b	0.10218	-0.327805	0.171	0.306	1
osbpl10b	0.102291	0.3718	0.341	0.235	1
col28a2a	0.103057	-0.293857	0.049	0.143	1
larp1b	0.104277	0.382689	0.39	0.276	1
oga	0.104457	-0.277619	0.585	0.714	1
ncor1	0.105178	-0.252254	0.659	0.765	1
smurf2	0.105665	-0.252397	0.415	0.571	1
si:dkeyp-115e12.6	0.10574	0.307431	0.439	0.286	1
slc12a4	0.105782	0.286304	0.439	0.327	1
ches1	0.10582	-0.327805	0.463	0.551	1
pcca	0.106041	-0.274365	0.244	0.378	1
si:dkey-35m8.1	0.106613	0.270578	0.171	0.082	1
rhebl1	0.109463	0.295632	0.22	0.122	1
vrk1	0.110642	-0.261571	0.244	0.367	1
rps13	0.112368	-0.320027	0.39	0.5	1
hipk3b	0.115773	0.6167	0.488	0.388	1
cdh6	0.11894	-0.293039	0.024	0.102	1
mical3a	0.119313	-0.318527	0.244	0.357	1
slc19a2	0.119721	-0.255912	0.171	0.286	1
mibp	0.121262	0.362511	0.39	0.286	1
col11a1b	0.121683	-0.300324	0.171	0.296	1
nkd1	0.122583	0.305521	0.61	0.469	1
hnrnpm	0.122635	-0.265877	0.78	0.888	1
pax6b	0.122959	-0.350525	0.512	0.582	1
dusp2	0.123106	0.298578	0.122	0.051	1
cacna1bb	0.123106	0.298578	0.122	0.051	1
efemp2b	0.124306	0.279184	0.39	0.276	1
lin28b	0.126403	0.340574	0.561	0.388	1
fat1a	0.127829	-0.284501	0.829	0.888	1
fam13b	0.129273	0.257158	0.341	0.235	1
nr2f5	0.132681	0.586863	0.39	0.296	1
ralgps2	0.135746	-0.261807	0.634	0.663	1
mbd3b	0.135834	-0.25549	0.585	0.612	1
igf2bp3	0.137441	0.328241	0.829	0.745	1
nckap1	0.139408	0.294633	0.512	0.418	1
ddr1	0.139635	-0.335797	0.317	0.439	1
rfc1	0.139982	0.313741	0.341	0.245	1
msx1b	0.1413	-0.348125	0.122	0.224	1
jade1	0.141309	0.268473	0.341	0.235	1
fubp3	0.141496	0.314643	0.293	0.184	1
rpl13	0.141727	-0.2851	0.512	0.633	1
wdr75	0.14198	-0.335299	0.415	0.5	1
slc29a1a	0.141995	0.284125	0.537	0.439	1
phip	0.142723	-0.269702	0.561	0.633	1
nup98	0.145121	0.266681	0.488	0.398	1
pds5b	0.148999	0.348131	0.512	0.439	1
elavl1b	0.152159	-0.291463	0.463	0.551	1
fndc3ba	0.15466	-0.370873	0.561	0.612	1
gnb1a	0.15543	-0.256103	0.268	0.388	1
psd3l	0.156532	0.266203	0.537	0.408	1
nbeaa	0.157066	0.257158	0.488	0.388	1
inavaa	0.157801	-0.370873	0.171	0.276	1
mbd1b	0.158987	-0.309883	0.293	0.388	1
fgd4a	0.1604	-0.275716	0.122	0.214	1
ccnjl	0.165315	0.328711	0.61	0.469	1
top2a	0.165374	-0.327805	0.415	0.5	1
rangap1b	0.167539	0.316052	0.463	0.378	1
tmtc2b	0.169354	0.257158	0.195	0.112	1
esrra	0.169972	-0.273357	0.098	0.184	1
frmd4ba	0.170122	-0.327805	0.537	0.582	1
zswim5	0.173522	0.257158	0.683	0.643	1
kdm2ba	0.174772	-0.262216	0.39	0.459	1
rin2	0.175689	-0.305437	0.415	0.5	1
zgc:77158	0.176226	0.277622	0.415	0.316	1
cenpf	0.176518	-0.258431	0.366	0.5	1
map3k7	0.177778	0.269436	0.244	0.163	1
adgrl1a	0.1793	-0.33685	0.268	0.143	1
afdna	0.181551	0.288867	0.829	0.786	1
midn	0.183059	0.343573	0.488	0.388	1
tia1l	0.188773	0.279184	0.366	0.265	1
gli2b	0.191033	-0.25868	0.317	0.408	1
mcama	0.191738	-0.37511	0.195	0.276	1
gnai1	0.192579	-0.274365	0.317	0.388	1
il11ra	0.193331	0.269231	0.268	0.184	1
necab2	0.195339	-0.254741	0.22	0.327	1
dacha	0.208354	-0.278895	0.171	0.255	1
brd4	0.209663	-0.270774	0.634	0.704	1
tnrc18	0.210406	-0.25549	0.537	0.582	1
uhrf1	0.212082	0.266436	0.439	0.378	1
tnikb	0.214633	-0.291463	0.439	0.49	1
add3a	0.218858	0.449803	0.488	0.408	1
ebf2	0.224895	-0.349021	0.073	0.143	1
vwa8	0.231779	0.26884	0.317	0.245	1
ankhd1	0.235199	0.263556	0.78	0.653	1
urb1	0.237157	0.257158	0.512	0.439	1
gtf2f1	0.246607	-0.257415	0.195	0.265	1
qkia	0.250748	-0.303859	0.537	0.612	1
rpl23	0.257057	-0.291279	0.585	0.643	1
greb1	0.259338	-0.278052	0.341	0.398	1
efna3b	0.261213	-0.275337	0.561	0.663	1
camk2g1	0.263477	-0.253037	0.463	0.52	1
trib2	0.269622	0.257158	0.268	0.204	1
klf7a	0.276858	-0.343486	0.293	0.378	1
sipa1l1	0.281878	0.290581	0.78	0.755	1
sema3fb	0.289824	-0.476327	0.463	0.48	1
gli3	0.30093	-0.285369	0.829	0.878	1
myh14	0.304524	0.298263	0.488	0.459	1
slc4a10a	0.304784	0.268473	0.317	0.245	1
ephb4a	0.31166	0.262357	0.756	0.735	1
rrm2.1	0.314676	0.357852	0.439	0.367	1
brip1	0.317297	-0.268911	0.22	0.276	1
si:dkey-33c12.4	0.337595	0.257158	0.415	0.378	1
clic4	0.345717	0.345106	0.488	0.449	1
ctnnal1	0.355565	-0.250897	0.732	0.786	1
mt-cyb	0.376189	-0.284412	0.634	0.663	1
sema4c	0.384377	0.391459	0.463	0.418	1
eef1a1l1	0.399066	-0.251856	0.683	0.816	1
plxna2	0.426519	-0.327805	0.171	0.224	1
epha2a	0.432558	0.343573	0.537	0.51	1
efnb1	0.483314	0.396134	0.39	0.367	1
ackr3b	0.516673	0.660514	0.22	0.204	1
epha4a	0.516727	0.647104	0.39	0.439	1
gnao1a	0.692835	-0.309542	0.244	0.255	1
bcar3	0.750672	0.311901	0.39	0.367	1
elavl3	0.907583	-0.356951	0.146	0.133	1

## Sheet: 4. E10_SCvsCHB
	p_val	avg_log2FC	pct.1	pct.2	p_val_adj
hoxc3a	8.59421e-28	2.16981	0.99	0.418	1.30323e-23
sulf1	1.07231e-25	2.53777	0.854	0.163	1.62604e-21
hoxc6b	1.65238e-24	1.7132	0.874	0.173	2.50568e-20
mllt3	2.72199e-24	1.829	0.981	0.398	4.12763e-20
ror1	2.31169e-23	-1.89536	0.155	0.837	3.50545e-19
il17rd	8.40661e-23	1.7017	0.806	0.112	1.27478e-18
tshz1	1.69063e-21	-1.48683	0.223	0.857	2.56367e-17
phc2a	4.31505e-21	1.69501	0.835	0.204	6.54334e-17
smad3a	5.1866e-20	1.3981	0.641	0.02	7.86496e-16
hoxb7a	8.68003e-20	1.29578	0.738	0.102	1.31624e-15
XKR4	9.36858e-20	2.48933	0.709	0.082	1.42065e-15
zbtb16b	2.10602e-19	-1.64381	0.058	0.663	3.19356e-15
serpinh1b	3.6172e-19	1.68266	0.738	0.092	5.48512e-15
arid3c	9.10506e-19	1.56998	0.864	0.296	1.38069e-14
kif26ab	9.65757e-19	1.70314	0.913	0.48	1.46447e-14
nradd	1.43435e-18	1.54031	0.864	0.347	2.17504e-14
greb1	2.42233e-18	1.41725	0.903	0.398	3.67321e-14
meis1b	3.13025e-18	-1.26954	0.417	0.929	4.74671e-14
hoxa9a	1.92209e-16	1.03924	0.553	0.02	2.91465e-12
meis3	2.39899e-16	-1.39158	0.126	0.694	3.63783e-12
ssbp4	3.90638e-16	1.21772	0.942	0.633	5.92363e-12
evx1	1.33832e-15	1.08303	0.728	0.163	2.02943e-11
fgfr4	4.80781e-15	-1.0062	0.223	0.765	7.29056e-11
greb1l	4.83761e-15	-1.27664	0.612	0.949	7.33575e-11
cdx4	1.34859e-14	1.03057	0.767	0.245	2.045e-10
col7a1l	2.06652e-14	-1.15765	0.019	0.49	3.13367e-10
prickle2b	2.43036e-14	-1.0864	0.699	0.98	3.6854e-10
BX936418.1	4.02193e-14	0.880229	0.583	0.082	6.09886e-10
fgfr3	8.81601e-14	-1.30491	0.175	0.663	1.33686e-09
lypd6b	8.93355e-14	0.971836	0.621	0.112	1.35468e-09
ncam1a	9.14697e-14	-1.15668	0.252	0.776	1.38705e-09
hoxb3a	2.77031e-13	1.03209	0.932	0.51	4.2009e-09
bcar3	7.53617e-13	1.28011	0.796	0.367	1.14278e-08
hoxb6b	1.67804e-12	0.770418	0.563	0.082	2.54457e-08
chrd	1.7833e-12	1.62267	0.718	0.286	2.7042e-08
osbpl10b	2.14556e-12	1.02267	0.709	0.235	3.25352e-08
cgnl1	3.12637e-12	-1.02262	0.466	0.847	4.74082e-08
spred2b	3.25174e-12	0.873283	0.854	0.48	4.93093e-08
cdh6	3.7522e-12	1.04639	0.573	0.102	5.68984e-08
zfhx4	3.77886e-11	-0.72951	0.107	0.531	5.73026e-07
rarga	4.16807e-11	0.814341	0.544	0.112	6.32047e-07
rasal2	4.23403e-11	0.85005	0.942	0.806	6.42049e-07
fgfr2	5.0189e-11	-1.05003	0.34	0.704	7.61066e-07
map7d1a	6.53923e-11	-0.824237	0.592	0.918	9.91608e-07
bicd1a	9.39432e-11	-0.882635	0.087	0.51	1.42455e-06
meis2a.1	9.69556e-11	-0.634523	0.039	0.429	1.47024e-06
dtnba	9.80259e-11	-0.766288	0.204	0.643	1.48646e-06
adamts18	1.33357e-10	0.886789	0.466	0.071	2.02222e-06
plxdc2	1.56774e-10	-0.939575	0.388	0.776	2.37733e-06
wnt5b	3.01643e-10	0.908401	0.515	0.122	4.57412e-06
arhgef10	3.27929e-10	0.733888	0.592	0.153	4.97271e-06
fgf8a	5.50194e-10	0.656663	0.359	0.01	8.34314e-06
spry4	7.65741e-10	0.750211	0.515	0.122	1.16117e-05
lamb1a	9.88657e-10	0.917238	0.602	0.184	1.4992e-05
wnt7ab	1.47255e-09	-0.638138	0.01	0.327	2.23298e-05
rfx2	1.59231e-09	0.862179	0.825	0.561	2.41458e-05
nhsb	4.79025e-09	0.738832	0.573	0.184	7.26394e-05
eea1	5.52719e-09	0.867384	0.456	0.102	8.38144e-05
etv4	5.79485e-09	0.843676	0.553	0.163	8.78732e-05
gli3	6.26078e-09	-0.95655	0.66	0.878	9.49385e-05
cdx1a	1.51958e-08	0.613336	0.311	0.01	0.000230429
magi1b	1.60758e-08	-0.766164	0.417	0.735	0.000243774
CR382300.2	1.60945e-08	0.572626	0.33	0.02	0.000244056
dnah11.1	1.97131e-08	0.527111	0.35	0.031	0.00029893
cbfa2t2	1.9747e-08	-0.722987	0.311	0.653	0.000299444
aopep	2.45762e-08	0.94476	0.544	0.184	0.000372674
arid3b	2.66826e-08	0.733728	0.961	0.878	0.000404616
hspg2	2.72679e-08	-0.799554	0.456	0.898	0.000413491
si:ch211-285f17.1	2.7798e-08	0.794626	0.641	0.286	0.000421529
plxna3	2.90253e-08	0.649704	0.981	0.959	0.00044014
sema3gb	3.43994e-08	-0.624332	0.01	0.286	0.000521632
pax6a	3.80366e-08	-0.684309	0.087	0.429	0.000576788
asap2a	4.10122e-08	-0.622965	0.252	0.643	0.000621908
wnt4	4.29491e-08	-0.759406	0.078	0.398	0.00065128
p4ha2	4.38117e-08	0.415655	0.32	0.02	0.000664361
hs3st3b1b	5.68449e-08	-0.945527	0.301	0.663	0.000861996
raraa	6.00701e-08	0.594675	0.961	0.857	0.000910902
hoxd3a	1.07552e-07	0.539167	0.447	0.112	0.00163092
hoxa10b	1.09735e-07	0.368782	0.252	0	0.00166402
skia	1.11619e-07	-0.668068	0.136	0.49	0.00169259
gdpd5b	1.32045e-07	0.662315	0.311	0.031	0.00200233
plekhh1	1.58464e-07	-0.701841	0.505	0.755	0.00240295
apbb2b	1.62157e-07	0.73027	0.485	0.163	0.00245895
tenm3	1.71259e-07	-0.849398	0.33	0.633	0.00259697
tsnaxip1	1.81838e-07	0.606281	0.359	0.061	0.00275739
efnb2b	1.98823e-07	0.727766	0.816	0.49	0.00301495
hoxb5b	2.03453e-07	0.445609	0.311	0.031	0.00308516
bmpr1ba	2.09105e-07	-0.437075	0.058	0.357	0.00317087
BX284638.2	2.70184e-07	-0.578143	0.388	0.735	0.00409707
ccdc85ca	2.86379e-07	-0.528836	0.039	0.316	0.00434265
sall4	3.00912e-07	0.650981	0.66	0.337	0.00456304
si:dkey-261h17.1	3.67532e-07	0.811077	0.32	0.041	0.00557326
drc1	4.01958e-07	0.422024	0.233	0	0.00609528
lmo3	4.45481e-07	0.697475	0.66	0.296	0.00675527
ptprn2	6.24077e-07	-0.761451	0.146	0.449	0.00946351
hoxa9b	7.376e-07	0.335867	0.223	0	0.011185
ulk1b	8.29823e-07	-0.541774	0.243	0.643	0.0125834
si:dkey-195m11.8	8.72671e-07	-0.518474	0.155	0.469	0.0132332
fndc3ba	1.02764e-06	0.814751	0.806	0.612	0.0155832
mfhas1	1.04682e-06	0.451771	0.388	0.092	0.0158739
ccdc40	1.07157e-06	0.392878	0.262	0.02	0.0162492
zfhx3	1.1074e-06	-0.483768	0.117	0.418	0.0167926
fgfr1b	1.23114e-06	-0.559341	0.68	0.949	0.0186689
pax3b	1.57821e-06	-0.656753	0.049	0.306	0.023932
prickle1b	1.75441e-06	0.768429	0.456	0.153	0.0266039
rassf7b	1.77184e-06	0.417794	0.233	0.01	0.0268681
CT990561.1	1.83607e-06	-0.455577	0.019	0.245	0.0278421
plekhg7	2.04653e-06	0.467075	0.33	0.061	0.0310335
vent	2.571e-06	0.379589	0.204	0	0.0389867
kirrel3l	3.0755e-06	-0.826678	0.039	0.276	0.0466369
hoxb10a	3.40442e-06	0.298853	0.223	0.01	0.0516247
megf10	3.50218e-06	-0.686766	0.078	0.327	0.0531071
efnb2a	3.51203e-06	-0.467719	0.068	0.327	0.0532564
slc2a8	3.63979e-06	0.419745	0.262	0.031	0.0551937
itpr2	3.67518e-06	0.670412	0.34	0.082	0.0557305
CU639469.1	3.89307e-06	0.741613	0.544	0.255	0.0590344
si:ch73-386h18.1	5.26678e-06	-0.517734	0.204	0.48	0.0798654
pid1	6.31133e-06	0.533578	0.456	0.184	0.0957051
crabp2a	6.47549e-06	-0.580132	0.107	0.367	0.0981943
apela	6.48996e-06	0.575908	0.456	0.173	0.0984137
pkdccb	7.09087e-06	-0.368772	0.019	0.224	0.107526
hoxc8a	7.11149e-06	0.328747	0.233	0.02	0.107839
dnah5	7.3313e-06	0.464262	0.214	0.01	0.111172
myh14	7.36203e-06	-0.506419	0.165	0.459	0.111638
mapk15	8.51663e-06	0.279284	0.184	0	0.129146
arl5c	8.77705e-06	0.388844	0.33	0.071	0.133095
adgrl2a	9.08425e-06	-0.470256	0.932	0.99	0.137754
col18a1a	9.22975e-06	-0.460117	0.864	0.99	0.13996
lypd6	9.44678e-06	0.474952	0.262	0.041	0.143251
plod2	9.46298e-06	0.48075	0.272	0.041	0.143497
vcana	1.01261e-05	-0.438113	0.146	0.429	0.153552
kcnab1a	1.59235e-05	-0.34623	0.01	0.194	0.241465
scube2	1.61072e-05	-0.538667	0.155	0.418	0.24425
cyp2aa2	2.06322e-05	-0.304153	0	0.163	0.312867
hspa12a	2.35747e-05	0.388939	0.233	0.031	0.357487
tox	2.4433e-05	-0.486828	0.66	0.837	0.370501
ttyh3a	2.49676e-05	0.476335	0.845	0.694	0.378609
jun	2.50058e-05	-0.348631	0.01	0.184	0.379188
sema3fa	2.52321e-05	0.656907	0.252	0.041	0.382619
hoxb1b	2.81609e-05	0.397053	0.466	0.194	0.427033
bcam	2.81912e-05	-0.678448	0.146	0.408	0.427492
nbeaa	2.88267e-05	-0.4249	0.136	0.388	0.437128
her3	2.90243e-05	0.592861	0.476	0.214	0.440124
CT027815.1	2.99451e-05	-0.559981	0.301	0.571	0.454088
irx1b	3.09492e-05	-0.288283	0.01	0.184	0.469314
bmpr1ab	3.2632e-05	0.61527	0.738	0.52	0.494832
nsd2	3.30532e-05	-0.602886	0.495	0.714	0.501219
znfl1h	3.38497e-05	0.396979	0.359	0.112	0.513297
foxp1b	3.42783e-05	-0.502141	0.359	0.633	0.519797
mns1	3.44822e-05	0.421618	0.262	0.051	0.522887
myo10l3	3.57592e-05	-0.509371	0.136	0.398	0.542253
pcmtd1	3.6582e-05	0.374725	0.243	0.041	0.554729
pcsk6	3.66054e-05	0.395335	0.243	0.041	0.555085
efnb3b	3.93449e-05	-0.627227	0.408	0.633	0.596626
esrrga	3.96736e-05	0.439923	0.223	0.031	0.60161
nr6a1a	4.31221e-05	-0.468051	0.427	0.673	0.653904
cspg5a	4.3533e-05	-0.323854	0.049	0.255	0.660134
sox3	4.42602e-05	-0.398441	0.117	0.367	0.671162
syne2b	4.49639e-05	-0.637695	0.136	0.378	0.681832
nova2	4.90192e-05	-0.509743	0.796	0.949	0.743327
si:dkey-240h12.3	4.99748e-05	0.474353	0.359	0.122	0.757818
ly6pge	5.53664e-05	0.267011	0.204	0.02	0.839577
chsy1	6.40842e-05	0.494979	0.854	0.704	0.971773
adgrl1a	7.46489e-05	-0.707218	0	0.143	1
cxcr4a	8.58512e-05	0.332905	0.252	0.051	1
blmh	8.59796e-05	-0.451284	0.602	0.806	1
SEMA4F	9.20374e-05	0.537019	0.408	0.173	1
nudt4a	9.26305e-05	0.533578	0.359	0.122	1
si:ch211-212k18.5	9.45376e-05	-0.396063	0.175	0.418	1
mycn	9.89986e-05	-0.50277	0.223	0.469	1
tnfrsf19	9.91606e-05	0.565639	0.573	0.357	1
itga5	0.000100219	0.362612	0.301	0.082	1
rreb1b	0.000106335	0.417413	0.32	0.102	1
hoxc10a	0.000107837	0.277104	0.252	0.051	1
wnt11	0.000108964	-0.383252	0.301	0.582	1
nr2f5	0.00011087	-0.386426	0.078	0.296	1
inavaa	0.000115943	-0.635692	0.078	0.276	1
her15.1	0.000117545	-0.269391	0.039	0.224	1
zbtb16a	0.000123111	-0.589538	0.621	0.765	1
cdh11	0.000123423	0.740137	0.631	0.378	1
robo1	0.000125615	-0.532043	0.903	0.98	1
tiam2a	0.000129881	-0.501604	0.398	0.612	1
nol4la	0.000136775	0.336087	0.204	0.031	1
si:ch211-139l2.1	0.000137984	0.29558	0.184	0.02	1
meis2a	0.000147394	-0.489517	0.194	0.429	1
adam12	0.000176346	0.255784	0.204	0.031	1
tfdp2	0.000203129	-0.469475	0.553	0.786	1
ptp4a2b	0.000209742	0.408835	0.485	0.255	1
alcamb	0.000212599	0.528189	0.951	0.888	1
sun1	0.000215103	0.49157	0.602	0.378	1
lef1	0.000221323	0.589929	0.417	0.204	1
cachd1	0.000238788	-0.37171	0.68	0.857	1
gli2b	0.000242101	-0.387096	0.175	0.408	1
tax1bp1b	0.000254878	0.419598	0.544	0.306	1
rfx4	0.00025912	-0.450302	0.816	0.969	1
celsr1a	0.00027893	0.55368	0.913	0.918	1
st8sia1	0.000294211	-0.307419	0.155	0.388	1
si:ch211-216b21.2	0.000312268	-0.448167	0.01	0.143	1
homeza	0.000315939	0.287752	0.262	0.071	1
efemp2b	0.000330093	-0.261268	0.078	0.276	1
tcirg1b	0.000330977	0.409918	0.291	0.092	1
itga9	0.000348309	0.419196	0.291	0.092	1
mn1b	0.000355363	-0.264436	0.019	0.163	1
tmem108	0.000372169	-0.459347	0.282	0.531	1
wnt8a.1	0.000434572	0.436906	0.379	0.163	1
actn4	0.000436258	0.442782	0.864	0.724	1
qki2	0.000455965	0.592342	0.417	0.194	1
si:ch211-222l21.1	0.000472838	-0.402817	0.922	0.969	1
sh3bp4a	0.000486393	0.516895	0.466	0.255	1
maml3	0.000499564	0.467159	0.806	0.653	1
hs6st1a	0.000505804	-0.411483	0.087	0.265	1
kdm7aa	0.000512394	0.41196	0.398	0.184	1
notum1a	0.000535773	0.680282	0.534	0.357	1
ptk7a	0.000548238	0.46043	0.456	0.255	1
oga	0.000565785	-0.360588	0.466	0.714	1
lrrn1	0.000584263	-0.357842	0.078	0.255	1
ttyh2	0.000588457	0.442782	0.66	0.49	1
mllt10	0.000602939	-0.445671	0.689	0.796	1
cep290	0.000643979	0.373242	0.35	0.143	1
mta1	0.000646532	-0.326546	0.592	0.755	1
arhgef37	0.000664468	0.321873	0.194	0.041	1
bmpr2b	0.00066636	0.548621	0.466	0.265	1
sox13	0.000698979	-0.362211	0.621	0.857	1
cdh7a	0.00074391	-0.855473	0.243	0.429	1
cpm	0.000773328	0.31923	0.243	0.071	1
GPATCH2	0.000783218	0.307703	0.33	0.133	1
necab2	0.000800378	0.655776	0.534	0.327	1
sox5	0.000863051	0.392715	0.447	0.224	1
fasn	0.000932733	0.282742	0.505	0.265	1
per1b	0.000983669	0.331565	0.437	0.224	1
fkbp9	0.000986056	0.301888	0.34	0.143	1
tet3	0.00106569	-0.302675	0.087	0.265	1
zmynd11	0.00113479	-0.34188	0.233	0.449	1
DDX17	0.00115351	-0.351476	0.534	0.776	1
col4a6	0.00117078	-0.51188	0.563	0.765	1
si:ch211-152c2.3	0.00117583	-0.438388	0.379	0.561	1
epb41a	0.0012548	-0.384381	0.456	0.684	1
ek1	0.00138613	0.613477	0.34	0.163	1
phf21aa	0.0014417	-0.359979	0.524	0.755	1
col11a1b	0.0015002	-0.414678	0.117	0.296	1
nup210	0.00152605	-0.361297	0.32	0.541	1
rps9	0.00155006	-0.339532	0.699	0.867	1
sp5l	0.00158378	0.532908	0.369	0.194	1
notch1a	0.00169394	-0.37706	0.796	0.888	1
tmem131l	0.00169892	-0.414523	0.398	0.602	1
dlg1l	0.00171349	0.498745	0.456	0.276	1
cntfr	0.0017152	-0.400519	0.505	0.745	1
skib	0.0017266	-0.265963	0.107	0.286	1
efnb1	0.00184847	-0.525156	0.194	0.367	1
fat1a	0.00196808	-0.377821	0.757	0.888	1
ubtf	0.00197588	0.250137	0.505	0.276	1
hmcn2.1	0.00210205	0.489325	0.359	0.173	1
ppp1r14c	0.00213887	0.298853	0.117	0.01	1
foxj1a	0.00215875	0.321221	0.117	0.01	1
p3h4	0.00217265	0.464755	0.709	0.582	1
ncam1b	0.00229955	-0.409959	0.243	0.449	1
sp5a	0.00235983	0.268549	0.252	0.092	1
mapk11	0.00235997	-0.27661	0.107	0.276	1
pald1a	0.00236233	0.309772	0.262	0.102	1
rps3	0.00238947	-0.326256	0.583	0.745	1
FOXN2	0.00240436	-0.290959	0.184	0.378	1
cux1a	0.0024599	0.372511	0.67	0.459	1
itgb4	0.00253281	0.330842	0.524	0.296	1
edil3a	0.00255986	0.467075	0.155	0.031	1
smo	0.00262785	0.335026	0.437	0.255	1
pvrl2l	0.00264977	0.323618	0.709	0.51	1
ncoa1	0.00275809	0.309114	0.505	0.286	1
hs3st3b1a	0.00284535	-0.533122	0.214	0.388	1
nid1b	0.00284738	0.358449	0.34	0.163	1
agrn	0.00287752	-0.367043	0.796	0.908	1
mcama	0.00300044	-0.417178	0.117	0.276	1
ankrd11	0.00311095	0.370939	0.883	0.898	1
dhrs11a	0.00313801	-0.301273	0.117	0.276	1
zmiz1a	0.00314451	0.427101	0.786	0.673	1
cdk5rap1	0.00318827	0.298159	0.437	0.245	1
lamb2l	0.00328165	-0.267711	0.058	0.194	1
hif1al	0.00336652	0.30493	0.408	0.224	1
gdf11	0.00339058	0.460877	0.165	0.041	1
dnah11	0.00341268	0.261193	0.184	0.051	1
llgl1	0.00342544	-0.356406	0.495	0.663	1
rsrp1	0.00351467	-0.341211	0.699	0.837	1
ebf2	0.00351624	-0.414935	0.029	0.143	1
dbn1	0.00354142	-0.307679	0.301	0.52	1
zic2a	0.00360013	0.267011	0.165	0.041	1
prex2	0.00364411	0.322229	0.32	0.143	1
rplp2l	0.0036708	-0.350833	0.67	0.806	1
dla	0.00373285	-0.4584	0.495	0.622	1
eif4a3	0.00374333	-0.25096	0.155	0.327	1
znfl1l	0.00374949	0.346435	0.301	0.143	1
gfra1b	0.00379095	0.276133	0.107	0.01	1
ppp6r3	0.00381409	0.337854	0.466	0.286	1
igf1ra	0.00397088	-0.337524	0.641	0.786	1
arhgef1a	0.00400246	0.299047	0.301	0.133	1
cdc14ab	0.004031	-0.30995	0.369	0.571	1
trim71	0.0041036	-0.417566	0.845	0.898	1
ift140	0.00413348	0.340187	0.34	0.173	1
cct4	0.00419209	-0.343093	0.33	0.51	1
dact2	0.00427159	-0.2517	0.184	0.367	1
RASA2	0.00442536	0.272544	0.311	0.143	1
C7H20orf27	0.00442728	0.403229	0.524	0.367	1
znf609a	0.0045427	-0.288415	0.505	0.694	1
large2	0.00460439	0.48075	0.67	0.541	1
hspa8	0.00464292	-0.385451	0.563	0.724	1
zic2b	0.00473033	0.298159	0.408	0.224	1
rfc5	0.00494013	-0.250128	0.097	0.245	1
med13b	0.00511898	0.338194	0.534	0.357	1
gli1	0.00524459	-0.272488	0.175	0.347	1
CHST13	0.00525357	0.292021	0.408	0.224	1
pxdn	0.00542455	0.368782	0.262	0.112	1
mylk3	0.00558144	-0.273425	0.214	0.398	1
etv5a	0.00560665	0.294337	0.456	0.286	1
jmjd1cb	0.00563806	0.372198	0.757	0.653	1
abcb5	0.0060061	0.302024	0.427	0.235	1
bahcc1a	0.00606789	0.294003	0.524	0.337	1
cep131	0.00614946	-0.626553	0.388	0.551	1
sema4c	0.00615767	0.345444	0.583	0.418	1
zgc:100829	0.00617607	0.300763	0.272	0.122	1
prickle1a	0.00618261	0.324138	0.553	0.388	1
rps29	0.00621267	-0.273425	0.689	0.786	1
arvcfb	0.0063305	-0.304451	0.117	0.265	1
mast2	0.00645213	0.268865	0.728	0.531	1
slc29a1a	0.00646582	-0.265733	0.252	0.439	1
ccng2	0.00661583	0.292366	0.136	0.031	1
hephl1a	0.00664454	-0.271099	0.049	0.163	1
ccnjl	0.00666869	0.367494	0.631	0.469	1
epha2a	0.0067271	0.343247	0.718	0.51	1
fat3a	0.00685159	-0.314904	0.359	0.541	1
dag1	0.00687513	-0.393719	0.845	0.929	1
zranb2	0.00687913	-0.278242	0.262	0.449	1
ulk4	0.00690243	0.330647	0.301	0.153	1
zgc:161969	0.00717601	0.324138	0.311	0.163	1
tll1	0.00718035	0.346813	0.117	0.02	1
btg2	0.00733285	-0.282846	0.282	0.459	1
plxna2	0.00750383	-0.405792	0.087	0.224	1
prkd3	0.00760686	0.443909	0.32	0.163	1
crebbpa	0.00760732	0.302605	0.621	0.5	1
sorl1	0.00762582	0.324631	0.32	0.163	1
xk	0.00769645	0.30493	0.388	0.224	1
kdm2bb	0.00792656	-0.273896	0.194	0.357	1
smarcad1a	0.00808705	0.271796	0.35	0.194	1
tiam1a	0.00858255	-0.299391	0.291	0.48	1
antxr1c	0.00862592	-0.393719	0.243	0.418	1
ago1	0.00865944	-0.285915	0.34	0.51	1
tead3b	0.00879675	-0.266438	0.408	0.602	1
sf3a2	0.0092821	-0.258559	0.155	0.306	1
ctnnal1	0.00937698	-0.449887	0.689	0.786	1
map3k21	0.00939107	0.302954	0.32	0.173	1
clul1	0.00950504	-0.295417	0.447	0.602	1
epha4b	0.00962668	-0.343703	0.175	0.337	1
clmn	0.00963433	-0.362306	0.204	0.347	1
ptprga	0.0100193	0.300178	0.466	0.276	1
ZNF423	0.0102991	0.278152	0.437	0.286	1
gne	0.0104052	0.318443	0.408	0.255	1
appb	0.0105422	-0.286295	0.223	0.367	1
xpo7	0.0105803	-0.258204	0.291	0.469	1
asxl1	0.0109196	-0.274284	0.32	0.49	1
picalma	0.0110116	-0.268188	0.301	0.469	1
ca9	0.0112827	0.276133	0.204	0.082	1
si:ch211-168f7.5	0.0113897	-0.387478	0.233	0.398	1
rpl7a	0.0114469	-0.293206	0.631	0.745	1
vox	0.0119414	0.269246	0.175	0.061	1
nxn	0.0122239	-0.419714	0.544	0.653	1
LO018148.1	0.0125819	-0.323663	0.427	0.582	1
phrf1	0.0126214	-0.298067	0.388	0.541	1
arhgef12a	0.0128877	0.316202	0.602	0.469	1
traf3ip1	0.0130067	0.294532	0.388	0.235	1
aff4	0.0134412	-0.252363	0.214	0.378	1
kpnb3	0.0134899	-0.316903	0.621	0.694	1
unc5b	0.0138149	0.411418	0.553	0.398	1
sirt6	0.0139394	0.312639	0.398	0.245	1
si:ch211-212k18.4	0.0139489	-0.262397	0.505	0.633	1
hnf1ba	0.0140994	-0.349325	0.233	0.367	1
dld	0.0144253	-0.408826	0.097	0.214	1
oc90	0.0147976	0.289207	0.136	0.041	1
mbd1a	0.0148428	-0.25134	0.427	0.582	1
atp2b4	0.0151078	-0.368565	0.427	0.541	1
pbx4	0.015314	-0.280261	0.621	0.745	1
baiap2a	0.0159756	0.35161	0.34	0.194	1
epha7	0.0169288	-0.288109	0.097	0.224	1
adgrl3.1	0.017212	-0.348798	0.214	0.357	1
kaznb	0.0175955	0.275593	0.641	0.5	1
dpy19l3	0.0177155	0.323347	0.476	0.316	1
srgap2	0.0177261	-0.303893	0.641	0.806	1
anapc1	0.0181695	-0.334825	0.476	0.592	1
daam1b	0.0182643	-0.270336	0.136	0.265	1
sept12	0.0193511	-0.262546	0.466	0.622	1
rnd3a	0.019538	-0.269092	0.117	0.235	1
aurka	0.0196028	0.277013	0.301	0.173	1
orc6	0.0197448	-0.311925	0.194	0.327	1
sema3aa	0.0200531	0.311996	0.175	0.071	1
dyrk1b	0.0206004	0.380198	0.718	0.592	1
arl13b	0.0206604	0.264735	0.32	0.184	1
adka	0.0211913	-0.296222	0.757	0.837	1
map3k7	0.0214407	0.257517	0.291	0.163	1
igsf9a	0.0214743	-0.265733	0.262	0.398	1
cadm1a	0.0220091	0.296723	0.854	0.673	1
itga6a	0.0220323	0.285279	0.505	0.367	1
lin54	0.0230647	0.250137	0.282	0.153	1
adarb1b	0.0230697	-0.261016	0.699	0.796	1
cdh2	0.0233213	-0.335385	0.903	0.99	1
hpca	0.0235462	-0.321511	0.194	0.316	1
eef1g	0.0239576	-0.290431	0.602	0.694	1
igf2bp1	0.0240648	-0.250681	0.806	0.857	1
rps26l	0.0240679	-0.267578	0.437	0.561	1
sash1a	0.0244405	0.26367	0.67	0.531	1
nckap1	0.0246138	0.257711	0.563	0.418	1
fhl3a	0.0251591	0.263558	0.184	0.082	1
ctdspl2b	0.0252859	0.293342	0.311	0.184	1
med23	0.0255115	0.250137	0.34	0.214	1
fam222a	0.0256741	0.28547	0.301	0.173	1
chl1b	0.0263502	0.260785	0.175	0.071	1
cemip2	0.0272396	-0.279596	0.252	0.388	1
tanc2a	0.0279328	-0.289382	0.165	0.296	1
tiparp	0.0294605	-0.34188	0.243	0.367	1
tle3b	0.0298826	0.25813	0.447	0.306	1
hif1ab	0.0312274	0.302605	0.563	0.439	1
gadd45gb.1	0.0313038	-0.616787	0.068	0.163	1
notch1b	0.0314738	-0.261268	0.534	0.673	1
mtss1la	0.0320483	-0.289544	0.447	0.571	1
clip2	0.0324846	0.262278	0.456	0.316	1
ndst3	0.0325102	-0.265963	0.107	0.214	1
pclaf	0.0327594	-0.262932	0.165	0.276	1
mbd3b	0.0338617	-0.281876	0.495	0.612	1
s1pr2	0.034066	-0.280656	0.485	0.643	1
ubap2l	0.0345236	-0.251015	0.524	0.643	1
kif18a	0.0356112	0.264259	0.311	0.194	1
rps7	0.0362808	-0.267711	0.427	0.551	1
tmeff1b	0.0369996	-0.334825	0.466	0.571	1
rps15a	0.0381894	-0.251015	0.505	0.622	1
cx43.4	0.0396504	0.274299	0.728	0.684	1
col11a1a	0.0398935	0.255784	0.117	0.041	1
rhbdl3	0.0409587	-0.272412	0.495	0.612	1
tmsb4x	0.0414528	-0.274284	0.35	0.459	1
nid2a	0.0432967	0.260406	0.223	0.122	1
ccnd1	0.0435827	-0.294183	0.641	0.704	1
rpl10a	0.0442767	-0.291756	0.699	0.755	1
wls	0.0445859	0.288881	0.583	0.48	1
arhgef7a	0.0454626	-0.306747	0.369	0.48	1
hmgb2b	0.0455934	-0.254913	0.243	0.357	1
stard13b	0.0470393	0.385254	0.184	0.092	1
foxp4	0.0506555	-0.258809	0.748	0.816	1
msx1b	0.0519247	0.284038	0.34	0.224	1
rbms2b	0.0524742	0.279375	0.359	0.245	1
ell	0.0537832	-0.257657	0.379	0.5	1
rpl37.1	0.054916	-0.252363	0.689	0.827	1
CT009620.1	0.0596645	-0.275074	0.33	0.449	1
flvcr1	0.0608825	-0.267515	0.117	0.204	1
acin1a	0.0687458	0.319338	0.796	0.765	1
cables2a	0.0720235	0.260785	0.388	0.276	1
fam107b	0.0788015	0.320039	0.417	0.316	1
ipo11	0.0796091	-0.30289	0.612	0.714	1
bmp2k	0.0823085	0.25564	0.485	0.398	1
ptch2	0.0856537	0.269246	0.34	0.235	1
sf3b3	0.0862875	-0.266112	0.621	0.673	1
ttyh3b	0.0864719	-0.2517	0.194	0.286	1
CR388132.2	0.0871095	-0.263015	0.223	0.306	1
il1rapl1a	0.0883396	0.323829	0.544	0.469	1
fam120a	0.088993	0.291958	0.379	0.296	1
mapkapk2a	0.0992488	-0.265963	0.68	0.755	1
hipk3b	0.0999793	0.350036	0.456	0.388	1
rad18	0.102251	-0.268379	0.272	0.357	1
tnikb	0.106845	-0.302796	0.456	0.49	1
grb10a	0.110412	-0.250247	0.796	0.806	1
nphp4	0.111448	0.26571	0.311	0.224	1
inavab	0.11171	-0.275074	0.369	0.449	1
myt1a	0.117407	-0.25096	0.107	0.184	1
rpl23	0.1201	-0.283944	0.592	0.643	1
fn1a	0.120149	-0.27398	0.068	0.133	1
ches1	0.128202	-0.263411	0.495	0.551	1
RIMBP2	0.136902	-0.322685	0.311	0.408	1
fndc3bb	0.140412	0.333263	0.417	0.337	1
map3k4	0.14077	-0.288943	0.544	0.612	1
tiam1b	0.140998	0.320039	0.398	0.327	1
boc	0.142228	-0.254796	0.592	0.684	1
nfasca	0.150755	-0.376125	0.175	0.255	1
bach2b	0.18268	0.25525	0.476	0.398	1
wdr75	0.195741	-0.254857	0.466	0.5	1
atp13a3	0.196911	-0.252363	0.223	0.296	1
pcdh1b	0.205828	0.254912	0.524	0.48	1
cdon	0.267364	-0.328484	0.417	0.449	1
pappab	0.777111	0.292842	0.553	0.571	1
